# Supplementary material for: Transcriptomic Analysis of Fermented Chinese Chive Selectively Attenuating Deoxynivalenol-Induced Ovarian Toxicity in Mice
Source: Antioxidants (Basel). 2026 Apr 1;15(4):442. doi: 10.3390/antiox15040442 (PMC13113495; doi:10.3390/antiox15040442)
Supplement: Supplementary file 1 [file antioxidants-15-00442-s001.zip › Table S1.xlsx]

## Sheet: Summary Table S1
Table S1. Statistical transcriptome summary
sample	library	raw_reads	raw_bases	clean_reads	clean_bases	error_rate	Q20	Q30	GC_pct
LEEK1	FRAS250187765-2r	49855282	7.48G	47215922	7.08G	0.01	99.24	96.79	49.21
LEEK2	FRAS250187765-1r	48392864	7.26G	46269084	6.94G	0.01	99.32	97.22	49.26
LEEK3	FRAS250187766-1r	47619290	7.14G	44936416	6.74G	0.01	99.34	97.27	49.26
LEEK4	FRAS250187767-1r	57916498	8.69G	54065512	8.11G	0.01	99.3	97.1	49.1
CTRL1	FRAS250187762-1r	47535098	7.13G	45570224	6.84G	0.01	99.33	97.12	49.25
CTRL2	ARAS1747643329700071-1A	46424792	6.96G	43959464	6.59G	0.01	98.9	96.63	51.09
CTRL3	ARAS1747643329700840-1A	51628322	7.74G	49181300	7.38G	0.01	98.42	95.45	49.58
CTRL4	ARAS1747643329701639-1A	46472868	6.97G	44070354	6.61G	0.01	99.2	97.42	50.79
DON1	FRAS250187763-1r	47046530	7.06G	45305850	6.8G	0.01	99.37	97.3	49.5
DON2	ARAS1747643329703092-1A	45916808	6.89G	42145010	6.32G	0.01	98.87	96.58	50.62
DON3	ARAS1747643329703877-1A	47619448	7.14G	45782696	6.87G	0.01	99.09	97.16	50.23
DON4	ARAS1747643329704645-1A	48377928	7.26G	46462418	6.97G	0.01	99.04	97.01	50.98
LKDON1	FRAS250187764-1r	49352584	7.4G	47400522	7.11G	0.01	99.4	97.4	49.17
LKDON2	ARAS1747643329706048-1A	44006054	6.6G	42776234	6.42G	0.01	99.01	96.92	50.5
LKDON3	ARAS1747643329706810-1A	46896474	7.03G	43441290	6.52G	0.01	98.88	96.67	53.64
LKDON4	ARAS1747643329707600-1A	45718916	6.86G	44018390	6.6G	0.01	99.02	96.99	51.03
