# Supplementary material for: Transcriptomic Analysis of Fermented Chinese Chive Selectively Attenuating Deoxynivalenol-Induced Ovarian Toxicity in Mice
Source: Antioxidants (Basel). 2026 Apr 1;15(4):442. doi: 10.3390/antiox15040442 (PMC13113495; doi:10.3390/antiox15040442)
Supplement: Supplementary file 1 [file antioxidants-15-00442-s001.zip › Table S2.xlsx]

## Sheet: gene_fpkm
Table S2. FPKM normalized data
gene_id	LEEK1	LEEK2	LEEK3	LEEK4	CTRL1	CTRL2	CTRL3	CTRL4	DON1	DON2	DON3	DON4	LKDON1	LKDON2	LKDON3	LKDON4	gene_name	gene_chr	gene_start	gene_end	gene_strand	gene_length	gene_biotype	gene_description	Family
ENSMUSG00000064351	6332.7	6198.53	6855.48	7299.56	7105.38	6817.19	9066.43	6858.95	6229.61	7097.08	7686.56	6325.22	5945.96	6952.09	267.413	2946.08	mt-Co1	MT	5328	6872	+	1545	protein_coding	mitochondrially encoded cytochrome c oxidase I [Source:MGI Symbol;Acc:MGI:102504] && sp|P00397|COX1_MOUSE Cytochrome c oxidase subunit 1 OS=Mus musculus OX=10090 GN=Mtco1 PE=1 SV=2 && -	-
ENSMUSG00000064370	3571.4	3536.06	3598.3	3735.75	3756.52	3382.81	4624.42	3022.48	3166.4	3479.46	3764.88	3112.12	3143.85	3523.22	32.5728	1209.13	mt-Cytb	MT	14145	15288	+	1144	protein_coding	mitochondrially encoded cytochrome b [Source:MGI Symbol;Acc:MGI:102501] && sp|P00158|CYB_MOUSE Cytochrome b OS=Mus musculus OX=10090 GN=Mt-Cyb PE=1 SV=1 && -	-
ENSMUSG00000119584	379.837	344.338	335.633	399.938	446.26	3617.68	4840.51	5399.55	257.908	4178.59	5288.11	5149.57	338.996	6240.41	6418.98	4724.24	Rn18s-rs5	17	40157244	40159092	+	1849	rRNA	18s RNA, related sequence 5 [Source:MGI Symbol;Acc:MGI:107222] && sp|Q5DU56|NLRC3_MOUSE Protein NLRC3 OS=Mus musculus OX=10090 GN=Nlrc3 PE=1 SV=2 && -	-
ENSMUSG00000064341	3348.94	3220.46	2975.68	3214.1	2896.6	3175.53	5803.41	3152.34	2467.84	3565.54	3488.86	2945.16	2999.64	3265.19	45.3419	1374.87	mt-Nd1	MT	2751	3707	+	957	protein_coding	mitochondrially encoded NADH dehydrogenase 1 [Source:MGI Symbol;Acc:MGI:101787] && sp|P03888|NU1M_MOUSE NADH-ubiquinone oxidoreductase chain 1 OS=Mus musculus OX=10090 GN=Mtnd1 PE=1 SV=3 && -	-
ENSMUSG00000037742	2290.78	2295.42	2099.03	2142.44	2262.25	3202.48	4721.17	3132.53	2175.5	3302.86	3049.21	3215.32	2125.01	3173.98	3611.81	3337.12	Eef1a1	9	78385731	78396433	-	2493	protein_coding	eukaryotic translation elongation factor 1 alpha 1 [Source:MGI Symbol;Acc:MGI:1096881] && sp|P62629|EF1A1_CRIGR Elongation factor 1-alpha 1 OS=Cricetulus griseus OX=10029 GN=EEF1A1 PE=2 SV=1 && PF03143:Elongation factor Tu C-terminal domain|PF00009:Elongation factor Tu GTP binding domain|PF03144:Elongation factor Tu domain 2	-
ENSMUSG00000027871	2392.43	2272.53	2523.19	2749.08	1785.03	2724.89	1571.86	2592.91	2079.14	3372.08	2604.6	3234.26	2519.93	3067.07	1560.71	3393.16	Hsd3b1	3	98759510	98767110	-	1855	protein_coding	hydroxy-delta-5-steroid dehydrogenase, 3 beta- and steroid delta-isomerase 1 [Source:MGI Symbol;Acc:MGI:96233] && sp|P24815|3BHS1_MOUSE 3 beta-hydroxysteroid dehydrogenase/Delta 5-->4-isomerase type 1 OS=Mus musculus OX=10090 GN=Hsd3b1 PE=1 SV=3 && PF01073:3-beta hydroxysteroid dehydrogenase/isomerase family	-
ENSMUSG00000032323	1796.58	1791.85	2321.69	2420.54	1625.78	2165.77	1792.71	2147.66	1634.3	2201.05	1842.38	2432.15	1865.47	2107.57	1858.09	1998.2	Cyp11a1	9	57913694	57934306	+	4804	protein_coding	cytochrome P450, family 11, subfamily a, polypeptide 1 [Source:MGI Symbol;Acc:MGI:88582] && sp|Q9QZ82|CP11A_MOUSE Cholesterol side-chain cleavage enzyme, mitochondrial OS=Mus musculus OX=10090 GN=Cyp11a1 PE=1 SV=1 && PF00067:Cytochrome P450	-
ENSMUSG00000064345	2023.34	2031.64	2232.08	2293.87	1746.59	1535.89	2027.94	1737.22	1508.48	1829.61	1772.42	1541.75	1742.27	1786.7	17.7471	381.958	mt-Nd2	MT	3914	4951	+	1038	protein_coding	mitochondrially encoded NADH dehydrogenase 2 [Source:MGI Symbol;Acc:MGI:102500] && sp|P03893|NU2M_MOUSE NADH-ubiquinone oxidoreductase chain 2 OS=Mus musculus OX=10090 GN=Mtnd2 PE=1 SV=2 && -	-
ENSMUSG00000007892	1161.99	1144.06	956.189	992.259	1138.19	1652.92	3044.63	1951.91	1113.36	1760.46	1519.37	1817.53	1104.47	1585.09	1985.02	1756.81	Rplp1	9	61820566	61821824	-	499	protein_coding	ribosomal protein, large, P1 [Source:MGI Symbol;Acc:MGI:1927099] && sp|P47955|RLA1_MOUSE 60S acidic ribosomal protein P1 OS=Mus musculus OX=10090 GN=Rplp1 PE=1 SV=1 && PF00428:60s Acidic ribosomal protein	-
ENSMUSG00000064363	1731.83	1774.51	1806.68	1940.65	1727.63	1446.92	1631.53	1423.19	1390.49	1597.71	1616.05	1291.37	1546.98	1636.71	45.5946	311.378	mt-Nd4	MT	10167	11544	+	1378	protein_coding	mitochondrially encoded NADH dehydrogenase 4 [Source:MGI Symbol;Acc:MGI:102498] && sp|P03911|NU4M_MOUSE NADH-ubiquinone oxidoreductase chain 4 OS=Mus musculus OX=10090 GN=Mtnd4 PE=1 SV=1 && -	-
ENSMUSG00000064367	1820.37	1886.04	1617.36	1858.76	1591.15	1300.81	1660.04	1126.1	1420.47	1377.29	1506.98	1049.35	1375.68	1370.83	145.33	450.763	mt-Nd5	MT	11742	13565	+	1824	protein_coding	mitochondrially encoded NADH dehydrogenase 5 [Source:MGI Symbol;Acc:MGI:102496] && sp|P03921|NU5M_MOUSE NADH-ubiquinone oxidoreductase chain 5 OS=Mus musculus OX=10090 GN=Mtnd5 PE=1 SV=3 && -	-
ENSMUSG00000004207	937.652	936.497	1226.01	1077.11	1178.11	1270.65	928.364	1326.15	1229.32	1326.92	1499.28	1741.14	1085.5	1352.14	2146.7	1559.24	Psap	10	60113449	60138376	+	2744	protein_coding	prosaposin [Source:MGI Symbol;Acc:MGI:97783] && sp|Q61207|SAP_MOUSE Prosaposin OS=Mus musculus OX=10090 GN=Psap PE=1 SV=2 && PF02199:Saposin A-type domain|PF05184:Saposin-like type B, region 1|PF03489:Saposin-like type B, region 2	-
ENSMUSG00000034994	997.327	1004.57	893.657	879.726	892.33	1301.18	1830.98	1216.62	892.85	1403.32	1096.73	1304.47	876.691	1203.35	928.956	1110.62	Eef2	10	81012465	81018332	+	3324	protein_coding	eukaryotic translation elongation factor 2 [Source:MGI Symbol;Acc:MGI:95288] && sp|P58252|EF2_MOUSE Elongation factor 2 OS=Mus musculus OX=10090 GN=Eef2 PE=1 SV=2 && PF14492:Elongation Factor G, domain II|PF00009:Elongation factor Tu GTP binding domain|PF03144:Elongation factor Tu domain 2|PF00679:Elongation factor G C-terminus|PF03764:Elongation factor G, domain IV	-
ENSMUSG00000028639	450.905	450.911	734.777	624.406	772.116	1052.01	2547.22	1270.47	710.892	1094.78	893.873	1208.57	1039.45	852.39	796.04	931.379	Ybx1	4	119135178	119151801	-	2531	protein_coding	Y box protein 1 [Source:MGI Symbol;Acc:MGI:99146] && sp|P67808|YBOX1_BOVIN Y-box-binding protein 1 OS=Bos taurus OX=9913 GN=YBX1 PE=2 SV=3 && PF00313:'Cold-shock' DNA-binding domain	CSD
ENSMUSG00000031574	1140.22	1139.26	1630.44	1609.72	723.013	849.155	781.357	833.198	676.762	710.38	664.228	679.138	722.394	524.726	1435.12	771.577	Star	8	26296583	26306010	+	4113	protein_coding	steroidogenic acute regulatory protein [Source:MGI Symbol;Acc:MGI:102760] && sp|P51557|STAR_MOUSE Steroidogenic acute regulatory protein, mitochondrial OS=Mus musculus OX=10090 GN=Star PE=1 SV=1 && PF01852:START domain	-
ENSMUSG00000028081	707.994	685.937	555.746	545.019	510.473	673.069	1502.73	975.459	491.433	701.359	546.888	850.499	695.414	635.945	2780.1	1422.17	Rps3a1	3	86045247	86050009	-	977	protein_coding	ribosomal protein S3A1 [Source:MGI Symbol;Acc:MGI:1202063] && sp|P97351|RS3A_MOUSE 40S ribosomal protein S3a OS=Mus musculus OX=10090 GN=Rps3a PE=1 SV=3 && PF01015:Ribosomal S3Ae family	-
ENSMUSG00000018593	724.415	720.916	944.646	904.749	840.168	926.564	399.965	975.346	862.515	892.391	1056.91	1072.19	720.172	865.125	1010.16	798.687	Sparc	11	55285326	55314009	-	3788	protein_coding	secreted acidic cysteine rich glycoprotein [Source:MGI Symbol;Acc:MGI:98373] && sp|P07214|SPRC_MOUSE SPARC OS=Mus musculus OX=10090 GN=Sparc PE=1 SV=1 && PF09289:Follistatin/Osteonectin-like EGF domain|PF00050:Kazal-type serine protease inhibitor domain|PF10591:Secreted protein acidic and rich in cysteine Ca binding region	-
ENSMUSG00000060126	577.795	561.654	598.041	602.287	664.201	874.379	1911.52	1057.88	657.453	1041.05	999.741	1043.69	664.02	943.92	352.574	768.445	Tpt1	14	76082533	76085965	+	2380	protein_coding	tumor protein, translationally-controlled 1 [Source:MGI Symbol;Acc:MGI:104890] && sp|P63028|TCTP_MOUSE Translationally-controlled tumor protein OS=Mus musculus OX=10090 GN=Tpt1 PE=1 SV=1 && PF00838:Translationally controlled tumour protein	-
ENSMUSG00000064368	1288.31	1365.42	1061.4	1099.33	1155.72	423.191	1359.36	535.702	1008.37	645.797	704.215	493.551	966.709	667.314	76.9943	425.256	mt-Nd6	MT	13552	14070	-	519	protein_coding	mitochondrially encoded NADH dehydrogenase 6 [Source:MGI Symbol;Acc:MGI:102495] && sp|P03925|NU6M_MOUSE NADH-ubiquinone oxidoreductase chain 6 OS=Mus musculus OX=10090 GN=Mtnd6 PE=1 SV=1 && -	-
ENSMUSG00000023944	847.233	859.106	841.099	814.933	708.397	853.838	1094.94	814.694	668.581	881.649	804.955	885.949	644.996	832.811	901.368	797.096	Hsp90ab1	17	45878701	45884197	-	2999	protein_coding	heat shock protein 90 alpha (cytosolic), class B member 1 [Source:MGI Symbol;Acc:MGI:96247] && sp|P11499|HS90B_MOUSE Heat shock protein HSP 90-beta OS=Mus musculus OX=10090 GN=Hsp90ab1 PE=1 SV=3 && PF02518:Histidine kinase-, DNA gyrase B-, and HSP90-like ATPase|PF00183:Hsp90 protein	-
ENSMUSG00000047676	24.7243	28.6304	665.086	707.858	457.832	1245.96	1851.52	41.7006	883.957	1275.35	1120.21	1310.81	423.146	630.135	709.184	1075.57	Rpsa-ps10	3	149778295	149779179	-	885	processed_pseudogene	ribosomal protein SA, pseudogene 10 [Source:MGI Symbol;Acc:MGI:3704228] && sp|P14206|RSSA_MOUSE 40S ribosomal protein SA OS=Mus musculus OX=10090 GN=Rpsa PE=1 SV=4 && PF16122:40S ribosomal protein SA C-terminus|PF00318:Ribosomal protein S2	-
ENSMUSG00000021214	26.2344	27.2232	686.502	496.631	701.446	1418.61	276.972	2266.65	488.937	85.1835	919.602	361.516	1117.87	127.267	946.492	2394.67	Akr1c18	13	4182614	4200653	-	1207	protein_coding	aldo-keto reductase family 1, member C18 [Source:MGI Symbol;Acc:MGI:2145420] && sp|Q8K023|AKC1H_MOUSE Aldo-keto reductase family 1 member C18 OS=Mus musculus OX=10090 GN=Akr1c18 PE=1 SV=2 && PF00248:Aldo/keto reductase family	-
ENSMUSG00000018339	442.459	452.812	899.83	732.974	888.769	1221.07	345.215	802.424	1386.95	1278.42	572.639	732.943	721.636	506.142	704.379	303.126	Gpx3	11	54793279	54801203	+	1813	protein_coding	glutathione peroxidase 3 [Source:MGI Symbol;Acc:MGI:105102] && sp|P46412|GPX3_MOUSE Glutathione peroxidase 3 OS=Mus musculus OX=10090 GN=Gpx3 PE=1 SV=2 && -	-
ENSMUSG00000025950	740.249	727.732	744.908	745.049	539.689	674.82	326.046	722.165	509.513	828.203	879.967	962.145	624.811	788.743	453.971	719.093	Idh1	1	65197775	65225659	-	2771	protein_coding	isocitrate dehydrogenase 1 (NADP+), soluble [Source:MGI Symbol;Acc:MGI:96413] && sp|O88844|IDHC_MOUSE Isocitrate dehydrogenase [NADP] cytoplasmic OS=Mus musculus OX=10090 GN=Idh1 PE=1 SV=2 && -	-
ENSMUSG00000036256	398.209	395.276	568.015	517.94	484.664	684.314	668.991	691.15	520.997	700.056	663.102	657.159	505.356	587.267	1622.91	679.545	Igfbp7	5	77497087	77555888	-	1209	protein_coding	insulin-like growth factor binding protein 7 [Source:MGI Symbol;Acc:MGI:1352480] && sp|Q61581|IBP7_MOUSE Insulin-like growth factor-binding protein 7 OS=Mus musculus OX=10090 GN=Igfbp7 PE=1 SV=3 && PF07648:Kazal-type serine protease inhibitor domain|PF13927:Immunoglobulin domain|PF00219:Insulin-like growth factor binding protein	-
ENSMUSG00000062353	364.811	360.88	636.967	639.558	703.292	1025.67	1010.42	576.513	369.672	558.702	544.17	561.555	722.134	1078.45	870.591	31.1311	Gm15772	5	3286431	3286868	+	438	processed_pseudogene	predicted gene 15772 [Source:MGI Symbol;Acc:MGI:3805541] && sp|P61257|RL26_BOVIN 60S ribosomal protein L26 OS=Bos taurus OX=9913 GN=RPL26 PE=2 SV=1 && PF00467:KOW motif|PF16906:Ribosomal proteins L26 eukaryotic, L24P archaeal	-
ENSMUSG00000067274	670.12	648.923	429.386	435.692	571.468	950.778	1416.52	484.752	326.6	488.74	703.543	1091.49	334.393	655.989	258.685	570.008	Rplp0	5	115697526	115701786	+	1659	protein_coding	ribosomal protein, large, P0 [Source:MGI Symbol;Acc:MGI:1927636] && sp|P14869|RLA0_MOUSE 60S acidic ribosomal protein P0 OS=Mus musculus OX=10090 GN=Rplp0 PE=1 SV=3 && PF00466:Ribosomal protein L10|PF00428:60s Acidic ribosomal protein|PF17777:Insertion domain in 60S ribosomal protein L10P	-
ENSMUSG00000068396	439.96	407.222	387.245	375.043	432.903	691.142	1327.96	825.062	447.346	721.699	645.342	720.086	397.089	669.56	488.131	658.637	Rpl34-ps1	6	71101594	71101947	+	354	processed_pseudogene	ribosomal protein L34, pseudogene 1 [Source:MGI Symbol;Acc:MGI:3704270] && sp|Q9D1R9|RL34_MOUSE 60S ribosomal protein L34 OS=Mus musculus OX=10090 GN=Rpl34 PE=1 SV=2 && PF01199:Ribosomal protein L34e	-
ENSMUSG00000032399	508.873	498.154	441.17	456.253	487.802	608.912	1165.24	629.108	502.327	646.945	591.938	670.49	486.308	628.955	590.836	674.71	Rpl4	9	64080657	64085948	+	2007	protein_coding	ribosomal protein L4 [Source:MGI Symbol;Acc:MGI:1915141] && sp|Q9D8E6|RL4_MOUSE 60S ribosomal protein L4 OS=Mus musculus OX=10090 GN=Rpl4 PE=1 SV=3 && PF00573:Ribosomal protein L4/L1 family|PF14374:60S ribosomal protein L4 C-terminal domain	-
ENSMUSG00000063457	478.015	452.248	442.613	424.004	468.005	683.524	1178.41	674.094	511.564	652.756	581.894	697.398	492.622	594.14	298.909	501.297	Rps15	10	80128287	80129948	+	630	protein_coding	ribosomal protein S15 [Source:MGI Symbol;Acc:MGI:98117] && sp|P62846|RS15_CHICK 40S ribosomal protein S15 OS=Gallus gallus OX=9031 GN=RPS15 PE=2 SV=2 && PF00203:Ribosomal protein S19	-
ENSMUSG00000003970	421.164	417.28	375.784	359.191	428.06	561.243	1129.12	563.178	440.003	570.105	469.151	577.37	429.958	525.871	858.54	629.883	Rpl8	15	76788278	76790514	+	1359	protein_coding	ribosomal protein L8 [Source:MGI Symbol;Acc:MGI:1350927] && sp|Q3T0S6|RL8_BOVIN 60S ribosomal protein L8 OS=Bos taurus OX=9913 GN=RPL8 PE=2 SV=3 && PF00181:Ribosomal Proteins L2, RNA binding domain|PF03947:Ribosomal Proteins L2, C-terminal domain	-
ENSMUSG00000093674	306.955	309.292	301.239	289.429	305.295	583.253	1445.35	705.075	331.055	633.503	597.165	587.055	286.896	591.417	772.162	702.94	Rpl41	10	128383983	128385174	-	1168	protein_coding	ribosomal protein L41 [Source:MGI Symbol;Acc:MGI:1915195] && - && -	-
ENSMUSG00000031320	401.232	393.966	353.83	345.47	389.364	570.24	1075.52	564.036	395.383	585.699	519.384	556.442	392.819	547.052	636.815	648.787	Rps4x	X	101228547	101233000	-	1631	protein_coding	ribosomal protein S4, X-linked [Source:MGI Symbol;Acc:MGI:98158] && sp|Q76N24|RS4X_CHLAE 40S ribosomal protein S4, X isoform OS=Chlorocebus aethiops OX=9534 GN=RPS4X PE=2 SV=3 && PF08071:RS4NT (NUC023) domain|PF16121:40S ribosomal protein S4 C-terminus|PF00900:Ribosomal family S4e|PF01479:S4 domain	-
ENSMUSG00000022040	289.084	289.031	640.937	568.514	541.728	476.366	529.079	673.637	489.932	475.434	680.892	473.164	520.446	425.95	541.67	502.868	Ephx2	14	66321823	66361949	-	2484	protein_coding	epoxide hydrolase 2, cytoplasmic [Source:MGI Symbol;Acc:MGI:99500] && sp|P34914|HYES_MOUSE Bifunctional epoxide hydrolase 2 OS=Mus musculus OX=10090 GN=Ephx2 PE=1 SV=2 && PF00561:alpha/beta hydrolase fold|PF13419:Haloacid dehalogenase-like hydrolase	-
ENSMUSG00000032418	718.357	697.123	635.579	679.552	367.017	471.428	239.353	451.238	330.177	619.434	279.719	557.659	384.698	475.594	660.857	458.786	Me1	9	86463424	86578006	-	3848	protein_coding	malic enzyme 1, NADP(+)-dependent, cytosolic [Source:MGI Symbol;Acc:MGI:97043] && sp|P06801|MAOX_MOUSE NADP-dependent malic enzyme OS=Mus musculus OX=10090 GN=Me1 PE=1 SV=2 && PF03949:Malic enzyme, NAD binding domain|PF00390:Malic enzyme, N-terminal domain	-
ENSMUSG00000032968	533.359	544.477	422.134	424.355	393.816	597.242	511.591	409.788	387.604	475.713	308.841	491.028	510.146	543.898	709.105	610.223	Inha	1	75483721	75487010	+	1475	protein_coding	inhibin alpha [Source:MGI Symbol;Acc:MGI:96569] && sp|Q04997|INHA_MOUSE Inhibin alpha chain OS=Mus musculus OX=10090 GN=Inha PE=1 SV=2 && PF00019:Transforming growth factor beta like domain	-
ENSMUSG00000029580	438.648	432.521	434.496	408.007	488.671	531.803	479.321	454.821	562.393	415.608	430.851	624.561	529.243	412.123	454.148	372.616	Actb	5	142888870	142892509	-	2679	protein_coding	actin, beta [Source:MGI Symbol;Acc:MGI:87904] && sp|P60712|ACTB_BOVIN Actin, cytoplasmic 1 OS=Bos taurus OX=9913 GN=ACTB PE=1 SV=1 && PF00022:Actin	-
ENSMUSG00000063696	138.062	144.75	314.124	313.739	316.035	213.59	792.055	953.051	581.641	925.426	393.81	118.531	587.681	498.024	397.392	544.699	Gm8730	8	103591477	103592430	-	954	processed_pseudogene	predicted pseudogene 8730 [Source:MGI Symbol;Acc:MGI:3644565] && sp|P14869|RLA0_MOUSE 60S acidic ribosomal protein P0 OS=Mus musculus OX=10090 GN=Rplp0 PE=1 SV=3 && PF00428:60s Acidic ribosomal protein|PF17777:Insertion domain in 60S ribosomal protein L10P|PF00466:Ribosomal protein L10	-
ENSMUSG00000025955	581.102	570.504	517.142	512.515	324.517	429.559	250.332	400.723	363.389	455.528	405.254	536.209	383.876	478.86	431.463	557.055	Akr1cl	1	65051848	65071918	-	4209	protein_coding	aldo-keto reductase family 1, member C-like [Source:MGI Symbol;Acc:MGI:1918111] && sp|P80508|PE2R_RABIT Prostaglandin-E(2) 9-reductase OS=Oryctolagus cuniculus OX=9986 GN=AKR1C5 PE=1 SV=1 && PF00248:Aldo/keto reductase family	-
ENSMUSG00000028495	327.793	318.33	291.594	284.568	345.866	416.055	899.08	446.813	342.505	464.35	392.67	449.94	326.093	420.692	934.838	526.504	Rps6	4	86772897	86775649	-	1586	protein_coding	ribosomal protein S6 [Source:MGI Symbol;Acc:MGI:98159] && sp|Q90YR8|RS6_ICTPU 40S ribosomal protein S6 OS=Ictalurus punctatus OX=7998 GN=rps6 PE=2 SV=1 && PF01092:Ribosomal protein S6e	-
ENSMUSG00000100801	508.191	500.442	477.109	461.762	361.05	434.853	512.301	423.103	351.199	528.632	510.13	539.263	365.411	471.574	330.354	382.533	Gm15459	5	5831615	5833555	-	1941	processed_pseudogene	predicted gene 15459 [Source:MGI Symbol;Acc:MGI:3705702] && sp|P63017|HSP7C_MOUSE Heat shock cognate 71 kDa protein OS=Mus musculus OX=10090 GN=Hspa8 PE=1 SV=1 && PF00012:Hsp70 protein	-
ENSMUSG00000001131	152.815	137.235	377.48	345.996	451.03	505.652	836.575	687.648	357.951	481.098	765.44	503.111	432.583	430.795	268.462	399.967	Timp1	X	20736405	20740974	+	888	protein_coding	tissue inhibitor of metalloproteinase 1 [Source:MGI Symbol;Acc:MGI:98752] && sp|P12032|TIMP1_MOUSE Metalloproteinase inhibitor 1 OS=Mus musculus OX=10090 GN=Timp1 PE=1 SV=2 && PF00965:Tissue inhibitor of metalloproteinase	-
ENSMUSG00000024661	274.966	269.925	323.129	323.951	363.01	450.761	1435.75	397.509	320.67	398.866	419.79	420.678	284.455	373.715	430.682	377.815	Fth1	19	9957962	9962462	+	3469	protein_coding	ferritin heavy polypeptide 1 [Source:MGI Symbol;Acc:MGI:95588] && sp|P09528|FRIH_MOUSE Ferritin heavy chain OS=Mus musculus OX=10090 GN=Fth1 PE=1 SV=2 && -	-
ENSMUSG00000041697	396.076	410.28	380.954	363.78	305.386	436.156	594.227	434.801	344.912	445.213	367.718	454.402	342.838	376.306	723.986	420.525	Cox6a1	5	115483701	115487040	-	702	protein_coding	cytochrome c oxidase subunit 6A1 [Source:MGI Symbol;Acc:MGI:103099] && sp|P43024|CX6A1_MOUSE Cytochrome c oxidase subunit 6A1, mitochondrial OS=Mus musculus OX=10090 GN=Cox6a1 PE=1 SV=2 && -	-
ENSMUSG00000001506	262.04	266.332	365.502	335.124	486.194	316.207	52.6713	424.923	509.788	326.889	353.762	512.776	274.089	304.133	1624.05	379.878	Col1a1	11	94827050	94843868	+	6563	protein_coding	collagen, type I, alpha 1 [Source:MGI Symbol;Acc:MGI:88467] && sp|P11087|CO1A1_MOUSE Collagen alpha-1(I) chain OS=Mus musculus OX=10090 GN=Col1a1 PE=1 SV=4 && -	-
ENSMUSG00000032051	314.777	315.873	356.877	364.711	267.378	276.484	797.416	347.012	288.663	341.8	292.943	372.148	368.29	285.501	1308.45	480.249	Fdx1	9	51854606	51874856	-	3104	protein_coding	ferredoxin 1 [Source:MGI Symbol;Acc:MGI:103224] && sp|P46656|ADX_MOUSE Adrenodoxin, mitochondrial OS=Mus musculus OX=10090 GN=Fdx1 PE=1 SV=1 && -	-
ENSMUSG00000057863	309.185	302.419	280.938	275.401	287.801	403.749	1245.52	464.649	326.371	435.022	375.566	432.338	288.139	391.944	483.54	470.782	Rpl36	17	56920416	56921243	+	383	protein_coding	ribosomal protein L36 [Source:MGI Symbol;Acc:MGI:1860603] && sp|Q9Y3U8|RL36_HUMAN 60S ribosomal protein L36 OS=Homo sapiens OX=9606 GN=RPL36 PE=1 SV=3 && PF01158:Ribosomal protein L36e	-
ENSMUSG00000070436	323.232	334.882	428.62	409.588	476.754	476.622	143.484	522.872	475.044	429.462	516.228	542.496	358.165	434.397	480.616	363.452	Serpinh1	7	98994583	99002446	-	2443	protein_coding	serine (or cysteine) peptidase inhibitor, clade H, member 1 [Source:MGI Symbol;Acc:MGI:88283] && sp|P19324|SERPH_MOUSE Serpin H1 OS=Mus musculus OX=10090 GN=Serpinh1 PE=1 SV=3 && PF00079:Serpin (serine protease inhibitor)	-
ENSMUSG00000021190	138.966	139.162	499.144	416.601	371.344	409.96	513.895	442.176	503.685	323.211	666.834	384.762	360.91	348.106	773.136	409.303	Lgmn	12	102360343	102406072	-	2323	protein_coding	legumain [Source:MGI Symbol;Acc:MGI:1330838] && sp|O89017|LGMN_MOUSE Legumain OS=Mus musculus OX=10090 GN=Lgmn PE=1 SV=1 && PF01650:Peptidase C13 family	-
ENSMUSG00000025203	390.424	398.097	410.638	415.281	372.542	460.221	235.924	422.371	259.452	514.346	514.078	435.282	418.351	409.226	460.105	530.204	Scd2	19	44282113	44295303	+	5464	protein_coding	stearoyl-Coenzyme A desaturase 2 [Source:MGI Symbol;Acc:MGI:98240] && sp|P13011|SCD2_MOUSE Stearoyl-CoA desaturase 2 OS=Mus musculus OX=10090 GN=Scd2 PE=1 SV=2 && PF00487:Fatty acid desaturase	-
ENSMUSG00000068220	217.524	218.418	273.606	268.672	398.496	570.573	416.409	698.572	416.575	637.837	688.04	645.275	292.761	579.246	50.3416	222	Lgals1	15	78810925	78814665	+	903	protein_coding	lectin, galactose binding, soluble 1 [Source:MGI Symbol;Acc:MGI:96777] && sp|P16045|LEG1_MOUSE Galectin-1 OS=Mus musculus OX=10090 GN=Lgals1 PE=1 SV=3 && PF00337:Galactoside-binding lectin	-
ENSMUSG00000010307	349.109	349.732	316.681	326.244	375.04	445.139	735.57	417.484	370.384	456.369	373.28	470.911	369.18	438.242	332.996	384.339	Tmem86a	7	46700349	46704525	+	1887	protein_coding	transmembrane protein 86A [Source:MGI Symbol;Acc:MGI:1915143] && sp|Q9D8N3|TM86A_MOUSE Lysoplasmalogenase-like protein TMEM86A OS=Mus musculus OX=10090 GN=Tmem86a PE=2 SV=1 && PF07947:YhhN family	-
ENSMUSG00000037852	441.939	441.243	439.15	447.555	278.503	428.92	572.957	402.982	331.507	465.885	327.069	492.629	354.938	401.761	275.947	305.192	Cpe	8	65045576	65146088	-	2609	protein_coding	carboxypeptidase E [Source:MGI Symbol;Acc:MGI:101932] && sp|Q00493|CBPE_MOUSE Carboxypeptidase E OS=Mus musculus OX=10090 GN=Cpe PE=1 SV=2 && PF00246:Zinc carboxypeptidase|PF13620:Carboxypeptidase regulatory-like domain	-
ENSMUSG00000055302	298.457	295.477	292.875	270.67	360.936	256.424	440.142	330.105	421.381	277.588	293.643	368.822	327.435	317.193	1389.36	452.719	Mrfap1	5	36952211	36954116	-	1648	protein_coding	Morf4 family associated protein 1 [Source:MGI Symbol;Acc:MGI:1914818] && sp|Q9CQL7|MOFA1_MOUSE MORF4 family-associated protein 1 OS=Mus musculus OX=10090 GN=Mrfap1 PE=1 SV=1 && PF15155:MORF4 family-associated protein1	-
ENSMUSG00000026043	215.49	217.797	269.998	261.539	399.941	401.497	119.865	476.738	368.725	386.257	421.164	461.232	284.046	342.314	1380.29	363.165	Col3a1	1	45350698	45388866	+	9816	protein_coding	collagen, type III, alpha 1 [Source:MGI Symbol;Acc:MGI:88453] && sp|P08121|CO3A1_MOUSE Collagen alpha-1(III) chain OS=Mus musculus OX=10090 GN=Col3a1 PE=1 SV=4 && PF01391:Collagen triple helix repeat (20 copies)|PF00093:von Willebrand factor type C domain|PF01410:Fibrillar collagen C-terminal domain	-
ENSMUSG00000050708	266.305	272.65	359.325	330.202	390.96	384.98	439.997	395.181	369.204	361.925	393.956	406.29	361.724	300.784	844.264	460.561	Ftl1	7	45107368	45109308	-	1340	protein_coding	ferritin light polypeptide 1 [Source:MGI Symbol;Acc:MGI:95589] && sp|P29391|FRIL1_MOUSE Ferritin light chain 1 OS=Mus musculus OX=10090 GN=Ftl1 PE=1 SV=2 && PF00210:Ferritin-like domain	-
ENSMUSG00000026238	345.902	340.609	334.109	337.549	341.507	276.405	556.774	357.519	398.124	332.045	365.096	403.162	320.892	326.355	848	375.244	Ptma	1	86454448	86458434	+	1462	protein_coding	prothymosin alpha [Source:MGI Symbol;Acc:MGI:97803] && sp|P26350|PTMA_MOUSE Prothymosin alpha OS=Mus musculus OX=10090 GN=Ptma PE=1 SV=2 && PF03247:Prothymosin/parathymosin family	-
ENSMUSG00000042712	337.835	341.788	283.8	298.073	277.666	327.166	820.966	324.12	288.092	346.734	276.434	349.852	309.37	376.383	800.574	482.481	Tceal9	X	135145828	135147888	+	1037	protein_coding	transcription elongation factor A like 9 [Source:MGI Symbol;Acc:MGI:109567] && sp|Q9DD24|TCAL9_MOUSE Transcription elongation factor A protein-like 9 OS=Mus musculus OX=10090 GN=Tceal9 PE=3 SV=1 && PF04538:Brain expressed X-linked like family	-
ENSMUSG00000031502	256.853	259.722	349.653	297.754	339.348	382.14	447.996	414.921	328.42	315.319	405.007	451.31	324.106	304.595	807.893	357.245	Col4a1	8	11248423	11362826	-	7464	protein_coding	collagen, type IV, alpha 1 [Source:MGI Symbol;Acc:MGI:88454] && sp|P02463|CO4A1_MOUSE Collagen alpha-1(IV) chain OS=Mus musculus OX=10090 GN=Col4a1 PE=1 SV=4 && PF01391:Collagen triple helix repeat (20 copies)|PF01413:C-terminal tandem repeated domain in type 4 procollagen	-
ENSMUSG00000025130	290.16	288.405	312.701	300.035	328.133	367.213	492.197	380.725	343.333	368.465	387.239	392.056	305.983	376.243	582.238	406.183	P4hb	11	120451124	120464079	-	2861	protein_coding	prolyl 4-hydroxylase, beta polypeptide [Source:MGI Symbol;Acc:MGI:97464] && sp|P09103|PDIA1_MOUSE Protein disulfide-isomerase OS=Mus musculus OX=10090 GN=P4hb PE=1 SV=2 && PF13848:Thioredoxin-like domain|PF00085:Thioredoxin	-
ENSMUSG00000021319	204.742	199.4	691.405	738.269	139.198	311.793	369.361	568.938	205.886	186.115	578.092	377.871	517.065	297.303	175.654	259.501	Sfrp4	13	19807274	19817164	+	4179	protein_coding	secreted frizzled-related protein 4 [Source:MGI Symbol;Acc:MGI:892010] && sp|Q9Z1N6|SFRP4_MOUSE Secreted frizzled-related sequence protein 4 OS=Mus musculus OX=10090 GN=Sfrp4 PE=2 SV=1 && PF01759:UNC-6/NTR/C345C module|PF01392:Fz domain	-
ENSMUSG00000057841	282.793	286.878	235.292	242.537	265.083	388.623	1092.82	424.279	283.254	437.976	364.867	412.358	279.872	386.997	123.613	295.059	Rpl32	6	115782466	115785708	-	963	protein_coding	ribosomal protein L32 [Source:MGI Symbol;Acc:MGI:98038] && sp|E2RKA8|RL32_CANLF 60S ribosomal protein L32 OS=Canis lupus familiaris OX=9615 GN=RPL32 PE=1 SV=1 && PF01655:Ribosomal protein L32	-
ENSMUSG00000038274	279.453	275.05	250.08	252.808	278.392	352.105	976.894	372.444	285.906	372.502	305.259	372.806	276.651	328.2	442.639	376.605	Fau	19	6107874	6109554	+	961	protein_coding	Finkel-Biskis-Reilly murine sarcoma virus (FBR-MuSV) ubiquitously expressed (fox derived) [Source:MGI Symbol;Acc:MGI:102547] && sp|P35545|UBIM_MOUSE Ubiquitin-like protein FUBI OS=Mus musculus OX=10090 GN=Fau PE=1 SV=1 && PF04758:Ribosomal protein S30|PF00240:Ubiquitin family	-
ENSMUSG00000012848	252.299	246.825	224.941	225.732	272.523	428.138	865.684	418.092	253.41	412.108	398.825	431.496	247.461	406.556	274.944	413.953	Rps5	7	12656217	12660613	+	1734	protein_coding	ribosomal protein S5 [Source:MGI Symbol;Acc:MGI:1097682] && sp|P97461|RS5_MOUSE 40S ribosomal protein S5 OS=Mus musculus OX=10090 GN=Rps5 PE=1 SV=3 && PF00177:Ribosomal protein S7p/S5e	-
novel.228	155.691	157.946	123.578	125.35	245.859	268.204	1772.89	318.451	249.7	203.078	327.955	424.937	291.39	172.895	646.295	270.505	-	19	4110359	4116369	+	6011	-	- && sp|P21414|POL_GALV Gag-Pol polyprotein OS=Gibbon ape leukemia virus OX=11840 GN=pol PE=3 SV=2 && -	-
ENSMUSG00000029304	76.0662	76.8583	486.05	460.955	492.948	384.619	400.528	435.216	321.302	303.14	764.828	437.102	308.272	466.664	35.3195	196.279	Spp1	5	104582984	104588916	+	1648	protein_coding	secreted phosphoprotein 1 [Source:MGI Symbol;Acc:MGI:98389] && sp|P10923|OSTP_MOUSE Osteopontin OS=Mus musculus OX=10090 GN=Spp1 PE=1 SV=1 && PF00865:Osteopontin	-
ENSMUSG00000037563	275.592	277.281	248.458	245.319	298.216	385.073	894.435	421.685	303.777	405.417	362.94	408.462	278.084	380.11	137.128	275.06	Rps16	7	28050077	28052580	+	1266	protein_coding	ribosomal protein S16 [Source:MGI Symbol;Acc:MGI:98118] && sp|Q3T0X6|RS16_BOVIN 40S ribosomal protein S16 OS=Bos taurus OX=9913 GN=RPS16 PE=2 SV=3 && PF00380:Ribosomal protein S9/S16	-
ENSMUSG00000060802	190.343	188.937	277.22	283.564	396.235	346.651	618.564	434.77	374.277	636.333	375.563	348.308	352.68	396.307	73.8311	277.35	B2m	2	121978167	121983564	+	860	protein_coding	beta-2 microglobulin [Source:MGI Symbol;Acc:MGI:88127] && sp|P01887|B2MG_MOUSE Beta-2-microglobulin OS=Mus musculus OX=10090 GN=B2m PE=1 SV=2 && PF07654:Immunoglobulin C1-set domain	-
ENSMUSG00000008682	294.256	294.827	289.858	277.208	292.073	373.038	663.897	373.189	304.525	388.164	340.114	362.996	296.692	341.046	248.429	381.369	Rpl10	X	73314418	73316741	+	2053	protein_coding	ribosomal protein L10 [Source:MGI Symbol;Acc:MGI:105943] && sp|Q2TBW8|RL10L_BOVIN 60S ribosomal protein L10-like OS=Bos taurus OX=9913 GN=RPL10L PE=2 SV=1 && PF00252:Ribosomal protein L16p/L10e	-
ENSMUSG00000049775	184.944	186.622	215.784	226.443	322.908	363.716	582.94	471.227	262.198	428.284	443.143	420.574	251.551	359.968	341.355	410.344	Tmsb4x	X	165990089	165992311	-	1371	protein_coding	thymosin, beta 4, X chromosome [Source:MGI Symbol;Acc:MGI:99510] && sp|P20065|TYB4_MOUSE Thymosin beta-4 OS=Mus musculus OX=10090 GN=Tmsb4x PE=1 SV=1 && -	-
ENSMUSG00000045128	256.711	242.008	220.586	214.401	249.081	376.978	751.615	399.935	244.581	393.68	351.861	375.761	243.151	371.649	372.614	345.976	Rpl18a	8	71347366	71350056	-	1739	protein_coding	ribosomal protein L18A [Source:MGI Symbol;Acc:MGI:1924058] && sp|P62717|RL18A_MOUSE 60S ribosomal protein L18a OS=Mus musculus OX=10090 GN=Rpl18a PE=1 SV=1 && -	-
ENSMUSG00000095597	228.01	256.592	215.439	220.877	258.308	385.925	848.741	412.568	250.721	413.871	392.692	380.494	252.563	418.349	121.044	340.373	Rps7-ps3	X	151692501	151693151	-	651	transcribed_processed_pseudogene	ribosomal protein S7, pseudogene 3 [Source:MGI Symbol;Acc:MGI:3648396] && sp|A6H769|RS7_BOVIN 40S ribosomal protein S7 OS=Bos taurus OX=9913 GN=RPS7 PE=2 SV=1 && PF01251:Ribosomal protein S7e	-
ENSMUSG00000033491	279.17	282.286	234.893	269.28	260.344	486.951	330.784	307.616	353.074	367.217	274.512	425.392	379.687	363.35	323.241	323.571	Prss35	9	86625702	86640496	+	3444	protein_coding	protease, serine 35 [Source:MGI Symbol;Acc:MGI:2444800] && sp|Q8C0F9|PRS35_MOUSE Inactive serine protease 35 OS=Mus musculus OX=10090 GN=Prss35 PE=2 SV=1 && PF00089:Trypsin	-
ENSMUSG00000003814	306.58	302.039	338.82	328.415	329.515	332.35	288.63	347.541	351.218	325.644	345.313	348.077	320.471	319.272	326.434	330.574	Calr	8	85568479	85573563	-	2880	protein_coding	calreticulin [Source:MGI Symbol;Acc:MGI:88252] && sp|P14211|CALR_MOUSE Calreticulin OS=Mus musculus OX=10090 GN=Calr PE=1 SV=1 && PF00262:Calreticulin family	-
ENSMUSG00000081684	253.389	270.102	197.682	220.033	355.609	371.54	579.16	781.091	264.581	356.822	270.395	6.67027	253.254	10.7507	629.601	418.883	Rps2-ps13	X	51987465	51988346	+	882	processed_pseudogene	ribosomal protein S2, pseudogene 13 [Source:MGI Symbol;Acc:MGI:3705640] && sp|P25444|RS2_MOUSE 40S ribosomal protein S2 OS=Mus musculus OX=10090 GN=Rps2 PE=1 SV=3 && PF03719:Ribosomal protein S5, C-terminal domain|PF00333:Ribosomal protein S5, N-terminal domain	-
ENSMUSG00000062825	238.261	238.459	262.648	235.55	346.513	374.724	396.226	366.302	321.893	345.104	355.24	432.151	300.693	338.602	266.67	302.2	Actg1	11	120236516	120239368	-	2658	protein_coding	actin, gamma, cytoplasmic 1 [Source:MGI Symbol;Acc:MGI:87906] && sp|P63258|ACTG_BOVIN Actin, cytoplasmic 2 OS=Bos taurus OX=9913 GN=ACTG1 PE=1 SV=1 && PF00022:Actin	-
ENSMUSG00000047675	195.165	194.355	216.592	222.389	266.555	390.527	859.84	363.541	206.587	432.329	276.167	351.098	266.28	424.802	182.556	255.925	Rps8	4	117011024	117013440	-	1726	protein_coding	ribosomal protein S8 [Source:MGI Symbol;Acc:MGI:98166] && sp|Q5E958|RS8_BOVIN 40S ribosomal protein S8 OS=Bos taurus OX=9913 GN=RPS8 PE=2 SV=3 && -	-
ENSMUSG00000017707	269.033	257.176	272.43	284.184	314.305	374.578	275.704	304.799	291.159	416.286	337.638	401.7	275.351	377.89	289.971	295.474	Serinc3	2	163465192	163487051	-	3840	protein_coding	serine incorporator 3 [Source:MGI Symbol;Acc:MGI:1349457] && sp|Q9QZI9|SERC3_MOUSE Serine incorporator 3 OS=Mus musculus OX=10090 GN=Serinc3 PE=1 SV=2 && PF03348:Serine incorporator (Serinc)	-
ENSMUSG00000043716	256.35	251.846	219.736	221.506	247.123	335.638	602.704	363.825	233.369	361.858	349.422	341.654	242.697	353.166	252.426	363.185	Rpl7	1	16171519	16174886	-	2687	protein_coding	ribosomal protein L7 [Source:MGI Symbol;Acc:MGI:98073] && sp|P14148|RL7_MOUSE 60S ribosomal protein L7 OS=Mus musculus OX=10090 GN=Rpl7 PE=1 SV=2 && PF00327:Ribosomal protein L30p/L7e	-
ENSMUSG00000049517	240.77	237.282	223.37	219.588	250.687	315.459	864.925	323.711	246.012	312.878	303.11	289.254	244.301	301.365	263.134	289.142	Rps23	13	91071077	91073069	+	1268	protein_coding	ribosomal protein S23 [Source:MGI Symbol;Acc:MGI:1913725] && sp|Q3T199|RS23_BOVIN 40S ribosomal protein S23 OS=Bos taurus OX=9913 GN=RPS23 PE=2 SV=1 && PF00164:Ribosomal protein S12/S23	-
ENSMUSG00000006333	236.636	235.906	211.64	212.044	249.933	319.928	592.342	337.787	242.33	336.515	300.61	334.426	235.658	302.979	345.248	344.298	Rps9	7	3706992	3709896	+	2522	protein_coding	ribosomal protein S9 [Source:MGI Symbol;Acc:MGI:1924096] && sp|A6QLG5|RS9_BOVIN 40S ribosomal protein S9 OS=Bos taurus OX=9913 GN=RPS9 PE=2 SV=1 && PF01479:S4 domain|PF00163:Ribosomal protein S4/S9 N-terminal domain	-
ENSMUSG00000107176	262.223	269.743	223.949	234.586	249.75	266.424	815.841	293.181	252.193	297.188	233.672	280.581	255.795	250.854	320.579	324.686	Gm9794	6	66852305	66852727	-	423	processed_pseudogene	predicted pseudogene 9794 [Source:MGI Symbol;Acc:MGI:3642653] && sp|Q3T057|RL23_BOVIN 60S ribosomal protein L23 OS=Bos taurus OX=9913 GN=RPL23 PE=2 SV=2 && -	-
ENSMUSG00000000740	236.587	232.033	215.548	211.658	249.233	328.031	650.361	363.536	249.069	345.056	301.157	353.884	250.632	337.185	201.508	290.847	Rpl13	8	123829089	123831983	+	2595	protein_coding	ribosomal protein L13 [Source:MGI Symbol;Acc:MGI:105922] && sp|P47963|RL13_MOUSE 60S ribosomal protein L13 OS=Mus musculus OX=10090 GN=Rpl13 PE=1 SV=3 && PF01294:Ribosomal protein L13e	-
ENSMUSG00000019505	299.741	289.7	300.363	300.516	263.659	309.712	589.008	327.698	274.636	267.843	270.56	347.013	238.784	316.555	165.094	239.43	Ubb	11	62441997	62444039	+	1675	protein_coding	ubiquitin B [Source:MGI Symbol;Acc:MGI:98888] && sp|P0CG62|UBB_CHICK Polyubiquitin-B OS=Gallus gallus OX=9031 GN=UBB PE=2 SV=1 && PF00240:Ubiquitin family	-
ENSMUSG00000030122	227.787	227.329	258.234	258.739	313.217	353.824	221.47	304.127	323.067	305.099	289.708	311.469	283.846	289.71	553.71	248.531	Ptms	6	124890644	124897066	-	1619	protein_coding	parathymosin [Source:MGI Symbol;Acc:MGI:1916452] && - && PF03247:Prothymosin/parathymosin family	-
ENSMUSG00000025428	241.868	244.755	236.325	239.667	217.604	308.964	351.925	292.414	215.683	299.597	274.345	291.298	219.027	287.631	630.451	375.275	Atp5a1	18	77861429	77870569	+	3135	protein_coding	ATP synthase, H+ transporting, mitochondrial F1 complex, alpha subunit 1 [Source:MGI Symbol;Acc:MGI:88115] && sp|Q03265|ATPA_MOUSE ATP synthase subunit alpha, mitochondrial OS=Mus musculus OX=10090 GN=Atp5f1a PE=1 SV=1 && PF02874:ATP synthase alpha/beta family, beta-barrel domain|PF00306:ATP synthase alpha/beta chain, C terminal domain|PF00006:ATP synthase alpha/beta family, nucleotide-binding do…	-
ENSMUSG00000015656	318.882	311.668	297.783	303.288	236.826	283.585	399.955	274.173	243.359	345.832	340.997	341.298	242.866	295.318	209.513	270.414	Hspa8	9	40712280	40721383	+	4301	protein_coding	heat shock protein 8 [Source:MGI Symbol;Acc:MGI:105384] && sp|P63017|HSP7C_MOUSE Heat shock cognate 71 kDa protein OS=Mus musculus OX=10090 GN=Hspa8 PE=1 SV=1 && PF10712:NAD-specific glutamate dehydrogenase	-
ENSMUSG00000083061	56.8409	56.8538	21.1193	81.4598	407.677	231.178	845.304	451.262	370.973	438.185	201.332	444.866	206.652	210.998	407.482	253.752	Gm12191	11	49569537	49569884	-	348	processed_pseudogene	predicted gene 12191 [Source:MGI Symbol;Acc:MGI:3651293] && sp|Q3T0D5|RL30_BOVIN 60S ribosomal protein L30 OS=Bos taurus OX=9913 GN=RPL30 PE=3 SV=3 && PF01248:Ribosomal protein L7Ae/L30e/S12e/Gadd45 family	-
ENSMUSG00000037936	330.931	329.989	455.096	432.329	237.101	261.826	343.883	311.704	213.914	250.24	265.106	266.639	286.268	197.386	181.397	261.636	Scarb1	5	125354151	125418158	-	8500	protein_coding	scavenger receptor class B, member 1 [Source:MGI Symbol;Acc:MGI:893578] && sp|Q61009|SCRB1_MOUSE Scavenger receptor class B member 1 OS=Mus musculus OX=10090 GN=Scarb1 PE=1 SV=1 && PF01130:CD36 family	-
ENSMUSG00000061787	241.515	239.042	216.868	213.062	233.837	334.457	699.697	350.683	233.199	347.321	285.903	324.878	233.925	333.578	69.3016	256.115	Rps17	7	80992480	80995002	-	1274	protein_coding	ribosomal protein S17 [Source:MGI Symbol;Acc:MGI:1309526] && sp|P63273|RS17_CANLF 40S ribosomal protein S17 OS=Canis lupus familiaris OX=9615 GN=RPS17 PE=2 SV=2 && PF00833:Ribosomal S17	-
ENSMUSG00000035783	138.14	136.2	237.515	269.945	252.86	346.431	52.6892	497.083	296.475	326.962	351.331	499.598	267.613	331.495	225.266	329.075	Acta2	19	34218490	34232990	-	2196	protein_coding	actin alpha 2, smooth muscle, aorta [Source:MGI Symbol;Acc:MGI:87909] && sp|P62739|ACTA_BOVIN Actin, aortic smooth muscle OS=Bos taurus OX=9913 GN=ACTA2 PE=1 SV=1 && PF00022:Actin	-
ENSMUSG00000024608	185.908	188.484	161.762	163.692	180.852	297.41	689.711	304.116	189.705	301.604	250.238	311.903	186.477	288.21	475.693	374.299	Rps14	18	60880170	60911618	+	2394	protein_coding	ribosomal protein S14 [Source:MGI Symbol;Acc:MGI:98107] && - && -	-
ENSMUSG00000025980	373.997	362.232	307.538	309.565	184.851	270.513	343.53	296.668	183.363	278.015	219.419	282.207	265.73	260.932	273.72	308.625	Hspd1	1	55116994	55127402	-	2642	protein_coding	heat shock protein 1 (chaperonin) [Source:MGI Symbol;Acc:MGI:96242] && sp|P63038|CH60_MOUSE 60 kDa heat shock protein, mitochondrial OS=Mus musculus OX=10090 GN=Hspd1 PE=1 SV=1 && PF00118:TCP-1/cpn60 chaperonin family	-
ENSMUSG00000044533	261.336	272.277	219.49	228.524	43.1988	279.826	451.307	28.9009	197.917	301.389	223.86	560.245	194.592	246.219	611.697	341.298	Rps2	17	24937090	24940903	+	1830	protein_coding	ribosomal protein S2 [Source:MGI Symbol;Acc:MGI:105110] && sp|P25444|RS2_MOUSE 40S ribosomal protein S2 OS=Mus musculus OX=10090 GN=Rps2 PE=1 SV=3 && PF03719:Ribosomal protein S5, C-terminal domain|PF00333:Ribosomal protein S5, N-terminal domain	-
ENSMUSG00000059743	195.528	192.728	218.361	210.213	230.012	394.335	225.517	367.738	189.662	404.217	332.099	327.003	187.997	259.496	316.82	409.385	Fdps	3	89000895	89009266	-	4208	protein_coding	farnesyl diphosphate synthetase [Source:MGI Symbol;Acc:MGI:104888] && sp|P14324|FPPS_HUMAN Farnesyl pyrophosphate synthase OS=Homo sapiens OX=9606 GN=FDPS PE=1 SV=4 && -	-
ENSMUSG00000067038	204.235	199.101	169.822	171.197	255.064	311.189	475.588	346.254	246.287	301.325	302.518	330.47	215.335	320.711	263.018	310.395	Rps12-ps3	19	59310803	59311198	+	396	processed_pseudogene	ribosomal protein S12, pseudogene 3 [Source:MGI Symbol;Acc:MGI:3704503] && sp|Q76I81|RS12_BOVIN 40S ribosomal protein S12 OS=Bos taurus OX=9913 GN=RPS12 PE=2 SV=1 && PF01248:Ribosomal protein L7Ae/L30e/S12e/Gadd45 family	-
ENSMUSG00000037161	362.119	363.341	205.019	241.575	196.492	321.031	218.605	237.147	251.641	282.549	144.721	380.488	242.908	343.768	298.915	258.174	Mgarp	3	51295833	51304159	-	2067	protein_coding	mitochondria localized glutamic acid rich protein [Source:MGI Symbol;Acc:MGI:1914999] && sp|Q8VI64|HUMMR_MOUSE Protein MGARP OS=Mus musculus OX=10090 GN=Mgarp PE=1 SV=1 && PF14962:Mitochondria Localisation Sequence	-
ENSMUSG00000081895	264	250.222	183.457	150.016	98.7074	285	667.229	363.848	258.826	356.353	193.78	354.788	160.087	360.333	94.4015	243.445	Rpl17-ps10	7	72298505	72299059	-	555	processed_pseudogene	ribosomal protein L17, pseudogene 10 [Source:MGI Symbol;Acc:MGI:3642871] && sp|Q3T025|RL17_BOVIN 60S ribosomal protein L17 OS=Bos taurus OX=9913 GN=RPL17 PE=2 SV=3 && PF00237:Ribosomal protein L22p/L17e	-
ENSMUSG00000027248	194.942	203.319	222.855	215.604	226.8	258.18	224.886	272.928	242.181	252.587	285.892	268.172	220.164	260.352	584.885	311.149	Pdia3	2	121244256	121269168	+	3139	protein_coding	protein disulfide isomerase associated 3 [Source:MGI Symbol;Acc:MGI:95834] && sp|P27773|PDIA3_MOUSE Protein disulfide-isomerase A3 OS=Mus musculus OX=10090 GN=Pdia3 PE=1 SV=2 && PF00085:Thioredoxin|PF13848:Thioredoxin-like domain	-
ENSMUSG00000025393	227.811	229.892	209.38	202.135	190.698	281.63	345.132	267.361	193.483	283.556	254.145	286.708	192.811	268.028	392.226	324.61	Atp5b	10	127919142	127926260	+	4237	protein_coding	ATP synthase, H+ transporting mitochondrial F1 complex, beta subunit [Source:MGI Symbol;Acc:MGI:107801] && sp|P56480|ATPB_MOUSE ATP synthase subunit beta, mitochondrial OS=Mus musculus OX=10090 GN=Atp5f1b PE=1 SV=2 && PF00006:ATP synthase alpha/beta family, nucleotide-binding domain|PF02874:ATP synthase alpha/beta family, beta-barrel domain	-
ENSMUSG00000020585	215.919	210.292	239.789	236.366	252.354	281.756	451.494	274.526	248.713	284.617	335.596	325.034	238.122	289.534	85.7933	175.371	Laptm4a	12	8971598	8988742	+	1839	protein_coding	lysosomal-associated protein transmembrane 4A [Source:MGI Symbol;Acc:MGI:108017] && sp|Q6P501|LAP4A_RAT Lysosomal-associated transmembrane protein 4A OS=Rattus norvegicus OX=10116 GN=Laptm4a PE=2 SV=1 && PF03821:Golgi 4-transmembrane spanning transporter	-
ENSMUSG00000017404	214.516	210.63	183.45	194.471	208.983	257.346	545.583	299.358	210.542	263.889	273.639	295.151	206.675	289.939	171.923	296.754	Rpl19	11	97917536	97921318	+	1022	protein_coding	ribosomal protein L19 [Source:MGI Symbol;Acc:MGI:98020] && sp|Q3T0W9|RL19_BOVIN 60S ribosomal protein L19 OS=Bos taurus OX=9913 GN=RPL19 PE=2 SV=1 && PF01280:Ribosomal protein L19e	-
ENSMUSG00000003429	262.918	260.172	229.541	224.497	231.943	264.761	567.399	270.672	249.98	300.423	256.173	277.802	250.875	279.84	22.0254	139.946	Rps11	7	44771803	44773863	-	865	protein_coding	ribosomal protein S11 [Source:MGI Symbol;Acc:MGI:1351329] && sp|Q3T0V4|RS11_BOVIN 40S ribosomal protein S11 OS=Bos taurus OX=9913 GN=RPS11 PE=2 SV=3 && PF00366:Ribosomal protein S17|PF16205:Ribosomal_S17 N-terminal	-
ENSMUSG00000046718	271.698	257.134	296.511	267.149	312.663	214.735	101.653	249.831	184.81	300.066	226.113	278.989	296.779	256.776	280.796	271.959	Bst2	8	71986899	71990100	-	903	protein_coding	bone marrow stromal cell antigen 2 [Source:MGI Symbol;Acc:MGI:1916800] && sp|Q8R2Q8|BST2_MOUSE Bone marrow stromal antigen 2 OS=Mus musculus OX=10090 GN=Bst2 PE=1 SV=1 && PF16716:Bone marrow stromal antigen 2	-
ENSMUSG00000020592	165.74	167.725	245.681	231.151	186.268	169.536	717.654	269.446	193.31	186.726	223.291	227.563	171.538	268.024	364.829	218.701	Sdc1	12	8821323	8843715	+	3809	protein_coding	syndecan 1 [Source:MGI Symbol;Acc:MGI:1349162] && sp|P18828|SDC1_MOUSE Syndecan-1 OS=Mus musculus OX=10090 GN=Sdc1 PE=1 SV=1 && PF01034:Syndecan domain	-
ENSMUSG00000029614	202.695	204.43	181.411	175.067	198.131	250.601	392.695	255.38	196.71	275.064	244.787	262.818	198.103	266.233	394.521	293.635	Rpl6	5	121342544	121347304	+	3140	protein_coding	ribosomal protein L6 [Source:MGI Symbol;Acc:MGI:108057] && sp|P47911|RL6_MOUSE 60S ribosomal protein L6 OS=Mus musculus OX=10090 GN=Rpl6 PE=1 SV=3 && PF01159:Ribosomal protein L6e|PF03868:Ribosomal protein L6, N-terminal domain	-
ENSMUSG00000029309	163.866	160.979	249.497	201.666	238.055	272.455	385.886	307.841	238.967	274.828	288.902	227.98	229.818	268.855	175.026	239.476	Sparcl1	5	104226977	104261599	-	2937	protein_coding	SPARC-like 1 [Source:MGI Symbol;Acc:MGI:108110] && sp|P70663|SPRL1_MOUSE SPARC-like protein 1 OS=Mus musculus OX=10090 GN=Sparcl1 PE=1 SV=3 && PF00050:Kazal-type serine protease inhibitor domain|PF10591:Secreted protein acidic and rich in cysteine Ca binding region|PF09289:Follistatin/Osteonectin-like EGF domain	-
ENSMUSG00000084319	170.023	157.265	166.237	165.256	204.032	254.921	587.593	302.36	191.266	311.672	292.394	317.025	193.686	280.274	79.8284	235.147	Tpt1-ps3	6	99854777	99855295	-	519	processed_pseudogene	tumor protein, translationally-controlled, pseudogene 3 [Source:MGI Symbol;Acc:MGI:2664997] && sp|P63028|TCTP_MOUSE Translationally-controlled tumor protein OS=Mus musculus OX=10090 GN=Tpt1 PE=1 SV=1 && PF00838:Translationally controlled tumour protein	-
ENSMUSG00000006205	260.069	265.02	256.148	226.586	175.542	242.185	152.748	204.891	226.206	230.946	222.265	344.504	197.185	278.985	347.203	268.638	Htra1	7	130537841	130587390	+	2879	protein_coding	HtrA serine peptidase 1 [Source:MGI Symbol;Acc:MGI:1929076] && sp|Q9R118|HTRA1_MOUSE Serine protease HTRA1 OS=Mus musculus OX=10090 GN=Htra1 PE=1 SV=2 && PF07648:Kazal-type serine protease inhibitor domain|PF13365:Trypsin-like peptidase domain|PF00219:Insulin-like growth factor binding protein|PF17820:PDZ domain	-
ENSMUSG00000030695	246.643	236.161	231.947	234.546	192.859	224.894	438.034	216.66	215.439	231.784	198.451	239.495	228.357	218.904	261.985	261.175	Aldoa	7	126394406	126399923	-	2911	protein_coding	aldolase A, fructose-bisphosphate [Source:MGI Symbol;Acc:MGI:87994] && sp|P05064|ALDOA_MOUSE Fructose-bisphosphate aldolase A OS=Mus musculus OX=10090 GN=Aldoa PE=1 SV=2 && PF00274:Fructose-bisphosphate aldolase class-I	-
ENSMUSG00000028970	157.634	161.191	259.697	259.528	350.184	306.016	72.2781	249.831	208.095	317.133	284.154	311.756	179.288	345.979	162.074	240.576	Abcb1b	5	8848147	8916315	+	7990	protein_coding	ATP-binding cassette, sub-family B (MDR/TAP), member 1B [Source:MGI Symbol;Acc:MGI:97568] && sp|P06795|MDR1B_MOUSE ATP-dependent translocase ABCB1 OS=Mus musculus OX=10090 GN=Abcb1b PE=1 SV=1 && PF00005:ABC transporter|PF00664:ABC transporter transmembrane region	-
ENSMUSG00000023175	210.995	214.795	200.928	204.206	191.2	264.006	420.9	246.463	205.184	264.336	243.591	276.191	200.904	251.674	225.326	241.393	Bsg	10	79540325	79547803	+	1814	protein_coding	basigin [Source:MGI Symbol;Acc:MGI:88208] && sp|P18572|BASI_MOUSE Basigin OS=Mus musculus OX=10090 GN=Bsg PE=1 SV=2 && PF13927:Immunoglobulin domain	-
ENSMUSG00000032294	142.966	141.487	155.453	155.663	196.874	243.127	603.057	218.915	187.123	229.47	216.522	250.822	195.848	213.81	433.079	275.335	Pkm	9	59563651	59586658	+	5001	protein_coding	pyruvate kinase, muscle [Source:MGI Symbol;Acc:MGI:97591] && sp|P52480|KPYM_MOUSE Pyruvate kinase PKM OS=Mus musculus OX=10090 GN=Pkm PE=1 SV=4 && PF00224:Pyruvate kinase, barrel domain|PF02887:Pyruvate kinase, alpha/beta domain	-
ENSMUSG00000051223	153.423	156.331	210.211	196.555	244.998	219.81	464.49	268.621	206.211	249.407	293.808	255.701	220.988	225.835	224.972	253.719	Bzw1	1	58432057	58446512	+	4033	protein_coding	basic leucine zipper and W2 domains 1 [Source:MGI Symbol;Acc:MGI:1914132] && sp|Q7L1Q6|BZW1_HUMAN Basic leucine zipper and W2 domain-containing protein 1 OS=Homo sapiens OX=9606 GN=BZW1 PE=1 SV=1 && PF02020:eIF4-gamma/eIF5/eIF2-epsilon	-
ENSMUSG00000078812	198.77	194.98	171.621	176.88	189.731	247.233	483.465	265.561	190.239	250.355	238.93	294.042	204.514	246.69	201.409	255.121	Eif5a	11	69807540	69812784	-	2377	protein_coding	eukaryotic translation initiation factor 5A [Source:MGI Symbol;Acc:MGI:106248] && sp|Q6EWQ7|IF5A1_BOVIN Eukaryotic translation initiation factor 5A-1 OS=Bos taurus OX=9913 GN=EIF5A PE=2 SV=3 && PF01287:Eukaryotic elongation factor 5A hypusine, DNA-binding OB fold	-
ENSMUSG00000039001	198.285	200.001	181.649	181.034	188.547	211.126	589.857	265.477	181.197	257.719	241.782	235.627	163.252	227.835	237.111	248.848	Rps21	2	179899170	179900238	+	810	protein_coding	ribosomal protein S21 [Source:MGI Symbol;Acc:MGI:1913731] && sp|Q9CQR2|RS21_MOUSE 40S ribosomal protein S21 OS=Mus musculus OX=10090 GN=Rps21 PE=1 SV=1 && PF01249:Ribosomal protein S21e	-
ENSMUSG00000032959	266.906	275.163	214.815	230.043	189.365	267.126	207.791	239.105	199.775	292.901	200.02	303.436	195.125	249.708	202.822	274.579	Pebp1	5	117420719	117425690	-	1768	protein_coding	phosphatidylethanolamine binding protein 1 [Source:MGI Symbol;Acc:MGI:1344408] && sp|P70296|PEBP1_MOUSE Phosphatidylethanolamine-binding protein 1 OS=Mus musculus OX=10090 GN=Pebp1 PE=1 SV=3 && PF01161:Phosphatidylethanolamine-binding protein	-
ENSMUSG00000093930	187.022	181.475	214.963	227.773	259.9	282.129	64.4267	230.916	96.193	352.12	226.279	312.183	255.474	218.503	408.211	290.793	Hmgcs1	13	120151915	120169796	+	4594	protein_coding	3-hydroxy-3-methylglutaryl-Coenzyme A synthase 1 [Source:MGI Symbol;Acc:MGI:107592] && sp|Q8JZK9|HMCS1_MOUSE Hydroxymethylglutaryl-CoA synthase, cytoplasmic OS=Mus musculus OX=10090 GN=Hmgcs1 PE=1 SV=1 && PF01154:Hydroxymethylglutaryl-coenzyme A synthase N terminal|PF08540:Hydroxymethylglutaryl-coenzyme A synthase C terminal	-
ENSMUSG00000031503	171.724	172.845	227.665	200.192	226.112	247.714	259.926	266.431	214.383	193.062	247.881	288.395	208.066	195.053	449.994	221.947	Col4a2	8	11362805	11499287	+	6619	protein_coding	collagen, type IV, alpha 2 [Source:MGI Symbol;Acc:MGI:88455] && sp|P08122|CO4A2_MOUSE Collagen alpha-2(IV) chain OS=Mus musculus OX=10090 GN=Col4a2 PE=1 SV=4 && PF01413:C-terminal tandem repeated domain in type 4 procollagen|PF01391:Collagen triple helix repeat (20 copies)	-
ENSMUSG00000060036	206.917	202.516	137.159	128.996	129.295	263.294	507.991	263.1	194.747	347.428	248.188	211.117	193.94	276.877	236.517	222.742	Rpl3	15	79961992	79976069	-	3175	protein_coding	ribosomal protein L3 [Source:MGI Symbol;Acc:MGI:1351605] && sp|P27659|RL3_MOUSE 60S ribosomal protein L3 OS=Mus musculus OX=10090 GN=Rpl3 PE=1 SV=3 && PF00297:Ribosomal protein L3	-
ENSMUSG00000026864	177.577	177.048	194.369	186.732	183.093	208.666	408.38	217.552	183.053	208.602	240.036	221.03	170.493	191.559	526.356	270.712	Hspa5	2	34661982	34667559	+	4229	protein_coding	heat shock protein 5 [Source:MGI Symbol;Acc:MGI:95835] && sp|P20029|BIP_MOUSE Endoplasmic reticulum chaperone BiP OS=Mus musculus OX=10090 GN=Hspa5 PE=1 SV=3 && PF00012:Hsp70 protein	-
ENSMUSG00000002985	185.959	187.526	207.436	171.06	159.022	209.716	631.91	197.592	202.872	164.819	138.337	151.5	172.881	214.851	518.891	238.72	Apoe	7	19430034	19433113	-	2138	protein_coding	apolipoprotein E [Source:MGI Symbol;Acc:MGI:88057] && sp|P08226|APOE_MOUSE Apolipoprotein E OS=Mus musculus OX=10090 GN=Apoe PE=1 SV=2 && PF01442:Apolipoprotein A1/A4/E domain	-
ENSMUSG00000031996	217.311	217.458	348.451	338.917	175.665	220.527	118.504	229.994	222.413	218.403	312.718	234.096	274.553	198.666	191.485	227.023	Aplp2	9	31060853	31123111	-	5875	protein_coding	amyloid beta (A4) precursor-like protein 2 [Source:MGI Symbol;Acc:MGI:88047] && sp|P15943|APLP2_RAT Amyloid-like protein 2 OS=Rattus norvegicus OX=10116 GN=Aplp2 PE=1 SV=2 && PF10515:Beta-amyloid precursor protein C-terminus|PF00014:Kunitz/Bovine pancreatic trypsin inhibitor domain|PF12924:Copper-binding of amyloid precursor, CuBD|PF02177:Amyloid A4 N-terminal heparin-binding|PF12925:E2 domain of…	-
ENSMUSG00000025362	247.082	239.873	213.318	207.68	168.374	213.823	393.766	225.749	187.444	236.48	207.699	247.154	173.11	258.145	244.609	270.148	Rps26	10	128460403	128462616	-	1544	protein_coding	ribosomal protein S26 [Source:MGI Symbol;Acc:MGI:1351628] && sp|Q56JV1|RS26_BOVIN 40S ribosomal protein S26 OS=Bos taurus OX=9913 GN=RPS26 PE=3 SV=3 && -	-
ENSMUSG00000000594	281.613	277.37	304.432	291.119	160.749	211.427	47.1243	258.111	173.476	234.557	362.135	236.953	234.859	218.106	104.625	225.572	Gm2a	11	54988941	55003855	+	4127	protein_coding	GM2 ganglioside activator protein [Source:MGI Symbol;Acc:MGI:95762] && sp|Q60648|SAP3_MOUSE Ganglioside GM2 activator OS=Mus musculus OX=10090 GN=Gm2a PE=1 SV=2 && -	-
ENSMUSG00000033307	171.798	172.586	155.074	161.11	177.052	227.02	674.428	214.66	205.97	246.077	206.854	268.976	174.707	240.435	80.621	184.769	Mif	10	75695187	75696074	-	745	protein_coding	macrophage migration inhibitory factor (glycosylation-inhibiting factor) [Source:MGI Symbol;Acc:MGI:96982] && sp|P34884|MIF_MOUSE Macrophage migration inhibitory factor OS=Mus musculus OX=10090 GN=Mif PE=1 SV=2 && PF01187:Macrophage migration inhibitory factor (MIF)	-
ENSMUSG00000031765	129.158	137.156	242.001	238.007	123.236	180.511	1077.27	184.677	176.177	171.482	123.908	182.371	146.223	130.156	151.78	121.397	Mt1	8	94905710	94906955	+	1246	protein_coding	metallothionein 1 [Source:MGI Symbol;Acc:MGI:97171] && - && PF00131:Metallothionein	-
ENSMUSG00000030432	207.117	197.637	179.696	174.992	188.033	236.079	467.977	242.283	190.793	247.167	212.504	235.09	185.561	242.69	106.722	185.003	Rpl28	7	4795873	4798065	+	1840	protein_coding	ribosomal protein L28 [Source:MGI Symbol;Acc:MGI:101839] && sp|P41105|RL28_MOUSE 60S ribosomal protein L28 OS=Mus musculus OX=10090 GN=Rpl28 PE=1 SV=2 && PF01778:Ribosomal L28e protein family	-
ENSMUSG00000084349	178.33	173.939	272.393	268.994	288.171	103.306	331.707	199.536	168.475	53.5515	173.36	269.677	155.81	198.435	313.171	323.673	Rpl3-ps1	X	13068810	13070019	+	1210	processed_pseudogene	ribosomal protein L3, pseudogene 1 [Source:MGI Symbol;Acc:MGI:3644217] && sp|P27659|RL3_MOUSE 60S ribosomal protein L3 OS=Mus musculus OX=10090 GN=Rpl3 PE=1 SV=3 && PF00297:Ribosomal protein L3	-
ENSMUSG00000028692	186.649	189.97	191.008	188.893	176.889	213.014	225.566	214.627	186.921	226.627	205.358	233.469	184.299	205.213	380.937	253.635	Akr1a1	4	116493707	116508877	-	2750	protein_coding	aldo-keto reductase family 1, member A1 (aldehyde reductase) [Source:MGI Symbol;Acc:MGI:1929955] && sp|Q9JII6|AK1A1_MOUSE Aldo-keto reductase family 1 member A1 OS=Mus musculus OX=10090 GN=Akr1a1 PE=1 SV=3 && PF00248:Aldo/keto reductase family	-
ENSMUSG00000025794	186.06	186.417	156.843	147.81	190.911	186.065	424.196	214.749	183.451	229.388	205.797	220.279	184.49	212.017	273.366	222.887	Rpl14	9	120400510	120403720	+	1651	protein_coding	ribosomal protein L14 [Source:MGI Symbol;Acc:MGI:1914365] && sp|Q9CR57|RL14_MOUSE 60S ribosomal protein L14 OS=Mus musculus OX=10090 GN=Rpl14 PE=1 SV=3 && PF01929:Ribosomal protein L14	-
ENSMUSG00000001525	174.992	172.126	146.033	143.632	182.563	253.891	447.49	236.968	177.348	234.183	231.369	213.435	175.754	235.709	179.394	213.533	Tubb5	17	36144813	36149198	-	3327	protein_coding	tubulin, beta 5 class I [Source:MGI Symbol;Acc:MGI:107812] && sp|Q2KJD0|TBB5_BOVIN Tubulin beta-5 chain OS=Bos taurus OX=9913 GN=TUBB5 PE=2 SV=1 && -	-
ENSMUSG00000061477	152.95	158.868	129.432	134.171	153.491	248.266	394.732	272.461	154.797	268.987	256.16	268.105	161.668	280.45	103.814	248.472	Rps7	12	28680853	28685952	-	2015	protein_coding	ribosomal protein S7 [Source:MGI Symbol;Acc:MGI:1333818] && sp|A6H769|RS7_BOVIN 40S ribosomal protein S7 OS=Bos taurus OX=9913 GN=RPS7 PE=2 SV=1 && PF01251:Ribosomal protein S7e	-
ENSMUSG00000113061	21.1994	28.3318	11.4379	21.463	203.885	296.542	615.585	336.44	200.207	316.808	264.205	294.953	196.969	159.338	126.241	267.471	Rps18-ps5	13	28441511	28442117	+	607	processed_pseudogene	ribosomal protein S18, pseudogene 5 [Source:MGI Symbol;Acc:MGI:3649931] && sp|Q3T0R1|RS18_BOVIN 40S ribosomal protein S18 OS=Bos taurus OX=9913 GN=RPS18 PE=2 SV=3 && PF00416:Ribosomal protein S13/S18	-
ENSMUSG00000026728	150.586	149.319	166.372	163.851	197.716	227.67	239.866	227.423	200.083	248.268	222.608	271.355	178.295	200.238	290.107	213.775	Vim	2	13578738	13587637	+	4743	protein_coding	vimentin [Source:MGI Symbol;Acc:MGI:98932] && sp|P20152|VIME_MOUSE Vimentin OS=Mus musculus OX=10090 GN=Vim PE=1 SV=3 && -	-
ENSMUSG00000022108	187.558	184.927	247.378	235.078	205.949	230.828	211.985	216.521	208.432	226.871	214.588	199.087	205.716	218.843	168.623	184.006	Itm2b	14	73599666	73622729	-	2732	protein_coding	integral membrane protein 2B [Source:MGI Symbol;Acc:MGI:1309517] && sp|O89051|ITM2B_MOUSE Integral membrane protein 2B OS=Mus musculus OX=10090 GN=Itm2b PE=1 SV=1 && PF04089:BRICHOS domain	-
ENSMUSG00000030744	135.55	136.442	114.358	122.131	134.156	212.239	431.337	228.598	138.235	220.013	206.551	226.904	130.34	216.2	413.232	267.553	Rps3	7	99127103	99132945	-	4483	protein_coding	ribosomal protein S3 [Source:MGI Symbol;Acc:MGI:1350917] && sp|P02350|RS31_XENLA 40S ribosomal protein S3-A OS=Xenopus laevis OX=8355 GN=rps3-a PE=2 SV=2 && PF07650:KH domain	-
ENSMUSG00000048076	176.563	170.222	172.267	172.959	175.825	220.512	333.734	227.039	171.728	225.454	218.406	250.516	171.725	223.281	195.697	221.616	Arf1	11	59102238	59119096	-	2089	protein_coding	ADP-ribosylation factor 1 [Source:MGI Symbol;Acc:MGI:99431] && sp|P84080|ARF1_BOVIN ADP-ribosylation factor 1 OS=Bos taurus OX=9913 GN=ARF1 PE=1 SV=2 && PF00025:ADP-ribosylation factor family	-
ENSMUSG00000051695	199.576	198.879	190.711	194.761	176.96	234.959	297.523	226.606	203.034	226.215	204.136	248.419	192.796	218.595	123.074	179.381	Pcbp1	6	86501474	86503303	-	1830	protein_coding	poly(rC) binding protein 1 [Source:MGI Symbol;Acc:MGI:1345635] && sp|Q5E9A3|PCBP1_BOVIN Poly(rC)-binding protein 1 OS=Bos taurus OX=9913 GN=PCBP1 PE=2 SV=1 && PF00013:KH domain	-
ENSMUSG00000071415	172.724	173.122	159.329	152.525	166.094	196.091	466.625	204.02	161.317	217.74	176.069	196.278	170.066	188.421	274.833	238.175	Rpl23	11	97668353	97673263	-	1770	protein_coding	ribosomal protein L23 [Source:MGI Symbol;Acc:MGI:1929455] && sp|Q3T057|RL23_BOVIN 60S ribosomal protein L23 OS=Bos taurus OX=9913 GN=RPL23 PE=2 SV=2 && PF00238:Ribosomal protein L14p/L23e	-
ENSMUSG00000022037	189.535	187.424	202.704	187.111	138.165	200.823	376.006	205.201	136.63	164.376	183.548	152.648	192.3	214.543	377.263	192.95	Clu	14	66205932	66218996	+	3437	protein_coding	clusterin [Source:MGI Symbol;Acc:MGI:88423] && sp|Q06890|CLUS_MOUSE Clusterin OS=Mus musculus OX=10090 GN=Clu PE=1 SV=1 && PF01093:Clusterin	-
ENSMUSG00000073702	154.562	158.277	145.615	139.719	178.499	249.548	511.787	283.481	178.545	261.21	242.974	261.083	168.319	221.008	14.4976	124.32	Rpl31	1	39406923	39410992	+	1662	protein_coding	ribosomal protein L31 [Source:MGI Symbol;Acc:MGI:2149632] && sp|Q56JX3|RL31_BOVIN 60S ribosomal protein L31 OS=Bos taurus OX=9913 GN=RPL31 PE=2 SV=1 && PF01198:Ribosomal protein L31e	-
ENSMUSG00000027907	146.358	136.148	189.305	178.655	200.959	255.889	283.655	287.656	222.998	258.677	282.267	283.341	215.655	238.91	14.2555	81.1011	S100a11	3	93427795	93433594	+	511	protein_coding	S100 calcium binding protein A11 [Source:MGI Symbol;Acc:MGI:1338798] && sp|P50543|S10AB_MOUSE Protein S100-A11 OS=Mus musculus OX=10090 GN=S100a11 PE=1 SV=1 && PF01023:S-100/ICaBP type calcium binding domain|PF00036:EF hand	-
ENSMUSG00000035885	189.974	202.404	188.376	183.926	170.089	237.744	368.934	254.39	191.239	247.915	208.008	221.188	183.508	195.933	68.3465	160.035	Cox8a	19	7192518	7194981	-	619	protein_coding	cytochrome c oxidase subunit 8A [Source:MGI Symbol;Acc:MGI:105959] && sp|Q64445|COX8A_MOUSE Cytochrome c oxidase subunit 8A, mitochondrial OS=Mus musculus OX=10090 GN=Cox8a PE=3 SV=1 && -	-
ENSMUSG00000025492	90.7404	75.4984	120.226	114.403	267.57	226.626	340.911	292.915	180.082	274.344	235.324	229.153	195.54	245.751	175.471	191.203	Ifitm3	7	140589499	140590683	-	678	protein_coding	interferon induced transmembrane protein 3 [Source:MGI Symbol;Acc:MGI:1913391] && sp|Q9CQW9|IFM3_MOUSE Interferon-induced transmembrane protein 3 OS=Mus musculus OX=10090 GN=Ifitm3 PE=1 SV=1 && PF04505:Interferon-induced transmembrane protein	-
ENSMUSG00000015837	166.699	162.43	180.988	186.998	155.084	225.139	506.52	184.257	186.258	200.699	157.098	211.961	150.44	156.688	241.992	171.958	Sqstm1	11	50090193	50101654	-	3356	protein_coding	sequestosome 1 [Source:MGI Symbol;Acc:MGI:107931] && sp|Q64337|SQSTM_MOUSE Sequestosome-1 OS=Mus musculus OX=10090 GN=Sqstm1 PE=1 SV=1 && -	-
ENSMUSG00000017493	137.745	138.28	159.101	166.554	308.017	242.525	80.1127	234.161	247.453	172.675	195.752	185.319	169.18	219.957	389.635	168.7	Igfbp4	11	98932070	98945218	+	4416	protein_coding	insulin-like growth factor binding protein 4 [Source:MGI Symbol;Acc:MGI:96439] && sp|P47879|IBP4_MOUSE Insulin-like growth factor-binding protein 4 OS=Mus musculus OX=10090 GN=Igfbp4 PE=1 SV=2 && PF00219:Insulin-like growth factor binding protein|PF00086:Thyroglobulin type-1 repeat	-
ENSMUSG00000016319	160.733	162.894	142.794	149.109	158.074	208.662	502.275	228.511	159.849	220.86	198.446	231.318	178.182	210.321	113.151	188.542	Slc25a5	X	36059304	36062460	+	1646	protein_coding	solute carrier family 25 (mitochondrial carrier, adenine nucleotide translocator), member 5 [Source:MGI Symbol;Acc:MGI:1353496] && sp|P51881|ADT2_MOUSE ADP/ATP translocase 2 OS=Mus musculus OX=10090 GN=Slc25a5 PE=1 SV=3 && PF00153:Mitochondrial carrier protein	-
ENSMUSG00000062933	72.8154	71.2938	153.488	63.6137	104.757	232.402	158.259	438.326	86.3081	450.767	357.265	479.809	208.369	78.7358	50.889	196.693	Gm10123	9	96777711	96778200	+	490	processed_pseudogene	predicted pseudogene 10123 [Source:MGI Symbol;Acc:MGI:3704342] && sp|P17742|PPIA_MOUSE Peptidyl-prolyl cis-trans isomerase A OS=Mus musculus OX=10090 GN=Ppia PE=1 SV=2 && PF00160:Cyclophilin type peptidyl-prolyl cis-trans isomerase/CLD	-
ENSMUSG00000071644	174.962	169.351	128.611	126.494	153.163	185.265	297.784	240.084	183.914	233.274	182.504	205.274	173.148	236.404	238.311	244.293	Eef1g	19	8944405	8955843	+	2600	protein_coding	eukaryotic translation elongation factor 1 gamma [Source:MGI Symbol;Acc:MGI:1914410] && sp|Q9D8N0|EF1G_MOUSE Elongation factor 1-gamma OS=Mus musculus OX=10090 GN=Eef1g PE=1 SV=3 && PF00647:Elongation factor 1 gamma, conserved domain|PF00043:Glutathione S-transferase, C-terminal domain|PF02798:Glutathione S-transferase, N-terminal domain	-
ENSMUSG00000018861	270.995	264.528	206.618	214.881	220.219	163.805	112.578	176.786	216.73	194.041	129.909	172.092	221.721	173.989	234.332	192.766	Fdxr	11	115158850	115167876	-	2806	protein_coding	ferredoxin reductase [Source:MGI Symbol;Acc:MGI:104724] && sp|Q61578|ADRO_MOUSE NADPH:adrenodoxin oxidoreductase, mitochondrial OS=Mus musculus OX=10090 GN=Fdxr PE=1 SV=1 && PF07992:Pyridine nucleotide-disulphide oxidoreductase	-
ENSMUSG00000037805	151.909	147.838	123.009	124.937	175.975	208.197	450.846	209.329	166.663	261.619	187.47	209.603	138.6	204.619	177.933	226.798	Rpl10a	17	28547445	28550007	+	2431	protein_coding	ribosomal protein L10A [Source:MGI Symbol;Acc:MGI:1343877] && sp|Q5E9E6|RL10A_BOVIN 60S ribosomal protein L10a OS=Bos taurus OX=9913 GN=RPL10A PE=2 SV=3 && -	-
ENSMUSG00000058546	169.44	170.006	160.201	160.621	166.13	205.452	295.718	215.465	151.842	209.148	200.389	205.247	177.355	215.644	194.791	239.544	Rpl23a	11	78071758	78074410	-	847	protein_coding	ribosomal protein L23A [Source:MGI Symbol;Acc:MGI:3040672] && sp|Q24JY1|RL23A_BOVIN 60S ribosomal protein L23a OS=Bos taurus OX=9913 GN=RPL23A PE=2 SV=1 && PF03939:Ribosomal protein L23, N-terminal domain|PF00276:Ribosomal protein L23	-
ENSMUSG00000064372	234.917	222.079	225.025	276.548	227.904	157.22	320.711	190.423	208.242	206.425	225.988	146.76	264.513	183.982	3.65901	42.1354	mt-Tp	MT	15356	15422	-	67	Mt_tRNA	mitochondrially encoded tRNA proline [Source:MGI Symbol;Acc:MGI:102478] && - && -	-
ENSMUSG00000054452	210.47	211.623	221.74	220.947	186.577	229.902	111.532	223.03	196.915	247.858	197.128	226.333	190.638	216.301	81.2101	151.264	Tle5	10	81395322	81402196	+	3334	protein_coding	TLE family member 5, transcriptional modulator [Source:MGI Symbol;Acc:MGI:95806] && sp|P63002|TLE5_MOUSE TLE family member 5 OS=Mus musculus OX=10090 GN=Tle5 PE=1 SV=1 && PF03920:Groucho/TLE N-terminal Q-rich domain	-
ENSMUSG00000082691	226.144	211.228	158.838	168.529	108.996	178.643	280.685	295.77	110.244	251.072	215.808	283.232	143.081	253.516	26.1128	191.011	Dynlt1-ps1	6	135326406	135326747	-	342	processed_pseudogene	dynein light chain Tctex-type 1, pseuodogene 1 [Source:MGI Symbol;Acc:MGI:3642625] && sp|P51807|DYLT1_MOUSE Dynein light chain Tctex-type 1 OS=Mus musculus OX=10090 GN=Dynlt1 PE=1 SV=1 && PF03645:Tctex-1 family	-
ENSMUSG00000025809	145.065	140.76	156.879	154.138	165.125	191.695	276.549	209.65	151.333	201.905	235.165	235.09	148.237	215.191	240.88	221.626	Itgb1	8	129412135	129459681	+	4081	protein_coding	integrin beta 1 (fibronectin receptor beta) [Source:MGI Symbol;Acc:MGI:96610] && sp|P09055|ITB1_MOUSE Integrin beta-1 OS=Mus musculus OX=10090 GN=Itgb1 PE=1 SV=1 && PF08725:Integrin beta cytoplasmic domain|PF18372:Integrin beta epidermal growth factor like domain 1|PF17205:Integrin plexin domain|PF07965:Integrin beta tail domain|PF00362:Integrin beta chain VWA domain	-
ENSMUSG00000020372	136.497	137.63	115.443	120.441	146.573	223.195	423.827	222.221	141.009	234.027	208.39	235.409	136.295	223.387	155.255	221.373	Rack1	11	48691159	48697261	+	5119	protein_coding	receptor for activated C kinase 1 [Source:MGI Symbol;Acc:MGI:101849] && sp|Q4R7Y4|GBLP_MACFA Guanine nucleotide-binding protein subunit beta-2-like 1 OS=Macaca fascicularis OX=9541 GN=GNB2L1 PE=2 SV=3 && -	-
ENSMUSG00000039956	127.805	126.763	145.119	134.013	129.363	138.762	885.22	210.14	135.722	152.642	158.487	201.922	169.258	154.081	80.7875	123.869	Mrap	16	90535095	90546673	+	1581	protein_coding	melanocortin 2 receptor accessory protein [Source:MGI Symbol;Acc:MGI:1924287] && sp|Q9D159|MRAP_MOUSE Melanocortin-2 receptor accessory protein OS=Mus musculus OX=10090 GN=Mrap PE=1 SV=1 && -	-
ENSMUSG00000029661	126.03	124.793	165.079	148.755	198.27	156.152	38.4944	188.457	200.944	167.115	177.821	216.526	131.247	161.186	684.041	186.249	Col1a2	6	4504814	4541544	+	12426	protein_coding	collagen, type I, alpha 2 [Source:MGI Symbol;Acc:MGI:88468] && sp|Q01149|CO1A2_MOUSE Collagen alpha-2(I) chain OS=Mus musculus OX=10090 GN=Col1a2 PE=1 SV=2 && PF01391:Collagen triple helix repeat (20 copies)|PF01410:Fibrillar collagen C-terminal domain	-
ENSMUSG00000032518	272.52	274.501	79.1759	73.4662	192.728	123.641	306.765	445.762	87.3073	129.013	115.636	122.245	180.527	262.928	274.53	128.98	Rpsa	9	119956755	119961435	+	3170	protein_coding	ribosomal protein SA [Source:MGI Symbol;Acc:MGI:105381] && sp|P14206|RSSA_MOUSE 40S ribosomal protein SA OS=Mus musculus OX=10090 GN=Rpsa PE=1 SV=4 && PF16122:40S ribosomal protein SA C-terminus|PF00318:Ribosomal protein S2	-
ENSMUSG00000064337	250	245.419	204.746	223.854	199.531	144.274	278.587	187.392	178.016	204.754	190.019	134.025	225.828	178.318	39.5693	165.364	mt-Rnr1	MT	70	1024	+	955	Mt_rRNA	mitochondrially encoded 12S rRNA [Source:MGI Symbol;Acc:MGI:102493] && - && -	-
ENSMUSG00000027447	147.047	145.315	196.256	186.852	167.418	225.586	188.86	238.731	194.406	221.373	224.416	222.012	179.886	221.84	108.911	169.696	Cst3	2	148713642	148717612	-	1266	protein_coding	cystatin C [Source:MGI Symbol;Acc:MGI:102519] && sp|P21460|CYTC_MOUSE Cystatin-C OS=Mus musculus OX=10090 GN=Cst3 PE=1 SV=2 && PF00031:Cystatin domain	-
ENSMUSG00000020473	265.816	265.301	270.508	267.122	161.781	194.761	114.877	204.191	136.291	151.991	183.702	178.064	186.626	161.93	111.254	173.071	Aebp1	11	5811947	5822088	+	4058	protein_coding	AE binding protein 1 [Source:MGI Symbol;Acc:MGI:1197012] && sp|Q640N1|AEBP1_MOUSE Adipocyte enhancer-binding protein 1 OS=Mus musculus OX=10090 GN=Aebp1 PE=1 SV=1 && PF00754:F5/8 type C domain|PF13620:Carboxypeptidase regulatory-like domain|PF00246:Zinc carboxypeptidase	-
ENSMUSG00000019370	195.775	197.208	183.9	193.983	181.582	216.095	124.296	198.547	166.709	219.722	190.078	216.12	163.409	189.8	194.478	194.329	Calm3	7	16649304	16658039	-	2423	protein_coding	calmodulin 3 [Source:MGI Symbol;Acc:MGI:103249] && sp|P0DP23|CALM1_HUMAN Calmodulin-1 OS=Homo sapiens OX=9606 GN=CALM1 PE=1 SV=1 && -	-
ENSMUSG00000012405	153.081	151.256	131.527	134.298	148.97	207.716	290.505	225.371	145.227	218.171	201.06	222.026	150.281	219.752	212.185	213.437	Rpl15	14	4198305	4201873	+	2473	protein_coding	ribosomal protein L15 [Source:MGI Symbol;Acc:MGI:1913730] && sp|Q5EAD6|RL15_BOVIN 60S ribosomal protein L15 OS=Bos taurus OX=9913 GN=RPL15 PE=2 SV=3 && PF00827:Ribosomal L15	-
ENSMUSG00000026675	144.701	145.93	403.557	484.462	85.3955	104.22	31.6584	234.986	52.9433	209.958	272.272	163.007	297.892	160.263	45.8085	186.995	Hsd17b7	1	169777104	169796810	-	5104	protein_coding	hydroxysteroid (17-beta) dehydrogenase 7 [Source:MGI Symbol;Acc:MGI:1330808] && sp|O88736|DHB7_MOUSE 3-keto-steroid reductase/17-beta-hydroxysteroid dehydrogenase 7 OS=Mus musculus OX=10090 GN=Hsd17b7 PE=1 SV=1 && PF00106:short chain dehydrogenase	-
ENSMUSG00000064339	211.434	205.878	185.517	203.012	180.666	131.377	561.097	160.536	157.462	179.703	181.919	124.397	171.578	165.859	56.4956	146.578	mt-Rnr2	MT	1094	2675	+	1582	Mt_rRNA	mitochondrially encoded 16S rRNA [Source:MGI Symbol;Acc:MGI:102492] && - && -	-
ENSMUSG00000059291	145.296	144.191	129.177	130.595	134.099	194.995	386.734	190.831	138.53	166.194	173.49	204.343	140.646	159.102	315.977	206.418	Rpl11	4	135755576	135780739	-	2697	protein_coding	ribosomal protein L11 [Source:MGI Symbol;Acc:MGI:1914275] && sp|Q3T087|RL11_BOVIN 60S ribosomal protein L11 OS=Bos taurus OX=9913 GN=RPL11 PE=2 SV=3 && PF00673:ribosomal L5P family C-terminus|PF00281:Ribosomal protein L5	-
ENSMUSG00000020849	163.393	163.358	163.596	157.11	157.05	178.024	270.659	180.678	154.114	188.889	189.934	188.45	159.507	194.949	243.149	198.099	Ywhae	11	75623695	75656671	+	2568	protein_coding	tyrosine 3-monooxygenase/tryptophan 5-monooxygenase activation protein, epsilon polypeptide [Source:MGI Symbol;Acc:MGI:894689] && sp|P62261|1433E_BOVIN 14-3-3 protein epsilon OS=Bos taurus OX=9913 GN=YWHAE PE=2 SV=1 && PF00244:14-3-3 protein	-
ENSMUSG00000035242	153.451	159.571	163.702	158.696	156.422	198.508	203.207	198.3	174.794	187.12	184.148	201.41	171.52	193.035	240.17	196.136	Oaz1	10	80662490	80665124	+	2558	protein_coding	ornithine decarboxylase antizyme 1 [Source:MGI Symbol;Acc:MGI:109433] && sp|P54369|OAZ1_MOUSE Ornithine decarboxylase antizyme 1 OS=Mus musculus OX=10090 GN=Oaz1 PE=1 SV=3 && -	-
ENSMUSG00000046330	133.349	126.078	117.723	107.985	125.939	179.796	468.935	169.229	129.947	194.341	145.814	183.98	128.656	152.467	352.455	221.881	Rpl37a	1	72750449	72752972	+	1410	protein_coding	ribosomal protein L37a [Source:MGI Symbol;Acc:MGI:98068] && sp|Q3MIC0|RL37A_BOVIN 60S ribosomal protein L37a OS=Bos taurus OX=9913 GN=RPL37A PE=3 SV=3 && -	-
ENSMUSG00000028691	152.4	145.99	161.868	162.491	136.655	203.203	204.801	219.37	150.556	217.822	233.646	238.428	142.351	225.398	105.837	226.829	Prdx1	4	116542741	116558019	+	3043	protein_coding	peroxiredoxin 1 [Source:MGI Symbol;Acc:MGI:99523] && sp|P35700|PRDX1_MOUSE Peroxiredoxin-1 OS=Mus musculus OX=10090 GN=Prdx1 PE=1 SV=1 && PF10417:C-terminal domain of 1-Cys peroxiredoxin|PF00578:AhpC/TSA family	-
ENSMUSG00000011752	199.2	194.915	160.564	163.648	130.064	175.315	321.019	172.952	136.297	196.618	165.82	226.525	156.293	188.211	150.513	175.352	Pgam1	19	41900362	41907099	+	1982	protein_coding	phosphoglycerate mutase 1 [Source:MGI Symbol;Acc:MGI:97552] && sp|Q9DBJ1|PGAM1_MOUSE Phosphoglycerate mutase 1 OS=Mus musculus OX=10090 GN=Pgam1 PE=1 SV=3 && PF00300:Histidine phosphatase superfamily (branch 1)	-
ENSMUSG00000031451	201.05	197.731	131.715	150.579	178.569	236.329	257.097	187.966	154.525	190.522	141.85	182.374	138.902	188.734	179.302	183.333	Gas6	8	13515374	13544490	-	2548	protein_coding	growth arrest specific 6 [Source:MGI Symbol;Acc:MGI:95660] && sp|Q61592|GAS6_MOUSE Growth arrest-specific protein 6 OS=Mus musculus OX=10090 GN=Gas6 PE=2 SV=2 && PF02210:Laminin G domain|PF07645:Calcium-binding EGF domain|PF00054:Laminin G domain|PF14670:Coagulation Factor Xa inhibitory site|PF00594:Vitamin K-dependent carboxylation/gamma-carboxyglutamic (GLA) domain	-
ENSMUSG00000031447	168.784	168.251	175.47	176.773	160.13	203.96	211.917	191.654	154.941	216.987	214.645	227.604	163.349	203.866	97.8258	147.707	Lamp1	8	13209161	13225338	+	2675	protein_coding	lysosomal-associated membrane protein 1 [Source:MGI Symbol;Acc:MGI:96745] && sp|P11438|LAMP1_MOUSE Lysosome-associated membrane glycoprotein 1 OS=Mus musculus OX=10090 GN=Lamp1 PE=1 SV=2 && PF01299:Lysosome-associated membrane glycoprotein (Lamp)	-
ENSMUSG00000015932	122.055	125.128	185.12	177.744	188.647	170.525	152.771	238.837	177.298	184.921	246.747	199.602	206.186	178.395	134.168	190.214	Dstn	2	143757240	143785244	+	1911	protein_coding	destrin [Source:MGI Symbol;Acc:MGI:1929270] && sp|Q9R0P5|DEST_MOUSE Destrin OS=Mus musculus OX=10090 GN=Dstn PE=1 SV=3 && PF00241:Cofilin/tropomyosin-type actin-binding protein	-
ENSMUSG00000033161	159.16	163.047	162.113	157.722	140.322	189.03	326.659	172.565	154.523	191.872	183.422	212.475	159.516	184.744	129.14	185.558	Atp1a1	3	101483535	101512000	-	4568	protein_coding	ATPase, Na+/K+ transporting, alpha 1 polypeptide [Source:MGI Symbol;Acc:MGI:88105] && sp|Q8VDN2|AT1A1_MOUSE Sodium/potassium-transporting ATPase subunit alpha-1 OS=Mus musculus OX=10090 GN=Atp1a1 PE=1 SV=1 && PF00690:Cation transporter/ATPase, N-terminus|PF00689:Cation transporting ATPase, C-terminus|PF00122:E1-E2 ATPase|PF00702:haloacid dehalogenase-like hydrolase|PF13246:Cation transport ATPase…	-
ENSMUSG00000063316	166.605	170.634	157.189	141.958	169.972	194.837	453.426	188.453	165.784	188.273	160.318	192.354	164.961	187.539	38.9006	112.831	Rpl27	11	101333124	101336355	+	1535	protein_coding	ribosomal protein L27 [Source:MGI Symbol;Acc:MGI:98036] && sp|P61356|RL27_BOVIN 60S ribosomal protein L27 OS=Bos taurus OX=9913 GN=RPL27 PE=2 SV=2 && PF00467:KOW motif|PF01777:Ribosomal L27e protein family	-
ENSMUSG00000060419	145.776	152.013	117.911	127.796	170.557	177.267	472.375	194.747	180.778	182.899	179.706	182.822	164.981	197.209	67.5026	132.96	Rps16-ps2	5	129205141	129205581	-	441	processed_pseudogene	ribosomal protein S16, pseudogene 2 [Source:MGI Symbol;Acc:MGI:3704259] && sp|Q3T0X6|RS16_BOVIN 40S ribosomal protein S16 OS=Bos taurus OX=9913 GN=RPS16 PE=2 SV=3 && PF00380:Ribosomal protein S9/S16	-
ENSMUSG00000018293	152.148	144.448	162.363	161.458	168.589	186.959	275.58	203.379	174.435	177.954	173.239	204.208	163.571	167.01	162.732	156.672	Pfn1	11	70542676	70545470	-	2405	protein_coding	profilin 1 [Source:MGI Symbol;Acc:MGI:97549] && sp|P62962|PROF1_MOUSE Profilin-1 OS=Mus musculus OX=10090 GN=Pfn1 PE=1 SV=2 && -	-
ENSMUSG00000081344	175.535	159.209	159.687	203.871	228.003	96.7546	718.992	115.003	239.696	96.884	101.81	85.2846	227.269	96.8663	27.4441	90.3052	Gm14303	2	172351441	172351611	-	171	processed_pseudogene	predicted gene 14303 [Source:MGI Symbol;Acc:MGI:3651379] && sp|P62276|RS29_BOVIN 40S ribosomal protein S29 OS=Bos taurus OX=9913 GN=RPS29 PE=3 SV=2 && -	-
ENSMUSG00000006699	151.131	152.607	162.084	162.366	162.508	156.446	305.232	178.875	158.821	193.297	203.088	184.236	179.096	177.89	125.399	168.28	Cdc42	4	137047007	137085031	-	2966	protein_coding	cell division cycle 42 [Source:MGI Symbol;Acc:MGI:106211] && sp|Q2KJ93|CDC42_BOVIN Cell division control protein 42 homolog OS=Bos taurus OX=9913 GN=CDC42 PE=1 SV=1 && PF00071:Ras family	-
ENSMUSG00000029718	187.464	186.183	181.949	181.024	149.35	170.656	101.332	170.581	171.387	198.751	147.334	210.676	159.602	178.225	211.295	176.658	Pcolce	5	137603365	137612046	-	3823	protein_coding	procollagen C-endopeptidase enhancer protein [Source:MGI Symbol;Acc:MGI:105099] && sp|Q61398|PCOC1_MOUSE Procollagen C-endopeptidase enhancer 1 OS=Mus musculus OX=10090 GN=Pcolce PE=1 SV=2 && PF01759:UNC-6/NTR/C345C module	-
ENSMUSG00000022010	162.581	161.503	174.032	173.19	152.604	181.249	160.484	158.185	153.969	183.865	207.251	217.461	160.652	188.406	158.416	178.129	Tsc22d1	14	76652401	76745205	+	8994	protein_coding	TSC22 domain family, member 1 [Source:MGI Symbol;Acc:MGI:109127] && sp|P62500|T22D1_MOUSE TSC22 domain family protein 1 OS=Mus musculus OX=10090 GN=Tsc22d1 PE=1 SV=2 && PF01166:TSC-22/dip/bun family	TSC22
ENSMUSG00000020917	198.885	195.309	191.978	194.041	134.494	174.793	239.468	162.381	115.113	178.717	140.472	197.833	154.065	162.511	149.143	170.475	Acly	11	100367179	100418826	-	5279	protein_coding	ATP citrate lyase [Source:MGI Symbol;Acc:MGI:103251] && sp|Q91V92|ACLY_MOUSE ATP-citrate synthase OS=Mus musculus OX=10090 GN=Acly PE=1 SV=1 && PF00285:Citrate synthase, C-terminal domain|PF02629:CoA binding domain|PF16114:ATP citrate lyase citrate-binding|PF00549:CoA-ligase	-
ENSMUSG00000027712	184.073	188.064	117.163	118.457	129.981	157.111	139.261	176.859	142.306	178.331	161.941	239.492	166.274	179.875	296.376	183.285	Anxa5	3	36503072	36530043	-	1777	protein_coding	annexin A5 [Source:MGI Symbol;Acc:MGI:106008] && sp|P48036|ANXA5_MOUSE Annexin A5 OS=Mus musculus OX=10090 GN=Anxa5 PE=1 SV=1 && PF00191:Annexin	-
ENSMUSG00000024978	161.093	154.264	217.806	198.384	103.865	211.679	88.9412	186.145	92.1459	178.591	196.642	159.146	127.802	149.386	350.104	182.623	Gpam	19	55055700	55115670	-	6664	protein_coding	glycerol-3-phosphate acyltransferase, mitochondrial [Source:MGI Symbol;Acc:MGI:109162] && sp|Q61586|GPAT1_MOUSE Glycerol-3-phosphate acyltransferase 1, mitochondrial OS=Mus musculus OX=10090 GN=Gpam PE=1 SV=2 && PF01553:Acyltransferase	-
ENSMUSG00000099764	146.281	143.906	111.278	121.554	131.826	193.119	370.681	207.621	144.533	220.462	163.266	196.518	144.248	175.759	106.619	176.556	Rps10-ps2	16	20640895	20641390	-	496	processed_pseudogene	ribosomal protein S10, pseudogene 2 [Source:MGI Symbol;Acc:MGI:3645627] && sp|P63325|RS10_MOUSE 40S ribosomal protein S10 OS=Mus musculus OX=10090 GN=Rps10 PE=1 SV=1 && PF03501:Plectin/S10 domain	-
ENSMUSG00000037440	298.772	295.425	172.301	196.543	96.5627	119.848	104.026	133.26	158.136	153.893	148.966	272.239	147.046	192.471	36.0511	195.068	Vnn1	10	23770586	23781241	+	2416	protein_coding	vanin 1 [Source:MGI Symbol;Acc:MGI:108395] && sp|Q9Z0K8|VNN1_MOUSE Pantetheinase OS=Mus musculus OX=10090 GN=Vnn1 PE=1 SV=3 && PF00795:Carbon-nitrogen hydrolase	-
ENSMUSG00000062070	98.0657	97.9228	90.9156	88.9456	109.711	165.298	543.069	165.148	117.747	166.96	161.066	198.587	123.539	155.078	250.382	185.324	Pgk1	X	105230706	105247305	+	2244	protein_coding	phosphoglycerate kinase 1 [Source:MGI Symbol;Acc:MGI:97555] && sp|P09411|PGK1_MOUSE Phosphoglycerate kinase 1 OS=Mus musculus OX=10090 GN=Pgk1 PE=1 SV=4 && PF00162:Phosphoglycerate kinase	-
ENSMUSG00000020267	110.281	105.379	112.667	116.507	122.957	175.885	322.224	172.431	129.683	179.799	169.313	183.24	124.174	155.363	304.353	206.906	Hint1	11	54757209	54761327	+	872	protein_coding	histidine triad nucleotide binding protein 1 [Source:MGI Symbol;Acc:MGI:1321133] && sp|P70349|HINT1_MOUSE Histidine triad nucleotide-binding protein 1 OS=Mus musculus OX=10090 GN=Hint1 PE=1 SV=3 && PF01230:HIT domain	-
ENSMUSG00000079523	153.708	162.217	165.737	157.405	181.319	184.743	183.311	191.362	183.82	205.202	193.77	210.748	162.238	176.722	41.417	126.308	Tmsb10	6	72934330	72935731	-	1276	protein_coding	thymosin beta 10 [Source:MGI Symbol;Acc:MGI:109146] && sp|P63314|TYB10_HORSE Thymosin beta-10 OS=Equus caballus OX=9796 GN=TMSB10 PE=1 SV=2 && -	-
ENSMUSG00000062647	167.478	167.861	143.339	93.1308	61.767	165.764	311.617	246.158	195.223	162.548	118.4	173.23	57.9332	199.37	178.453	227.89	Rpl7a	2	26800776	26803330	+	1781	protein_coding	ribosomal protein L7A [Source:MGI Symbol;Acc:MGI:1353472] && sp|P12970|RL7A_MOUSE 60S ribosomal protein L7a OS=Mus musculus OX=10090 GN=Rpl7a PE=1 SV=2 && PF01248:Ribosomal protein L7Ae/L30e/S12e/Gadd45 family	-
ENSMUSG00000020048	132.255	132.49	133.05	122.084	138.636	161.371	194.93	179.656	132.841	173.808	193.101	177.766	122.166	178.533	288.87	195.192	Hsp90b1	10	86526073	86541373	-	4032	protein_coding	heat shock protein 90, beta (Grp94), member 1 [Source:MGI Symbol;Acc:MGI:98817] && sp|P08113|ENPL_MOUSE Endoplasmin OS=Mus musculus OX=10090 GN=Hsp90b1 PE=1 SV=2 && PF00183:Hsp90 protein	-
ENSMUSG00000046364	135.541	134.028	123.549	124.622	132.795	169.553	329.252	181.079	130.164	181.513	164.29	177.642	132.694	180.675	162.586	187.255	Rpl27a	7	109118354	109121574	+	2774	protein_coding	ribosomal protein L27A [Source:MGI Symbol;Acc:MGI:1347076] && sp|P46776|RL27A_HUMAN 60S ribosomal protein L27a OS=Homo sapiens OX=9606 GN=RPL27A PE=1 SV=2 && -	-
ENSMUSG00000031818	126.485	126.968	122.889	127.525	123.578	171.404	301.746	166.944	128.664	180.527	158.217	174.491	116.492	157.01	274.256	182.443	Cox4i1	8	121394961	121400946	+	1550	protein_coding	cytochrome c oxidase subunit 4I1 [Source:MGI Symbol;Acc:MGI:88473] && sp|P19783|COX41_MOUSE Cytochrome c oxidase subunit 4 isoform 1, mitochondrial OS=Mus musculus OX=10090 GN=Cox4i1 PE=1 SV=2 && PF02936:Cytochrome c oxidase subunit IV	-
ENSMUSG00000036438	143.446	140.711	113.96	109.989	149.241	195.022	174.697	204.406	166.789	182.136	216.591	199.877	162.498	190.677	105.639	179.276	Calm2	17	87740840	87754363	-	1467	protein_coding	calmodulin 2 [Source:MGI Symbol;Acc:MGI:103250] && sp|P0DP23|CALM1_HUMAN Calmodulin-1 OS=Homo sapiens OX=9606 GN=CALM1 PE=1 SV=1 && PF13499:EF-hand domain pair	-
ENSMUSG00000030218	124.848	125.965	180.391	165.752	115.683	181.722	124.214	206.48	165.816	155.859	201.323	163.047	180.272	169.752	191.308	181.466	Mgp	6	136849433	136852821	-	1187	protein_coding	matrix Gla protein [Source:MGI Symbol;Acc:MGI:96976] && - && -	-
ENSMUSG00000028108	218.061	222.61	258.393	287.072	165.827	110.712	110.978	172.204	171.219	200.934	98.3183	182.513	172.018	94.1119	70.0439	85.5205	Ecm1	3	95641459	95646881	-	2522	protein_coding	extracellular matrix protein 1 [Source:MGI Symbol;Acc:MGI:103060] && sp|Q61508|ECM1_MOUSE Extracellular matrix protein 1 OS=Mus musculus OX=10090 GN=Ecm1 PE=1 SV=2 && PF05782:Extracellular matrix protein 1 (ECM1)	-
ENSMUSG00000050621	91.7033	151.137	98.3333	261.193	280.33	86.7487	204.97	161.79	203.22	50.8277	71.5682	303.826	247.195	292.831	16.7618	93.0707	Rps27rt	9	114811434	114811807	-	374	protein_coding	ribosomal protein S27, retrogene [Source:MGI Symbol;Acc:MGI:3704345] && sp|Q2KHT7|RS27_BOVIN 40S ribosomal protein S27 OS=Bos taurus OX=9913 GN=RPS27 PE=3 SV=3 && -	-
ENSMUSG00000007836	129.38	134.846	119.344	124.143	126.152	130.496	260.396	131.285	136.107	127.024	119.474	136.35	137.775	133.254	493.485	160.856	Hnrnpa0	13	58273693	58276370	-	2678	protein_coding	heterogeneous nuclear ribonucleoprotein A0 [Source:MGI Symbol;Acc:MGI:1924384] && sp|Q9CX86|ROA0_MOUSE Heterogeneous nuclear ribonucleoprotein A0 OS=Mus musculus OX=10090 GN=Hnrnpa0 PE=1 SV=1 && PF00076:RNA recognition motif. (a.k.a. RRM, RBD, or RNP domain)	-
ENSMUSG00000081051	130.331	129.141	127.577	118.313	138.009	168.382	375.006	181.197	127.287	177.502	143.801	185.906	139.741	161.105	150.64	144.29	Gm15427	1	95426346	95426876	+	531	processed_pseudogene	predicted pseudogene 15427 [Source:MGI Symbol;Acc:MGI:3642341] && sp|P62717|RL18A_MOUSE 60S ribosomal protein L18a OS=Mus musculus OX=10090 GN=Rpl18a PE=1 SV=1 && PF01775:Ribosomal proteins 50S-L18Ae/60S-L20/60S-L18A	-
ENSMUSG00000032281	216.369	215.859	179.77	190.578	144.681	190.528	105.897	123.664	166.248	154.294	136.438	148.426	163.639	202.423	112.403	146.942	Acsbg1	9	54512161	54569154	-	3604	protein_coding	acyl-CoA synthetase bubblegum family member 1 [Source:MGI Symbol;Acc:MGI:2385656] && sp|Q99PU5|ACBG1_MOUSE Long-chain-fatty-acid--CoA ligase ACSBG1 OS=Mus musculus OX=10090 GN=Acsbg1 PE=1 SV=1 && PF00501:AMP-binding enzyme	-
ENSMUSG00000047945	163	160.891	147.981	145.688	136.633	139.505	214.484	146.054	156.524	136.829	159.297	211.259	129.948	173.009	192.195	163.175	Marcksl1	4	129407374	129409778	+	1605	protein_coding	MARCKS-like 1 [Source:MGI Symbol;Acc:MGI:97143] && sp|P28667|MRP_MOUSE MARCKS-related protein OS=Mus musculus OX=10090 GN=Marcksl1 PE=1 SV=2 && PF02063:MARCKS family	-
ENSMUSG00000041571	130.622	134.044	135.341	126.432	151.98	194.76	153.82	220.077	162.977	196.47	163.692	217.812	158.302	171.147	94.8828	137.586	Selenow	7	15651133	15656327	-	736	protein_coding	selenoprotein W [Source:MGI Symbol;Acc:MGI:1100878] && sp|P63300|SELW_MOUSE Selenoprotein W OS=Mus musculus OX=10090 GN=Selenow PE=1 SV=3 && -	-
ENSMUSG00000036880	143.159	141.639	121.678	134.189	129.391	174.358	109.448	178.125	133.036	208.917	161.279	202.691	145.07	202.379	164.414	196.162	Acaa2	18	74912268	74939279	+	1516	protein_coding	acetyl-Coenzyme A acyltransferase 2 (mitochondrial 3-oxoacyl-Coenzyme A thiolase) [Source:MGI Symbol;Acc:MGI:1098623] && sp|Q8BWT1|THIM_MOUSE 3-ketoacyl-CoA thiolase, mitochondrial OS=Mus musculus OX=10090 GN=Acaa2 PE=1 SV=3 && PF00108:Thiolase, N-terminal domain|PF02803:Thiolase, C-terminal domain	-
ENSMUSG00000058558	128.017	125.864	115.768	111.681	133.553	168.318	373.007	173.809	124.92	186.911	170.321	167.872	131.244	175.311	92.9153	164.696	Rpl5	5	108048368	108056871	+	3920	protein_coding	ribosomal protein L5 [Source:MGI Symbol;Acc:MGI:102854] && sp|P47962|RL5_MOUSE 60S ribosomal protein L5 OS=Mus musculus OX=10090 GN=Rpl5 PE=1 SV=3 && PF17144:Ribosomal large subunit proteins 60S L5, and 50S L18|PF14204:Ribosomal L18 C-terminal region	-
ENSMUSG00000016559	136.579	136.995	138.883	144.44	125.09	134.721	373.666	135.863	138.951	141.457	134.712	160.285	145.352	152.56	172.921	160.818	H3f3b	11	115912738	115918788	-	2976	protein_coding	H3.3 histone B [Source:MGI Symbol;Acc:MGI:1101768] && sp|C0HL66|H33A_DROME Histone H3.3A OS=Drosophila melanogaster OX=7227 GN=His3.3A PE=1 SV=1 && PF00125:Core histone H2A/H2B/H3/H4	-
ENSMUSG00000056201	110.049	112.124	121.05	117.483	149.411	164.935	274.134	168.062	147.91	164.485	167.703	189.993	146.597	153.743	169.63	168.481	Cfl1	19	5540483	5545229	+	2844	protein_coding	cofilin 1, non-muscle [Source:MGI Symbol;Acc:MGI:101757] && sp|P18760|COF1_MOUSE Cofilin-1 OS=Mus musculus OX=10090 GN=Cfl1 PE=1 SV=3 && PF00241:Cofilin/tropomyosin-type actin-binding protein	-
ENSMUSG00000028367	114.493	116.259	107.63	115.993	130.784	134.998	461.816	143.308	134.147	144.809	146.412	145.566	121.99	140.152	218.096	143.49	Txn1	4	57943373	57956411	-	1051	protein_coding	thioredoxin 1 [Source:MGI Symbol;Acc:MGI:98874] && sp|P10639|THIO_MOUSE Thioredoxin OS=Mus musculus OX=10090 GN=Txn PE=1 SV=3 && PF00085:Thioredoxin	-
ENSMUSG00000059070	113.417	116.735	98.1058	99.9171	109.445	154.888	358.676	165.295	108.108	162.832	138.462	163.086	107.324	147.36	265.484	195.374	Rpl18	7	45364881	45370260	+	4043	protein_coding	ribosomal protein L18 [Source:MGI Symbol;Acc:MGI:98003] && sp|P35980|RL18_MOUSE 60S ribosomal protein L18 OS=Mus musculus OX=10090 GN=Rpl18 PE=1 SV=3 && PF17135:Ribosomal protein 60S L18 and 50S L18e	-
ENSMUSG00000063229	91.5921	92.0223	70.0874	67.6985	91.529	124.844	706.96	133.622	103.551	136.731	145.078	170.33	100.03	139.072	173.639	157.401	Ldha	7	46490899	46505051	+	3310	protein_coding	lactate dehydrogenase A [Source:MGI Symbol;Acc:MGI:96759] && sp|P06151|LDHA_MOUSE L-lactate dehydrogenase A chain OS=Mus musculus OX=10090 GN=Ldha PE=1 SV=3 && PF00056:lactate/malate dehydrogenase, NAD binding domain|PF02866:lactate/malate dehydrogenase, alpha/beta C-terminal domain	-
ENSMUSG00000006373	155.04	156.636	141.822	149.55	133.972	175.816	191.301	144.017	136.263	167.844	140.84	181.861	149.27	159.52	143.52	156.569	Pgrmc1	X	35861859	35869732	+	1857	protein_coding	progesterone receptor membrane component 1 [Source:MGI Symbol;Acc:MGI:1858305] && sp|O55022|PGRC1_MOUSE Membrane-associated progesterone receptor component 1 OS=Mus musculus OX=10090 GN=Pgrmc1 PE=1 SV=4 && -	-
ENSMUSG00000025151	111.554	111.507	121.746	119.981	138.505	171.704	184.674	173.588	139.609	162.959	200.246	156.83	163.018	149.698	222.399	150.406	Maged1	X	93579080	93585749	-	4351	protein_coding	MAGE family member D1 [Source:MGI Symbol;Acc:MGI:1930187] && sp|Q9QYH6|MAGD1_MOUSE Melanoma-associated antigen D1 OS=Mus musculus OX=10090 GN=Maged1 PE=1 SV=1 && -	-
ENSMUSG00000025132	129.673	123.769	139.059	135.449	141.473	169.61	282.355	165.438	151.554	164.648	158.184	172.292	143.163	151.505	107.64	137.44	Arhgdia	11	120468930	120472450	-	2258	protein_coding	Rho GDP dissociation inhibitor (GDI) alpha [Source:MGI Symbol;Acc:MGI:2178103] && sp|Q99PT1|GDIR1_MOUSE Rho GDP-dissociation inhibitor 1 OS=Mus musculus OX=10090 GN=Arhgdia PE=1 SV=3 && PF02115:RHO protein GDP dissociation inhibitor	-
ENSMUSG00000021939	138.629	133.702	139.251	136.486	141.94	161.855	273.039	153.522	139.925	155.799	150.792	160.287	122.216	155.827	175.127	134.687	Ctsb	14	63359911	63383372	+	6051	protein_coding	cathepsin B [Source:MGI Symbol;Acc:MGI:88561] && sp|P10605|CATB_MOUSE Cathepsin B OS=Mus musculus OX=10090 GN=Ctsb PE=1 SV=2 && PF08127:Peptidase family C1 propeptide|PF00112:Papain family cysteine protease	-
ENSMUSG00000022018	100.468	107.645	123.698	107.489	160.319	130.873	246.09	177.067	159.436	107.224	162.59	167.649	129.008	126.112	296.771	167.201	Rgcc	14	79526196	79539085	-	918	protein_coding	regulator of cell cycle [Source:MGI Symbol;Acc:MGI:1913464] && sp|Q9DBX1|RGCC_MOUSE Regulator of cell cycle RGCC OS=Mus musculus OX=10090 GN=Rgcc PE=1 SV=1 && PF15151:Response gene to complement 32 protein family	-
ENSMUSG00000064193	88.1736	85.3995	69.8794	67.2451	124.34	175.681	571.8	124.209	126.549	79.2167	125.395	179.576	121.273	133.821	199.829	194.601	Gm4735	2	80667485	80668786	+	1302	processed_pseudogene	predicted gene 4735 [Source:MGI Symbol;Acc:MGI:3645521] && sp|P17182|ENOA_MOUSE Alpha-enolase OS=Mus musculus OX=10090 GN=Eno1 PE=1 SV=3 && PF03952:Enolase, N-terminal domain|PF00113:Enolase, C-terminal TIM barrel domain	-
ENSMUSG00000001467	99.5908	98.156	139.681	146.291	148.036	170.532	142.759	145.329	74.7685	232.213	162.227	133.586	152.442	141.42	250.667	228.026	Cyp51	5	4131145	4154746	-	4415	protein_coding	cytochrome P450, family 51 [Source:MGI Symbol;Acc:MGI:106040] && sp|Q8K0C4|CP51A_MOUSE Lanosterol 14-alpha demethylase OS=Mus musculus OX=10090 GN=Cyp51a1 PE=1 SV=1 && PF00067:Cytochrome P450	-
ENSMUSG00000021477	101.23	101.656	119.882	120.749	116.542	122.533	558.742	122.693	122.244	126.527	135.252	144.343	120.697	130.044	131.711	186.965	Ctsl	13	64507151	64518704	-	6489	protein_coding	cathepsin L [Source:MGI Symbol;Acc:MGI:88564] && sp|P06797|CATL1_MOUSE Procathepsin L OS=Mus musculus OX=10090 GN=Ctsl PE=1 SV=2 && PF00112:Papain family cysteine protease|PF08246:Cathepsin propeptide inhibitor domain (I29)	-
ENSMUSG00000035530	119.425	119.513	127.857	133.613	131.27	143.65	338.702	149.091	136.459	156.278	148.583	157.377	141.059	143.554	162.206	150.479	Eif1	11	100210711	100212922	+	2098	protein_coding	eukaryotic translation initiation factor 1 [Source:MGI Symbol;Acc:MGI:105125] && sp|P48024|EIF1_MOUSE Eukaryotic translation initiation factor 1 OS=Mus musculus OX=10090 GN=Eif1 PE=1 SV=2 && PF01253:Translation initiation factor SUI1	-
ENSMUSG00000019139	119.608	116.728	87.0889	96.3157	167.033	140.946	311.325	152.483	138.118	142.108	158.184	166.064	145.774	153.645	203.475	146.403	Isyna1	8	71047023	71049940	+	2436	protein_coding	myo-inositol 1-phosphate synthase A1 [Source:MGI Symbol;Acc:MGI:1919030] && sp|Q9JHU9|INO1_MOUSE Inositol-3-phosphate synthase 1 OS=Mus musculus OX=10090 GN=Isyna1 PE=1 SV=1 && PF07994:Myo-inositol-1-phosphate synthase	-
ENSMUSG00000022283	150.26	151.151	132.451	131.582	157.512	149.672	246.627	151.273	146.061	159.209	153.2	153.978	140.606	157.737	118.143	129.615	Pabpc1	15	36595905	36609912	-	6540	protein_coding	poly(A) binding protein, cytoplasmic 1 [Source:MGI Symbol;Acc:MGI:1349722] && sp|P61286|PABP1_BOVIN Polyadenylate-binding protein 1 OS=Bos taurus OX=9913 GN=PABPC1 PE=2 SV=1 && PF00076:RNA recognition motif. (a.k.a. RRM, RBD, or RNP domain)	-
ENSMUSG00000005161	117.096	120.07	118.265	123.984	99.2953	161.937	199.145	177.373	109.227	183.139	147.852	253.358	138.679	170.698	143.751	153.973	Prdx2	8	85696216	85701463	+	3050	protein_coding	peroxiredoxin 2 [Source:MGI Symbol;Acc:MGI:109486] && sp|Q61171|PRDX2_MOUSE Peroxiredoxin-2 OS=Mus musculus OX=10090 GN=Prdx2 PE=1 SV=3 && -	-
ENSMUSG00000033629	187.727	183.413	175.627	184.146	124.005	127.997	139.446	149.201	109.059	162.579	151.747	152.826	142.051	142.394	127.043	157.879	Hacd3	9	64894265	64928975	-	2709	protein_coding	3-hydroxyacyl-CoA dehydratase 3 [Source:MGI Symbol;Acc:MGI:1889341] && sp|Q8K2C9|HACD3_MOUSE Very-long-chain (3R)-3-hydroxyacyl-CoA dehydratase 3 OS=Mus musculus OX=10090 GN=Hacd3 PE=1 SV=2 && PF04387:Protein tyrosine phosphatase-like protein, PTPLA	-
ENSMUSG00000026473	119.985	118.946	85.2359	89.1104	88.911	147.736	352.898	137.813	125.817	136.271	114.16	263.98	162.758	137.973	184.157	144.289	Glul	1	153775690	153785469	+	3782	protein_coding	glutamate-ammonia ligase (glutamine synthetase) [Source:MGI Symbol;Acc:MGI:95739] && sp|P15105|GLNA_MOUSE Glutamine synthetase OS=Mus musculus OX=10090 GN=Glul PE=1 SV=6 && PF03951:Glutamine synthetase, beta-Grasp domain|PF00120:Glutamine synthetase, catalytic domain	-
ENSMUSG00000062611	2.92053	3.50554	80.3996	79.9325	207.266	288.561	444.877	3.3155	208.039	292.036	411.138	128.478	3.45279	240.571	8.66704	4.77641	Rps3a2	14	88360453	88361244	-	792	processed_pseudogene	ribosomal protein S3A2 [Source:MGI Symbol;Acc:MGI:3642853] && sp|P97351|RS3A_MOUSE 40S ribosomal protein S3a OS=Mus musculus OX=10090 GN=Rps3a PE=1 SV=3 && PF01015:Ribosomal S3Ae family	-
ENSMUSG00000013593	117.876	120.442	110.371	110.543	109.661	155.4	334.291	153.545	111.699	159.779	141.147	165.365	118.091	154.231	174.262	164.758	Ndufs2	1	171062422	171078957	-	2313	protein_coding	NADH:ubiquinone oxidoreductase core subunit S2 [Source:MGI Symbol;Acc:MGI:2385112] && sp|Q91WD5|NDUS2_MOUSE NADH dehydrogenase [ubiquinone] iron-sulfur protein 2, mitochondrial OS=Mus musculus OX=10090 GN=Ndufs2 PE=1 SV=1 && PF00346:Respiratory-chain NADH dehydrogenase, 49 Kd subunit	-
ENSMUSG00000097415	210.393	211.587	221.449	231.725	156.739	117.53	53.4075	122.355	151.801	175.185	138.593	106.689	172.85	117.346	92.4029	118.91	AU020206	7	75418786	75431869	-	3211	lncRNA	expressed sequence AU020206 [Source:MGI Symbol;Acc:MGI:2142134] && - && -	-
ENSMUSG00000020029	110.737	110.625	182.089	170.791	183.987	137.055	173.256	159.667	145.573	130.843	174.905	134.962	137.681	133.417	163.948	145.313	Nudt4	10	95382869	95400008	-	3210	protein_coding	nudix hydrolase 4 [Source:MGI Symbol;Acc:MGI:1918457] && sp|Q8R2U6|NUDT4_MOUSE Diphosphoinositol polyphosphate phosphohydrolase 2 OS=Mus musculus OX=10090 GN=Nudt4 PE=1 SV=1 && -	-
ENSMUSG00000020719	198.419	193.391	199.619	195.727	180.821	104.33	164.591	101.966	185.16	89.7014	106.239	94.1347	186.469	105.915	149.027	126.654	Ddx5	11	106671181	106680011	-	5775	protein_coding	DEAD box helicase 5 [Source:MGI Symbol;Acc:MGI:105037] && sp|Q61656|DDX5_MOUSE Probable ATP-dependent RNA helicase DDX5 OS=Mus musculus OX=10090 GN=Ddx5 PE=1 SV=2 && PF08061:P68HR (NUC004) repeat	-
ENSMUSG00000031799	96.2894	98.4064	119.662	111.785	157.523	164.25	256.344	159.098	129.987	161.457	202.2	192.005	107.161	154.697	106.19	151.41	Tpm4	8	72884018	72906986	+	4269	protein_coding	tropomyosin 4 [Source:MGI Symbol;Acc:MGI:2449202] && sp|Q6IRU2|TPM4_MOUSE Tropomyosin alpha-4 chain OS=Mus musculus OX=10090 GN=Tpm4 PE=1 SV=3 && PF00261:Tropomyosin	-
ENSMUSG00000046434	137.395	140.384	125.227	127.233	129.172	120.432	212.272	110.783	141.077	119.89	104.658	112.418	146.649	118.809	382.376	139.336	Hnrnpa1	15	103148859	103155119	+	3153	protein_coding	heterogeneous nuclear ribonucleoprotein A1 [Source:MGI Symbol;Acc:MGI:104820] && sp|P09867|ROA1_BOVIN Heterogeneous nuclear ribonucleoprotein A1 OS=Bos taurus OX=9913 GN=HNRNPA1 PE=1 SV=2 && PF11627:Nuclear factor hnRNPA1|PF00076:RNA recognition motif. (a.k.a. RRM, RBD, or RNP domain)	-
ENSMUSG00000032349	187.384	185.495	190.554	205.119	104.475	142.157	104.628	163.781	96.0844	164.244	167.413	151.717	162.066	137.213	71.3863	118.662	Elovl5	9	77824646	77891801	+	3522	protein_coding	ELOVL family member 5, elongation of long chain fatty acids (yeast) [Source:MGI Symbol;Acc:MGI:1916051] && sp|Q8BHI7|ELOV5_MOUSE Elongation of very long chain fatty acids protein 5 OS=Mus musculus OX=10090 GN=Elovl5 PE=1 SV=1 && PF01151:GNS1/SUR4 family	-
ENSMUSG00000113948	109.551	147.332	79.1547	58.666	47.7751	98.9719	331.724	213.04	169.457	213.819	217.298	212.967	83.3284	121.671	63.0521	182.789	Rpl17-ps3	12	67557530	67558085	+	556	processed_pseudogene	ribosomal protein L17, pseudogene 3 [Source:MGI Symbol;Acc:MGI:3642206] && sp|Q3T025|RL17_BOVIN 60S ribosomal protein L17 OS=Bos taurus OX=9913 GN=RPL17 PE=2 SV=3 && PF00237:Ribosomal protein L22p/L17e	-
ENSMUSG00000075706	138.178	135.104	127.858	133.211	109.728	176.997	149.031	187.279	122.307	177.959	167.396	184.18	111.08	161.187	94.5227	165.7	Gpx4	10	79883000	79892273	+	1724	protein_coding	glutathione peroxidase 4 [Source:MGI Symbol;Acc:MGI:104767] && sp|O70325|GPX4_MOUSE Phospholipid hydroperoxide glutathione peroxidase OS=Mus musculus OX=10090 GN=Gpx4 PE=1 SV=4 && PF00255:Glutathione peroxidase	-
ENSMUSG00000000278	130.246	138.954	158.255	146.148	158.299	156.511	127.116	139.226	160.148	152.956	159.417	175.023	142.631	151.734	111.195	126.762	Scpep1	11	88814846	88846291	-	2097	protein_coding	serine carboxypeptidase 1 [Source:MGI Symbol;Acc:MGI:1921867] && sp|Q920A5|RISC_MOUSE Retinoid-inducible serine carboxypeptidase OS=Mus musculus OX=10090 GN=Scpep1 PE=1 SV=2 && PF00450:Serine carboxypeptidase	-
ENSMUSG00000032216	143.471	141.016	146.704	146.751	143.769	164.191	82.5046	155.667	136.786	159.192	164.593	163.391	134.045	166.858	137.506	147.465	Nedd4	9	72569628	72657134	+	12601	protein_coding	neural precursor cell expressed, developmentally down-regulated 4 [Source:MGI Symbol;Acc:MGI:97297] && sp|P46934|NEDD4_HUMAN E3 ubiquitin-protein ligase NEDD4 OS=Homo sapiens OX=9606 GN=NEDD4 PE=1 SV=4 && PF00632:HECT-domain (ubiquitin-transferase)|PF00397:WW domain	-
ENSMUSG00000069682	108.082	101.849	76.8776	94.4537	119.29	150.382	354.369	163.284	104.994	173.791	128.477	151.18	116.908	151.846	163.046	173.111	Gm10275	10	29574731	29575389	-	659	transcribed_processed_pseudogene	predicted pseudogene 10275 [Source:MGI Symbol;Acc:MGI:3704354] && sp|P35979|RL12_MOUSE 60S ribosomal protein L12 OS=Mus musculus OX=10090 GN=Rpl12 PE=1 SV=2 && PF03946:Ribosomal protein L11, N-terminal domain|PF00298:Ribosomal protein L11, RNA binding domain	-
ENSMUSG00000059775	13.9744	14.5282	16.304	15.0451	196.176	189.874	479.024	193.883	101.565	212.147	189.197	93.75	193.313	96.0227	123.864	187.429	Rps26-ps1	8	108165763	108166211	-	449	transcribed_processed_pseudogene	ribosomal protein S26, pseudogene 1 [Source:MGI Symbol;Acc:MGI:3704322] && sp|Q56JV1|RS26_BOVIN 40S ribosomal protein S26 OS=Bos taurus OX=9913 GN=RPS26 PE=3 SV=3 && PF01283:Ribosomal protein S26e	-
ENSMUSG00000001794	133.718	133.971	152.026	143.402	132.922	168.03	170.546	152.909	145.837	166.759	137.433	159.033	134.593	139.677	115.359	129.403	Capns1	7	29886361	29898236	-	2477	protein_coding	calpain, small subunit 1 [Source:MGI Symbol;Acc:MGI:88266] && sp|O88456|CPNS1_MOUSE Calpain small subunit 1 OS=Mus musculus OX=10090 GN=Capns1 PE=1 SV=1 && PF13833:EF-hand domain pair	-
ENSMUSG00000036751	134.587	135.88	125.061	122.061	115.48	157.868	214.523	152.265	119.504	155.155	152.425	154.059	116.245	137.696	148.843	159.974	Cox6b1	7	30316286	30325576	-	708	protein_coding	cytochrome c oxidase, subunit 6B1 [Source:MGI Symbol;Acc:MGI:107460] && sp|P56391|CX6B1_MOUSE Cytochrome c oxidase subunit 6B1 OS=Mus musculus OX=10090 GN=Cox6b1 PE=1 SV=2 && -	-
ENSMUSG00000023010	133.085	131.455	136.967	137.625	130.654	147.23	154.317	133.914	126.875	145.834	132.017	134.815	130.225	128.21	247.915	149.219	Tmbim6	15	99290763	99307930	+	4578	protein_coding	transmembrane BAX inhibitor motif containing 6 [Source:MGI Symbol;Acc:MGI:99682] && sp|Q9D2C7|BI1_MOUSE Bax inhibitor 1 OS=Mus musculus OX=10090 GN=Tmbim6 PE=1 SV=1 && PF01027:Inhibitor of apoptosis-promoting Bax1	-
ENSMUSG00000070493	107.707	114.972	111.538	108.423	104.559	157.844	232.733	169.165	111.221	159.246	145.508	174.963	114.854	152.22	171.143	164.246	Chchd2	5	129909997	129916311	-	2269	protein_coding	coiled-coil-helix-coiled-coil-helix domain containing 2 [Source:MGI Symbol;Acc:MGI:1261428] && sp|Q9D1L0|CHCH2_MOUSE Coiled-coil-helix-coiled-coil-helix domain-containing protein 2 OS=Mus musculus OX=10090 GN=Chchd2 PE=2 SV=1 && -	-
ENSMUSG00000007891	148.755	147.961	117.841	115.612	101.276	148.635	158.341	134.892	101.396	171.565	126.841	179.939	105.681	139.386	239.746	161.867	Ctsd	7	141929648	141941775	-	2351	protein_coding	cathepsin D [Source:MGI Symbol;Acc:MGI:88562] && sp|P18242|CATD_MOUSE Cathepsin D OS=Mus musculus OX=10090 GN=Ctsd PE=1 SV=1 && PF07966:A1 Propeptide|PF00026:Eukaryotic aspartyl protease	-
ENSMUSG00000079641	128.244	122.859	112.228	108.028	121.964	133.908	404.127	167.531	116.017	152.468	153.952	144.594	117.628	146.113	40.6147	128.377	Rpl39	X	36346173	36349055	-	1434	protein_coding	ribosomal protein L39 [Source:MGI Symbol;Acc:MGI:1914498] && sp|Q3T051|RL39_BOVIN 60S ribosomal protein L39 OS=Bos taurus OX=9913 GN=RPL39 PE=3 SV=3 && -	-
ENSMUSG00000059796	133.854	132.898	127.338	128.841	107.066	134.831	269.525	142.889	107.394	146.929	135.171	154.87	122.759	168.971	127.773	156.761	Eif4a1	11	69557762	69563249	-	4334	protein_coding	eukaryotic translation initiation factor 4A1 [Source:MGI Symbol;Acc:MGI:95303] && sp|Q3SZ54|IF4A1_BOVIN Eukaryotic initiation factor 4A-I OS=Bos taurus OX=9913 GN=EIF4A1 PE=2 SV=1 && -	-
ENSMUSG00000001119	122.069	123.791	152.019	139.738	155.921	164.096	85.1779	150.576	159.706	138.191	145.332	161.259	147.885	133.221	202.232	112.072	Col6a1	10	76544626	76562002	-	4380	protein_coding	collagen, type VI, alpha 1 [Source:MGI Symbol;Acc:MGI:88459] && sp|Q04857|CO6A1_MOUSE Collagen alpha-1(VI) chain OS=Mus musculus OX=10090 GN=Col6a1 PE=1 SV=1 && PF00092:von Willebrand factor type A domain|PF01391:Collagen triple helix repeat (20 copies)	-
ENSMUSG00000024997	176.7	177.653	153.542	164.099	105.535	155.408	120.583	170.191	107.861	169.492	121.475	143.952	120.904	137.774	90.8959	144.152	Prdx3	19	60852489	60862994	-	1478	protein_coding	peroxiredoxin 3 [Source:MGI Symbol;Acc:MGI:88034] && sp|P20108|PRDX3_MOUSE Thioredoxin-dependent peroxide reductase, mitochondrial OS=Mus musculus OX=10090 GN=Prdx3 PE=1 SV=1 && PF10417:C-terminal domain of 1-Cys peroxiredoxin|PF00578:AhpC/TSA family	-
ENSMUSG00000020460	52.3243	46.7479	107.418	113.644	133.188	108.813	377.787	118.279	44.5708	208.687	83.2657	115.146	66.8825	221.036	285.503	171.546	Rps27a	11	29495846	29498109	-	1972	protein_coding	ribosomal protein S27A [Source:MGI Symbol;Acc:MGI:1925544] && sp|P62983|RS27A_MOUSE Ubiquitin-40S ribosomal protein S27a OS=Mus musculus OX=10090 GN=Rps27a PE=1 SV=2 && PF01599:Ribosomal protein S27a|PF00240:Ubiquitin family	-
ENSMUSG00000021270	143.377	139.61	143.422	144.351	112.205	121.421	181.966	140.126	100.043	136.009	156.941	137.997	97.2308	132.163	224.092	137.29	Hsp90aa1	12	110657039	110669162	-	3931	protein_coding	heat shock protein 90, alpha (cytosolic), class A member 1 [Source:MGI Symbol;Acc:MGI:96250] && sp|P07901|HS90A_MOUSE Heat shock protein HSP 90-alpha OS=Mus musculus OX=10090 GN=Hsp90aa1 PE=1 SV=4 && PF02518:Histidine kinase-, DNA gyrase B-, and HSP90-like ATPase|PF00183:Hsp90 protein	-
ENSMUSG00000071866	137.747	136.075	126.856	142.686	142.17	177.845	213.987	138.399	141.224	139.164	139.226	138.008	124.756	192.986	26.8355	119.24	Ppia	11	6365443	6369817	+	3508	protein_coding	peptidylprolyl isomerase A [Source:MGI Symbol;Acc:MGI:97749] && sp|P14851|PPIA_CRIGR Peptidyl-prolyl cis-trans isomerase A OS=Cricetulus griseus OX=10029 GN=PPIA PE=2 SV=2 && PF00160:Cyclophilin type peptidyl-prolyl cis-trans isomerase/CLD	-
ENSMUSG00000092981	294.811	272.964	321.015	293.787	248.16	27.7345	47.9992	35.4067	301.681	26.0742	20.8171	24.4739	260.613	34.8829	1.77326	23.9425	Mir5125	17	24042265	24042343	+	79	miRNA	microRNA 5125 [Source:MGI Symbol;Acc:MGI:4950450] && - && -	-
ENSMUSG00000025823	98.1353	91.8994	86.0587	79.9405	156.857	202.614	119.544	187.791	129.895	94.2534	107.579	153.116	150.521	143.304	314.336	109.593	Pdia4	6	47773075	47790364	-	2399	protein_coding	protein disulfide isomerase associated 4 [Source:MGI Symbol;Acc:MGI:104864] && sp|P08003|PDIA4_MOUSE Protein disulfide-isomerase A4 OS=Mus musculus OX=10090 GN=Pdia4 PE=1 SV=3 && PF00085:Thioredoxin|PF13848:Thioredoxin-like domain	-
ENSMUSG00000025967	117.31	111.44	88.2843	90.9011	113.437	141.948	286.367	155.201	104.536	155.873	152.556	149.513	104.689	143.723	145.648	156.027	Eef1b2	1	63215984	63219645	+	2532	protein_coding	eukaryotic translation elongation factor 1 beta 2 [Source:MGI Symbol;Acc:MGI:1929520] && sp|O70251|EF1B_MOUSE Elongation factor 1-beta OS=Mus musculus OX=10090 GN=Eef1b PE=1 SV=5 && PF00736:EF-1 guanine nucleotide exchange domain|PF10587:Eukaryotic elongation factor 1 beta central acidic region	-
ENSMUSG00000001025	40.7069	40.5807	195.144	163.04	180.136	145.916	79.094	151.585	179.248	69.0567	148.326	112.038	141.051	82.7825	323.524	164.345	S100a6	3	90520189	90531488	+	1367	protein_coding	S100 calcium binding protein A6 (calcyclin) [Source:MGI Symbol;Acc:MGI:1339467] && sp|P14069|S10A6_MOUSE Protein S100-A6 OS=Mus musculus OX=10090 GN=S100a6 PE=1 SV=3 && -	-
ENSMUSG00000023456	87.7086	84.5079	83.2126	81.3605	96.3268	140.103	520.13	121.281	102.908	128.385	132.935	150.955	97.0875	134.672	111.236	142.681	Tpi1	6	124787549	124791259	-	2753	protein_coding	triosephosphate isomerase 1 [Source:MGI Symbol;Acc:MGI:98797] && sp|P17751|TPIS_MOUSE Triosephosphate isomerase OS=Mus musculus OX=10090 GN=Tpi1 PE=1 SV=5 && PF00121:Triosephosphate isomerase	-
ENSMUSG00000028416	112.615	110.798	116.241	120.934	115.73	139.076	186.129	133.296	112.461	138.822	144.441	150.49	124.728	142.448	205.536	158	Bag1	4	40936398	40948294	-	1349	protein_coding	BCL2-associated athanogene 1 [Source:MGI Symbol;Acc:MGI:108047] && sp|Q60739|BAG1_MOUSE BAG family molecular chaperone regulator 1 OS=Mus musculus OX=10090 GN=Bag1 PE=1 SV=3 && PF02179:BAG domain|PF00240:Ubiquitin family	-
ENSMUSG00000034892	105.772	93.6625	106.138	94.6239	97.4197	126.669	554.079	147.694	88.1312	136.942	132.648	123.715	93.6048	114.294	81.1114	112.19	Rps29	12	69204496	69205960	-	693	protein_coding	ribosomal protein S29 [Source:MGI Symbol;Acc:MGI:107681] && sp|P62276|RS29_BOVIN 40S ribosomal protein S29 OS=Bos taurus OX=9913 GN=RPS29 PE=3 SV=2 && -	-
ENSMUSG00000038900	86.3371	84.6789	71.3723	76.1329	86.6661	139.381	317.927	151.239	86.0126	151.075	125.223	142.985	84.7075	135.566	271.386	190.067	Rpl12	2	32851571	32855357	+	3598	protein_coding	ribosomal protein L12 [Source:MGI Symbol;Acc:MGI:98002] && sp|P61284|RL12_BOVIN 60S ribosomal protein L12 OS=Bos taurus OX=9913 GN=RPL12 PE=2 SV=1 && -	-
ENSMUSG00000047215	106.934	104.286	98.0668	96.6369	108.19	165.012	289.903	164.87	110.886	169.024	155.493	162.335	106.901	164.778	66.7361	119.987	Rpl9	5	65545707	65548787	-	3081	protein_coding	ribosomal protein L9 [Source:MGI Symbol;Acc:MGI:1298373] && sp|P51410|RL9_MOUSE 60S ribosomal protein L9 OS=Mus musculus OX=10090 GN=Rpl9 PE=1 SV=2 && PF00347:Ribosomal protein L6	-
ENSMUSG00000092341	185.108	174.734	293.612	300.101	179.44	66.962	60.103	57.7336	177.829	71.4531	65.6653	45.4337	181.95	64.7023	156.216	102.24	Malat1	19	5845717	5852706	-	6990	lncRNA	metastasis associated lung adenocarcinoma transcript 1 (non-coding RNA) [Source:MGI Symbol;Acc:MGI:1919539] && - && -	-
ENSMUSG00000018770	144.917	142.018	104.903	105.198	93.8764	125.536	232.412	126.771	99.3677	131.563	116.031	128.225	109.216	125.334	249.923	146.461	Atp5g3	2	73738791	73741670	-	2181	protein_coding	ATP synthase, H+ transporting, mitochondrial F0 complex, subunit C3 (subunit 9) [Source:MGI Symbol;Acc:MGI:2442035] && sp|P56384|AT5G3_MOUSE ATP synthase F(0) complex subunit C3, mitochondrial OS=Mus musculus OX=10090 GN=Atp5mc3 PE=1 SV=1 && -	-
ENSMUSG00000058135	167.427	163.159	136.215	150.39	108.78	171.382	175.145	140.269	132.589	149.77	97.3827	154.848	114.888	151.055	65.6453	99.507	Gstm1	3	107919571	107925289	-	1473	protein_coding	glutathione S-transferase, mu 1 [Source:MGI Symbol;Acc:MGI:95860] && sp|P10649|GSTM1_MOUSE Glutathione S-transferase Mu 1 OS=Mus musculus OX=10090 GN=Gstm1 PE=1 SV=2 && PF02798:Glutathione S-transferase, N-terminal domain|PF14497:Glutathione S-transferase, C-terminal domain	-
ENSMUSG00000022285	104.281	105.373	111.034	114.607	129.928	105.539	294.397	124.011	114.003	121.101	125.488	136.909	130.041	117.073	207.903	133.078	Ywhaz	15	36771014	36797173	-	4118	protein_coding	tyrosine 3-monooxygenase/tryptophan 5-monooxygenase activation protein, zeta polypeptide [Source:MGI Symbol;Acc:MGI:109484] && sp|P63101|1433Z_MOUSE 14-3-3 protein zeta/delta OS=Mus musculus OX=10090 GN=Ywhaz PE=1 SV=1 && PF00244:14-3-3 protein	-
ENSMUSG00000006932	119.2	121.013	122.655	118.985	113.108	158.813	116.842	148.252	109.127	145.705	152.634	167.527	105.598	150.008	151.892	159.129	Ctnnb1	9	120758282	120789573	+	5192	protein_coding	catenin (cadherin associated protein), beta 1 [Source:MGI Symbol;Acc:MGI:88276] && sp|Q02248|CTNB1_MOUSE Catenin beta-1 OS=Mus musculus OX=10090 GN=Ctnnb1 PE=1 SV=1 && PF00514:Armadillo/beta-catenin-like repeat	-
ENSMUSG00000000787	101.632	104.434	119.908	122.459	132.923	132.002	289.937	118.577	105.265	113.981	135.464	132.947	115.776	128.41	160.011	133.364	Ddx3x	X	13147209	13160291	+	5277	protein_coding	DEAD box helicase 3, X-linked [Source:MGI Symbol;Acc:MGI:103064] && sp|Q62167|DDX3X_MOUSE ATP-dependent RNA helicase DDX3X OS=Mus musculus OX=10090 GN=Ddx3x PE=1 SV=3 && PF00270:DEAD/DEAH box helicase|PF00271:Helicase conserved C-terminal domain	-
ENSMUSG00000090841	100.908	97.6206	128.631	120.66	117.354	147.237	144.804	158.455	129.879	139.755	138.115	158.599	111.72	136.639	154.022	143.253	Myl6	10	128326729	128330014	-	3187	protein_coding	myosin, light polypeptide 6, alkali, smooth muscle and non-muscle [Source:MGI Symbol;Acc:MGI:109318] && sp|P60661|MYL6_BOVIN Myosin light polypeptide 6 OS=Bos taurus OX=9913 GN=MYL6 PE=2 SV=2 && -	-
ENSMUSG00000031740	58.7971	59.6037	70.896	63.3959	174.602	137.242	268.145	164.352	143.283	126.584	171.842	161.75	96.7687	145.548	170.829	111.173	Mmp2	8	93553919	93580048	+	3371	protein_coding	matrix metallopeptidase 2 [Source:MGI Symbol;Acc:MGI:97009] && sp|P33434|MMP2_MOUSE 72 kDa type IV collagenase OS=Mus musculus OX=10090 GN=Mmp2 PE=1 SV=1 && PF01471:Putative peptidoglycan binding domain|PF00045:Hemopexin|PF00040:Fibronectin type II domain|PF00413:Matrixin	-
ENSMUSG00000030057	109.255	104.261	107.433	102.551	102.163	119.318	209.774	123.984	108.47	124.84	125.362	141.442	106.13	132.718	251.763	154.776	Cnbp	6	87819597	87828088	-	3036	protein_coding	cellular nucleic acid binding protein [Source:MGI Symbol;Acc:MGI:88431] && sp|P53996|CNBP_MOUSE Cellular nucleic acid-binding protein OS=Mus musculus OX=10090 GN=Cnbp PE=1 SV=2 && PF00098:Zinc knuckle	-
ENSMUSG00000057322	107.917	94.0448	81.5208	82.2597	84.7725	113.397	466.981	132.916	89.246	125.85	116.347	118.33	80.9691	109.288	168.648	147.664	Rpl38	11	114559350	114563157	+	542	protein_coding	ribosomal protein L38 [Source:MGI Symbol;Acc:MGI:1914921] && sp|Q9JJI8|RL38_MOUSE 60S ribosomal protein L38 OS=Mus musculus OX=10090 GN=Rpl38 PE=1 SV=3 && -	-
ENSMUSG00000026421	64.2108	63.6948	83.1535	88.4372	153.095	189.909	53.443	201.357	144.784	141.506	149.208	184.504	107.61	146.689	186.282	160.595	Csrp1	1	135647799	135679970	+	1956	protein_coding	cysteine and glycine-rich protein 1 [Source:MGI Symbol;Acc:MGI:88549] && sp|P97315|CSRP1_MOUSE Cysteine and glycine-rich protein 1 OS=Mus musculus OX=10090 GN=Csrp1 PE=1 SV=3 && PF00412:LIM domain	-
ENSMUSG00000073676	145.037	141.103	120.376	114.737	81.2443	118.211	304.048	138.335	80.1625	118.844	99.1056	116.61	114.15	119.994	161.234	137.764	Hspe1	1	55127291	55130466	+	1474	protein_coding	heat shock protein 1 (chaperonin 10) [Source:MGI Symbol;Acc:MGI:104680] && sp|Q64433|CH10_MOUSE 10 kDa heat shock protein, mitochondrial OS=Mus musculus OX=10090 GN=Hspe1 PE=1 SV=2 && PF00166:Chaperonin 10 Kd subunit	-
ENSMUSG00000083773	3.58923	3.1268	205.351	203.84	197.427	268.372	15.4752	3.76757	465.554	4.14915	257.543	4.33643	219.163	252.996	1.01564	2.39961	Gm13394	2	28823622	28824621	-	1000	processed_pseudogene	predicted gene 13394 [Source:MGI Symbol;Acc:MGI:3651848] && sp|P16858|G3P_MOUSE Glyceraldehyde-3-phosphate dehydrogenase OS=Mus musculus OX=10090 GN=Gapdh PE=1 SV=2 && PF02800:Glyceraldehyde 3-phosphate dehydrogenase, C-terminal domain|PF00044:Glyceraldehyde 3-phosphate dehydrogenase, NAD binding domain	-
ENSMUSG00000008540	92.9682	97.2958	119.82	114.386	107.349	119.002	255.661	152.551	107.202	159.705	139.081	120.773	108.874	176.878	102.143	121.001	Mgst1	6	138117314	138133753	+	2013	protein_coding	microsomal glutathione S-transferase 1 [Source:MGI Symbol;Acc:MGI:1913850] && sp|Q91VS7|MGST1_MOUSE Microsomal glutathione S-transferase 1 OS=Mus musculus OX=10090 GN=Mgst1 PE=1 SV=3 && PF01124:MAPEG family	-
ENSMUSG00000025508	97.3269	93.0032	90.5554	84.8134	102.133	117.959	324.404	124.72	99.9836	124.353	106.247	122.586	94.1241	114.094	257.12	137.979	Rplp2	7	141027283	141031498	+	2072	protein_coding	ribosomal protein, large P2 [Source:MGI Symbol;Acc:MGI:1914436] && sp|P99027|RLA2_MOUSE 60S acidic ribosomal protein P2 OS=Mus musculus OX=10090 GN=Rplp2 PE=1 SV=3 && -	-
ENSMUSG00000022312	110.735	111.901	93.1314	96.0997	113.532	136.582	243.942	142.02	111.356	158.378	138.729	152.29	109.533	138.894	110.084	121.662	Eif3h	15	51649954	51728919	-	1612	protein_coding	eukaryotic translation initiation factor 3, subunit H [Source:MGI Symbol;Acc:MGI:1915385] && sp|Q91WK2|EIF3H_MOUSE Eukaryotic translation initiation factor 3 subunit H OS=Mus musculus OX=10090 GN=Eif3h PE=1 SV=1 && PF01398:JAB1/Mov34/MPN/PAD-1 ubiquitin protease	-
ENSMUSG00000034024	117.951	117.762	106.769	105.93	101.065	119.501	214.455	122.183	103.079	124.508	120.381	130.174	108.026	129.698	212.926	148.716	Cct2	10	116886906	116899719	-	2557	protein_coding	chaperonin containing Tcp1, subunit 2 (beta) [Source:MGI Symbol;Acc:MGI:107186] && sp|P80314|TCPB_MOUSE T-complex protein 1 subunit beta OS=Mus musculus OX=10090 GN=Cct2 PE=1 SV=4 && PF00118:TCP-1/cpn60 chaperonin family	-
ENSMUSG00000118642	45.6519	46.3977	78.6452	82.8527	54.2189	107.482	204.443	114.329	75.5785	84.9002	67.1927	96.3625	76.747	91.8418	713.633	132.06	AY036118	17	40158994	40159718	-	714	pseudogene	cDNA sequence AY036118 [Source:MGI Symbol;Acc:MGI:2158419] && - && -	-
ENSMUSG00000067818	78.7081	73.3033	116.248	117.349	106.267	180.047	43.7751	238.457	123.598	130.9	139.478	181.388	119.886	133.343	115.795	168.291	Myl9	2	156617340	156623578	+	1162	protein_coding	myosin, light polypeptide 9, regulatory [Source:MGI Symbol;Acc:MGI:2138915] && sp|Q9CQ19|MYL9_MOUSE Myosin regulatory light polypeptide 9 OS=Mus musculus OX=10090 GN=Myl9 PE=1 SV=3 && PF13405:EF-hand domain	-
ENSMUSG00000053931	95.7547	98.8121	86.6224	90.6253	130.287	166.034	202.304	151.498	109.757	147.608	158.614	163.213	123.714	181.235	66.6535	92.1565	Cnn3	3	121220146	121251856	+	3037	protein_coding	calponin 3, acidic [Source:MGI Symbol;Acc:MGI:1919244] && sp|Q9DAW9|CNN3_MOUSE Calponin-3 OS=Mus musculus OX=10090 GN=Cnn3 PE=1 SV=1 && PF00402:Calponin family repeat	-
ENSMUSG00000020869	119.377	124.627	113.003	110.518	96.809	115.953	201.49	138.02	98.0484	124.16	124.471	154.452	117.824	125.489	163.132	130.809	Lrrc59	11	94520593	94536042	+	3073	protein_coding	leucine rich repeat containing 59 [Source:MGI Symbol;Acc:MGI:2138133] && sp|Q922Q8|LRC59_MOUSE Leucine-rich repeat-containing protein 59 OS=Mus musculus OX=10090 GN=Lrrc59 PE=1 SV=1 && PF13855:Leucine rich repeat	-
ENSMUSG00000026365	100.068	103.287	132.107	123.98	107.073	128.99	162.299	150.378	134.844	152.879	125.425	120.047	122.586	143.931	122.345	126.09	Cfh	1	140012446	140111502	-	8383	protein_coding	complement component factor h [Source:MGI Symbol;Acc:MGI:88385] && sp|P06909|CFAH_MOUSE Complement factor H OS=Mus musculus OX=10090 GN=Cfh PE=1 SV=2 && PF00084:Sushi repeat (SCR repeat)	-
ENSMUSG00000057113	122.719	123.64	97.7982	100.596	98.9895	99.9858	242.003	113.173	99.8486	115.001	109.162	120.069	103.362	121.829	203.653	153.113	Npm1	11	33102287	33113206	-	2665	protein_coding	nucleophosmin 1 [Source:MGI Symbol;Acc:MGI:106184] && sp|Q61937|NPM_MOUSE Nucleophosmin OS=Mus musculus OX=10090 GN=Npm1 PE=1 SV=1 && PF16276:Nucleophosmin C-terminal domain|PF03066:Nucleoplasmin/nucleophosmin domain	-
ENSMUSG00000067870	160.014	177.919	154.162	140.033	113.079	103.814	227.383	127.534	114.394	125.88	99.0152	116.328	112.203	188.452	0.833856	61.4653	Rpl31-ps8	15	90648482	90648859	-	378	processed_pseudogene	ribosomal protein L31, pseudogene 8 [Source:MGI Symbol;Acc:MGI:3647726] && sp|Q56JX3|RL31_BOVIN 60S ribosomal protein L31 OS=Bos taurus OX=9913 GN=RPL31 PE=2 SV=1 && PF01198:Ribosomal protein L31e	-
ENSMUSG00000031328	95.8893	94.5612	128.291	121.454	134.715	144.059	89.3541	162.739	135.728	122.156	139.841	152.437	112.823	123.907	133.644	126.705	Flna	X	73267067	73293426	-	9457	protein_coding	filamin, alpha [Source:MGI Symbol;Acc:MGI:95556] && sp|Q8BTM8|FLNA_MOUSE Filamin-A OS=Mus musculus OX=10090 GN=Flna PE=1 SV=5 && PF00307:Calponin homology (CH) domain|PF00630:Filamin/ABP280 repeat	-
ENSMUSG00000005610	115.815	116.497	116.029	114.13	118.831	125.336	150.757	131.458	107.811	125.377	144.834	135.774	119.483	135.337	128.175	132.434	Eif4g2	7	110666957	110682237	-	10166	protein_coding	eukaryotic translation initiation factor 4, gamma 2 [Source:MGI Symbol;Acc:MGI:109207] && sp|Q62448|IF4G2_MOUSE Eukaryotic translation initiation factor 4 gamma 2 OS=Mus musculus OX=10090 GN=Eif4g2 PE=1 SV=2 && PF02847:MA3 domain|PF02020:eIF4-gamma/eIF5/eIF2-epsilon|PF02854:MIF4G domain	-
ENSMUSG00000039910	110.048	111.726	119.367	119.766	110.73	122.421	227.313	115.284	122.73	126.054	106.17	156.505	148.948	140.018	74.4341	101.617	Cited2	10	17598966	17601422	+	2457	protein_coding	Cbp/p300-interacting transactivator, with Glu/Asp-rich carboxy-terminal domain, 2 [Source:MGI Symbol;Acc:MGI:1306784] && sp|O35740|CITE2_MOUSE Cbp/p300-interacting transactivator 2 OS=Mus musculus OX=10090 GN=Cited2 PE=1 SV=2 && -	-
ENSMUSG00000053846	36.1559	34.8445	184.765	164.717	154.523	136.78	61.9401	116.856	75.3538	117.039	180.963	108.116	132.33	105.047	248.05	149.272	Lipg	18	75072393	75094334	-	4715	protein_coding	lipase, endothelial [Source:MGI Symbol;Acc:MGI:1341803] && sp|Q9WVG5|LIPE_MOUSE Endothelial lipase OS=Mus musculus OX=10090 GN=Lipg PE=2 SV=3 && PF00151:Lipase|PF01477:PLAT/LH2 domain	-
ENSMUSG00000005054	102.071	105.63	93.5558	93.9832	95.6582	113.944	355.156	133.055	104.931	121.122	121.881	149.05	111.936	147.667	44.0823	85.5816	Cstb	10	78261503	78263456	+	603	protein_coding	cystatin B [Source:MGI Symbol;Acc:MGI:109514] && sp|Q62426|CYTB_MOUSE Cystatin-B OS=Mus musculus OX=10090 GN=Cstb PE=1 SV=1 && PF00031:Cystatin domain	-
ENSMUSG00000020612	108.243	109.174	108.81	108.91	98.4671	116.586	187.411	120.867	100.135	114.955	120.675	119.847	108.701	113.98	213.625	125.284	Prkar1a	11	109540231	109560482	+	4321	protein_coding	protein kinase, cAMP dependent regulatory, type I, alpha [Source:MGI Symbol;Acc:MGI:104878] && sp|Q9DBC7|KAP0_MOUSE cAMP-dependent protein kinase type I-alpha regulatory subunit OS=Mus musculus OX=10090 GN=Prkar1a PE=1 SV=3 && PF02197:Regulatory subunit of type II PKA R-subunit|PF00027:Cyclic nucleotide-binding domain	-
ENSMUSG00000080242	118.011	118.081	123.382	123.068	89.3092	152.411	196.668	140.133	120.486	146.184	125.857	149.626	128.757	125.855	24.779	90.1561	Atp6v0c-ps2	6	37783021	37783485	+	465	processed_pseudogene	ATPase, H+ transporting, lysosomal V0 subunit C, pseudogene 2 [Source:MGI Symbol;Acc:MGI:2151816] && sp|P63082|VATL_MOUSE V-type proton ATPase 16 kDa proteolipid subunit OS=Mus musculus OX=10090 GN=Atp6v0c PE=1 SV=1 && PF00137:ATP synthase subunit C	-
ENSMUSG00000029767	94.3854	92.0512	93.3409	91.1437	115.672	133.559	170.925	142.337	113.141	133.42	146.928	165.646	97.8467	127.449	118.637	130.407	Calu	6	29348068	29377109	+	4663	protein_coding	calumenin [Source:MGI Symbol;Acc:MGI:1097158] && sp|O35887|CALU_MOUSE Calumenin OS=Mus musculus OX=10090 GN=Calu PE=1 SV=1 && -	-
ENSMUSG00000061983	63.1028	62.2616	74.666	56.2384	87.4273	99.2367	351.391	152.244	63.3816	134.445	158.81	144.93	63.4592	98.0903	237.379	117.087	Rps12	10	23661081	23663173	-	2027	protein_coding	ribosomal protein S12 [Source:MGI Symbol;Acc:MGI:98105] && sp|Q76I81|RS12_BOVIN 40S ribosomal protein S12 OS=Bos taurus OX=9913 GN=RPS12 PE=2 SV=1 && -	-
ENSMUSG00000037706	112.655	107.746	126.914	124.971	113.643	135.786	141.535	140.47	114.065	132.915	113.25	136.817	103.214	127.605	118.094	113.354	Cd81	7	142606476	142621671	+	2879	protein_coding	CD81 antigen [Source:MGI Symbol;Acc:MGI:1096398] && sp|P35762|CD81_MOUSE CD81 antigen OS=Mus musculus OX=10090 GN=Cd81 PE=1 SV=2 && PF00335:Tetraspanin family	-
ENSMUSG00000062328	109.493	77.2093	49.9774	92.8858	154.354	81.0103	265.415	115.481	72.9851	120.656	198.673	108.755	71.9478	196.882	79.5185	162.896	Rpl17	18	75131629	75136452	+	1327	protein_coding	ribosomal protein L17 [Source:MGI Symbol;Acc:MGI:2448270] && sp|Q3T025|RL17_BOVIN 60S ribosomal protein L17 OS=Bos taurus OX=9913 GN=RPL17 PE=2 SV=3 && PF00237:Ribosomal protein L22p/L17e	-
ENSMUSG00000029810	116.002	114.062	98.3468	101.185	87.4833	126.731	125.077	126.965	100.69	127.263	105.369	134.317	101.296	120.452	246.512	118.995	Tmem176b	6	48810752	48818430	-	2371	protein_coding	transmembrane protein 176B [Source:MGI Symbol;Acc:MGI:1916348] && sp|Q9R1Q6|T176B_MOUSE Transmembrane protein 176B OS=Mus musculus OX=10090 GN=Tmem176b PE=1 SV=1 && PF04103:CD20-like family	-
ENSMUSG00000041736	69.4142	67.5034	88.5305	90.6273	97.6542	135.452	157.059	133.858	122.783	131.342	111.313	138.76	93.6689	116.384	242.954	144.672	Tspo	15	83447793	83458404	+	1051	protein_coding	translocator protein [Source:MGI Symbol;Acc:MGI:88222] && sp|P50637|TSPO_MOUSE Translocator protein OS=Mus musculus OX=10090 GN=Tspo PE=1 SV=1 && PF03073:TspO/MBR family	-
ENSMUSG00000016256	94.0965	95.7929	101.945	96.1522	99.3158	130.372	190.343	125.479	108.596	126.263	108.695	142.799	100.159	119.02	183.008	114.157	Ctsz	2	174269286	174280832	-	1441	protein_coding	cathepsin Z [Source:MGI Symbol;Acc:MGI:1891190] && sp|Q9WUU7|CATZ_MOUSE Cathepsin Z OS=Mus musculus OX=10090 GN=Ctsz PE=1 SV=1 && PF00112:Papain family cysteine protease	-
ENSMUSG00000021822	67.8094	66.1524	99.8876	110.488	101.49	128.868	320.819	95.43	82.0639	112.41	94.3827	149.609	87.8699	96.7695	239.901	81.2095	Plau	14	20886728	20893453	+	2367	protein_coding	plasminogen activator, urokinase [Source:MGI Symbol;Acc:MGI:97611] && sp|P06869|UROK_MOUSE Urokinase-type plasminogen activator OS=Mus musculus OX=10090 GN=Plau PE=1 SV=1 && PF00051:Kringle domain|PF00089:Trypsin	-
ENSMUSG00000022003	148.842	146.216	110.466	114.935	110.062	122.076	91.1251	101.062	75.287	93.2303	82.2158	210.444	130.885	108.369	160.269	126.473	Slc25a30	14	75997557	76024477	-	4571	protein_coding	solute carrier family 25, member 30 [Source:MGI Symbol;Acc:MGI:1914804] && sp|Q9CR58|KMCP1_MOUSE Kidney mitochondrial carrier protein 1 OS=Mus musculus OX=10090 GN=Slc25a30 PE=1 SV=1 && PF00153:Mitochondrial carrier protein	-
ENSMUSG00000001924	123.787	121.765	122.582	113.365	106.518	133.112	113.437	123.515	103.119	121.682	118.019	125.579	103.453	119.566	152.203	125.875	Uba1	X	20524565	20549418	+	4819	protein_coding	ubiquitin-like modifier activating enzyme 1 [Source:MGI Symbol;Acc:MGI:98890] && sp|Q02053|UBA1_MOUSE Ubiquitin-like modifier-activating enzyme 1 OS=Mus musculus OX=10090 GN=Uba1 PE=1 SV=1 && -	-
ENSMUSG00000027828	99.9939	100.591	97.8715	98.7938	120.509	113.276	188.544	127.728	108.239	124.52	134.187	121.671	116.591	122.511	122.426	129.907	Ssr3	3	65287076	65300044	-	4172	protein_coding	signal sequence receptor, gamma [Source:MGI Symbol;Acc:MGI:1914687] && sp|Q9DCF9|SSRG_MOUSE Translocon-associated protein subunit gamma OS=Mus musculus OX=10090 GN=Ssr3 PE=1 SV=1 && PF07074:Translocon-associated protein, gamma subunit (TRAP-gamma)	-
ENSMUSG00000009927	96.9121	94.9292	87.8934	86.6867	97.9202	123.227	332.082	134.735	97.502	129.91	130.15	134.326	99.2853	131.443	35.8158	112.765	Rps25	9	44318436	44321724	+	2691	protein_coding	ribosomal protein S25 [Source:MGI Symbol;Acc:MGI:1922867] && sp|Q56JX5|RS25_BOVIN 40S ribosomal protein S25 OS=Bos taurus OX=9913 GN=RPS25 PE=2 SV=1 && -	-
novel.364	45.2181	45.0127	57.3263	52.1804	95.0444	127.911	507.136	90.8532	97.5069	61.3819	146.248	135.291	130.306	66.2104	149.206	101.987	-	6	41173179	41179043	+	5865	-	- && sp|P31792|POL_FENV1 Pol polyprotein (Fragment) OS=Feline endogenous virus ECE1 OX=11766 GN=pol PE=3 SV=1 && -	-
ENSMUSG00000020368	105.911	104.455	106.901	108.492	115.715	114	120.792	116.024	102.504	115.405	125.997	115.679	105.648	114.101	203.453	132.347	Canx	11	50184788	50216500	-	4693	protein_coding	calnexin [Source:MGI Symbol;Acc:MGI:88261] && sp|P35564|CALX_MOUSE Calnexin OS=Mus musculus OX=10090 GN=Canx PE=1 SV=1 && PF00262:Calreticulin family	-
ENSMUSG00000062997	85.8663	83.8196	76.451	78.5406	81.5906	124.968	349.874	154.831	83.8174	141.039	129.342	133.941	79.2008	124.735	49.3298	125.366	Rpl35	2	38891592	38895636	-	1241	protein_coding	ribosomal protein L35 [Source:MGI Symbol;Acc:MGI:1913739] && sp|Q6ZWV7|RL35_MOUSE 60S ribosomal protein L35 OS=Mus musculus OX=10090 GN=Rpl35 PE=1 SV=1 && PF00831:Ribosomal L29 protein	-
ENSMUSG00000029998	94.8006	91.3209	118.354	111.11	100.164	111.774	65.8505	118.428	132.321	127.563	148.97	159.042	120.505	148.669	111.698	131.995	Pcyox1	6	86362988	86374136	-	4932	protein_coding	prenylcysteine oxidase 1 [Source:MGI Symbol;Acc:MGI:1914131] && sp|Q9CQF9|PCYOX_MOUSE Prenylcysteine oxidase OS=Mus musculus OX=10090 GN=Pcyox1 PE=1 SV=1 && PF13450:NAD(P)-binding Rossmann-like domain|PF07156:Prenylcysteine lyase	-
novel.139	23.9842	24.4612	38.7927	32.9353	34.3185	68.4325	1112.59	74.1908	40.8848	28.442	39.0707	46.7302	58.5187	24.5707	196.946	46.4798	-	13	55332256	55337097	-	4842	-	- && sp|P31792|POL_FENV1 Pol polyprotein (Fragment) OS=Feline endogenous virus ECE1 OX=11766 GN=pol PE=3 SV=1 && -	-
ENSMUSG00000020358	86.8804	88.6266	84.3083	81.2668	79.869	110.23	157.215	108.434	81.2478	106.949	101.758	126.904	92.3799	118.633	319.44	144.279	Hnrnpab	11	51490927	51497674	-	2782	protein_coding	heterogeneous nuclear ribonucleoprotein A/B [Source:MGI Symbol;Acc:MGI:1330294] && sp|Q99020|ROAA_MOUSE Heterogeneous nuclear ribonucleoprotein A/B OS=Mus musculus OX=10090 GN=Hnrnpab PE=1 SV=1 && PF08143:CBFNT (NUC161) domain|PF00076:RNA recognition motif. (a.k.a. RRM, RBD, or RNP domain)	-
ENSMUSG00000028788	110.927	109.835	105.572	108.288	107.37	98.62	166.086	110.902	112.069	108.059	117.291	132.474	118.051	121.248	141.256	116.232	Ptp4a2	4	129705012	129743796	+	4377	protein_coding	protein tyrosine phosphatase 4a2 [Source:MGI Symbol;Acc:MGI:1277117] && sp|Q12974|TP4A2_HUMAN Protein tyrosine phosphatase type IVA 2 OS=Homo sapiens OX=9606 GN=PTP4A2 PE=1 SV=1 && PF00102:Protein-tyrosine phosphatase	-
ENSMUSG00000023004	91.4021	93.3153	78.9527	76.6755	92.4972	130.308	213.041	136.378	98.2555	128.928	119.693	119.792	93.6078	119.886	166.723	122.077	Tuba1b	15	98829306	98832446	-	1875	protein_coding	tubulin, alpha 1B [Source:MGI Symbol;Acc:MGI:107804] && sp|P81947|TBA1B_BOVIN Tubulin alpha-1B chain OS=Bos taurus OX=9913 PE=1 SV=2 && PF00091:Tubulin/FtsZ family, GTPase domain|PF03953:Tubulin C-terminal domain	-
ENSMUSG00000041841	104.611	109.774	98.8615	90.7875	94.2324	115.98	303.823	121.067	95.9081	124.766	110.437	114.894	103.507	115.465	64.1168	113.107	Rpl37	15	5146127	5148622	+	1684	protein_coding	ribosomal protein L37 [Source:MGI Symbol;Acc:MGI:1914531] && sp|P79244|RL37_BOVIN 60S ribosomal protein L37 OS=Bos taurus OX=9913 GN=RPL37 PE=3 SV=4 && -	-
ENSMUSG00000019804	109.245	108.565	112.559	105.212	110.898	125.799	137.759	124.39	103.986	136.345	135.19	136.754	110.406	121.987	93.4662	102.374	Snx3	10	42378026	42411377	+	1413	protein_coding	sorting nexin 3 [Source:MGI Symbol;Acc:MGI:1860188] && sp|Q1RMH8|SNX3_BOVIN Sorting nexin-3 OS=Bos taurus OX=9913 GN=SNX3 PE=2 SV=3 && PF00787:PX domain	-
ENSMUSG00000006800	109.631	108.477	122.319	118.645	113.783	117.633	109.712	108.602	129.661	120.904	108.945	143.132	120.324	136.121	101.982	99.9158	Sulf2	2	165915009	165997583	-	5871	protein_coding	sulfatase 2 [Source:MGI Symbol;Acc:MGI:1919293] && sp|Q8CFG0|SULF2_MOUSE Extracellular sulfatase Sulf-2 OS=Mus musculus OX=10090 GN=Sulf2 PE=2 SV=2 && -	-
ENSMUSG00000032231	83.2808	80.2804	87.3743	86.1577	92.8054	124.888	209.108	125.131	98.9959	123.89	132.835	159.919	104.127	116.804	119.212	122.933	Anxa2	9	69360902	69399077	+	3731	protein_coding	annexin A2 [Source:MGI Symbol;Acc:MGI:88246] && sp|P07356|ANXA2_MOUSE Annexin A2 OS=Mus musculus OX=10090 GN=Anxa2 PE=1 SV=2 && PF00191:Annexin	-
ENSMUSG00000026223	88.2458	87.856	104.046	100.32	94.5422	131.688	158.685	131.665	99.9908	125.893	139.279	132.714	91.8771	114.375	145.697	119.337	Itm2c	1	85822002	85836396	+	2491	protein_coding	integral membrane protein 2C [Source:MGI Symbol;Acc:MGI:1927594] && sp|Q91VK4|ITM2C_MOUSE Integral membrane protein 2C OS=Mus musculus OX=10090 GN=Itm2c PE=1 SV=2 && PF04089:BRICHOS domain	-
novel.157	70.0461	70.8108	28.8943	30.4371	74.8759	112.291	193.426	142.39	123.152	12.4253	86.3939	131.12	88.611	56.7249	538.293	101.471	-	14	31837261	31842501	-	5241	-	- && sp|P03330|GAG_WMSV Gag polyprotein OS=Woolly monkey sarcoma virus OX=11970 GN=gag PE=3 SV=4 && -	-
ENSMUSG00000027875	147.222	145.919	126.22	141.163	120.856	113.359	108.455	86.5721	141.522	153.868	92.2852	147.951	105.369	127.489	15.8929	82.504	Hmgcs2	3	98187751	98218054	+	3290	protein_coding	3-hydroxy-3-methylglutaryl-Coenzyme A synthase 2 [Source:MGI Symbol;Acc:MGI:101939] && sp|P54869|HMCS2_MOUSE Hydroxymethylglutaryl-CoA synthase, mitochondrial OS=Mus musculus OX=10090 GN=Hmgcs2 PE=1 SV=2 && -	-
ENSMUSG00000029430	92.5014	91.99	79.7379	79.8363	87.5952	114.972	185.604	119.875	82.9515	108.687	111.017	128.833	92.3879	111.102	232.553	136.054	Ran	5	129097133	129101387	+	2646	protein_coding	RAN, member RAS oncogene family [Source:MGI Symbol;Acc:MGI:1333112] && sp|Q3T054|RAN_BOVIN GTP-binding nuclear protein Ran OS=Bos taurus OX=9913 GN=RAN PE=2 SV=3 && PF00071:Ras family	-
ENSMUSG00000031278	100.917	101.542	167.262	169.694	76.226	76.0796	232.925	113.973	69.7518	90.9148	103.555	87.1236	96.2601	93.5442	149.503	125.819	Acsl4	X	141100989	141173531	-	5405	protein_coding	acyl-CoA synthetase long-chain family member 4 [Source:MGI Symbol;Acc:MGI:1354713] && sp|Q9QUJ7|ACSL4_MOUSE Long-chain-fatty-acid--CoA ligase 4 OS=Mus musculus OX=10090 GN=Acsl4 PE=1 SV=2 && PF00501:AMP-binding enzyme	-
ENSMUSG00000031078	101.064	98.7864	130.487	128.848	111.061	110.156	93.9445	117.192	101.027	120.128	126.512	125.894	105.805	106.85	141.399	128.931	Cttn	7	143989470	144024746	-	4192	protein_coding	cortactin [Source:MGI Symbol;Acc:MGI:99695] && sp|Q60598|SRC8_MOUSE Src substrate cortactin OS=Mus musculus OX=10090 GN=Cttn PE=1 SV=2 && -	-
ENSMUSG00000028333	105.03	108.81	105.601	103.955	105.348	98.3479	181.797	95.7394	101.728	102.65	99.3724	123.794	103.093	111.154	191.702	107.971	Anp32b	4	46450902	46472657	+	1716	protein_coding	acidic (leucine-rich) nuclear phosphoprotein 32 family, member B [Source:MGI Symbol;Acc:MGI:1914878] && sp|Q9EST5|AN32B_MOUSE Acidic leucine-rich nuclear phosphoprotein 32 family member B OS=Mus musculus OX=10090 GN=Anp32b PE=1 SV=1 && PF14580:Leucine-rich repeat	-
ENSMUSG00000072940	98.1182	113.083	85.6269	93.287	72.3177	101.124	411.078	116.887	81.9502	131.579	99.9153	85.8868	99.4176	96.797	52.5329	92.4892	Gm10443	6	86311013	86311222	+	210	processed_pseudogene	predicted pseudogene 10443 [Source:MGI Symbol;Acc:MGI:3704272] && sp|Q56JX6|RS28_BOVIN 40S ribosomal protein S28 OS=Bos taurus OX=9913 GN=RPS28 PE=3 SV=1 && -	-
ENSMUSG00000064215	85.6507	81.0677	115.188	110.203	144.762	104.548	52.791	112.165	114.554	105.25	98.9406	101.577	118.746	112.164	235.938	135.996	Ifi27	12	103400470	103406498	+	1467	protein_coding	interferon, alpha-inducible protein 27 [Source:MGI Symbol;Acc:MGI:1277180] && - && PF06140:Interferon-induced 6-16 family	-
ENSMUSG00000031633	83.7153	84.1763	83.3954	85.1637	87.5658	113.339	143.79	125.001	92.3117	121.208	104.886	121.246	89.242	103.856	246.835	142.965	Slc25a4	8	46659834	46664321	-	2353	protein_coding	solute carrier family 25 (mitochondrial carrier, adenine nucleotide translocator), member 4 [Source:MGI Symbol;Acc:MGI:1353495] && sp|P48962|ADT1_MOUSE ADP/ATP translocase 1 OS=Mus musculus OX=10090 GN=Slc25a4 PE=1 SV=4 && PF00153:Mitochondrial carrier protein	-
ENSMUSG00000027602	114.137	105.401	104.022	104.062	102.219	145.493	153.279	116.634	117.495	126.502	100.597	126.69	96.7168	109.645	84.4856	111.13	Map1lc3a	2	155118217	155119993	+	1181	protein_coding	microtubule-associated protein 1 light chain 3 alpha [Source:MGI Symbol;Acc:MGI:1915661] && sp|Q9H492|MLP3A_HUMAN Microtubule-associated proteins 1A/1B light chain 3A OS=Homo sapiens OX=9606 GN=MAP1LC3A PE=1 SV=2 && PF02991:Autophagy protein Atg8 ubiquitin like	-
ENSMUSG00000028618	119.137	121.482	115.689	119.245	94.8431	103.848	96.3537	121.096	99.0454	120.025	122.713	133.643	97.4527	112.387	107.825	128.809	Tmem59	4	107035596	107058193	+	2056	protein_coding	transmembrane protein 59 [Source:MGI Symbol;Acc:MGI:1929278] && sp|Q9QY73|TMM59_MOUSE Transmembrane protein 59 OS=Mus musculus OX=10090 GN=Tmem59 PE=1 SV=2 && -	-
ENSMUSG00000031751	70.701	70.5128	113.533	113.594	103.686	114.842	99.1944	143.395	75.961	108.591	135.863	106.05	113.762	99.8243	194.511	144.406	Amfr	8	94698216	94739470	-	4132	protein_coding	autocrine motility factor receptor [Source:MGI Symbol;Acc:MGI:1345634] && sp|Q9R049|AMFR_MOUSE E3 ubiquitin-protein ligase AMFR OS=Mus musculus OX=10090 GN=Amfr PE=1 SV=2 && -	-
ENSMUSG00000027870	152.605	154.364	90.0265	105.441	79.6428	110.784	38.6465	119.991	85.9109	115.48	91.0826	116.36	118.639	153.307	157.761	118.296	Hao2	3	98781837	98800555	-	2049	protein_coding	hydroxyacid oxidase 2 [Source:MGI Symbol;Acc:MGI:96012] && sp|Q9NYQ2|HAOX2_MOUSE Hydroxyacid oxidase 2 OS=Mus musculus OX=10090 GN=Hao2 PE=1 SV=1 && PF01070:FMN-dependent dehydrogenase	-
ENSMUSG00000052131	6.64153	9.51112	1.7915	1.58203	10.0663	76.4418	405.859	108.554	9.68383	27.1983	37.2967	51.4678	110.145	26.8097	792.354	127.005	Akr1b7	6	34389269	34400077	+	1281	protein_coding	aldo-keto reductase family 1, member B7 [Source:MGI Symbol;Acc:MGI:101918] && sp|P21300|ALD1_MOUSE Aldo-keto reductase family 1 member B7 OS=Mus musculus OX=10090 GN=Akr1b7 PE=1 SV=4 && PF00248:Aldo/keto reductase family	-
ENSMUSG00000020571	70.6735	74.1646	82.8047	76.7263	99.345	117.198	126.85	120.921	104.591	104.953	129.779	130.211	90.7418	123.314	219.717	128.384	Pdia6	12	17316546	17334771	+	3745	protein_coding	protein disulfide isomerase associated 6 [Source:MGI Symbol;Acc:MGI:1919103] && sp|Q922R8|PDIA6_MOUSE Protein disulfide-isomerase A6 OS=Mus musculus OX=10090 GN=Pdia6 PE=1 SV=3 && PF00085:Thioredoxin	-
ENSMUSG00000018326	96.906	99.1094	106.432	104.836	108.195	110.898	139.091	118.49	98.5851	119.333	120.326	124.44	104.135	114.646	118.103	112.497	Ywhab	2	163836880	163860508	+	3382	protein_coding	tyrosine 3-monooxygenase/tryptophan 5-monooxygenase activation protein, beta polypeptide [Source:MGI Symbol;Acc:MGI:1891917] && sp|Q9CQV8|1433B_MOUSE 14-3-3 protein beta/alpha OS=Mus musculus OX=10090 GN=Ywhab PE=1 SV=3 && -	-
ENSMUSG00000080893	75.7924	107.486	98.1324	103.526	81.9437	146.599	205.31	93.7916	98.179	155.258	90.212	155.211	86.1434	150.517	37.4613	108.78	Ndufa12-ps	5	130217236	130217637	+	402	processed_pseudogene	NADH:ubiquinone oxidoreductase subunit A12, pseudogene [Source:MGI Symbol;Acc:MGI:3801934] && sp|Q7TMF3|NDUAC_MOUSE NADH dehydrogenase [ubiquinone] 1 alpha subcomplex subunit 12 OS=Mus musculus OX=10090 GN=Ndufa12 PE=1 SV=2 && PF05071:NADH ubiquinone oxidoreductase subunit NDUFA12	-
ENSMUSG00000025647	83.5265	83.8661	139.855	132.982	120.993	99.2651	89.9268	125.96	82.3224	121.955	147.904	130.32	103.191	111.67	123.071	94.5647	Shisa5	9	108867633	108886845	+	3297	protein_coding	shisa family member 5 [Source:MGI Symbol;Acc:MGI:1915044] && sp|Q9D7I0|SHSA5_MOUSE Protein shisa-5 OS=Mus musculus OX=10090 GN=Shisa5 PE=1 SV=1 && PF13908:Wnt and FGF inhibitory regulator	-
ENSMUSG00000014867	81.1057	82.6812	99.9335	97.2539	101.41	119.697	148.079	119.449	102.042	113.177	128.429	122.596	93.7652	107.59	152.267	115.315	Surf4	2	26810052	26823940	-	3281	protein_coding	surfeit gene 4 [Source:MGI Symbol;Acc:MGI:98445] && sp|Q64310|SURF4_MOUSE Surfeit locus protein 4 OS=Mus musculus OX=10090 GN=Surf4 PE=1 SV=1 && PF05477:Surfeit locus protein 2 (SURF2)|PF02077:SURF4 family	-
ENSMUSG00000031375	78.3482	80.3529	125.686	116.983	129.753	141.777	60.9353	169.236	115.605	124.051	139.996	151.032	119.754	120.373	31.0942	76.8232	Bgn	X	72527208	72539539	+	6099	protein_coding	biglycan [Source:MGI Symbol;Acc:MGI:88158] && - && -	-
ENSMUSG00000028757	83.0714	79.8866	88.094	85.3171	101.696	124.842	114.361	137.689	113.597	122.467	119.73	131.706	97.5743	123.838	126.244	127.384	Ddost	4	138032041	138039939	+	2120	protein_coding	dolichyl-di-phosphooligosaccharide-protein glycotransferase [Source:MGI Symbol;Acc:MGI:1194508] && sp|O54734|OST48_MOUSE Dolichyl-diphosphooligosaccharide--protein glycosyltransferase 48 kDa subunit OS=Mus musculus OX=10090 GN=Ddost PE=1 SV=2 && PF03345:Oligosaccharyltransferase 48 kDa subunit beta	-
ENSMUSG00000090733	126.613	103.582	106.06	45.1292	45.4291	127.415	399.36	128.262	70.0601	156.81	156.37	60.4846	39.5297	93.9238	24.747	82.8786	Rps27	3	90119829	90120958	-	1043	protein_coding	ribosomal protein S27 [Source:MGI Symbol;Acc:MGI:1888676] && sp|Q2KHT7|RS27_BOVIN 40S ribosomal protein S27 OS=Bos taurus OX=9913 GN=RPS27 PE=3 SV=3 && -	-
ENSMUSG00000025351	70.9585	69.6794	89.1367	80.2277	92.6306	88.0999	178.453	114.161	98.3081	91.4126	105.724	109.815	84.5818	100.685	271.006	110.945	Cd63	10	128736858	128748691	+	3682	protein_coding	CD63 antigen [Source:MGI Symbol;Acc:MGI:99529] && sp|P41731|CD63_MOUSE CD63 antigen OS=Mus musculus OX=10090 GN=Cd63 PE=1 SV=2 && -	-
ENSMUSG00000058655	109.329	110.795	88.8649	90.3805	94.2078	119.238	150.868	109.614	93.1828	118.194	104.006	111.267	91.6712	113.984	122.342	122.16	Eif4b	15	101982208	102005608	+	4468	protein_coding	eukaryotic translation initiation factor 4B [Source:MGI Symbol;Acc:MGI:95304] && sp|Q8BGD9|IF4B_MOUSE Eukaryotic translation initiation factor 4B OS=Mus musculus OX=10090 GN=Eif4b PE=1 SV=1 && PF00076:RNA recognition motif. (a.k.a. RRM, RBD, or RNP domain)	-
ENSMUSG00000002015	109.423	110.695	110.217	107.745	96.8353	106.784	108.874	112.038	95.2615	111.695	111.743	106.132	103.56	104.574	144.541	107.619	Bcap31	X	72729784	72759781	-	1219	protein_coding	B cell receptor associated protein 31 [Source:MGI Symbol;Acc:MGI:1350933] && sp|Q61335|BAP31_MOUSE B-cell receptor-associated protein 31 OS=Mus musculus OX=10090 GN=Bcap31 PE=1 SV=4 && PF05529:Bap31/Bap29 transmembrane region|PF18035:Bap31/Bap29 cytoplasmic coiled-coil domain	-
ENSMUSG00000004980	125.771	126.109	117.778	117.119	117.692	80.328	88.4238	78.8291	120.69	83.1935	87.7848	81.104	123.201	86.9645	207.94	104.309	Hnrnpa2b1	6	51437912	51446874	-	6584	protein_coding	heterogeneous nuclear ribonucleoprotein A2/B1 [Source:MGI Symbol;Acc:MGI:104819] && sp|Q2HJ60|ROA2_BOVIN Heterogeneous nuclear ribonucleoproteins A2/B1 OS=Bos taurus OX=9913 GN=HNRNPA2B1 PE=2 SV=1 && -	-
ENSMUSG00000025503	94.9583	96.845	97.8531	99.9377	94.9829	106.835	150.588	113.498	99.5378	118.357	100.305	133.23	99.3758	111.689	122.198	105.745	Taldo1	7	140972112	140982881	+	2171	protein_coding	transaldolase 1 [Source:MGI Symbol;Acc:MGI:1274789] && sp|Q93092|TALDO_MOUSE Transaldolase OS=Mus musculus OX=10090 GN=Taldo1 PE=1 SV=2 && PF00923:Transaldolase/Fructose-6-phosphate aldolase	-
ENSMUSG00000037266	168.23	170.939	165.961	172.729	150.033	74.616	51.9718	71.3767	153.789	63.4925	66.0303	59.1669	190.2	63.2362	44.946	78.5638	Rsrp1	4	134650903	134654982	+	3349	protein_coding	arginine/serine rich protein 1 [Source:MGI Symbol;Acc:MGI:106498] && sp|Q3UC65|RSRP1_MOUSE Arginine/serine-rich protein 1 OS=Mus musculus OX=10090 GN=Rsrp1 PE=1 SV=1 && PF17069:Arginine/Serine-Rich protein 1	-
ENSMUSG00000040385	79.1803	83.9462	78.18	76.7722	84.3268	116.975	160.058	111.711	89.318	115.032	98.5201	119.108	86.7087	106.028	219.638	119.219	Ppp1ca	19	4242064	4245419	+	2520	protein_coding	protein phosphatase 1 catalytic subunit alpha [Source:MGI Symbol;Acc:MGI:103016] && sp|P62137|PP1A_MOUSE Serine/threonine-protein phosphatase PP1-alpha catalytic subunit OS=Mus musculus OX=10090 GN=Ppp1ca PE=1 SV=1 && PF16891:Serine-threonine protein phosphatase N-terminal domain|PF00149:Calcineurin-like phosphoesterase	-
ENSMUSG00000031059	79.3507	81.7265	83.0534	83.7234	72.406	109.545	140.446	126.019	84.1237	122.568	125.908	117.266	79.7807	119.114	171.098	145.942	Ndufb11	X	20481565	20483858	-	908	protein_coding	NADH:ubiquinone oxidoreductase subunit B11 [Source:MGI Symbol;Acc:MGI:1349919] && sp|O09111|NDUBB_MOUSE NADH dehydrogenase [ubiquinone] 1 beta subcomplex subunit 11, mitochondrial OS=Mus musculus OX=10090 GN=Ndufb11 PE=1 SV=2 && PF10183:ESSS subunit of NADH:ubiquinone oxidoreductase (complex I)	-
ENSMUSG00000018567	79.4001	79.0968	98.8849	96.373	93.0489	113.198	142.649	123.224	99.0241	122.175	124.442	121.926	91.6451	117.193	121.076	110.489	Gabarap	11	69881969	69885777	+	1844	protein_coding	gamma-aminobutyric acid receptor associated protein [Source:MGI Symbol;Acc:MGI:1861742] && sp|Q9GJW7|GBRAP_BOVIN Gamma-aminobutyric acid receptor-associated protein OS=Bos taurus OX=9913 GN=GABARAP PE=3 SV=2 && PF02991:Autophagy protein Atg8 ubiquitin like	-
ENSMUSG00000035637	89.3803	93.5277	139.811	134.01	99.0457	110.222	90.0179	96.6481	133.216	101.423	104.803	103.245	95.0729	94.8475	130.213	108.309	Grhpr	4	44981395	44990734	+	1603	protein_coding	glyoxylate reductase/hydroxypyruvate reductase [Source:MGI Symbol;Acc:MGI:1923488] && sp|Q91Z53|GRHPR_MOUSE Glyoxylate reductase/hydroxypyruvate reductase OS=Mus musculus OX=10090 GN=Grhpr PE=1 SV=1 && PF02826:D-isomer specific 2-hydroxyacid dehydrogenase, NAD binding domain|PF00389:D-isomer specific 2-hydroxyacid dehydrogenase, catalytic domain	-
ENSMUSG00000014294	77.669	70.4982	82.6794	73.1371	78.2024	103.914	167.225	102.792	81.8603	106.8	109.402	102.563	70.4247	91.1746	256.542	144.362	Ndufa2	18	36875385	36877610	-	572	protein_coding	NADH:ubiquinone oxidoreductase subunit A2 [Source:MGI Symbol;Acc:MGI:1343103] && sp|Q9CQ75|NDUA2_MOUSE NADH dehydrogenase [ubiquinone] 1 alpha subcomplex subunit 2 OS=Mus musculus OX=10090 GN=Ndufa2 PE=1 SV=3 && PF05047:Mitochondrial ribosomal protein L51 / S25 / CI-B8 domain	-
ENSMUSG00000020321	90.5172	89.3916	93.4997	93.3589	76.3848	119.156	126.175	110.105	83.4114	114.954	117.859	112.153	86.5085	114.03	145.442	146	Mdh1	11	21506692	21522367	-	2662	protein_coding	malate dehydrogenase 1, NAD (soluble) [Source:MGI Symbol;Acc:MGI:97051] && sp|P14152|MDHC_MOUSE Malate dehydrogenase, cytoplasmic OS=Mus musculus OX=10090 GN=Mdh1 PE=1 SV=3 && PF00056:lactate/malate dehydrogenase, NAD binding domain|PF02866:lactate/malate dehydrogenase, alpha/beta C-terminal domain	-
ENSMUSG00000032562	83.609	86.3009	93.2751	91.422	102.309	121.689	140.588	120.513	101.61	121.763	119.472	115.314	100.314	119.092	99.7926	99.7973	Gnai2	9	107491324	107512566	-	3779	protein_coding	guanine nucleotide binding protein (G protein), alpha inhibiting 2 [Source:MGI Symbol;Acc:MGI:95772] && sp|P08752|GNAI2_MOUSE Guanine nucleotide-binding protein G(i) subunit alpha-2 OS=Mus musculus OX=10090 GN=Gnai2 PE=1 SV=5 && PF00503:G-protein alpha subunit	-
ENSMUSG00000030647	82.6167	81.5806	71.9688	77.3374	80.9323	106.921	140.135	118.257	69.121	116.379	113.305	112.717	76.0931	110.195	208.413	145.759	Ndufc2	7	97049210	97057009	+	754	protein_coding	NADH:ubiquinone oxidoreductase subunit C2 [Source:MGI Symbol;Acc:MGI:1344370] && sp|Q9CQ54|NDUC2_MOUSE NADH dehydrogenase [ubiquinone] 1 subunit C2 OS=Mus musculus OX=10090 GN=Ndufc2 PE=1 SV=1 && PF06374:NADH-ubiquinone oxidoreductase subunit b14.5b (NDUFC2)	-
ENSMUSG00000021660	95.7677	87.9338	81.7863	85.0027	93.348	107.95	210.706	115.843	90.8143	122.783	112.472	119.742	94.6838	112.58	57.8798	118.004	Btf3	13	98446404	98453514	-	1739	protein_coding	basic transcription factor 3 [Source:MGI Symbol;Acc:MGI:1202875] && sp|Q64152|BTF3_MOUSE Transcription factor BTF3 OS=Mus musculus OX=10090 GN=Btf3 PE=1 SV=3 && PF01849:NAC domain	-
ENSMUSG00000020402	108.58	109.652	104.745	102.683	94.4822	105.777	133.074	114.343	95.4405	104.127	115.376	122.416	92.6925	103.417	93.4631	104.766	Vdac1	11	52251687	52280224	+	2620	protein_coding	voltage-dependent anion channel 1 [Source:MGI Symbol;Acc:MGI:106919] && sp|Q60932|VDAC1_MOUSE Voltage-dependent anion-selective channel protein 1 OS=Mus musculus OX=10090 GN=Vdac1 PE=1 SV=3 && PF01459:Eukaryotic porin	-
ENSMUSG00000024740	88.2108	87.4561	91.9259	88.4631	95.3395	118.154	120.65	115.295	95.0372	112.247	113.661	121.963	89.6075	111.666	138.476	112.883	Ddb1	19	10582691	10607183	+	6409	protein_coding	damage specific DNA binding protein 1 [Source:MGI Symbol;Acc:MGI:1202384] && sp|Q3U1J4|DDB1_MOUSE DNA damage-binding protein 1 OS=Mus musculus OX=10090 GN=Ddb1 PE=1 SV=2 && PF10433:Mono-functional DNA-alkylating methyl methanesulfonate N-term|PF03178:CPSF A subunit region	-
ENSMUSG00000038650	69.1115	65.6319	74.9531	70.434	80.4416	106.513	170.453	103.606	87.1572	99.7486	89.6649	100.782	74.879	97.5197	281.755	127.267	Rnh1	7	140740239	140752770	-	2594	protein_coding	ribonuclease/angiogenin inhibitor 1 [Source:MGI Symbol;Acc:MGI:1195456] && sp|Q91VI7|RINI_MOUSE Ribonuclease inhibitor OS=Mus musculus OX=10090 GN=Rnh1 PE=1 SV=1 && PF18779:Capping Ribonuclease inhibitor Leucine Rich Repeat	-
ENSMUSG00000020483	127.22	129.85	128.334	125.832	90.1837	102.063	64.8896	98.4162	105.631	104.757	89.7266	117.872	109.79	89.2851	116.599	95.4024	Dynll2	11	87870351	87878359	-	2736	protein_coding	dynein light chain LC8-type 2 [Source:MGI Symbol;Acc:MGI:1915347] && sp|Q3MHR3|DYL2_BOVIN Dynein light chain 2, cytoplasmic OS=Bos taurus OX=9913 GN=DYNLL2 PE=3 SV=1 && -	-
ENSMUSG00000024665	95.8015	97.3414	109.242	127.3	99.7224	149.154	64.1969	99.3302	59.7918	139.613	113.658	122.612	102.879	111.827	75.6984	111.535	Fads2	19	10040129	10079110	-	3295	protein_coding	fatty acid desaturase 2 [Source:MGI Symbol;Acc:MGI:1930079] && sp|Q9Z0R9|FADS2_MOUSE Acyl-CoA 6-desaturase OS=Mus musculus OX=10090 GN=Fads2 PE=1 SV=1 && -	-
ENSMUSG00000107470	97.3514	100.802	95.6258	97.7784	93.8468	96.4955	152.245	74.6405	101.885	74.8434	60.097	142.376	60.9896	62.1707	208.678	152.872	Gm3375	7	3230842	3231636	+	795	processed_pseudogene	predicted gene 3375 [Source:MGI Symbol;Acc:MGI:3781553] && sp|O55234|PSB5_MOUSE Proteasome subunit beta type-5 OS=Mus musculus OX=10090 GN=Psmb5 PE=1 SV=3 && PF00227:Proteasome subunit	-
ENSMUSG00000038393	107.131	106.474	137.471	131.824	67.1075	81.8776	297.555	71.1406	126.118	90.0041	69.4105	77.1837	77.098	88.4018	69.0794	73.8627	Txnip	3	96465273	96469199	+	3123	protein_coding	thioredoxin interacting protein [Source:MGI Symbol;Acc:MGI:1889549] && sp|Q8BG60|TXNIP_MOUSE Thioredoxin-interacting protein OS=Mus musculus OX=10090 GN=Txnip PE=1 SV=1 && PF00339:Arrestin (or S-antigen), N-terminal domain|PF02752:Arrestin (or S-antigen), C-terminal domain	-
ENSMUSG00000038615	97.2832	101.163	111.804	109.101	94.5494	114.642	96.7902	108.87	92.9774	102.796	107.091	115.665	92.8686	100.054	121.338	100.393	Nfe2l1	11	96708240	96720794	-	5441	protein_coding	nuclear factor, erythroid derived 2,-like 1 [Source:MGI Symbol;Acc:MGI:99421] && sp|Q61985|NF2L1_MOUSE Endoplasmic reticulum membrane sensor NFE2L1 OS=Mus musculus OX=10090 GN=Nfe2l1 PE=1 SV=2 && -	TF_bZIP
ENSMUSG00000120928	122.345	101.196	18.956	22.8992	71.3705	97.601	269.819	83.6914	195.072	76.559	146.578	172.512	82.894	4.01786	67.3727	133.976	Gm57147	1	60744380	60744497	+	118	lncRNA	predicted gene, 57147 [Source:MGI Symbol;Acc:MGI:7338207] && - && -	-
ENSMUSG00000041028	98.7947	98.075	97.1952	105.233	87.7327	116.055	106.25	110.688	81.5416	121.898	116.052	117.777	90.826	112.681	85.0466	119.717	Ghitm	14	36842049	36857229	-	3756	protein_coding	growth hormone inducible transmembrane protein [Source:MGI Symbol;Acc:MGI:1913342] && sp|Q91VC9|GHITM_MOUSE Growth hormone-inducible transmembrane protein OS=Mus musculus OX=10090 GN=Ghitm PE=1 SV=1 && PF01027:Inhibitor of apoptosis-promoting Bax1	-
ENSMUSG00000031708	117.757	121.573	126.426	132.11	103.394	119.929	74.7874	107.628	100.591	126.387	90.4736	111.607	123.725	107.561	22.0058	79.463	Tecr	8	84298327	84334600	-	2505	protein_coding	trans-2,3-enoyl-CoA reductase [Source:MGI Symbol;Acc:MGI:1915408] && sp|Q9CY27|TECR_MOUSE Very-long-chain enoyl-CoA reductase OS=Mus musculus OX=10090 GN=Tecr PE=1 SV=1 && PF02544:3-oxo-5-alpha-steroid 4-dehydrogenase	-
ENSMUSG00000005779	65.5064	62.9599	62.0298	65.3664	77.4868	107.911	175.116	110.892	76.6749	115.444	102.358	120.194	71.9421	105.769	212.914	132.009	Psmb4	3	94791404	94794272	-	1951	protein_coding	proteasome (prosome, macropain) subunit, beta type 4 [Source:MGI Symbol;Acc:MGI:1098257] && sp|P99026|PSB4_MOUSE Proteasome subunit beta type-4 OS=Mus musculus OX=10090 GN=Psmb4 PE=1 SV=1 && PF00227:Proteasome subunit	-
ENSMUSG00000025510	107.802	103.484	99.294	106.265	84.0455	118.673	115.658	122.28	83.087	122.108	113.945	125.295	89.8765	103.273	78.5789	89.0282	Cd151	7	141047305	141051386	+	2741	protein_coding	CD151 antigen [Source:MGI Symbol;Acc:MGI:1096360] && sp|O35566|CD151_MOUSE CD151 antigen OS=Mus musculus OX=10090 GN=Cd151 PE=1 SV=2 && PF00335:Tetraspanin family	-
ENSMUSG00000022234	90.7664	89.6265	82.454	82.7923	78.4941	104.794	169.894	103.55	79.6569	109.589	100.932	112.4	77.4475	103.861	163.803	112.341	Cct5	15	31590946	31601950	-	2766	protein_coding	chaperonin containing Tcp1, subunit 5 (epsilon) [Source:MGI Symbol;Acc:MGI:107185] && sp|P80316|TCPE_MOUSE T-complex protein 1 subunit epsilon OS=Mus musculus OX=10090 GN=Cct5 PE=1 SV=1 && PF00118:TCP-1/cpn60 chaperonin family	-
ENSMUSG00000025268	84.4147	86.2583	98.5746	97.7999	99.4943	120.426	50.984	119.941	105.711	116.952	112.428	116.776	88.4217	106.524	134.649	117.769	Maged2	X	149589366	149597341	-	3239	protein_coding	MAGE family member D2 [Source:MGI Symbol;Acc:MGI:1933391] && sp|Q9UNF1|MAGD2_HUMAN Melanoma-associated antigen D2 OS=Homo sapiens OX=9606 GN=MAGED2 PE=1 SV=2 && PF01454:MAGE family	-
ENSMUSG00000030246	105.145	103.82	87.6111	91.4328	80.4799	127.711	117.847	97.407	102.924	103.031	91.1132	85.9932	81.0602	110.223	160.766	106.468	Ldhb	6	142435975	142453683	-	1570	protein_coding	lactate dehydrogenase B [Source:MGI Symbol;Acc:MGI:96763] && sp|P16125|LDHB_MOUSE L-lactate dehydrogenase B chain OS=Mus musculus OX=10090 GN=Ldhb PE=1 SV=2 && PF00056:lactate/malate dehydrogenase, NAD binding domain|PF02866:lactate/malate dehydrogenase, alpha/beta C-terminal domain	-
ENSMUSG00000066553	80.1493	86.6192	73.8129	76.5399	80.8182	134.208	180.098	117.674	78.8934	131.387	126.019	125.585	92.9528	133.083	31.8474	91.8736	Gm6969	12	24688668	24689009	-	342	processed_pseudogene	predicted pseudogene 6969 [Source:MGI Symbol;Acc:MGI:3645320] && sp|Q61387|COX7R_MOUSE Cytochrome c oxidase subunit 7A-related protein, mitochondrial OS=Mus musculus OX=10090 GN=Cox7a2l PE=1 SV=1 && PF02238:Cytochrome c oxidase subunit VII	-
ENSMUSG00000047187	84.1107	83.3046	99.8143	97.9629	95.2123	95.227	131.169	102.366	88.4325	105.759	110.825	110.301	90.8036	108.816	114.589	114.498	Rab2a	4	8535644	8607778	+	2133	protein_coding	RAB2A, member RAS oncogene family [Source:MGI Symbol;Acc:MGI:1928750] && sp|P53994|RAB2A_MOUSE Ras-related protein Rab-2A OS=Mus musculus OX=10090 GN=Rab2a PE=1 SV=1 && PF00071:Ras family	-
ENSMUSG00000021024	73.6848	75.2954	69.6811	74.9	73.2372	99.8176	211.891	101.147	75.23	107.333	108.477	108.043	79.714	105.704	145.083	123.469	Psma6	12	55431007	55465239	+	1234	protein_coding	proteasome subunit alpha 6 [Source:MGI Symbol;Acc:MGI:1347006] && sp|Q9QUM9|PSA6_MOUSE Proteasome subunit alpha type-6 OS=Mus musculus OX=10090 GN=Psma6 PE=1 SV=1 && PF10584:Proteasome subunit A N-terminal signature|PF00227:Proteasome subunit	-
ENSMUSG00000039952	84.7626	86.6366	117.299	102.143	96.5884	120.663	88.1528	104.345	95.3491	110.471	108.27	103.669	89.6249	106.804	118.112	93.7604	Dag1	9	108081833	108141157	-	6357	protein_coding	dystroglycan 1 [Source:MGI Symbol;Acc:MGI:101864] && sp|Q62165|DAG1_MOUSE Dystroglycan OS=Mus musculus OX=10090 GN=Dag1 PE=1 SV=4 && -	-
ENSMUSG00000037894	70.1498	71.0761	53.6336	52.3816	129.386	112.344	202.027	117.833	97.8177	106.141	138.259	120.731	76.5882	114.289	62.8068	100.89	H2az1	3	137570248	137572683	+	1776	protein_coding	H2A.Z variant histone 1 [Source:MGI Symbol;Acc:MGI:1888388] && sp|P0C0S4|H2AZ_BOVIN Histone H2A.Z OS=Bos taurus OX=9913 GN=H2AZ1 PE=1 SV=2 && PF16211:C-terminus of histone H2A|PF00125:Core histone H2A/H2B/H3/H4	-
ENSMUSG00000028452	54.7576	56.8943	86.4838	86.2537	72.0331	97.3742	115.435	116.175	93.9282	128.813	116.65	130.297	99.1769	73.2089	141.885	155.411	Vcp	4	42979963	43000507	-	4851	protein_coding	valosin containing protein [Source:MGI Symbol;Acc:MGI:99919] && sp|P55072|TERA_HUMAN Transitional endoplasmic reticulum ATPase OS=Homo sapiens OX=9606 GN=VCP PE=1 SV=4 && PF02359:Cell division protein 48 (CDC48), N-terminal domain|PF17862:AAA+ lid domain|PF00004:ATPase family associated with various cellular activities (AAA)|PF02933:Cell division protein 48 (CDC48), domain 2	-
ENSMUSG00000030357	85.2777	86.1409	78.1998	83.09	69.0157	92.4208	184.632	89.701	69.478	99.4503	81.1168	105.986	72.7774	90.5385	230.894	104.853	Fkbp4	6	128406698	128415640	-	2795	protein_coding	FK506 binding protein 4 [Source:MGI Symbol;Acc:MGI:95543] && sp|P30416|FKBP4_MOUSE Peptidyl-prolyl cis-trans isomerase FKBP4 OS=Mus musculus OX=10090 GN=Fkbp4 PE=1 SV=5 && PF00254:FKBP-type peptidyl-prolyl cis-trans isomerase	-
ENSMUSG00000001175	81.5119	82.0684	89.4325	91.3157	93.3159	94.6383	144.334	111.063	88.9374	106.689	117.665	105.488	92.6559	101.872	100.526	120.835	Calm1	12	100165694	100176073	+	4706	protein_coding	calmodulin 1 [Source:MGI Symbol;Acc:MGI:88251] && sp|P0DP23|CALM1_HUMAN Calmodulin-1 OS=Homo sapiens OX=9606 GN=CALM1 PE=1 SV=1 && PF13499:EF-hand domain pair	-
ENSMUSG00000029063	88.8144	87.599	94.4826	89.8848	93.8535	111.348	77.9053	123.873	82.7009	122.332	128.529	125.697	89.8232	106.072	95.2798	101.991	Nadk	4	155646835	155675458	+	3747	protein_coding	NAD kinase [Source:MGI Symbol;Acc:MGI:2183149] && sp|P58058|NADK_MOUSE NAD kinase OS=Mus musculus OX=10090 GN=Nadk PE=1 SV=2 && PF01513:ATP-NAD kinase	-
ENSMUSG00000027523	84.6101	84.156	100.947	96.7009	91.4304	101.797	110.168	103.746	97.9935	97.8104	98.7933	95.9067	95.5828	94.019	163.638	96.0072	Gnas	2	174126113	174188537	+	11387	protein_coding	GNAS (guanine nucleotide binding protein, alpha stimulating) complex locus [Source:MGI Symbol;Acc:MGI:95777] && sp|Q6R0H6|ALEX_MOUSE Protein ALEX OS=Mus musculus OX=10090 GN=Gnas PE=2 SV=1 && -	-
ENSMUSG00000028036	35.2713	35.9071	197.166	176.285	111.606	88.9739	6.7537	122.287	91.8016	66.5549	184.098	54.5932	109.856	71.2858	147.885	107.471	Ptgfr	3	151502139	151543267	-	6778	protein_coding	prostaglandin F receptor [Source:MGI Symbol;Acc:MGI:97796] && sp|P43117|PF2R_MOUSE Prostaglandin F2-alpha receptor OS=Mus musculus OX=10090 GN=Ptgfr PE=2 SV=1 && PF00001:7 transmembrane receptor (rhodopsin family)	-
ENSMUSG00000064373	106.404	102.927	106.038	96.7245	94.2429	106.618	150.314	112.964	100.755	113.813	113.787	100.919	77.597	118.35	26.9134	76.4573	Selenop	15	3298029	3309990	+	2842	protein_coding	selenoprotein P [Source:MGI Symbol;Acc:MGI:894288] && sp|P70274|SEPP1_MOUSE Selenoprotein P OS=Mus musculus OX=10090 GN=Selenop PE=1 SV=3 && -	-
ENSMUSG00000031353	76.6074	73.8419	72.469	69.641	79.3056	102.511	186.673	94.5551	91.9214	97.2928	97.4516	92.6319	74.9601	96.9627	180.226	116.902	Rbbp7	X	161543398	161562088	+	2909	protein_coding	retinoblastoma binding protein 7, chromatin remodeling factor [Source:MGI Symbol;Acc:MGI:1194910] && sp|Q60973|RBBP7_MOUSE Histone-binding protein RBBP7 OS=Mus musculus OX=10090 GN=Rbbp7 PE=1 SV=1 && PF00400:WD domain, G-beta repeat|PF12265:Histone-binding protein RBBP4 or subunit C of CAF1 complex	-
ENSMUSG00000006304	75.7588	76.9012	82.4474	87.3186	94.3813	97.3549	220.597	106.419	91.1133	106.474	104.519	106.787	92.8385	103.777	61.775	93.2877	Arpc2	1	74275243	74307368	+	2033	protein_coding	actin related protein 2/3 complex, subunit 2 [Source:MGI Symbol;Acc:MGI:1923959] && sp|Q9CVB6|ARPC2_MOUSE Actin-related protein 2/3 complex subunit 2 OS=Mus musculus OX=10090 GN=Arpc2 PE=1 SV=3 && PF04045:Arp2/3 complex, 34 kD subunit p34-Arc	-
ENSMUSG00000002808	87.0151	85.3827	143.512	146.645	69.9308	92.2418	67.5268	117.007	62.7139	97.0166	127.569	103.036	105.407	86.1641	102.54	99.8719	Epdr1	13	19775876	19804097	-	2745	protein_coding	ependymin related protein 1 (zebrafish) [Source:MGI Symbol;Acc:MGI:2145369] && sp|Q99M71|EPDR1_MOUSE Mammalian ependymin-related protein 1 OS=Mus musculus OX=10090 GN=Epdr1 PE=1 SV=1 && PF00811:Ependymin	-
ENSMUSG00000040997	104.801	108.338	116.764	117.221	95.9196	127.081	68.0528	98.281	110.222	132.957	97.4616	105.167	91.0853	96.9348	42.3804	76.7662	Abhd4	14	54491645	54508094	+	3284	protein_coding	abhydrolase domain containing 4 [Source:MGI Symbol;Acc:MGI:1915938] && sp|Q8VD66|ABHD4_MOUSE (Lyso)-N-acylphosphatidylethanolamine lipase OS=Mus musculus OX=10090 GN=Abhd4 PE=1 SV=1 && PF00561:alpha/beta hydrolase fold	-
ENSMUSG00000037071	28.6358	28.5256	83.8291	81.1169	124.176	125.044	64.3359	123.025	60.5034	161.154	144.513	96.0622	101.743	113.197	133.365	104.965	Scd1	19	44382894	44396318	-	4892	protein_coding	stearoyl-Coenzyme A desaturase 1 [Source:MGI Symbol;Acc:MGI:98239] && sp|P13516|ACOD1_MOUSE Acyl-CoA desaturase 1 OS=Mus musculus OX=10090 GN=Scd1 PE=1 SV=2 && PF00487:Fatty acid desaturase	-
ENSMUSG00000061904	131.665	127.243	88.5827	88.9357	68.5977	85.8189	153.444	97.4342	66.4035	101.455	84.0004	87.2462	88.8322	94.3357	106.397	103.309	Slc25a3	10	90952436	90959921	-	5550	protein_coding	solute carrier family 25 (mitochondrial carrier, phosphate carrier), member 3 [Source:MGI Symbol;Acc:MGI:1353498] && sp|Q8VEM8|MPCP_MOUSE Phosphate carrier protein, mitochondrial OS=Mus musculus OX=10090 GN=Slc25a3 PE=1 SV=1 && -	-
ENSMUSG00000026547	65.2157	63.4263	62.6615	59.6312	102.81	100.393	245.498	127.754	77.0004	93.3679	131.135	119.384	78.2389	105.704	62.5584	78.6582	Tagln2	1	172327614	172334947	+	2082	protein_coding	transgelin 2 [Source:MGI Symbol;Acc:MGI:1312985] && sp|Q9WVA4|TAGL2_MOUSE Transgelin-2 OS=Mus musculus OX=10090 GN=Tagln2 PE=1 SV=4 && PF00402:Calponin family repeat|PF00307:Calponin homology (CH) domain	-
ENSMUSG00000024222	92.0965	92.7517	87.3633	93.4766	78.9841	97.6358	74.9297	97.0578	78.1649	117.178	95.1853	125.247	76.7001	93.4771	159.245	108.346	Fkbp5	17	28618068	28736501	-	9468	protein_coding	FK506 binding protein 5 [Source:MGI Symbol;Acc:MGI:104670] && sp|Q64378|FKBP5_MOUSE Peptidyl-prolyl cis-trans isomerase FKBP5 OS=Mus musculus OX=10090 GN=Fkbp5 PE=1 SV=1 && PF00515:Tetratricopeptide repeat|PF00254:FKBP-type peptidyl-prolyl cis-trans isomerase	-
ENSMUSG00000038462	86.0806	84.4056	78.3676	82.0955	70.9855	99.3353	147.349	101.479	70.9976	101.622	88.3291	100.431	75.7771	100.744	158.459	120.338	Uqcrfs1	13	30724291	30729345	-	1363	protein_coding	ubiquinol-cytochrome c reductase, Rieske iron-sulfur polypeptide 1 [Source:MGI Symbol;Acc:MGI:1913944] && sp|Q9CR68|UCRI_MOUSE Cytochrome b-c1 complex subunit Rieske, mitochondrial OS=Mus musculus OX=10090 GN=Uqcrfs1 PE=1 SV=1 && PF09165:Ubiquinol-cytochrome c reductase 8 kDa, N-terminal|PF02921:Ubiquinol cytochrome reductase transmembrane region|PF00355:Rieske [2Fe-2S] domain	-
ENSMUSG00000031422	84.2044	79.2921	75.4175	77.2569	85.1442	89.5477	148.459	94.7036	77.5975	89.4343	100.936	96.1214	80.6779	98.1486	179.846	109.177	Morf4l2	X	135633691	135644439	-	3135	protein_coding	mortality factor 4 like 2 [Source:MGI Symbol;Acc:MGI:1927167] && sp|Q9R0Q4|MO4L2_MOUSE Mortality factor 4-like protein 2 OS=Mus musculus OX=10090 GN=Morf4l2 PE=1 SV=1 && PF05712:MRG	-
ENSMUSG00000059534	88.9567	86.9121	91.6253	83.6146	77.9194	110.629	143.198	105.029	91.9377	95.4348	96.4242	104.618	79.2882	104.168	97.9295	107.702	Uqcr10	11	4651973	4654342	-	584	protein_coding	ubiquinol-cytochrome c reductase, complex III subunit X [Source:MGI Symbol;Acc:MGI:1913402] && sp|Q8R1I1|QCR9_MOUSE Cytochrome b-c1 complex subunit 9 OS=Mus musculus OX=10090 GN=Uqcr10 PE=1 SV=1 && -	-
ENSMUSG00000072235	64.1152	64.3606	60.8058	61.0442	88.9165	117.751	137.025	131.978	83.4506	122.178	145.64	124.53	94.7792	106.332	76.7064	84.4259	Tuba1a	15	98847718	98851584	-	1803	protein_coding	tubulin, alpha 1A [Source:MGI Symbol;Acc:MGI:98869] && sp|P68362|TBA1A_CRIGR Tubulin alpha-1A chain OS=Cricetulus griseus OX=10029 GN=TUBA1A PE=2 SV=1 && PF00091:Tubulin/FtsZ family, GTPase domain|PF03953:Tubulin C-terminal domain	-
ENSMUSG00000083327	158.328	154.908	44.5402	44.8225	84.3515	132.535	60.9684	56.5268	39.3966	49.6314	55.8013	54.4261	34.8187	176.337	353	59.5942	Vcp-rs	X	103389435	103391840	-	2406	processed_pseudogene	valosin containing protein, related sequence [Source:MGI Symbol;Acc:MGI:894298] && sp|P55072|TERA_HUMAN Transitional endoplasmic reticulum ATPase OS=Homo sapiens OX=9606 GN=VCP PE=1 SV=4 && PF02359:Cell division protein 48 (CDC48), N-terminal domain|PF00004:ATPase family associated with various cellular activities (AAA)|PF17862:AAA+ lid domain|PF02933:Cell division protein 48 (CDC48), domain 2	-
ENSMUSG00000024359	88.335	86.0628	88.5841	86.0922	75.3922	91.5045	185.234	87.8582	75.6138	96.6912	84.3789	99.2098	78.6512	90.5659	141.51	104.146	Hspa9	18	35070467	35087410	-	4310	protein_coding	heat shock protein 9 [Source:MGI Symbol;Acc:MGI:96245] && sp|P38647|GRP75_MOUSE Stress-70 protein, mitochondrial OS=Mus musculus OX=10090 GN=Hspa9 PE=1 SV=3 && PF00012:Hsp70 protein	-
ENSMUSG00000063015	96.9378	93.9882	97.4913	98.3153	92.8516	90.2913	107.522	102.434	92.3715	102.784	101.708	97.9054	96.6991	97.4089	87.91	101.684	Ccni	5	93329792	93354354	-	3303	protein_coding	cyclin I [Source:MGI Symbol;Acc:MGI:1341077] && sp|Q9Z2V9|CCNI_MOUSE Cyclin-I OS=Mus musculus OX=10090 GN=Ccni PE=2 SV=4 && PF00134:Cyclin, N-terminal domain	-
ENSMUSG00000032431	86.1672	87.9847	87.2141	82.9568	81.59	109.364	112.105	112.816	92.9374	108.224	93.8958	123.887	84.0469	105.283	103.188	86.126	Crtap	9	114204202	114219743	-	1772	protein_coding	cartilage associated protein [Source:MGI Symbol;Acc:MGI:1891221] && sp|Q9CYD3|CRTAP_MOUSE Cartilage-associated protein OS=Mus musculus OX=10090 GN=Crtap PE=1 SV=3 && -	-
ENSMUSG00000107383	55.9275	58.028	92.6467	83.488	108.659	134.129	176.943	77.1404	64.7865	72.6893	123.77	136.95	58.114	73.6377	167.359	72.8066	Gm4366	7	116423745	116425086	-	1342	processed_pseudogene	predicted gene 4366 [Source:MGI Symbol;Acc:MGI:3782551] && sp|Q9D8N0|EF1G_MOUSE Elongation factor 1-gamma OS=Mus musculus OX=10090 GN=Eef1g PE=1 SV=3 && PF02798:Glutathione S-transferase, N-terminal domain|PF00043:Glutathione S-transferase, C-terminal domain	-
ENSMUSG00000025781	94.754	82.1795	89.6302	93.4691	86.8019	112.993	111.652	107.676	88.3616	114.822	113.581	111.8	82.3283	113.247	55.8185	97.2095	Atp5c1	2	10060827	10085321	-	1908	protein_coding	ATP synthase, H+ transporting, mitochondrial F1 complex, gamma polypeptide 1 [Source:MGI Symbol;Acc:MGI:1261437] && sp|Q91VR2|ATPG_MOUSE ATP synthase subunit gamma, mitochondrial OS=Mus musculus OX=10090 GN=Atp5f1c PE=1 SV=1 && PF00231:ATP synthase	-
ENSMUSG00000036309	86.9274	84.6571	89.8682	91.9318	80.3764	86.7094	95.8719	95.7344	81.1877	99.2997	108.031	95.1667	88.0164	93.9746	162.311	110.369	Skp1	11	52122822	52137685	+	2211	protein_coding	S-phase kinase-associated protein 1 [Source:MGI Symbol;Acc:MGI:103575] && sp|Q9WTX5|SKP1_MOUSE S-phase kinase-associated protein 1 OS=Mus musculus OX=10090 GN=Skp1 PE=1 SV=3 && -	-
ENSMUSG00000028234	68.8912	67.3418	60.3703	57.6125	72.6986	93.7436	203.814	105.403	62.7248	103.685	98.4271	95.7513	70.2407	100.261	163.693	124.942	Rps20	4	3831334	3835665	-	4080	protein_coding	ribosomal protein S20 [Source:MGI Symbol;Acc:MGI:1914677] && sp|Q3ZBH8|RS20_BOVIN 40S ribosomal protein S20 OS=Bos taurus OX=9913 GN=RPS20 PE=3 SV=1 && PF00338:Ribosomal protein S10p/S20e	-
ENSMUSG00000020496	87.0723	86.4254	86.3884	87.9997	79.5781	105.673	69.7956	109.629	80.9597	91.8127	87.8417	118.319	71.7192	108.766	174.427	99.0175	Rnf187	11	58823114	58829742	-	1949	protein_coding	ring finger protein 187 [Source:MGI Symbol;Acc:MGI:1914224] && sp|Q8BFX1|RN187_MOUSE E3 ubiquitin-protein ligase RNF187 OS=Mus musculus OX=10090 GN=Rnf187 PE=1 SV=2 && PF00097:Zinc finger, C3HC4 type (RING finger)	-
ENSMUSG00000041168	98.634	96.9623	97.0973	97.7283	78.3924	96.806	112.013	88.452	78.0138	93.8435	76.1432	99.6336	80.0011	82.7575	158.888	107.392	Lonp1	17	56921297	56933887	-	4374	protein_coding	lon peptidase 1, mitochondrial [Source:MGI Symbol;Acc:MGI:1921392] && sp|Q8CGK3|LONM_MOUSE Lon protease homolog, mitochondrial OS=Mus musculus OX=10090 GN=Lonp1 PE=1 SV=2 && PF05362:Lon protease (S16) C-terminal proteolytic domain|PF00004:ATPase family associated with various cellular activities (AAA)	-
ENSMUSG00000026255	65.8854	67.2041	136.498	125.421	139.711	112.202	69.4003	98.6686	115.105	94.3312	110.695	94.2869	116.202	91.9072	32.385	72.3636	Efhd1	1	87192085	87238561	+	2125	protein_coding	EF hand domain containing 1 [Source:MGI Symbol;Acc:MGI:1921607] && sp|Q9D4J1|EFHD1_MOUSE EF-hand domain-containing protein D1 OS=Mus musculus OX=10090 GN=Efhd1 PE=1 SV=1 && PF13499:EF-hand domain pair	-
ENSMUSG00000022440	68.9074	67.6773	63.5283	67.6634	106.729	125.958	104.938	121.521	89.7011	113.121	139.694	131.152	87.3299	121.225	42.5007	85.6115	C1qtnf6	15	78407546	78415616	-	2702	protein_coding	C1q and tumor necrosis factor related protein 6 [Source:MGI Symbol;Acc:MGI:1919959] && sp|Q6IR41|C1QT6_MOUSE Complement C1q tumor necrosis factor-related protein 6 OS=Mus musculus OX=10090 GN=C1qtnf6 PE=2 SV=1 && PF00386:C1q domain|PF01391:Collagen triple helix repeat (20 copies)	-
ENSMUSG00000044147	67.3164	69.3209	64.7081	70.2547	54.8464	90.7891	226.081	101.591	51.2806	84.7117	71.9949	108.52	60.4221	83.7763	237.939	93.0288	Arf6	12	69418924	69420557	+	1534	protein_coding	ADP-ribosylation factor 6 [Source:MGI Symbol;Acc:MGI:99435] && sp|P62330|ARF6_HUMAN ADP-ribosylation factor 6 OS=Homo sapiens OX=9606 GN=ARF6 PE=1 SV=2 && -	-
ENSMUSG00000074207	95.0245	94.8562	33.2645	30.9543	43.8605	120.726	348.96	60.9828	57.3156	79.569	46.398	101.242	61.5968	130.682	111.622	118.005	Adh1	3	137966752	137996459	+	2233	protein_coding	alcohol dehydrogenase 1 (class I) [Source:MGI Symbol;Acc:MGI:87921] && sp|P00329|ADH1_MOUSE Alcohol dehydrogenase 1 OS=Mus musculus OX=10090 GN=Adh1 PE=1 SV=2 && PF00107:Zinc-binding dehydrogenase|PF08240:Alcohol dehydrogenase GroES-like domain	-
ENSMUSG00000003072	74.6583	70.324	71.5389	70.2381	74.7306	100.646	140.314	98.4468	77.5755	102.001	82.6512	95.0245	75.5689	85.2835	204.101	107.652	Atp5d	10	79974466	79981652	+	1928	protein_coding	ATP synthase, H+ transporting, mitochondrial F1 complex, delta subunit [Source:MGI Symbol;Acc:MGI:1913293] && sp|Q9D3D9|ATPD_MOUSE ATP synthase subunit delta, mitochondrial OS=Mus musculus OX=10090 GN=Atp5f1d PE=1 SV=1 && PF02823:ATP synthase, Delta/Epsilon chain, beta-sandwich domain	-
ENSMUSG00000058454	135.512	134.276	177.743	174.676	70.68	67.0984	67.4776	92.7363	68.1246	77.2568	76.411	86.3849	92.9319	70.348	45.5881	81.3434	Dhcr7	7	143376882	143402147	+	5817	protein_coding	7-dehydrocholesterol reductase [Source:MGI Symbol;Acc:MGI:1298378] && sp|O88455|DHCR7_MOUSE 7-dehydrocholesterol reductase OS=Mus musculus OX=10090 GN=Dhcr7 PE=1 SV=1 && PF01222:Ergosterol biosynthesis ERG4/ERG24 family	-
ENSMUSG00000041959	66.5549	65.3864	69.0046	70.1086	80.08	104.387	198.571	126.108	83.3817	112.826	99.7081	120.965	74.6525	106.327	55.0469	85.0881	S100a10	3	93462387	93471950	+	1212	protein_coding	S100 calcium binding protein A10 (calpactin) [Source:MGI Symbol;Acc:MGI:1339468] && sp|P08207|S10AA_MOUSE Protein S100-A10 OS=Mus musculus OX=10090 GN=S100a10 PE=1 SV=2 && PF01023:S-100/ICaBP type calcium binding domain	-
ENSMUSG00000060591	78.827	79.3429	75.0409	76.3191	91.5208	108.286	219.365	118.875	90.0117	118.515	104.76	115.796	85.2257	115.903	0.106937	33.532	Ifitm2	7	140534750	140535900	-	655	protein_coding	interferon induced transmembrane protein 2 [Source:MGI Symbol;Acc:MGI:1933382] && sp|Q99J93|IFM2_MOUSE Interferon-induced transmembrane protein 2 OS=Mus musculus OX=10090 GN=Ifitm2 PE=1 SV=1 && PF04505:Interferon-induced transmembrane protein	-
ENSMUSG00000101188	85.7197	87.9032	79.588	75.5867	64.0204	95.3632	159.197	95.164	77.7783	95.8176	91.3485	113.725	75.7311	101.546	98.7975	112.853	Eif4a-ps4	1	60743091	60744308	+	1218	processed_pseudogene	eukaryotic translation initiation factor 4A, pseudogene 4 [Source:MGI Symbol;Acc:MGI:1195958] && sp|Q3SZ54|IF4A1_BOVIN Eukaryotic initiation factor 4A-I OS=Bos taurus OX=9913 GN=EIF4A1 PE=2 SV=1 && PF00271:Helicase conserved C-terminal domain|PF00270:DEAD/DEAH box helicase	-
ENSMUSG00000060938	94.8584	93.7645	5.69322	4.57792	3.70967	5.6219	298.843	152.515	94.7046	148.661	146.465	141.335	5.827	4.71974	3.80779	301.779	Rpl26	11	68792409	68797815	+	1444	protein_coding	ribosomal protein L26 [Source:MGI Symbol;Acc:MGI:106022] && sp|P61257|RL26_BOVIN 60S ribosomal protein L26 OS=Bos taurus OX=9913 GN=RPL26 PE=2 SV=1 && PF16906:Ribosomal proteins L26 eukaryotic, L24P archaeal	-
ENSMUSG00000046721	85.42	79.8749	63.9712	76.2942	86.4731	89.9484	244.781	85.6265	94.7768	108.333	91.1421	98.3851	83.6748	70.6079	57.1721	87.9345	Rpl14-ps1	7	44974389	44975041	+	653	processed_pseudogene	ribosomal protein L14, pseudogene 1 [Source:MGI Symbol;Acc:MGI:3710579] && sp|Q9CR57|RL14_MOUSE 60S ribosomal protein L14 OS=Mus musculus OX=10090 GN=Rpl14 PE=1 SV=3 && PF01929:Ribosomal protein L14	-
ENSMUSG00000022816	53.7689	56.1923	77.022	75.8981	113.067	94.4223	89.0955	130.252	99.9438	97.5676	125.183	119.268	78.6368	95.4378	112.763	85.2092	Fstl1	16	37597235	37656876	+	4914	protein_coding	follistatin-like 1 [Source:MGI Symbol;Acc:MGI:102793] && sp|Q62356|FSTL1_MOUSE Follistatin-related protein 1 OS=Mus musculus OX=10090 GN=Fstl1 PE=1 SV=2 && PF07648:Kazal-type serine protease inhibitor domain|PF09289:Follistatin/Osteonectin-like EGF domain	-
ENSMUSG00000028822	74.841	71.2721	87.8805	84.9348	84.1629	94.732	129.976	98.5267	89.7261	95.115	90.7562	95.7586	87.7858	96.1282	119.157	100.541	Tmem50a	4	134625160	134642335	-	1270	protein_coding	transmembrane protein 50A [Source:MGI Symbol;Acc:MGI:1919067] && sp|Q9CXL1|TM50A_MOUSE Transmembrane protein 50A OS=Mus musculus OX=10090 GN=Tmem50a PE=1 SV=1 && PF05255:Uncharacterised protein family (UPF0220)	-
ENSMUSG00000068240	115.104	126.326	102.423	102.344	108.86	81.2048	151.219	74.9232	100.93	93.009	70.0982	89.7121	112.742	90.2475	17.0246	60.2703	Gm11808	4	3973092	3973595	-	504	protein_coding	predicted gene 11808 [Source:MGI Symbol;Acc:MGI:3649356] && sp|P63048|RL40_BOVIN Ubiquitin-60S ribosomal protein L40 OS=Bos taurus OX=9913 GN=UBA52 PE=1 SV=2 && PF00240:Ubiquitin family|PF01020:Ribosomal L40e family	-
ENSMUSG00000029064	81.8536	78.8699	81.3631	82.208	82.6296	99.1708	129.411	99.1753	77.5918	100.311	103.984	97.5457	83.2695	91.4502	118.671	88.9056	Gnb1	4	155575818	155643726	+	4268	protein_coding	guanine nucleotide binding protein (G protein), beta 1 [Source:MGI Symbol;Acc:MGI:95781] && sp|P62871|GBB1_BOVIN Guanine nucleotide-binding protein G(I)/G(S)/G(T) subunit beta-1 OS=Bos taurus OX=9913 GN=GNB1 PE=1 SV=3 && -	-
ENSMUSG00000060743	78.7514	74.2268	77.7638	85.4186	81.6073	99.7742	137.534	105.608	86.2206	110.081	114.429	107.187	84.8112	107.61	41.7884	102.763	H3f3a	1	180628397	180641508	-	3504	protein_coding	H3.3 histone A [Source:MGI Symbol;Acc:MGI:1097686] && sp|C0HL66|H33A_DROME Histone H3.3A OS=Drosophila melanogaster OX=7227 GN=His3.3A PE=1 SV=1 && PF00125:Core histone H2A/H2B/H3/H4	-
ENSMUSG00000043483	70.9819	72.2196	61.2506	65.7394	68.5095	107.414	197.933	108.379	72.257	106.648	100.756	96.4983	66.7694	112.47	69.6584	112.301	Gm6863	12	96889197	96889832	-	636	processed_pseudogene	predicted gene 6863 [Source:MGI Symbol;Acc:MGI:3647386] && sp|E9PAV3|NACAM_HUMAN Nascent polypeptide-associated complex subunit alpha, muscle-specific form OS=Homo sapiens OX=9606 GN=NACA PE=1 SV=1 && PF01849:NAC domain	-
ENSMUSG00000028478	67.3534	71.1318	64.4092	65.4081	67.1744	95.7246	118.484	93.3646	75.6273	96.5192	91.112	98.4827	70.089	92.9943	214.354	98.1801	Clta	4	44004452	44032846	+	1800	protein_coding	clathrin, light polypeptide (Lca) [Source:MGI Symbol;Acc:MGI:894297] && sp|P09496|CLCA_HUMAN Clathrin light chain A OS=Homo sapiens OX=9606 GN=CLTA PE=1 SV=1 && PF01086:Clathrin light chain	-
ENSMUSG00000031924	96.7618	96.9561	93.8563	98.4123	95.2665	104.217	68.292	91.8648	74.1227	106.989	90.9556	104.932	84.8524	96.2185	75.1923	100.576	Cyb5b	8	107877272	107914103	+	4374	protein_coding	cytochrome b5 type B [Source:MGI Symbol;Acc:MGI:1913677] && sp|Q9CQX2|CYB5B_MOUSE Cytochrome b5 type B OS=Mus musculus OX=10090 GN=Cyb5b PE=1 SV=1 && PF00173:Cytochrome b5-like Heme/Steroid binding domain	-
ENSMUSG00000054364	70.6719	69.3789	72.5805	70.221	88.3026	96.0969	114.876	89.7942	84.6919	84.1082	111.329	138.691	77.9763	83.2943	139.775	86.7232	Rhob	12	8547661	8550009	-	2349	protein_coding	ras homolog family member B [Source:MGI Symbol;Acc:MGI:107949] && sp|Q3ZBW5|RHOB_BOVIN Rho-related GTP-binding protein RhoB OS=Bos taurus OX=9913 GN=RHOB PE=2 SV=1 && -	-
ENSMUSG00000032050	81.4124	80.7004	83.8764	82.223	86.9621	94.7475	95.4822	88.3227	72.5246	104.119	103.471	109.706	88.9628	95.2637	110.824	92.4955	Rdx	9	51958473	52011763	+	4732	protein_coding	radixin [Source:MGI Symbol;Acc:MGI:97887] && sp|P26043|RADI_MOUSE Radixin OS=Mus musculus OX=10090 GN=Rdx PE=1 SV=3 && PF09379:FERM N-terminal domain|PF00373:FERM central domain|PF09380:FERM C-terminal PH-like domain|PF00769:Ezrin/radixin/moesin family	-
ENSMUSG00000003380	55.7224	57.0962	71.4507	71.5383	62.5853	96.5169	146.112	108.734	76.7279	99.6794	86.4594	93.5617	67.5918	88.0197	175.409	107.77	Rabac1	7	24669177	24672179	-	1523	protein_coding	Rab acceptor 1 (prenylated) [Source:MGI Symbol;Acc:MGI:1201692] && sp|Q9Z0S9|PRAF1_MOUSE Prenylated Rab acceptor protein 1 OS=Mus musculus OX=10090 GN=Rabac1 PE=1 SV=1 && PF03208:PRA1 family protein	-
ENSMUSG00000025544	76.5003	76.9269	84.6334	82.3792	80.2949	88.3928	99.89	102.474	74.112	100.819	123.483	96.0808	82.4882	89.6487	121.726	84.7375	Tm9sf2	14	122344450	122397016	+	3107	protein_coding	transmembrane 9 superfamily member 2 [Source:MGI Symbol;Acc:MGI:1915309] && sp|P58021|TM9S2_MOUSE Transmembrane 9 superfamily member 2 OS=Mus musculus OX=10090 GN=Tm9sf2 PE=1 SV=1 && PF02990:Endomembrane protein 70	-
ENSMUSG00000029344	56.9623	58.9772	59.2535	62.4528	115.985	97.9179	49.1203	83.0308	87.5949	124.881	126.31	103.055	86.2921	121.307	135.285	93.7284	Tpst2	5	112424557	112463227	+	2793	protein_coding	protein-tyrosine sulfotransferase 2 [Source:MGI Symbol;Acc:MGI:1309516] && sp|O88856|TPST2_MOUSE Protein-tyrosine sulfotransferase 2 OS=Mus musculus OX=10090 GN=Tpst2 PE=1 SV=1 && PF13469:Sulfotransferase family	-
ENSMUSG00000032018	144.091	140.814	134.197	136.887	58.6008	67.587	87.2855	94.2255	53.0002	112.354	76.5497	74.0976	106.031	70.5596	32.143	72.0852	Sc5d	9	42162891	42175552	-	4866	protein_coding	sterol-C5-desaturase [Source:MGI Symbol;Acc:MGI:1353611] && sp|O88822|SC5D_MOUSE Lathosterol oxidase OS=Mus musculus OX=10090 GN=Sc5d PE=2 SV=2 && PF04116:Fatty acid hydroxylase superfamily	-
ENSMUSG00000043091	73.6341	71.0948	78.7906	74.9308	61.6958	100.52	145.43	105.507	73.6946	98.8306	96.1221	97.3785	62.6833	100.776	127.806	91.074	Tuba1c	15	98927772	98935991	+	2287	protein_coding	tubulin, alpha 1C [Source:MGI Symbol;Acc:MGI:1095409] && sp|P68365|TBA1C_CRIGR Tubulin alpha-1C chain OS=Cricetulus griseus OX=10029 GN=TUBA1C PE=2 SV=1 && -	-
ENSMUSG00000010095	54.6654	56.0491	83.7406	81.0876	77.6256	99.4892	204.37	88.6029	83.21	90.381	71.9585	101.474	78.0634	82.4886	123.792	81.7162	Slc3a2	19	8684246	8700733	-	3529	protein_coding	solute carrier family 3 (activators of dibasic and neutral amino acid transport), member 2 [Source:MGI Symbol;Acc:MGI:96955] && sp|P10852|4F2_MOUSE 4F2 cell-surface antigen heavy chain OS=Mus musculus OX=10090 GN=Slc3a2 PE=1 SV=1 && PF16028:Solute carrier family 3 member 2 N-terminus|PF00128:Alpha amylase, catalytic domain	-
ENSMUSG00000063524	53.1144	53.7901	44.009	43.067	75.1366	99.592	316.035	73.99	72.6778	108.795	78.5741	105.26	73.6622	80.4888	81.6202	98.6211	Eno1	4	150321178	150333336	+	5379	protein_coding	enolase 1, alpha non-neuron [Source:MGI Symbol;Acc:MGI:95393] && sp|P17182|ENOA_MOUSE Alpha-enolase OS=Mus musculus OX=10090 GN=Eno1 PE=1 SV=3 && PF03952:Enolase, N-terminal domain|PF00113:Enolase, C-terminal TIM barrel domain	-
ENSMUSG00000002997	108.007	104.071	72.3215	75.1591	87.9629	104.645	50.728	89.8469	71.0348	88.5295	64.2321	81.8936	102.413	110.794	136.866	107.751	Prkar2b	12	32008475	32111295	-	3652	protein_coding	protein kinase, cAMP dependent regulatory, type II beta [Source:MGI Symbol;Acc:MGI:97760] && sp|P31324|KAP3_MOUSE cAMP-dependent protein kinase type II-beta regulatory subunit OS=Mus musculus OX=10090 GN=Prkar2b PE=1 SV=3 && PF00027:Cyclic nucleotide-binding domain|PF02197:Regulatory subunit of type II PKA R-subunit	-
ENSMUSG00000039105	82.6184	87.8241	84.6403	88.0651	87.7995	87.0173	151.094	102.827	83.2986	90.2501	97.9786	96.0515	92.7367	76.2332	61.5892	81.981	Atp6v1g1	4	63463009	63468987	+	1135	protein_coding	ATPase, H+ transporting, lysosomal V1 subunit G1 [Source:MGI Symbol;Acc:MGI:1913540] && sp|Q9CR51|VATG1_MOUSE V-type proton ATPase subunit G 1 OS=Mus musculus OX=10090 GN=Atp6v1g1 PE=1 SV=3 && PF03179:Vacuolar (H+)-ATPase G subunit	-
ENSMUSG00000040249	64.3265	64.603	77.2451	68.772	82.8958	107.214	91.3245	109.154	76.9441	91.5036	95.6993	86.8465	73.0904	90.3369	178.093	91.3399	Lrp1	10	127374030	127457017	-	17717	protein_coding	low density lipoprotein receptor-related protein 1 [Source:MGI Symbol;Acc:MGI:96828] && sp|Q91ZX7|LRP1_MOUSE Prolow-density lipoprotein receptor-related protein 1 OS=Mus musculus OX=10090 GN=Lrp1 PE=1 SV=1 && -	-
ENSMUSG00000018677	79.8474	84.8463	99.7865	95.7247	84.3495	104.074	68.8315	102.176	80.793	100.858	92.6866	107.025	87.0403	90.8198	67.172	100.323	Slc25a39	11	102293811	102298772	-	2756	protein_coding	solute carrier family 25, member 39 [Source:MGI Symbol;Acc:MGI:1196386] && sp|Q9D8K8|S2539_MOUSE Solute carrier family 25 member 39 OS=Mus musculus OX=10090 GN=Slc25a39 PE=2 SV=1 && PF00153:Mitochondrial carrier protein	-
ENSMUSG00000075254	74.1625	75.3255	62.8577	68.0353	70.9483	88.7238	126.957	96.5787	70.8105	97.8582	85.3772	125.77	74.1955	108.67	131.734	87.8261	Heg1	16	33504740	33591946	+	12728	protein_coding	heart development protein with EGF-like domains 1 [Source:MGI Symbol;Acc:MGI:1924696] && sp|E9Q7X6|HEG1_MOUSE Protein HEG homolog 1 OS=Mus musculus OX=10090 GN=Heg1 PE=1 SV=1 && PF00008:EGF-like domain|PF07645:Calcium-binding EGF domain	-
ENSMUSG00000024091	79.1819	76.6278	83.3884	86.8382	65.8834	61.7868	264.762	73.0719	68.102	79.1197	73.8496	89.0708	80.9989	76.1244	101.866	84.2636	Vapa	17	65885322	65920550	-	3492	protein_coding	vesicle-associated membrane protein, associated protein A [Source:MGI Symbol;Acc:MGI:1353561] && sp|Q9WV55|VAPA_MOUSE Vesicle-associated membrane protein-associated protein A OS=Mus musculus OX=10090 GN=Vapa PE=1 SV=2 && PF00635:MSP (Major sperm protein) domain	-
ENSMUSG00000033940	78.4737	85.8628	87.7852	82.9536	80.668	93.8131	134.931	90.9961	83.218	88.0647	97.5441	91.3623	76.8899	87.5151	93.5198	86.0327	Brk1	6	113581733	113593912	+	1095	protein_coding	BRICK1, SCAR/WAVE actin-nucleating complex subunit [Source:MGI Symbol;Acc:MGI:1915406] && sp|Q91VR8|BRK1_MOUSE Protein BRICK1 OS=Mus musculus OX=10090 GN=Brk1 PE=1 SV=1 && -	-
ENSMUSG00000040152	75.3958	75.2997	101.585	95.757	89.7886	86.4163	80.9349	86.4819	93.555	93.1494	99.0838	92.2399	102.437	104.928	78.5788	83.5114	Thbs1	2	117942357	117957614	+	6073	protein_coding	thrombospondin 1 [Source:MGI Symbol;Acc:MGI:98737] && sp|P35441|TSP1_MOUSE Thrombospondin-1 OS=Mus musculus OX=10090 GN=Thbs1 PE=1 SV=1 && PF00093:von Willebrand factor type C domain|PF00090:Thrombospondin type 1 domain|PF02412:Thrombospondin type 3 repeat|PF05735:Thrombospondin C-terminal region	-
ENSMUSG00000028603	43.6489	43.5019	80.5167	62.7982	72.8175	88.0499	57.2831	95.7451	91.3294	71.6543	106.871	84.5771	75.3599	68.2689	291.695	98.1175	Scp2	4	107901036	108002195	-	3478	protein_coding	sterol carrier protein 2, liver [Source:MGI Symbol;Acc:MGI:98254] && sp|P32020|SCP2_MOUSE Sterol carrier protein 2 OS=Mus musculus OX=10090 GN=Scp2 PE=1 SV=3 && PF00108:Thiolase, N-terminal domain|PF02036:SCP-2 sterol transfer family|PF02803:Thiolase, C-terminal domain	-
ENSMUSG00000010663	88.5731	89.3633	110.01	117.777	93.7966	103.318	52.215	85.2113	70.7379	112.557	95.8698	94.4908	100.008	87.0971	46.8924	83.1844	Fads1	19	10160252	10174241	+	4812	protein_coding	fatty acid desaturase 1 [Source:MGI Symbol;Acc:MGI:1923517] && sp|Q920L1|FADS1_MOUSE Acyl-CoA (8-3)-desaturase OS=Mus musculus OX=10090 GN=Fads1 PE=1 SV=1 && -	-
ENSMUSG00000032366	69.38	67.0617	90.7635	81.898	88.8359	84.5257	66.3794	101.973	96.4809	83.3382	92.0937	106.385	87.9127	82.4434	143.933	85.8936	Tpm1	9	66929872	66956688	-	6485	protein_coding	tropomyosin 1, alpha [Source:MGI Symbol;Acc:MGI:98809] && - && PF00261:Tropomyosin	-
ENSMUSG00000005881	83.1952	85.3772	87.8744	84.9925	73.5935	92.1899	86.0564	88.1968	76.1477	93.5657	87.4025	96.9911	77.3829	86.8695	137.693	86.5156	Ergic3	2	155849965	155860199	+	2121	protein_coding	ERGIC and golgi 3 [Source:MGI Symbol;Acc:MGI:1913616] && sp|Q9CQE7|ERGI3_MOUSE Endoplasmic reticulum-Golgi intermediate compartment protein 3 OS=Mus musculus OX=10090 GN=Ergic3 PE=1 SV=1 && PF07970:Endoplasmic reticulum vesicle transporter|PF13850:Endoplasmic Reticulum-Golgi Intermediate Compartment (ERGIC)	-
ENSMUSG00000024538	82.9252	83.7667	81.3717	78.5512	88.3866	94.1607	93.4514	89.6342	84.2966	109.254	108.284	97.3512	85.8923	99.3075	67.6974	76.6233	Ppic	18	53539404	53551187	-	1403	protein_coding	peptidylprolyl isomerase C [Source:MGI Symbol;Acc:MGI:97751] && sp|P30412|PPIC_MOUSE Peptidyl-prolyl cis-trans isomerase C OS=Mus musculus OX=10090 GN=Ppic PE=1 SV=1 && PF00160:Cyclophilin type peptidyl-prolyl cis-trans isomerase/CLD	-
ENSMUSG00000022817	71.3348	71.9058	79.414	74.0483	82.4636	98.3191	101.639	112.433	77.8577	82.4905	87.3135	88.6222	69.8321	86.1264	158.096	77.0087	Itgb5	16	33650035	33769708	+	3553	protein_coding	integrin beta 5 [Source:MGI Symbol;Acc:MGI:96614] && sp|O70309|ITB5_MOUSE Integrin beta-5 OS=Mus musculus OX=10090 GN=Itgb5 PE=1 SV=2 && PF00362:Integrin beta chain VWA domain|PF08725:Integrin beta cytoplasmic domain|PF07965:Integrin beta tail domain|PF18372:Integrin beta epidermal growth factor like domain 1|PF17205:Integrin plexin domain	-
ENSMUSG00000080921	73.3947	64.6672	57.5535	80.6464	88.5406	52.4875	304.407	68.4744	82.1978	63.5504	69.8875	53.6851	95.3015	65.5237	105.066	92.9095	Rpl38-ps2	6	140692686	140692898	-	213	processed_pseudogene	ribosomal protein L38, pseudogene 2 [Source:MGI Symbol;Acc:MGI:3646625] && sp|Q9JJI8|RL38_MOUSE 60S ribosomal protein L38 OS=Mus musculus OX=10090 GN=Rpl38 PE=1 SV=3 && -	-
ENSMUSG00000006998	69.0745	68.1757	64.2859	63.5173	69.8101	100.861	117.358	93.9884	65.4612	98.1833	91.8532	99.7022	68.6856	96.3435	143.201	103.827	Psmd2	16	20470402	20482164	+	4038	protein_coding	proteasome (prosome, macropain) 26S subunit, non-ATPase, 2 [Source:MGI Symbol;Acc:MGI:1096584] && sp|P56701|PSMD2_BOVIN 26S proteasome non-ATPase regulatory subunit 2 OS=Bos taurus OX=9913 GN=PSMD2 PE=1 SV=2 && PF18051:26S proteasome non-ATPase regulatory subunit RPN1 C-terminal|PF01851:Proteasome/cyclosome repeat|PF17781:RPN1/RPN2 N-terminal domain	-
ENSMUSG00000028656	73.4753	72.4643	90.3827	87.7552	85.2707	101.322	106.249	95.0616	89.6216	97.704	93.6002	104.585	77.4757	94.1109	59.8199	82.5025	Cap1	4	122752840	122779849	-	3494	protein_coding	CAP, adenylate cyclase-associated protein 1 (yeast) [Source:MGI Symbol;Acc:MGI:88262] && sp|P40124|CAP1_MOUSE Adenylyl cyclase-associated protein 1 OS=Mus musculus OX=10090 GN=Cap1 PE=1 SV=4 && PF01213:Adenylate cyclase associated (CAP) N terminal|PF08603:Adenylate cyclase associated (CAP) C terminal	-
ENSMUSG00000004455	90.4528	91.2257	87.5812	87.372	69.6837	87.1825	90.0833	88.3857	72.4353	84.3866	91.6134	97.8417	74.8436	86.0653	107.306	103.87	Ppp1cc	5	122296341	122313336	+	3424	protein_coding	protein phosphatase 1 catalytic subunit gamma [Source:MGI Symbol;Acc:MGI:104872] && sp|P61287|PP1G_BOVIN Serine/threonine-protein phosphatase PP1-gamma catalytic subunit OS=Bos taurus OX=9913 GN=PPP1CC PE=2 SV=1 && PF00149:Calcineurin-like phosphoesterase|PF16891:Serine-threonine protein phosphatase N-terminal domain	-
ENSMUSG00000063065	86.8049	90.3363	96.2997	96.8138	77.8696	101.159	85.1694	98.8037	82.672	110.575	97.2364	96.5925	80.3276	98.0985	33.2995	77.0122	Mapk3	7	126358773	126364991	+	2257	protein_coding	mitogen-activated protein kinase 3 [Source:MGI Symbol;Acc:MGI:1346859] && sp|Q63844|MK03_MOUSE Mitogen-activated protein kinase 3 OS=Mus musculus OX=10090 GN=Mapk3 PE=1 SV=5 && PF00069:Protein kinase domain	-
ENSMUSG00000019539	62.9599	66.3754	78.6215	77.1412	81.3571	100.63	39.6331	105.924	108.135	92.8385	88.019	109.485	78.2857	94.4523	134.948	89.1807	Rcn3	7	44732337	44741645	-	1717	protein_coding	reticulocalbin 3, EF-hand calcium binding domain [Source:MGI Symbol;Acc:MGI:1277122] && sp|Q8BH97|RCN3_MOUSE Reticulocalbin-3 OS=Mus musculus OX=10090 GN=Rcn3 PE=1 SV=1 && -	-
ENSMUSG00000002602	54.077	53.1499	62.8896	62.134	79.3035	89.7229	93.9529	93.1519	80.0471	83.8538	91.4291	99.3913	82.0542	91.5976	202.616	87.3508	Axl	7	25456698	25488130	-	5033	protein_coding	AXL receptor tyrosine kinase [Source:MGI Symbol;Acc:MGI:1347244] && sp|Q00993|UFO_MOUSE Tyrosine-protein kinase receptor UFO OS=Mus musculus OX=10090 GN=Axl PE=1 SV=2 && PF00041:Fibronectin type III domain|PF07714:Protein tyrosine kinase|PF13927:Immunoglobulin domain|PF13895:Immunoglobulin domain	-
ENSMUSG00000082908	101.198	101.002	100.123	103.084	73.4507	124.795	200.919	30.0088	65.7688	30.8223	27.2336	85.1543	73.7904	113.842	78.211	94.8462	Gm13736	2	87356489	87356741	+	253	processed_pseudogene	predicted gene 13736 [Source:MGI Symbol;Acc:MGI:3650137] && sp|P49962|SRP09_MOUSE Signal recognition particle 9 kDa protein OS=Mus musculus OX=10090 GN=Srp9 PE=1 SV=2 && -	-
ENSMUSG00000016427	76.9052	67.5488	75.085	89.9973	81.7163	91.6446	172.439	100.477	86.1624	94.3898	97.0409	93.0794	83.3386	81.4696	33.601	78.1566	Ndufa1	X	36451241	36454816	-	419	protein_coding	NADH:ubiquinone oxidoreductase subunit A1 [Source:MGI Symbol;Acc:MGI:1929511] && sp|O35683|NDUA1_MOUSE NADH dehydrogenase [ubiquinone] 1 alpha subcomplex subunit 1 OS=Mus musculus OX=10090 GN=Ndufa1 PE=1 SV=1 && -	-
ENSMUSG00000069516	106.63	101.696	52.7791	44.4204	27.864	58.4854	398.206	73.2857	45.1719	71.9118	58.6909	73.7108	35.5053	96.0555	76.8833	80.4017	Lyz2	10	117113236	117118226	-	1316	protein_coding	lysozyme 2 [Source:MGI Symbol;Acc:MGI:96897] && sp|P08905|LYZ2_MOUSE Lysozyme C-2 OS=Mus musculus OX=10090 GN=Lyz2 PE=1 SV=2 && PF00062:C-type lysozyme/alpha-lactalbumin family	-
ENSMUSG00000064354	130.991	65.1417	105.453	141.969	79.7282	61.5599	278.537	45.0666	77.9409	68.2318	87.1772	71.5147	72.5401	71.3068	6.75862	36.9393	mt-Co2	MT	7013	7696	+	684	protein_coding	mitochondrially encoded cytochrome c oxidase II [Source:MGI Symbol;Acc:MGI:102503] && sp|P00405|COX2_MOUSE Cytochrome c oxidase subunit 2 OS=Mus musculus OX=10090 GN=Mtco2 PE=1 SV=1 && -	-
ENSMUSG00000036181	54.8439	47.9319	67.8008	66.4237	108.307	66.2817	95.9372	97.391	100.225	107.709	98.1678	83.6408	61.9265	53.1092	194.911	94.0842	H1f2	13	23922791	23924350	+	1560	protein_coding	H1.2 linker histone, cluster member [Source:MGI Symbol;Acc:MGI:1931526] && sp|P15864|H12_MOUSE Histone H1.2 OS=Mus musculus OX=10090 GN=H1-2 PE=1 SV=2 && PF00538:linker histone H1 and H5 family	-
ENSMUSG00000090610	56.8858	53.4781	66.2109	59.0858	66.8945	112.042	74.8333	104.717	55.3131	118.234	107.827	97.1671	55.8134	82.9409	145.407	141.766	Gm3571	10	93614522	93615581	+	1060	processed_pseudogene	predicted gene 3571 [Source:MGI Symbol;Acc:MGI:3781748] && sp|Q920E5|FPPS_MOUSE Farnesyl pyrophosphate synthase OS=Mus musculus OX=10090 GN=Fdps PE=1 SV=1 && PF00348:Polyprenyl synthetase	-
ENSMUSG00000040562	80.584	82.2784	85.1069	93.0408	80.5671	118.985	125.7	100.161	98.2792	82.7064	63.1429	91.9096	72.65	91.4366	54.8169	76.7559	Gstm2	3	107889018	107893769	-	1679	protein_coding	glutathione S-transferase, mu 2 [Source:MGI Symbol;Acc:MGI:95861] && sp|P15626|GSTM2_MOUSE Glutathione S-transferase Mu 2 OS=Mus musculus OX=10090 GN=Gstm2 PE=1 SV=2 && PF00043:Glutathione S-transferase, C-terminal domain|PF02798:Glutathione S-transferase, N-terminal domain	-
ENSMUSG00000036620	111.579	112.45	80.0224	81.881	60.9723	92.9482	96.3411	96.8376	70.4616	90.4442	62.3921	95.8339	60.6056	82.7269	114.494	83.2593	Mgat4b	11	50101717	50125930	+	2719	protein_coding	mannoside acetylglucosaminyltransferase 4, isoenzyme B [Source:MGI Symbol;Acc:MGI:2143974] && sp|Q812F8|MGT4B_MOUSE Alpha-1,3-mannosyl-glycoprotein 4-beta-N-acetylglucosaminyltransferase B OS=Mus musculus OX=10090 GN=Mgat4b PE=2 SV=1 && PF04666:N-Acetylglucosaminyltransferase-IV (GnT-IV) conserved region	-
ENSMUSG00000020163	80.9634	77.165	80.7132	76.1417	76.7197	90.7558	139.151	104.862	80.3745	111.142	88.1152	103.329	72.4017	80.2045	43.7091	86.674	Uqcr11	10	80238831	80242664	-	641	protein_coding	ubiquinol-cytochrome c reductase, complex III subunit XI [Source:MGI Symbol;Acc:MGI:1913844] && sp|Q9CPX8|QCR10_MOUSE Cytochrome b-c1 complex subunit 10 OS=Mus musculus OX=10090 GN=Uqcr11 PE=1 SV=1 && -	-
ENSMUSG00000021127	86.2961	85.6797	88.9653	88.2655	121.309	79.2722	136.704	86.5334	111.428	81.5677	77.4387	76.0074	93.2437	80.7589	41.2181	56.367	Zfp36l1	12	80154528	80159787	-	2990	protein_coding	zinc finger protein 36, C3H type-like 1 [Source:MGI Symbol;Acc:MGI:107946] && sp|P23950|TISB_MOUSE mRNA decay activator protein ZFP36L1 OS=Mus musculus OX=10090 GN=Zfp36l1 PE=1 SV=1 && PF00642:Zinc finger C-x8-C-x5-C-x3-H type (and similar)|PF04553:Tis11B like protein, N terminus	-
ENSMUSG00000096210	68.686	67.3552	69.5209	71.5795	84.5431	99.5932	165.505	86.4043	82.5295	94.1507	90.3752	100.765	82.3505	95.1244	57.2962	72.7816	H1f0	15	78912650	78914704	+	2055	protein_coding	H1.0 linker histone [Source:MGI Symbol;Acc:MGI:95893] && sp|P07305|H10_HUMAN Histone H1.0 OS=Homo sapiens OX=9606 GN=H1-0 PE=1 SV=3 && PF00538:linker histone H1 and H5 family	-
ENSMUSG00000036752	79.1239	77.4962	67.4483	72.1814	68.3825	96.8219	143.813	100.718	74.8161	95.27	90.6579	85.3222	78.0015	92.4573	74.7738	91.0602	Tubb4b	2	25112172	25114714	-	2088	protein_coding	tubulin, beta 4B class IVB [Source:MGI Symbol;Acc:MGI:1915472] && sp|Q3MHM5|TBB4B_BOVIN Tubulin beta-4B chain OS=Bos taurus OX=9913 GN=TUBB4B PE=2 SV=1 && PF00091:Tubulin/FtsZ family, GTPase domain|PF03953:Tubulin C-terminal domain	-
ENSMUSG00000046432	80.4983	72.8317	68.2499	78.8991	64.5609	97.579	135.312	84.8345	76.2163	95.5078	87.7149	100.235	77.9912	105.371	68.3882	92.729	Bex3	X	135171002	135172727	+	973	protein_coding	brain expressed X-linked 3 [Source:MGI Symbol;Acc:MGI:1338016] && sp|Q9WTZ9|BEX3_MOUSE Protein BEX3 OS=Mus musculus OX=10090 GN=Bex3 PE=1 SV=1 && PF04538:Brain expressed X-linked like family	-
ENSMUSG00000019362	71.5169	82.1346	75.6419	72.7304	75.7991	88.6478	124.113	91.372	76.0131	86.1778	97.0768	88.7804	87.2067	81.2949	99.7215	86.342	D8Ertd738e	8	84972867	84976348	-	616	protein_coding	DNA segment, Chr 8, ERATO Doi 738, expressed [Source:MGI Symbol;Acc:MGI:1289231] && sp|Q8R1F0|L10K_MOUSE Leydig cell tumor 10 kDa protein homolog OS=Mus musculus OX=10090 GN=D8Ertd738e PE=3 SV=1 && -	-
ENSMUSG00000038612	63.2002	63.9969	72.2498	67.0911	66.3969	66.4201	230.886	68.5914	65.8359	67.1525	73.2916	70.1989	70.2746	64.2223	192.703	81.5535	Mcl1	3	95566099	95570487	+	3418	protein_coding	myeloid cell leukemia sequence 1 [Source:MGI Symbol;Acc:MGI:101769] && sp|P97287|MCL1_MOUSE Induced myeloid leukemia cell differentiation protein Mcl-1 homolog OS=Mus musculus OX=10090 GN=Mcl1 PE=1 SV=3 && PF00452:Apoptosis regulator proteins, Bcl-2 family	-
ENSMUSG00000007872	67.4246	66.3721	71.756	68.1885	83.8079	106.934	58.4047	111.571	108.578	100.964	86.3454	97.1115	82.4799	100.262	89.8525	81.4766	Id3	4	135870808	135873066	+	1791	protein_coding	inhibitor of DNA binding 3 [Source:MGI Symbol;Acc:MGI:96398] && sp|P41133|ID3_MOUSE DNA-binding protein inhibitor ID-3 OS=Mus musculus OX=10090 GN=Id3 PE=1 SV=1 && PF00010:Helix-loop-helix DNA-binding domain	bHLH
ENSMUSG00000028936	72.18	70.0131	65.2541	59.4322	63.2207	88.3326	168.086	94.6372	65.0962	89.9881	90.8391	93.2704	62.5066	96.4177	94.7794	104.854	Rpl22	4	152410199	152418528	+	2911	protein_coding	ribosomal protein L22 [Source:MGI Symbol;Acc:MGI:99262] && sp|Q4R5I3|RL22_MACFA 60S ribosomal protein L22 OS=Macaca fascicularis OX=9541 GN=RPL22 PE=2 SV=3 && PF01776:Ribosomal L22e protein family	-
ENSMUSG00000030934	67.0304	67.6621	68.771	73.4717	77.7822	98.6246	81.5826	89.0371	73.1979	97.7935	85.9762	99.6447	68.3764	88.845	151.247	89.2856	Oat	7	132159207	132178127	-	2360	protein_coding	ornithine aminotransferase [Source:MGI Symbol;Acc:MGI:97394] && sp|P29758|OAT_MOUSE Ornithine aminotransferase, mitochondrial OS=Mus musculus OX=10090 GN=Oat PE=1 SV=1 && PF00202:Aminotransferase class-III	-
ENSMUSG00000032966	67.9251	68.4887	61.6464	63.602	81.82	76.9509	145.397	87.4025	75.5778	96.8704	101.986	121.632	94.665	85.0923	51.6022	96.286	Fkbp1a	2	151384403	151403612	+	3857	protein_coding	FK506 binding protein 1a [Source:MGI Symbol;Acc:MGI:95541] && sp|P18203|FKB1A_BOVIN Peptidyl-prolyl cis-trans isomerase FKBP1A OS=Bos taurus OX=9913 GN=FKBP1A PE=1 SV=2 && -	-
ENSMUSG00000038014	90.463	89.7468	83.0799	85.7003	88.1968	89.9487	78.4011	86.4708	79.1415	87.4151	85.9684	91.4915	81.9064	86.0627	89.3831	79.0183	Fam120a	13	49032695	49121493	-	5105	protein_coding	family with sequence similarity 120, member A [Source:MGI Symbol;Acc:MGI:2446163] && sp|Q6A0A9|F120A_MOUSE Constitutive coactivator of PPAR-gamma-like protein 1 OS=Mus musculus OX=10090 GN=FAM120A PE=1 SV=2 && -	-
ENSMUSG00000028763	83.1446	86.2826	94.1079	91.166	90.5851	94.533	55.5523	89.1025	84.7372	82.0187	89.3396	95.8484	84.5507	81.4104	91.8188	75.8469	Hspg2	4	137196080	137297941	+	14739	protein_coding	perlecan (heparan sulfate proteoglycan 2) [Source:MGI Symbol;Acc:MGI:96257] && sp|P98160|PGBM_HUMAN Basement membrane-specific heparan sulfate proteoglycan core protein OS=Homo sapiens OX=9606 GN=HSPG2 PE=1 SV=4 && -	-
ENSMUSG00000024393	99.3793	99.0465	93.8903	91.6824	89.6465	85.599	57.8702	84.7176	90.7208	81.0455	81.0204	94.2958	88.7171	83.2376	68.1025	78.9986	Prrc2a	17	35368052	35383873	-	7631	protein_coding	proline-rich coiled-coil 2A [Source:MGI Symbol;Acc:MGI:1915467] && sp|Q7TSC1|PRC2A_MOUSE Protein PRRC2A OS=Mus musculus OX=10090 GN=Prrc2a PE=1 SV=1 && PF07001:BAT2 N-terminus	-
ENSMUSG00000081855	29.1737	28.0723	167.597	159.536	180.897	205.741	58.044	36.9248	37.4642	34.5696	26.7706	28.4666	193.867	25.2537	131.884	22.3811	Rpl17-ps5	5	22817626	22818180	-	555	processed_pseudogene	ribosomal protein L17, pseudogene 5 [Source:MGI Symbol;Acc:MGI:3704246] && sp|Q3T025|RL17_BOVIN 60S ribosomal protein L17 OS=Bos taurus OX=9913 GN=RPL17 PE=2 SV=3 && PF00237:Ribosomal protein L22p/L17e	-
ENSMUSG00000040952	71.4979	71.3263	61.8193	61.7182	69.1985	93.2638	199.268	96.9703	72.4642	94.096	80.0398	95.5725	73.119	84.626	56.8723	83.1796	Rps19	7	24583796	24589231	+	4685	protein_coding	ribosomal protein S19 [Source:MGI Symbol;Acc:MGI:1333780] && sp|Q9CZX8|RS19_MOUSE 40S ribosomal protein S19 OS=Mus musculus OX=10090 GN=Rps19 PE=1 SV=3 && -	-
ENSMUSG00000017466	61.7598	64.569	90.2139	79.9699	95.7497	93.6799	61.0248	91.2662	95.0182	96.0185	96.2013	104.686	77.0642	97.9261	82.5281	76.1549	Timp2	11	118191887	118246566	-	4236	protein_coding	tissue inhibitor of metalloproteinase 2 [Source:MGI Symbol;Acc:MGI:98753] && sp|P30121|TIMP2_RAT Metalloproteinase inhibitor 2 OS=Rattus norvegicus OX=10116 GN=Timp2 PE=1 SV=3 && -	-
ENSMUSG00000007041	51.7697	55.7234	59.7138	56.4995	75.5767	87.9083	190.576	89.4818	68.4268	91.2567	92.4708	94.4688	63.5361	85.6833	109.096	87.9561	Clic1	17	35268942	35277725	+	1799	protein_coding	chloride intracellular channel 1 [Source:MGI Symbol;Acc:MGI:2148924] && sp|Q9Z1Q5|CLIC1_MOUSE Chloride intracellular channel protein 1 OS=Mus musculus OX=10090 GN=Clic1 PE=1 SV=3 && PF13409:Glutathione S-transferase, N-terminal domain|PF13410:Glutathione S-transferase, C-terminal domain	-
ENSMUSG00000022257	78.2927	78.2647	73.2233	78.926	71.7946	87.082	106.222	88.5573	73.8277	91.2558	84.6241	97.1423	72.6011	93.0082	94.9098	89.7614	Laptm4b	15	34238174	34284448	+	1938	protein_coding	lysosomal-associated protein transmembrane 4B [Source:MGI Symbol;Acc:MGI:1890494] && sp|Q91XQ6|LAP4B_MOUSE Lysosomal-associated transmembrane protein 4B OS=Mus musculus OX=10090 GN=Laptm4b PE=2 SV=1 && PF03821:Golgi 4-transmembrane spanning transporter	-
ENSMUSG00000028851	77.4097	73.4884	74.2852	65.047	59.4098	79.2238	121.424	76.7334	70.4421	80.7011	71.1545	88.444	67.0736	76.6059	182.188	94.3401	Nudc	4	133259853	133273307	-	1425	protein_coding	nudC nuclear distribution protein [Source:MGI Symbol;Acc:MGI:106014] && sp|O35685|NUDC_MOUSE Nuclear migration protein nudC OS=Mus musculus OX=10090 GN=Nudc PE=1 SV=1 && PF16273:Nuclear distribution C domain|PF04969:CS domain|PF14050:N-terminal conserved domain of Nudc.	-
ENSMUSG00000038467	63.0635	67.2085	73.7201	68.3787	75.8893	89.4253	180.179	88.0907	75.0857	83.5035	80.293	92.1004	73.0196	87.3749	76.6785	78.7173	Chmp4b	2	154493625	154536705	+	2027	protein_coding	charged multivesicular body protein 4B [Source:MGI Symbol;Acc:MGI:1922858] && sp|Q9D8B3|CHM4B_MOUSE Charged multivesicular body protein 4b OS=Mus musculus OX=10090 GN=Chmp4b PE=1 SV=2 && PF03357:Snf7	-
ENSMUSG00000021508	53.6685	51.358	89.8833	67.6108	83.5016	62.4531	324.601	72.8786	62.8764	44.3251	75.2391	55.3621	74.407	50.8784	123.391	56.7859	Cxcl14	13	56436456	56444364	-	1827	protein_coding	chemokine (C-X-C motif) ligand 14 [Source:MGI Symbol;Acc:MGI:1888514] && sp|Q9WUQ5|CXL14_MOUSE C-X-C motif chemokine 14 OS=Mus musculus OX=10090 GN=Cxcl14 PE=2 SV=2 && -	-
ENSMUSG00000052310	70.2797	69.5316	64.8698	68.2956	79.5077	93.99	123.308	98.2676	79.7108	93.3833	92.4755	97.8988	67.9938	97.7697	70.992	79.2585	Slc39a1	3	90155479	90160919	+	2364	protein_coding	solute carrier family 39 (zinc transporter), member 1 [Source:MGI Symbol;Acc:MGI:1353474] && sp|Q9QZ03|S39A1_MOUSE Zinc transporter ZIP1 OS=Mus musculus OX=10090 GN=Slc39a1 PE=2 SV=3 && PF02535:ZIP Zinc transporter	-
ENSMUSG00000079435	64.4671	66.4352	61.118	54.0246	68.3048	82.6917	222.866	89.7828	64.1461	82.2166	83.2127	77.1707	63.2812	87.1048	85.5339	94.5345	Rpl36a	X	133486403	133488811	+	1655	protein_coding	ribosomal protein L36A [Source:MGI Symbol;Acc:MGI:1201789] && sp|Q3SZ59|RL36A_BOVIN 60S ribosomal protein L36a OS=Bos taurus OX=9913 GN=RPL36A PE=3 SV=3 && -	-
ENSMUSG00000084106	69.5555	69.4603	58.6207	66.9895	68.7051	74.8437	205.967	78.1306	65.0125	85.1092	72.9385	83.0167	63.9209	80.2817	105.537	96.6054	Gm6136	1	86836515	86837405	-	891	processed_pseudogene	predicted pseudogene 6136 [Source:MGI Symbol;Acc:MGI:3646897] && sp|P47911|RL6_MOUSE 60S ribosomal protein L6 OS=Mus musculus OX=10090 GN=Rpl6 PE=1 SV=3 && PF01159:Ribosomal protein L6e|PF03868:Ribosomal protein L6, N-terminal domain	-
ENSMUSG00000048578	81.9072	82.0413	70.7934	70.1287	72.7653	96.8118	32.8252	93.4189	65.3644	104.534	96.7645	102.289	66.9111	92.807	118.195	96.7373	Mlec	5	115281040	115296238	-	6007	protein_coding	malectin [Source:MGI Symbol;Acc:MGI:1924015] && sp|Q6ZQI3|MLEC_MOUSE Malectin OS=Mus musculus OX=10090 GN=Mlec PE=1 SV=2 && PF11721:Malectin domain	-
ENSMUSG00000026600	90.2802	91.1565	93.4563	104.576	69.486	105.016	88.3471	82.2275	70.9758	86.3773	80.8089	86.8986	78.6171	91.1227	54.2445	70.4629	Soat1	1	156252095	156301901	-	9791	protein_coding	sterol O-acyltransferase 1 [Source:MGI Symbol;Acc:MGI:104665] && sp|Q61263|SOAT1_MOUSE Sterol O-acyltransferase 1 OS=Mus musculus OX=10090 GN=Soat1 PE=1 SV=2 && PF03062:MBOAT, membrane-bound O-acyltransferase family	-
ENSMUSG00000029070	45.3471	47.675	75.1922	72.2787	97.6931	105.593	53.0688	114.814	90.7914	63.6433	102.758	85.5878	82.136	75.0948	132.25	93.8637	Mxra8	4	155924137	155928545	+	2918	protein_coding	matrix-remodelling associated 8 [Source:MGI Symbol;Acc:MGI:1922011] && sp|Q9DBV4|MXRA8_MOUSE Matrix remodeling-associated protein 8 OS=Mus musculus OX=10090 GN=Mxra8 PE=1 SV=1 && PF07686:Immunoglobulin V-set domain	-
ENSMUSG00000024966	89.8505	89.7526	92.7159	90.8271	72.41	75.4487	84.9665	81.7405	68.4405	89.6338	89.1252	91.4178	71.1993	80.8547	89.2162	75.7729	Stip1	19	6998070	7017335	-	2108	protein_coding	stress-induced phosphoprotein 1 [Source:MGI Symbol;Acc:MGI:109130] && sp|Q60864|STIP1_MOUSE Stress-induced-phosphoprotein 1 OS=Mus musculus OX=10090 GN=Stip1 PE=1 SV=1 && PF13424:Tetratricopeptide repeat|PF00515:Tetratricopeptide repeat|PF13414:TPR repeat|PF17830:STI1 domain	-
ENSMUSG00000034926	59.1274	59.8194	65.1234	70.4373	72.4032	112.535	49.0119	97.5521	42.9539	127.189	85.1686	125.842	70.0769	95.8544	91.8935	108.08	Dhcr24	4	106418235	106446310	+	4028	protein_coding	24-dehydrocholesterol reductase [Source:MGI Symbol;Acc:MGI:1922004] && sp|Q8VCH6|DHC24_MOUSE Delta(24)-sterol reductase OS=Mus musculus OX=10090 GN=Dhcr24 PE=1 SV=1 && -	-
ENSMUSG00000036781	67.2817	66.2318	58.3126	60.4036	62.635	87.3683	164.738	109.726	74.5473	99.2065	101.534	107.064	62.0623	98.4457	33.5198	78.6377	Rps27l	9	66853368	66856798	+	816	protein_coding	ribosomal protein S27-like [Source:MGI Symbol;Acc:MGI:1915191] && sp|Q71UM5|RS27L_HUMAN 40S ribosomal protein S27-like OS=Homo sapiens OX=9606 GN=RPS27L PE=1 SV=3 && PF01667:Ribosomal protein S27	-
ENSMUSG00000024087	62.0011	59.823	72.569	77.5459	76.5766	95.6312	138.524	109.907	118.966	72.9114	108.485	93.91	66.141	68.8075	31.6397	74.1878	Cyp1b1	17	80008966	80022490	-	5840	protein_coding	cytochrome P450, family 1, subfamily b, polypeptide 1 [Source:MGI Symbol;Acc:MGI:88590] && sp|Q64429|CP1B1_MOUSE Cytochrome P450 1B1 OS=Mus musculus OX=10090 GN=Cyp1b1 PE=1 SV=3 && PF00067:Cytochrome P450	-
ENSMUSG00000005566	73.878	75.7831	67.2163	66.2158	70.5712	77.582	84.8947	73.0235	75.9495	74.2388	73.7636	80.0983	72.9766	81.1844	180.5	97.8026	Trim28	7	12733041	12764962	+	4158	protein_coding	tripartite motif-containing 28 [Source:MGI Symbol;Acc:MGI:109274] && sp|Q62318|TIF1B_MOUSE Transcription intermediary factor 1-beta OS=Mus musculus OX=10090 GN=Trim28 PE=1 SV=3 && PF14634:zinc-RING finger domain|PF00643:B-box zinc finger|PF00628:PHD-finger	-
ENSMUSG00000069662	80.5159	81.658	79.0322	76.1326	91.4313	62.925	97.1429	75.9738	85.0744	68.9358	75.0676	82.3159	87.022	75.1261	128.001	77.1532	Marcks	10	37009371	37014916	-	4048	protein_coding	myristoylated alanine rich protein kinase C substrate [Source:MGI Symbol;Acc:MGI:96907] && sp|P26645|MARCS_MOUSE Myristoylated alanine-rich C-kinase substrate OS=Mus musculus OX=10090 GN=Marcks PE=1 SV=2 && PF02063:MARCKS family	-
ENSMUSG00000028364	48.9045	47.7681	156.853	120.766	119.1	72.6792	53.2907	81.4326	75.8451	69.6515	114.092	64.0405	73.7101	84.3239	90.263	46.9483	Tnc	4	63878022	63965252	-	7772	protein_coding	tenascin C [Source:MGI Symbol;Acc:MGI:101922] && sp|Q80YX1|TENA_MOUSE Tenascin OS=Mus musculus OX=10090 GN=Tnc PE=1 SV=1 && PF00041:Fibronectin type III domain|PF00147:Fibrinogen beta and gamma chains, C-terminal globular domain|PF18720:Tenascin EGF domain	-
ENSMUSG00000025613	68.7832	68.1823	65.2015	68.3699	63.6923	75.7831	129.223	72.1226	62.0858	75.5009	79.012	81.0818	63.556	75.893	170.573	97.9024	Cct8	16	87280214	87292761	-	3088	protein_coding	chaperonin containing Tcp1, subunit 8 (theta) [Source:MGI Symbol;Acc:MGI:107183] && sp|P42932|TCPQ_MOUSE T-complex protein 1 subunit theta OS=Mus musculus OX=10090 GN=Cct8 PE=1 SV=3 && PF00118:TCP-1/cpn60 chaperonin family	-
ENSMUSG00000079477	72.4772	69.7943	77.5099	78.6543	82.2442	82.6988	117.694	85.3094	79.166	86.2841	88.4851	89.4758	80.7669	87.8621	69.7487	66.2935	Rab7	6	87976088	88022252	-	2610	protein_coding	RAB7, member RAS oncogene family [Source:MGI Symbol;Acc:MGI:105068] && sp|P51149|RAB7A_HUMAN Ras-related protein Rab-7a OS=Homo sapiens OX=9606 GN=RAB7A PE=1 SV=1 && -	-
ENSMUSG00000047459	75.8608	75.9501	79.0296	74.3864	80.6747	97.4382	114.369	100.647	87.6207	84.6926	85.9342	86.9131	91.8868	82.4638	35.4037	60.5743	Dynlrb1	2	155078453	155092197	+	1009	protein_coding	dynein light chain roadblock-type 1 [Source:MGI Symbol;Acc:MGI:1914318] && sp|Q3T140|DLRB1_BOVIN Dynein light chain roadblock-type 1 OS=Bos taurus OX=9913 GN=DYNLRB1 PE=3 SV=1 && PF03259:Roadblock/LC7 domain	-
ENSMUSG00000039323	70.3033	69.7303	64.4374	72.2603	39.273	83.312	74.2604	121.571	59.4914	76.7608	66.9789	111.694	68.8322	99.7565	154.631	80.2901	Igfbp2	1	72863662	72891633	+	1847	protein_coding	insulin-like growth factor binding protein 2 [Source:MGI Symbol;Acc:MGI:96437] && sp|P47877|IBP2_MOUSE Insulin-like growth factor-binding protein 2 OS=Mus musculus OX=10090 GN=Igfbp2 PE=2 SV=2 && PF00086:Thyroglobulin type-1 repeat|PF00219:Insulin-like growth factor binding protein	-
ENSMUSG00000053279	117.732	116.535	58.605	66.6017	47.9928	112.15	77.5331	67.693	63.4542	103.532	36.0675	116.91	51.8164	126.203	86.1254	64.4211	Aldh1a1	19	20470079	20620829	+	4937	protein_coding	aldehyde dehydrogenase family 1, subfamily A1 [Source:MGI Symbol;Acc:MGI:1353450] && sp|P24549|AL1A1_MOUSE Retinal dehydrogenase 1 OS=Mus musculus OX=10090 GN=Aldh1a1 PE=1 SV=5 && PF00171:Aldehyde dehydrogenase family	-
ENSMUSG00000026895	64.4137	61.9876	60.8994	61.3377	73.0232	76.1139	101.136	86.9194	82.1583	76.8645	68.3995	83.4712	68.805	66.9381	186.092	93.2826	Ndufa8	2	35926338	35939418	-	861	protein_coding	NADH:ubiquinone oxidoreductase subunit A8 [Source:MGI Symbol;Acc:MGI:1915625] && sp|Q9DCJ5|NDUA8_MOUSE NADH dehydrogenase [ubiquinone] 1 alpha subcomplex subunit 8 OS=Mus musculus OX=10090 GN=Ndufa8 PE=1 SV=3 && PF06747:CHCH domain	-
ENSMUSG00000018585	83.2498	86.6951	76.2482	72.9576	67.3207	87.8528	136.141	89.4779	69.4917	89.422	88.7842	110.738	70.9607	83.6919	23.7579	71.7509	Atox1	11	55337467	55352065	-	541	protein_coding	antioxidant 1 copper chaperone [Source:MGI Symbol;Acc:MGI:1333855] && sp|O08997|ATOX1_MOUSE Copper transport protein ATOX1 OS=Mus musculus OX=10090 GN=Atox1 PE=1 SV=1 && -	-
ENSMUSG00000041203	65.8776	69.0914	69.0167	67.0284	72.8264	77.8549	139.79	79.3295	73.5186	77.8402	74.3752	75.6963	65.0362	72.6996	148.94	77.9631	Trir	8	85753452	85756915	+	902	protein_coding	telomerase RNA component interacting RNase [Source:MGI Symbol;Acc:MGI:1922833] && sp|Q9D735|TRIR_MOUSE Telomerase RNA component interacting RNase OS=Mus musculus OX=10090 GN=Trir PE=1 SV=1 && -	-
ENSMUSG00000041355	57.0961	62.8906	63.5068	57.2215	71.2229	91.6694	132.358	91.9046	82.5108	88.4692	95.7416	96.3905	71.5618	84.5713	70.833	88.8722	Ssr2	3	88483183	88495726	+	1864	protein_coding	signal sequence receptor, beta [Source:MGI Symbol;Acc:MGI:1913506] && sp|Q9CPW5|SSRB_MOUSE Translocon-associated protein subunit beta OS=Mus musculus OX=10090 GN=Ssr2 PE=1 SV=1 && PF05753:Translocon-associated protein beta (TRAPB)	-
ENSMUSG00000055065	120.356	118.722	117.224	114.986	105.34	62.4097	33.1336	56.5279	104.035	55.6113	55.5401	56.759	106.261	60.1746	73.728	61.0009	Ddx17	15	79411937	79430942	-	7643	protein_coding	DEAD box helicase 17 [Source:MGI Symbol;Acc:MGI:1914290] && sp|Q92841|DDX17_HUMAN Probable ATP-dependent RNA helicase DDX17 OS=Homo sapiens OX=9606 GN=DDX17 PE=1 SV=2 && PF00270:DEAD/DEAH box helicase|PF00271:Helicase conserved C-terminal domain	-
ENSMUSG00000022884	103.494	104.382	104.917	105.674	78.8898	70.083	43.8316	70.9918	87.3014	65.2368	69.6429	64.4152	83.0848	74.4568	94.0107	78.8376	Eif4a2	16	22926194	22932886	+	5338	protein_coding	eukaryotic translation initiation factor 4A2 [Source:MGI Symbol;Acc:MGI:106906] && sp|Q3SZ65|IF4A2_BOVIN Eukaryotic initiation factor 4A-II OS=Bos taurus OX=9913 GN=EIF4A2 PE=2 SV=1 && PF00271:Helicase conserved C-terminal domain|PF00270:DEAD/DEAH box helicase	-
ENSMUSG00000020708	65.0939	65.1643	64.4966	63.2917	71.0707	88.0383	117.483	81.982	68.2894	84.86	79.2254	81.9107	72.1679	75.3122	134.661	86.0085	Psmc5	11	106146980	106153946	+	1394	protein_coding	protease (prosome, macropain) 26S subunit, ATPase 5 [Source:MGI Symbol;Acc:MGI:105047] && sp|P62194|PRS8_BOVIN 26S proteasome regulatory subunit 8 OS=Bos taurus OX=9913 GN=PSMC5 PE=2 SV=1 && PF00004:ATPase family associated with various cellular activities (AAA)|PF16450:Proteasomal ATPase OB C-terminal domain	-
ENSMUSG00000054766	79.8782	78.5939	74.6722	76.5925	71.6086	67.5818	116.208	70.1001	73.8034	74.2678	76.4453	84.3819	79.1931	79.1393	109.101	84.4077	Set	2	29947390	29962589	+	4070	protein_coding	SET nuclear oncogene [Source:MGI Symbol;Acc:MGI:1860267] && sp|Q63945|SET_RAT Protein SET OS=Rattus norvegicus OX=10116 GN=Set PE=2 SV=2 && PF00956:Nucleosome assembly protein (NAP)	-
ENSMUSG00000036856	40.6917	41.609	47.6193	53.0783	102.166	91.075	150.885	93.2827	86.2032	91.1143	105.102	92.5493	70.1746	96.0947	69.7098	64.2763	Wnt4	4	137004800	137027037	+	4194	protein_coding	wingless-type MMTV integration site family, member 4 [Source:MGI Symbol;Acc:MGI:98957] && sp|P22724|WNT4_MOUSE Protein Wnt-4 OS=Mus musculus OX=10090 GN=Wnt4 PE=1 SV=1 && PF00110:wnt family	-
ENSMUSG00000029713	78.3461	78.9244	73.9046	75.2145	80.004	84.3114	100.115	84.9889	80.5715	82.3633	80.9541	83.7142	85.9242	80.8471	69.3027	75.8628	Gnb2	5	137526389	137531772	-	3402	protein_coding	guanine nucleotide binding protein (G protein), beta 2 [Source:MGI Symbol;Acc:MGI:95784] && sp|P11017|GBB2_BOVIN Guanine nucleotide-binding protein G(I)/G(S)/G(T) subunit beta-2 OS=Bos taurus OX=9913 GN=GNB2 PE=2 SV=3 && PF00400:WD domain, G-beta repeat	-
ENSMUSG00000060572	58.816	57.1379	75.6343	68.4332	86.5988	103.94	24.3729	104.505	90.8026	84.8292	76.3062	77.8439	80.2292	89.5559	131.209	79.0973	Mfap2	4	140737729	140743295	+	1211	protein_coding	microfibrillar-associated protein 2 [Source:MGI Symbol;Acc:MGI:99559] && sp|P55002|MFAP2_MOUSE Microfibrillar-associated protein 2 OS=Mus musculus OX=10090 GN=Mfap2 PE=2 SV=1 && PF05507:Microfibril-associated glycoprotein (MAGP)	-
ENSMUSG00000034612	64.9206	65.1616	59.7546	60.8322	64.3019	85.8965	191.125	85.4096	55.5166	71.6258	85.4735	106.354	68.4547	89.8334	66.2293	66.9834	Chst11	10	82821332	83031734	+	5527	protein_coding	carbohydrate sulfotransferase 11 [Source:MGI Symbol;Acc:MGI:1927166] && sp|Q9JME2|CHSTB_MOUSE Carbohydrate sulfotransferase 11 OS=Mus musculus OX=10090 GN=Chst11 PE=2 SV=1 && PF03567:Sulfotransferase family	-
ENSMUSG00000030654	79.6106	74.6861	70.7511	73.8554	75.3384	86.1149	46.5077	82.5676	68.9656	85.8967	96.0529	80.8586	68.4585	81.8275	121.025	94.1895	Arl6ip1	7	117718114	117728885	-	2482	protein_coding	ADP-ribosylation factor-like 6 interacting protein 1 [Source:MGI Symbol;Acc:MGI:1858943] && sp|Q9JKW0|AR6P1_MOUSE ADP-ribosylation factor-like protein 6-interacting protein 1 OS=Mus musculus OX=10090 GN=Arl6ip1 PE=1 SV=1 && -	-
ENSMUSG00000028745	57.8157	60.8964	65.9007	64.9477	79.5975	87.361	140.012	86.7858	79.2363	84.7564	86.7218	91.2174	73.3994	80.2365	74.6618	70.3757	Capzb	4	138920210	139019129	+	3299	protein_coding	capping actin protein of muscle Z-line subunit beta [Source:MGI Symbol;Acc:MGI:104652] && sp|P47757|CAPZB_MOUSE F-actin-capping protein subunit beta OS=Mus musculus OX=10090 GN=Capzb PE=1 SV=3 && PF01115:F-actin capping protein, beta subunit	-
ENSMUSG00000021178	61.9076	65.3451	63.5542	66.699	66.6664	84.3137	144.493	80.8129	69.6655	93.3491	77.8754	87.5199	73.8635	80.9699	79.737	87.0873	Psmc1	12	100076413	100089664	+	1933	protein_coding	protease (prosome, macropain) 26S subunit, ATPase 1 [Source:MGI Symbol;Acc:MGI:106054] && sp|P62191|PRS4_HUMAN 26S proteasome regulatory subunit 4 OS=Homo sapiens OX=9606 GN=PSMC1 PE=1 SV=1 && PF17862:AAA+ lid domain|PF16450:Proteasomal ATPase OB C-terminal domain|PF00004:ATPase family associated with various cellular activities (AAA)	-
ENSMUSG00000025630	55.9376	58.4901	61.4119	64.4607	65.8709	68.0568	177.99	69.2408	65.4077	73.6235	70.9189	80.7189	64.9301	71.4242	144.951	88.5029	Hprt	X	52077014	52110536	+	1289	protein_coding	hypoxanthine guanine phosphoribosyl transferase [Source:MGI Symbol;Acc:MGI:96217] && sp|P00493|HPRT_MOUSE Hypoxanthine-guanine phosphoribosyltransferase OS=Mus musculus OX=10090 GN=Hprt1 PE=1 SV=3 && PF00156:Phosphoribosyl transferase domain	-
ENSMUSG00000032199	73.6732	71.8027	79.3109	75.3936	77.8245	84.4324	70.6486	85.0378	78.6225	86.1917	88.2681	88.8553	69.923	87.3672	84.7086	79.5095	Polr2m	9	71385719	71393217	-	2424	protein_coding	polymerase (RNA) II (DNA directed) polypeptide M [Source:MGI Symbol;Acc:MGI:107282] && sp|Q6P6I6|GRL1A_MOUSE DNA-directed RNA polymerase II subunit GRINL1A OS=Mus musculus OX=10090 GN=Polr2m PE=2 SV=2 && -	-
ENSMUSG00000030738	71.3097	67.507	66.2405	67.0524	66.9818	89.1505	123.696	83.5617	69.7822	86.6202	82.6564	91.2714	71.3864	86.6165	77.0562	80.4627	Eif3c	7	126145627	126165583	-	3511	protein_coding	eukaryotic translation initiation factor 3, subunit C [Source:MGI Symbol;Acc:MGI:1926966] && sp|Q8R1B4|EIF3C_MOUSE Eukaryotic translation initiation factor 3 subunit C OS=Mus musculus OX=10090 GN=Eif3c PE=1 SV=1 && PF05470:Eukaryotic translation initiation factor 3 subunit 8 N-terminus|PF01399:PCI domain	-
ENSMUSG00000106037	53.4042	47.2106	42.063	44.905	54.4264	75.421	268.85	77.2948	40.4028	76.4581	86.6201	62.0265	43.7732	75.9635	134.015	96.6045	Gm4332	3	119503165	119503510	+	346	processed_pseudogene	predicted gene 4332 [Source:MGI Symbol;Acc:MGI:3782515] && sp|Q3ZBH8|RS20_BOVIN 40S ribosomal protein S20 OS=Bos taurus OX=9913 GN=RPS20 PE=3 SV=1 && PF00338:Ribosomal protein S10p/S20e	-
ENSMUSG00000032412	66.6174	65.374	75.1834	68.9746	68.077	81.4835	110.836	72.0663	69.2529	74.2378	88.3388	78.8383	67.6454	87.4688	118.611	85.4484	Atp1b3	9	96214708	96246495	-	2389	protein_coding	ATPase, Na+/K+ transporting, beta 3 polypeptide [Source:MGI Symbol;Acc:MGI:107788] && sp|P97370|AT1B3_MOUSE Sodium/potassium-transporting ATPase subunit beta-3 OS=Mus musculus OX=10090 GN=Atp1b3 PE=1 SV=1 && PF00287:Sodium / potassium ATPase beta chain	-
ENSMUSG00000000171	69.0697	75.8074	63.2198	64.5384	66.2379	94.1279	127.933	94.7619	68.8202	89.9292	87.8731	87.7531	68.6728	86.0548	49.7021	82.9492	Sdhd	9	50507657	50515112	-	1231	protein_coding	succinate dehydrogenase complex, subunit D, integral membrane protein [Source:MGI Symbol;Acc:MGI:1914175] && sp|Q9CXV1|DHSD_MOUSE Succinate dehydrogenase [ubiquinone] cytochrome b small subunit, mitochondrial OS=Mus musculus OX=10090 GN=Sdhd PE=1 SV=2 && PF05328:CybS, succinate dehydrogenase cytochrome B small subunit	-
ENSMUSG00000037499	56.936	56.3444	66.438	62.8836	60.8808	89.9866	97.3284	79.1257	75.1044	71.8215	73.1405	78.2831	62.0504	72.1625	163.357	110.678	Nenf	1	191038986	191050391	-	742	protein_coding	neuron derived neurotrophic factor [Source:MGI Symbol;Acc:MGI:1913458] && sp|Q9CQ45|NENF_MOUSE Neudesin OS=Mus musculus OX=10090 GN=Nenf PE=1 SV=1 && PF00173:Cytochrome b5-like Heme/Steroid binding domain	-
ENSMUSG00000056076	63.6305	64.2623	67.3973	62.3482	58.2613	73.9861	124.987	76.4565	62.7664	68.791	70.6571	80.3523	64.4392	74.283	177.559	85.5358	Eif3b	5	140405083	140429115	+	3346	protein_coding	eukaryotic translation initiation factor 3, subunit B [Source:MGI Symbol;Acc:MGI:106478] && sp|Q8JZQ9|EIF3B_MOUSE Eukaryotic translation initiation factor 3 subunit B OS=Mus musculus OX=10090 GN=Eif3b PE=1 SV=1 && PF08662:Eukaryotic translation initiation factor eIF2A|PF00076:RNA recognition motif. (a.k.a. RRM, RBD, or RNP domain)	-
ENSMUSG00000004897	64.038	67.7961	63.1849	63.4178	72.2646	72.4788	137.336	74.6189	69.7931	75.6508	72.3218	79.9583	69.5111	74.8993	138.832	78.2559	Hdgf	3	87813628	87823439	+	2873	protein_coding	heparin binding growth factor [Source:MGI Symbol;Acc:MGI:1194494] && sp|P51859|HDGF_MOUSE Hepatoma-derived growth factor OS=Mus musculus OX=10090 GN=Hdgf PE=1 SV=2 && PF00855:PWWP domain	-
ENSMUSG00000027408	40.886	43.3034	25.1316	24.6021	47.7083	42.9667	591.648	47.5429	39.8572	59.1315	40.806	76.6834	35.6898	51.5144	53.5265	52.8397	Cpxm1	2	130232695	130239494	-	2432	protein_coding	carboxypeptidase X 1 (M14 family) [Source:MGI Symbol;Acc:MGI:1934569] && sp|Q9Z100|CPXM1_MOUSE Probable carboxypeptidase X1 OS=Mus musculus OX=10090 GN=Cpxm1 PE=2 SV=2 && PF13620:Carboxypeptidase regulatory-like domain|PF00246:Zinc carboxypeptidase|PF00754:F5/8 type C domain	-
ENSMUSG00000090862	72.647	72.9924	61.4023	60.6063	71.8779	77.0676	179.974	84.3113	64.9105	80.5048	74.3999	88.1067	70.9292	86.5828	44.3793	82.8457	Rps13	7	115930740	115933430	-	2691	protein_coding	ribosomal protein S13 [Source:MGI Symbol;Acc:MGI:1915302] && sp|Q56JX8|RS13_BOVIN 40S ribosomal protein S13 OS=Bos taurus OX=9913 GN=RPS13 PE=2 SV=3 && -	-
ENSMUSG00000036275	68.8387	69.776	78.1939	75.1521	75.6487	79.1226	87.1246	89.4281	75.9977	74.6914	109.882	91.9541	68.3924	83.4741	72.3709	72.8808	9530068E07Rik	11	52287255	52299555	+	3296	protein_coding	RIKEN cDNA 9530068E07 gene [Source:MGI Symbol;Acc:MGI:2654705] && sp|Q8K201|KCT2_MOUSE Keratinocyte-associated transmembrane protein 2 OS=Mus musculus OX=10090 GN=Kct2 PE=1 SV=2 && PF17818:Keratinocyte-associated gene product	-
ENSMUSG00000019173	67.2427	65.0291	68.7311	70.6844	76.4433	87.2533	123.567	93.0678	76.373	89.2186	87.8158	92.3288	74.8082	84.1007	46.5948	67.5144	Rab5c	11	100605835	100629041	-	2194	protein_coding	RAB5C, member RAS oncogene family [Source:MGI Symbol;Acc:MGI:105306] && sp|P35278|RAB5C_MOUSE Ras-related protein Rab-5C OS=Mus musculus OX=10090 GN=Rab5c PE=1 SV=2 && PF00071:Ras family	-
ENSMUSG00000034708	61.9289	60.0944	73.2676	69.3639	80.8416	89.5987	104.904	79.4646	87.5356	88.9913	72.9427	89.6754	72.5857	80.0756	84.8833	73.6566	Grn	11	102321141	102327874	+	3474	protein_coding	granulin [Source:MGI Symbol;Acc:MGI:95832] && sp|P28798|GRN_MOUSE Progranulin OS=Mus musculus OX=10090 GN=Grn PE=1 SV=2 && PF00396:Granulin	-
ENSMUSG00000032314	77.964	77.1051	70.9694	73.6532	64.5539	76.3253	70.2221	77.8493	68.963	83.998	76.6263	83.6595	67.8637	90.9622	117.128	90.9383	Etfa	9	55361792	55419527	-	1835	protein_coding	electron transferring flavoprotein, alpha polypeptide [Source:MGI Symbol;Acc:MGI:106092] && sp|Q99LC5|ETFA_MOUSE Electron transfer flavoprotein subunit alpha, mitochondrial OS=Mus musculus OX=10090 GN=Etfa PE=1 SV=2 && PF00766:Electron transfer flavoprotein FAD-binding domain|PF01012:Electron transfer flavoprotein domain	-
ENSMUSG00000042043	60.1565	66.7066	67.9493	68.6296	63.9405	68.0257	142.165	74.7516	70.5888	76.8865	77.9308	67.9105	67.4704	82.0993	115.948	87.5117	Tbca	13	94925418	94979430	+	811	protein_coding	tubulin cofactor A [Source:MGI Symbol;Acc:MGI:107549] && sp|P48428|TBCA_MOUSE Tubulin-specific chaperone A OS=Mus musculus OX=10090 GN=Tbca PE=1 SV=3 && PF02970:Tubulin binding cofactor A	-
ENSMUSG00000017778	72.9669	70.808	80.1109	73.2098	60.4978	73.3421	170.174	89.1596	66.001	81.0727	75.8623	74.8271	60.6792	72.9397	50.9382	85.416	Cox7c	13	86192935	86195023	-	1131	protein_coding	cytochrome c oxidase subunit 7C [Source:MGI Symbol;Acc:MGI:103226] && sp|P17665|COX7C_MOUSE Cytochrome c oxidase subunit 7C, mitochondrial OS=Mus musculus OX=10090 GN=Cox7c PE=1 SV=1 && -	-
ENSMUSG00000019970	69.7288	70.0406	99.9995	101.562	78.962	59.2624	93.9845	73.5122	63.7337	93.4592	88.6601	76.2594	78.5558	70.287	58.0151	81.675	Sgk1	10	21758083	21875802	+	4903	protein_coding	serum/glucocorticoid regulated kinase 1 [Source:MGI Symbol;Acc:MGI:1340062] && sp|Q9WVC6|SGK1_MOUSE Serine/threonine-protein kinase Sgk1 OS=Mus musculus OX=10090 GN=Sgk1 PE=1 SV=1 && PF00433:Protein kinase C terminal domain|PF00069:Protein kinase domain	-
ENSMUSG00000027656	12.6716	12.4689	106.595	111.225	110.061	62.3996	24.2185	78.9805	74.1392	23.63	106.874	43.0674	74.9334	47.6048	259.57	106.599	Ccn5	2	163662781	163675066	+	1924	protein_coding	cellular communication network factor 5 [Source:MGI Symbol;Acc:MGI:1328326] && sp|Q9Z0G4|CCN5_MOUSE CCN family member 5 OS=Mus musculus OX=10090 GN=Ccn5 PE=2 SV=1 && PF00219:Insulin-like growth factor binding protein|PF00093:von Willebrand factor type C domain	-
ENSMUSG00000030341	60.49	58.6439	54.5001	57.3958	71.3271	83.6197	152.284	86.0671	73.4292	84.1798	82.5242	87.5948	63.8635	77.5389	85.6557	66.3765	Tnfrsf1a	6	125326325	125339447	+	2591	protein_coding	tumor necrosis factor receptor superfamily, member 1a [Source:MGI Symbol;Acc:MGI:1314884] && sp|P25118|TNR1A_MOUSE Tumor necrosis factor receptor superfamily member 1A OS=Mus musculus OX=10090 GN=Tnfrsf1a PE=1 SV=1 && PF00531:Death domain|PF00020:TNFR/NGFR cysteine-rich region	-
ENSMUSG00000021486	49.965	53.1589	49.2435	49.1015	58.9925	70.5652	132.097	74.0568	52.7653	74.1925	72.8413	79.4775	57.5176	71.1227	202.359	97.3162	Prelid1	13	55468313	55473085	+	2726	protein_coding	PRELI domain containing 1 [Source:MGI Symbol;Acc:MGI:1913744] && sp|Q8R107|PRLD1_MOUSE PRELI domain-containing protein 1, mitochondrial OS=Mus musculus OX=10090 GN=Prelid1 PE=1 SV=1 && -	-
ENSMUSG00000019818	77.7646	75.9156	76.845	78.9937	80.2672	66.9514	111.937	82.1109	74.9476	80.6403	87.7908	77.5847	75.1005	79.0846	49.7738	67.3311	Cd164	10	41395410	41407044	+	4449	protein_coding	CD164 antigen [Source:MGI Symbol;Acc:MGI:1859568] && sp|Q9R0L9|MUC24_MOUSE Sialomucin core protein 24 OS=Mus musculus OX=10090 GN=Cd164 PE=1 SV=1 && PF05283:Multi-glycosylated core protein 24 (MGC-24), sialomucin	-
ENSMUSG00000059430	37.9764	35.2305	55.9534	68.845	63.0984	83.5305	17.9255	178.659	79.5503	82.6477	86.3742	156.605	63.0929	73.4418	38.6658	119.795	Actg2	6	83489887	83513247	-	1557	protein_coding	actin, gamma 2, smooth muscle, enteric [Source:MGI Symbol;Acc:MGI:104589] && sp|Q5E9B5|ACTH_BOVIN Actin, gamma-enteric smooth muscle OS=Bos taurus OX=9913 GN=ACTG2 PE=2 SV=1 && PF00022:Actin	-
ENSMUSG00000031311	76.2481	73.7556	70.489	70.0232	74.2027	84.3087	95.551	81.4512	73.2309	85.0579	83.4817	79.2505	70.5349	87.8928	61.4705	74.0774	Nono	X	100472924	100492197	+	4375	protein_coding	non-POU-domain-containing, octamer binding protein [Source:MGI Symbol;Acc:MGI:1855692] && sp|Q99K48|NONO_MOUSE Non-POU domain-containing octamer-binding protein OS=Mus musculus OX=10090 GN=Nono PE=1 SV=3 && PF08075:NOPS (NUC059) domain|PF00076:RNA recognition motif. (a.k.a. RRM, RBD, or RNP domain)	-
ENSMUSG00000004044	53.6703	54.8948	64.8937	67.2796	80.5119	90.7073	66.9423	83.7009	76.3327	79.4854	77.8697	84.3325	64.8525	75.1574	138.106	80.3713	Cavin1	11	100847559	100861713	-	3587	protein_coding	caveolae associated 1 [Source:MGI Symbol;Acc:MGI:1277968] && sp|O54724|CAVN1_MOUSE Caveolae-associated protein 1 OS=Mus musculus OX=10090 GN=Cavin1 PE=1 SV=1 && -	-
ENSMUSG00000045983	73.184	73.046	73.1231	72.5034	67.0809	72.3624	97.2724	75.9274	65.7845	69.812	75.0705	80.1833	66.9225	71.3743	125.05	76.139	Eif4g1	16	20487063	20511634	+	7301	protein_coding	eukaryotic translation initiation factor 4, gamma 1 [Source:MGI Symbol;Acc:MGI:2384784] && sp|Q6NZJ6|IF4G1_MOUSE Eukaryotic translation initiation factor 4 gamma 1 OS=Mus musculus OX=10090 GN=Eif4g1 PE=1 SV=1 && PF02854:MIF4G domain|PF02847:MA3 domain|PF02020:eIF4-gamma/eIF5/eIF2-epsilon	-
ENSMUSG00000031548	49.5919	48.3245	71.966	73.1228	117.832	80.8906	24.121	103.384	79.0553	94.371	111.686	78.7047	56.6723	91.4097	74.1452	78.0025	Sfrp1	8	23901518	23939648	+	4372	protein_coding	secreted frizzled-related protein 1 [Source:MGI Symbol;Acc:MGI:892014] && sp|Q8C4U3|SFRP1_MOUSE Secreted frizzled-related protein 1 OS=Mus musculus OX=10090 GN=Sfrp1 PE=1 SV=3 && PF01759:UNC-6/NTR/C345C module|PF01392:Fz domain	-
ENSMUSG00000003346	61.4402	60.1483	59.8454	63.972	64.9878	83.907	81.9702	86.3461	66.3783	85.3694	79.4728	89.5035	61.3591	79.0307	114.914	89.4368	Abhd17a	10	80419488	80426175	-	1547	protein_coding	abhydrolase domain containing 17A [Source:MGI Symbol;Acc:MGI:106388] && sp|Q99JW1|AB17A_MOUSE Alpha/beta hydrolase domain-containing protein 17A OS=Mus musculus OX=10090 GN=Abhd17a PE=1 SV=1 && PF12146:Serine aminopeptidase, S33	-
ENSMUSG00000063882	59.7721	59.0966	54.9757	56.58	58.5057	78.0481	137.365	87.334	59.5553	79.0497	76.284	73.506	57.9453	71.5042	117.58	100.074	Uqcrh	4	115924162	115932268	-	1237	protein_coding	ubiquinol-cytochrome c reductase hinge protein [Source:MGI Symbol;Acc:MGI:1913826] && - && -	-
ENSMUSG00000106874	27.3607	28.0478	41.0532	38.58	57.1375	61.2213	460.633	55.8305	46.4509	41.6806	76.1567	52.3163	50.856	28.8962	105.053	51.5563	Gm20186	6	18842933	18848532	-	5600	lncRNA	predicted gene, 20186 [Source:MGI Symbol;Acc:MGI:5012371] && sp|P21414|POL_GALV Gag-Pol polyprotein OS=Gibbon ape leukemia virus OX=11840 GN=pol PE=3 SV=2 && -	-
ENSMUSG00000021546	66.9729	66.7335	67.9649	67.7474	68.3942	69.4041	135.373	73.0328	70.8962	71.5913	75.1833	77.3	72.9946	77.9563	81.2882	77.1826	Hnrnpk	13	58538956	58551157	-	6466	protein_coding	heterogeneous nuclear ribonucleoprotein K [Source:MGI Symbol;Acc:MGI:99894] && sp|Q4R4M6|HNRPK_MACFA Heterogeneous nuclear ribonucleoprotein K OS=Macaca fascicularis OX=9541 GN=HNRNPK PE=2 SV=1 && PF08067:ROKNT (NUC014) domain|PF00013:KH domain	-
ENSMUSG00000027642	65.2908	63.1165	67.9024	62.9835	63.4956	86.6289	79.3969	84.1189	73.4492	79.8105	86.1383	84.5451	68.7392	84.8819	82.3055	86.674	Rpn2	2	157120937	157168239	+	4430	protein_coding	ribophorin II [Source:MGI Symbol;Acc:MGI:98085] && sp|Q9DBG6|RPN2_MOUSE Dolichyl-diphosphooligosaccharide--protein glycosyltransferase subunit 2 OS=Mus musculus OX=10090 GN=Rpn2 PE=1 SV=1 && PF05817:Oligosaccharyltransferase subunit Ribophorin II	-
ENSMUSG00000019132	82.6788	82.4095	76.4356	76.8987	81.123	67.9703	65.9344	67.1954	75.3212	76.5222	78.1114	84.0234	81.9669	75.1762	73.9778	72.8332	BC005537	13	24985640	25000180	+	5849	protein_coding	cDNA sequence BC005537 [Source:MGI Symbol;Acc:MGI:2441726] && sp|Q9GZU0|CF062_HUMAN Uncharacterized protein C6orf62 OS=Homo sapiens OX=9606 GN=C6orf62 PE=2 SV=1 && PF15130:Domain of unknown function (DUF4566)	-
ENSMUSG00000038264	82.5499	82.9334	57.0156	57.5204	70.9562	89.0143	52.5372	87.6776	73.466	95.3196	76.0357	122.09	65.2096	94.2322	37.0927	72.9735	Sema7a	9	57847395	57870148	+	3298	protein_coding	sema domain, immunoglobulin domain (Ig), and GPI membrane anchor, (semaphorin) 7A [Source:MGI Symbol;Acc:MGI:1306826] && sp|Q9QUR8|SEM7A_MOUSE Semaphorin-7A OS=Mus musculus OX=10090 GN=Sema7a PE=1 SV=1 && PF01403:Sema domain|PF13895:Immunoglobulin domain	-
ENSMUSG00000022982	95.4381	94.8864	71.1384	76.6683	47.2885	70.593	118.352	60.8732	62.774	70.861	66.3006	82.1869	67.8884	64.645	89.478	75.4691	Sod1	16	90017642	90023217	+	3970	protein_coding	superoxide dismutase 1, soluble [Source:MGI Symbol;Acc:MGI:98351] && sp|P08228|SODC_MOUSE Superoxide dismutase [Cu-Zn] OS=Mus musculus OX=10090 GN=Sod1 PE=1 SV=2 && -	-
ENSMUSG00000031029	59.4549	57.8637	62.2489	59.568	63.7153	82.8613	135.288	80.0583	64.4856	86.8853	68.1446	80.7598	68.5599	77.8564	81.4069	82.3778	Eif3f	7	108533624	108542158	+	2891	protein_coding	eukaryotic translation initiation factor 3, subunit F [Source:MGI Symbol;Acc:MGI:1913335] && sp|Q9DCH4|EIF3F_MOUSE Eukaryotic translation initiation factor 3 subunit F OS=Mus musculus OX=10090 GN=Eif3f PE=1 SV=2 && PF01398:JAB1/Mov34/MPN/PAD-1 ubiquitin protease|PF13012:Maintenance of mitochondrial structure and function	-
ENSMUSG00000018821	58.7449	64.0295	73.3288	74.5445	46.2437	65.8616	120.837	80.4538	56.5069	77.3281	71.9411	76.8281	65.7145	65.8803	117.732	91.5442	Avpi1	19	42111712	42117498	-	1236	protein_coding	arginine vasopressin-induced 1 [Source:MGI Symbol;Acc:MGI:1916784] && sp|Q9D7H4|AVPI1_MOUSE Arginine vasopressin-induced protein 1 OS=Mus musculus OX=10090 GN=Avpi1 PE=2 SV=1 && PF15063:Thyroid cancer protein 1	-
ENSMUSG00000112825	33.8154	37.0008	50.9715	48.2199	51.3426	69.2938	180.957	71.0526	52.7768	73.6835	64.2673	67.1099	50.9147	71.014	183.795	101.091	Gm9118	10	56373437	56374190	+	754	processed_pseudogene	predicted gene 9118 [Source:MGI Symbol;Acc:MGI:3648185] && sp|Q61937|NPM_MOUSE Nucleophosmin OS=Mus musculus OX=10090 GN=Npm1 PE=1 SV=1 && PF03066:Nucleoplasmin/nucleophosmin domain	-
ENSMUSG00000006315	84.5185	83.8956	73.0156	75.7191	59.3216	81.6935	78.031	92.5824	65.0782	91.5082	72.4668	92.6481	78.5992	79.5687	24.7547	70.3483	Tmem147	7	30427126	30428965	-	1112	protein_coding	transmembrane protein 147 [Source:MGI Symbol;Acc:MGI:1915011] && sp|Q9CQG6|TM147_MOUSE Transmembrane protein 147 OS=Mus musculus OX=10090 GN=Tmem147 PE=1 SV=1 && PF09767:Predicted membrane protein (DUF2053)	-
ENSMUSG00000003955	63.3393	62.4726	58.8509	63.7493	43.4649	53.0737	269.234	57.9574	56.6839	69.8968	59.2773	63.3648	59.1777	63.9348	91.9223	65.8938	Fam162a	16	35864131	35891964	-	850	protein_coding	family with sequence similarity 162, member A [Source:MGI Symbol;Acc:MGI:1917436] && sp|Q9D6U8|F162A_MOUSE Protein FAM162A OS=Mus musculus OX=10090 GN=Fam162a PE=1 SV=1 && PF06388:Protein of unknown function (DUF1075)	-
ENSMUSG00000050953	99.5614	99.9631	79.4903	74.3584	52.1555	67.7343	64.5697	59.2576	60.9895	69.9157	79.6089	57.1962	83.7999	88.3146	68.3605	94.7767	Gja1	10	56253426	56278609	+	10257	protein_coding	gap junction protein, alpha 1 [Source:MGI Symbol;Acc:MGI:95713] && - && -	-
ENSMUSG00000021134	104.301	103.509	103.319	106.722	87.8287	35.183	162.559	32.1636	94.3452	28.1722	30.8073	29.3244	100.12	35.2936	89.9259	56.1075	Srsf5	12	80992278	80997281	+	3988	protein_coding	serine and arginine-rich splicing factor 5 [Source:MGI Symbol;Acc:MGI:98287] && sp|Q13243|SRSF5_HUMAN Serine/arginine-rich splicing factor 5 OS=Homo sapiens OX=9606 GN=SRSF5 PE=1 SV=1 && -	-
ENSMUSG00000028517	100.616	99.5781	87.6083	87.3544	56.0198	65.7835	77.0286	88.9876	82.344	55.9655	66.1512	90.3374	82.5371	71.5889	21.685	64.2273	Plpp3	4	105014544	105089961	+	3159	protein_coding	phospholipid phosphatase 3 [Source:MGI Symbol;Acc:MGI:1915166] && sp|Q99JY8|PLPP3_MOUSE Phospholipid phosphatase 3 OS=Mus musculus OX=10090 GN=Plpp3 PE=1 SV=1 && -	-
ENSMUSG00000031099	95.3442	94.1758	55.3023	63.5643	45.724	59.4629	96.2924	62.7713	58.9297	76.6688	51.3882	110.685	68.8217	86.3234	91.2013	80.7284	Smarca1	X	46898245	46981851	-	6118	protein_coding	SWI/SNF related, matrix associated, actin dependent regulator of chromatin, subfamily a, member 1 [Source:MGI Symbol;Acc:MGI:1935127] && sp|Q6PGB8|SMCA1_MOUSE Probable global transcription activator SNF2L1 OS=Mus musculus OX=10090 GN=Smarca1 PE=1 SV=1 && PF00176:SNF2 family N-terminal domain|PF09110:HAND|PF09111:SLIDE|PF00271:Helicase conserved C-terminal domain	-
ENSMUSG00000001729	66.4736	67.8221	63.4368	59.4318	62.0028	79.8147	99.2004	78.8566	60.7603	76.769	69.0039	84.0884	63.6569	74.3975	107.348	77.7688	Akt1	12	112620255	112641318	-	4098	protein_coding	thymoma viral proto-oncogene 1 [Source:MGI Symbol;Acc:MGI:87986] && sp|P31748|AKT_MLVAT AKT kinase-transforming protein OS=AKT8 murine leukemia virus OX=11790 GN=V-AKT PE=1 SV=1 && PF00169:PH domain|PF00433:Protein kinase C terminal domain|PF00069:Protein kinase domain	-
ENSMUSG00000052681	70.6156	69.7059	67.8695	67.0825	64.7604	62.0728	130.546	76.6601	60.1808	70.281	80.3635	74.1848	63.9124	72.4354	85.539	74.6097	Rap1b	10	117649776	117681940	-	2884	protein_coding	RAS related protein 1b [Source:MGI Symbol;Acc:MGI:894315] && sp|P61223|RAP1B_BOVIN Ras-related protein Rap-1b OS=Bos taurus OX=9913 GN=RAP1B PE=2 SV=1 && PF00071:Ras family	-
ENSMUSG00000018340	49.8073	56.1735	66.3776	65.3871	73.8839	88.4213	53.003	80.0155	70.2141	93.7633	70.5181	101.385	67.5486	76.8403	96.2087	77.8127	Anxa6	11	54869934	54924271	-	2930	protein_coding	annexin A6 [Source:MGI Symbol;Acc:MGI:88255] && sp|P14824|ANXA6_MOUSE Annexin A6 OS=Mus musculus OX=10090 GN=Anxa6 PE=1 SV=3 && PF00191:Annexin	-
ENSMUSG00000033685	38.0676	39.5322	91.6333	82.5543	118.639	69.6403	58.6941	67.1797	105.591	66.0319	128.875	100.334	64.3758	54.8541	42.6988	57.4308	Ucp2	7	100142544	100151227	+	6989	protein_coding	uncoupling protein 2 (mitochondrial, proton carrier) [Source:MGI Symbol;Acc:MGI:109354] && sp|P70406|UCP2_MOUSE Mitochondrial uncoupling protein 2 OS=Mus musculus OX=10090 GN=Ucp2 PE=1 SV=1 && PF00153:Mitochondrial carrier protein	-
ENSMUSG00000019179	61.3618	58.8898	58.7514	58.9467	57.4337	78.2216	104.192	80.0415	57.1313	77.7466	72.0401	81.2876	63.071	78.5715	116.333	81.0464	Mdh2	5	135807334	135819252	+	3562	protein_coding	malate dehydrogenase 2, NAD (mitochondrial) [Source:MGI Symbol;Acc:MGI:97050] && - && -	-
ENSMUSG00000003420	57.5501	55.5005	65.7414	66.4784	62.1866	84.2835	41.7513	73.012	74.1887	98.3312	61.929	96.8954	66.8241	73.2899	130.924	75.2505	Fcgrt	7	44742414	44753275	-	2102	protein_coding	Fc fragment of IgG receptor and transporter [Source:MGI Symbol;Acc:MGI:103017] && sp|Q61559|FCGRN_MOUSE IgG receptor FcRn large subunit p51 OS=Mus musculus OX=10090 GN=Fcgrt PE=1 SV=1 && PF07654:Immunoglobulin C1-set domain|PF00129:Class I Histocompatibility antigen, domains alpha 1 and 2	-
ENSMUSG00000040078	42.8713	67.0511	45.6924	57.8018	65.5215	58.9306	83.269	76.8855	40.3207	59.7114	87.7213	83.1494	67.8722	62.2267	205.389	77.3404	Ptges3-ps	6	85820962	85821441	+	480	processed_pseudogene	prostaglandin E synthase 3, pseudogene [Source:MGI Symbol;Acc:MGI:3704271] && sp|Q9R0Q7|TEBP_MOUSE Prostaglandin E synthase 3 OS=Mus musculus OX=10090 GN=Ptges3 PE=1 SV=1 && PF04969:CS domain	-
ENSMUSG00000021577	72.7498	73.0456	75.9821	74.7987	62.1174	84.2157	66.9323	75.5129	62.2558	83.5084	74.0402	78.4837	61.243	76.715	76.2572	82.9953	Sdha	13	74470373	74498399	-	4126	protein_coding	succinate dehydrogenase complex, subunit A, flavoprotein (Fp) [Source:MGI Symbol;Acc:MGI:1914195] && sp|Q8K2B3|SDHA_MOUSE Succinate dehydrogenase [ubiquinone] flavoprotein subunit, mitochondrial OS=Mus musculus OX=10090 GN=Sdha PE=1 SV=1 && PF00890:FAD binding domain|PF02910:Fumarate reductase flavoprotein C-term	-
ENSMUSG00000083833	60.6048	68.6437	60.8656	54.4457	70.031	77.7565	154.258	78.0625	71.3735	87.7923	69.9759	85.6066	61.8978	89.8155	22.6229	66.3977	Gm13841	5	115939736	115940218	-	483	processed_pseudogene	predicted gene 13841 [Source:MGI Symbol;Acc:MGI:3650890] && sp|P47915|RL29_MOUSE 60S ribosomal protein L29 OS=Mus musculus OX=10090 GN=Rpl29 PE=1 SV=2 && PF01779:Ribosomal L29e protein family	-
ENSMUSG00000035478	62.821	67.4626	62.558	63.0772	67.3838	76.0849	99.4246	72.4112	70.2858	69.4568	69.8085	72.9784	71.6709	71.7753	112.839	68.2822	Mbd3	10	80228373	80235384	-	1987	protein_coding	methyl-CpG binding domain protein 3 [Source:MGI Symbol;Acc:MGI:1333812] && sp|Q9Z2D8|MBD3_MOUSE Methyl-CpG-binding domain protein 3 OS=Mus musculus OX=10090 GN=Mbd3 PE=1 SV=1 && PF16564:p55-binding region of Methyl-CpG-binding domain proteins MBD|PF01429:Methyl-CpG binding domain|PF14048:C-terminal domain of methyl-CpG binding protein 2 and 3	MBD
ENSMUSG00000076432	65.4118	65.5872	68.4718	65.5838	57.9216	77.3325	72.9101	78.5213	60.1327	77.5512	68.3339	79.514	70.2585	74.5295	112.159	78.4945	Ywhaq	12	21440072	21467638	-	3061	protein_coding	tyrosine 3-monooxygenase/tryptophan 5-monooxygenase activation protein theta [Source:MGI Symbol;Acc:MGI:891963] && sp|P68254|1433T_MOUSE 14-3-3 protein theta OS=Mus musculus OX=10090 GN=Ywhaq PE=1 SV=1 && PF00244:14-3-3 protein	-
ENSMUSG00000021361	66.089	69.3344	64.5509	63.3504	70.7223	78.3694	90.1508	77.9445	66.9997	81.2933	77.9279	82.7711	67.3181	79.1693	56.6328	78.4838	Tmem14c	13	41169768	41176062	+	914	protein_coding	transmembrane protein 14C [Source:MGI Symbol;Acc:MGI:1913404] && sp|Q9CQN6|TM14C_MOUSE Transmembrane protein 14C OS=Mus musculus OX=10090 GN=Tmem14c PE=1 SV=1 && PF03647:Transmembrane proteins 14C	-
ENSMUSG00000008475	62.4604	63.539	62.3492	64.5762	71.2021	70.7928	124.023	79.2309	63.1024	75.2084	83.7425	80.4831	71.3159	78.6491	52.3944	66.6324	Arpc5	1	152642293	152651348	+	2276	protein_coding	actin related protein 2/3 complex, subunit 5 [Source:MGI Symbol;Acc:MGI:1915021] && sp|Q9CPW4|ARPC5_MOUSE Actin-related protein 2/3 complex subunit 5 OS=Mus musculus OX=10090 GN=Arpc5 PE=1 SV=3 && PF04699:ARP2/3 complex 16 kDa subunit (p16-Arc)	-
ENSMUSG00000008348	80.2477	67.4113	69.044	65.5896	72.0227	72.2981	148.715	63.1716	42.5134	72.6561	47.7604	72.3691	65.3859	45.4463	88.4809	96.4801	Ubc	5	125463029	125467266	-	2893	protein_coding	ubiquitin C [Source:MGI Symbol;Acc:MGI:98889] && sp|P0CG50|UBC_MOUSE Polyubiquitin-C OS=Mus musculus OX=10090 GN=Ubc PE=1 SV=2 && PF00240:Ubiquitin family	-
ENSMUSG00000010376	58.4447	60.1522	69.5023	59.9609	70.6619	80.55	98.7734	86.0792	68.8189	86.1795	82.4997	91.3823	65.3918	77.9919	41.6875	71.4163	Nedd8	14	55899720	55909581	-	1261	protein_coding	neural precursor cell expressed, developmentally down-regulated gene 8 [Source:MGI Symbol;Acc:MGI:97301] && sp|P29595|NEDD8_MOUSE NEDD8 OS=Mus musculus OX=10090 GN=Nedd8 PE=1 SV=2 && -	-
ENSMUSG00000023224	34.4314	34.7693	43.668	42.8768	52.8967	59.0314	279.126	66.8807	57.4177	62.7894	58.099	48.0657	164.868	57.0076	64.7567	40.8829	Serping1	2	84595731	84605788	-	2325	protein_coding	serine (or cysteine) peptidase inhibitor, clade G, member 1 [Source:MGI Symbol;Acc:MGI:894696] && sp|P97290|IC1_MOUSE Plasma protease C1 inhibitor OS=Mus musculus OX=10090 GN=Serping1 PE=1 SV=3 && PF00079:Serpin (serine protease inhibitor)	-
ENSMUSG00000084416	76.1831	65.6569	48.1049	54.7445	57.1243	75.6799	167.517	69.9152	53.5002	56.6934	73.0103	69.0092	65.2534	75.5745	57.0847	100.836	Rpl10a-ps1	1	65033110	65033763	-	654	processed_pseudogene	ribosomal protein L10A, pseudogene 1 [Source:MGI Symbol;Acc:MGI:3705885] && sp|Q5E9E6|RL10A_BOVIN 60S ribosomal protein L10a OS=Bos taurus OX=9913 GN=RPL10A PE=2 SV=3 && PF00687:Ribosomal protein L1p/L10e family	-
ENSMUSG00000026385	64.2048	66.8004	59.7333	66.2022	74.0209	83.1639	99.7462	74.7275	69.789	83.1477	64.6647	82.3761	70.1552	71.3079	60.9559	74.3289	Dbi	1	120041010	120048808	-	1422	protein_coding	diazepam binding inhibitor [Source:MGI Symbol;Acc:MGI:94865] && sp|P31786|ACBP_MOUSE Acyl-CoA-binding protein OS=Mus musculus OX=10090 GN=Dbi PE=1 SV=2 && -	-
ENSMUSG00000039168	51.2678	50.0457	85.1414	79.2334	84.9308	80.695	74.8006	75.9592	102.218	75.4238	87.464	77.4954	79.3337	77.843	33.0389	49.862	Dap	15	31224460	31274487	+	1925	protein_coding	death-associated protein [Source:MGI Symbol;Acc:MGI:1918190] && sp|Q91XC8|DAP1_MOUSE Death-associated protein 1 OS=Mus musculus OX=10090 GN=Dap PE=1 SV=3 && PF15228:Death-associated protein	-
ENSMUSG00000005469	65.7405	66.9655	83.7392	82.7924	72.6041	77.7331	51.1189	77.0684	64.4898	83.395	81.7239	87.9018	75.4905	77.9024	48.7182	67.1614	Prkaca	8	84699622	84723072	+	2488	protein_coding	protein kinase, cAMP dependent, catalytic, alpha [Source:MGI Symbol;Acc:MGI:97592] && sp|P05132|KAPCA_MOUSE cAMP-dependent protein kinase catalytic subunit alpha OS=Mus musculus OX=10090 GN=Prkaca PE=1 SV=3 && -	-
ENSMUSG00000051391	73.9115	72.0684	73.2787	77.0364	65.7271	70.598	71.5903	73.5246	57.4178	73.2561	71.4994	79.4518	66.2091	67.7382	92.7763	75.9714	Ywhag	5	135937263	135963470	-	5500	protein_coding	tyrosine 3-monooxygenase/tryptophan 5-monooxygenase activation protein, gamma polypeptide [Source:MGI Symbol;Acc:MGI:108109] && sp|P61981|1433G_HUMAN 14-3-3 protein gamma OS=Homo sapiens OX=9606 GN=YWHAG PE=1 SV=2 && -	-
ENSMUSG00000004270	65.5641	65.7713	56.9079	62.884	51.9545	76.8522	120.569	88.6222	54.8951	89.2252	70.2351	101.354	68.7209	86.8279	43.188	57.6794	Lpcat3	6	124639990	124681381	+	3268	protein_coding	lysophosphatidylcholine acyltransferase 3 [Source:MGI Symbol;Acc:MGI:1315211] && sp|Q91V01|MBOA5_MOUSE Lysophospholipid acyltransferase 5 OS=Mus musculus OX=10090 GN=Lpcat3 PE=1 SV=1 && PF03062:MBOAT, membrane-bound O-acyltransferase family	-
ENSMUSG00000009549	59.3588	57.9255	72.1011	68.5016	61.3707	72.8931	73.0973	78.1506	66.8729	77.0016	73.7925	80.4117	63.6345	66.6032	106.004	82.7549	Srp14	2	118306331	118310192	-	1195	protein_coding	signal recognition particle 14 [Source:MGI Symbol;Acc:MGI:107169] && sp|P16254|SRP14_MOUSE Signal recognition particle 14 kDa protein OS=Mus musculus OX=10090 GN=Srp14 PE=1 SV=1 && PF02290:Signal recognition particle 14kD protein	-
ENSMUSG00000023832	55.2012	56.6759	67.9306	74.7013	73.1984	68.867	65.839	66.3852	46.2436	93.0801	74.8426	71.6137	72.4644	64.8777	104.556	102.88	Acat2	17	13161777	13179634	-	2544	protein_coding	acetyl-Coenzyme A acetyltransferase 2 [Source:MGI Symbol;Acc:MGI:87871] && sp|Q8CAY6|THIC_MOUSE Acetyl-CoA acetyltransferase, cytosolic OS=Mus musculus OX=10090 GN=Acat2 PE=1 SV=2 && PF00108:Thiolase, N-terminal domain|PF02803:Thiolase, C-terminal domain	-
ENSMUSG00000031246	65.137	65.6308	61.314	63.5556	67.2472	61.7249	87.4446	75.4836	66.6758	71.7284	81.7616	73.666	63.5353	79.7308	83.6258	84.8034	Sh3bgrl	X	108138971	108241479	+	3298	protein_coding	SH3-binding domain glutamic acid-rich protein like [Source:MGI Symbol;Acc:MGI:1930849] && sp|Q9JJU8|SH3L1_MOUSE SH3 domain-binding glutamic acid-rich-like protein OS=Mus musculus OX=10090 GN=Sh3bgrl PE=1 SV=1 && PF04908:SH3-binding, glutamic acid-rich protein	-
ENSMUSG00000030189	54.1594	54.9623	53.8195	57.1726	59.1216	62.8486	100.707	68.7425	61.2272	75.5521	67.2574	83.5264	71.1016	64.3418	141.899	76.0163	Ybx3	6	131341818	131365439	-	3075	protein_coding	Y box protein 3 [Source:MGI Symbol;Acc:MGI:2137670] && sp|Q9JKB3|YBOX3_MOUSE Y-box-binding protein 3 OS=Mus musculus OX=10090 GN=Ybx3 PE=1 SV=2 && PF00313:'Cold-shock' DNA-binding domain	CSD
ENSMUSG00000029622	44.5142	45.4418	48.467	49.2849	61.2867	76.428	126.595	85.8162	59.5479	74.7314	73.1115	86.4257	57.9606	69.7838	111.098	78.5272	Arpc1b	5	145051025	145067515	+	5115	protein_coding	actin related protein 2/3 complex, subunit 1B [Source:MGI Symbol;Acc:MGI:1343142] && sp|Q9WV32|ARC1B_MOUSE Actin-related protein 2/3 complex subunit 1B OS=Mus musculus OX=10090 GN=Arpc1b PE=1 SV=4 && -	-
ENSMUSG00000060147	52.0874	50.5715	58.0346	59.2065	54.1218	83.299	131.259	74.4766	62.9405	74.9564	71.6381	80.4872	51.6747	71.8798	72.8992	96.4666	Serpinb6a	13	34101901	34186777	-	5409	protein_coding	serine (or cysteine) peptidase inhibitor, clade B, member 6a [Source:MGI Symbol;Acc:MGI:103123] && sp|Q60854|SPB6_MOUSE Serpin B6 OS=Mus musculus OX=10090 GN=Serpinb6 PE=1 SV=1 && PF00079:Serpin (serine protease inhibitor)	-
ENSMUSG00000029467	62.3727	61.1756	60.2821	60.1026	60.8277	65.4742	102.221	71.2874	57.284	64.8778	71.914	70.3573	63.5111	65.0817	129.727	78.2391	Atp2a2	5	122591576	122640288	-	6081	protein_coding	ATPase, Ca++ transporting, cardiac muscle, slow twitch 2 [Source:MGI Symbol;Acc:MGI:88110] && sp|O55143|AT2A2_MOUSE Sarcoplasmic/endoplasmic reticulum calcium ATPase 2 OS=Mus musculus OX=10090 GN=Atp2a2 PE=1 SV=2 && PF00690:Cation transporter/ATPase, N-terminus|PF00122:E1-E2 ATPase|PF13246:Cation transport ATPase (P-type)|PF00689:Cation transporting ATPase, C-terminus	-
ENSMUSG00000022551	68.1705	67.0126	58.9756	58.4556	53.7374	71.4901	86.6252	80.2864	54.6795	72.938	63.8039	75.2706	59.1805	74.7122	123.504	75.4785	Cyc1	15	76227723	76230460	+	2154	protein_coding	cytochrome c-1 [Source:MGI Symbol;Acc:MGI:1913695] && sp|Q9D0M3|CY1_MOUSE Cytochrome c1, heme protein, mitochondrial OS=Mus musculus OX=10090 GN=Cyc1 PE=1 SV=1 && PF02167:Cytochrome C1 family	-
ENSMUSG00000024870	55.0811	56.6154	56.0277	58.3823	64.23	86.6439	77.6606	81.104	62.9267	87.6969	77.5377	82.2903	57.461	79.244	84.4257	75.5097	Rab1b	19	5149233	5157100	-	2272	protein_coding	RAB1B, member RAS oncogene family [Source:MGI Symbol;Acc:MGI:1923558] && sp|Q9D1G1|RAB1B_MOUSE Ras-related protein Rab-1B OS=Mus musculus OX=10090 GN=Rab1b PE=1 SV=1 && PF00071:Ras family	-
ENSMUSG00000016541	59.0072	57.5842	69.6168	65.2161	68.3677	76.2506	75.9598	77.6547	61.0854	76.1111	78.9003	84.0595	63.0684	79.3953	69.2845	80.2032	Atxn10	15	85220446	85347413	+	1937	protein_coding	ataxin 10 [Source:MGI Symbol;Acc:MGI:1859293] && sp|P28658|ATX10_MOUSE Ataxin-10 OS=Mus musculus OX=10090 GN=Atxn10 PE=1 SV=2 && PF09759:Spinocerebellar ataxia type 10 protein domain	-
ENSMUSG00000008393	80.6536	82.8651	59.1053	58.3058	50.8285	73.3506	75.7819	66.0824	61.2506	73.6694	65.1118	80.5713	62.2305	74.8777	90.0792	86.1145	Carhsp1	16	8476444	8490019	-	2858	protein_coding	calcium regulated heat stable protein 1 [Source:MGI Symbol;Acc:MGI:1196368] && sp|Q9CR86|CHSP1_MOUSE Calcium-regulated heat stable protein 1 OS=Mus musculus OX=10090 GN=Carhsp1 PE=1 SV=1 && PF00313:'Cold-shock' DNA-binding domain	CSD
ENSMUSG00000032330	69.5934	64.247	60.1916	59.267	62.9757	85.5497	109.469	93.2458	62.1388	90.7112	85.1231	86.0802	63.3404	88.2674	8.97808	50.899	Cox7a2	9	79662643	79667160	-	944	protein_coding	cytochrome c oxidase subunit 7A2 [Source:MGI Symbol;Acc:MGI:1316715] && sp|P48771|CX7A2_MOUSE Cytochrome c oxidase subunit 7A2, mitochondrial OS=Mus musculus OX=10090 GN=Cox7a2 PE=1 SV=2 && -	-
ENSMUSG00000017009	34.28	34.4692	37.786	41.6118	56.4928	51.4598	274.97	61.0849	57.2302	50.2459	66.149	63.6564	55.1489	52.8532	148.352	53.9232	Sdc4	2	164266167	164285807	-	2547	protein_coding	syndecan 4 [Source:MGI Symbol;Acc:MGI:1349164] && sp|O35988|SDC4_MOUSE Syndecan-4 OS=Mus musculus OX=10090 GN=Sdc4 PE=1 SV=1 && PF01034:Syndecan domain	-
ENSMUSG00000040462	71.4579	67.9468	77.0381	76.1312	61.7993	78.1051	65.6205	71.198	74.2057	72.2625	58.5422	76.3794	72.1919	65.7556	80.3946	69.3365	Os9	10	126931519	126957000	-	2629	protein_coding	amplified in osteosarcoma [Source:MGI Symbol;Acc:MGI:1924301] && sp|Q8K2C7|OS9_MOUSE Protein OS-9 OS=Mus musculus OX=10090 GN=Os9 PE=1 SV=2 && -	-
ENSMUSG00000029632	62.5879	60.781	58.6038	57.1266	62.8223	74.0389	130.635	84.6965	59.7727	77.2208	80.0122	76.7616	59.386	73.1245	42.4524	75.1252	Ndufa4	6	11900291	11907496	-	1381	protein_coding	Ndufa4, mitochondrial complex associated [Source:MGI Symbol;Acc:MGI:107686] && sp|Q62425|NDUA4_MOUSE Cytochrome c oxidase subunit NDUFA4 OS=Mus musculus OX=10090 GN=Ndufa4 PE=1 SV=2 && -	-
ENSMUSG00000030096	77.2267	78.5325	85.5066	94.8521	58.0584	62.1721	71.0822	79.1297	55.5342	55.1057	70.0963	74.3211	75.7365	64.2529	55.2516	78.1193	Slc6a6	6	91661034	91736047	+	8457	protein_coding	solute carrier family 6 (neurotransmitter transporter, taurine), member 6 [Source:MGI Symbol;Acc:MGI:98488] && sp|O35316|SC6A6_MOUSE Sodium- and chloride-dependent taurine transporter OS=Mus musculus OX=10090 GN=Slc6a6 PE=1 SV=2 && PF00209:Sodium:neurotransmitter symporter family	-
ENSMUSG00000027404	56.1773	54.1872	49.7139	49.7908	54.508	74.4766	128.558	70.1829	64.3249	69.7489	59.8507	79.6368	63.078	69.2582	114.266	76.9859	Snrpb	2	130013555	130021323	-	1850	protein_coding	small nuclear ribonucleoprotein B [Source:MGI Symbol;Acc:MGI:98342] && sp|Q58DW4|RSMB_BOVIN Small nuclear ribonucleoprotein-associated protein B' OS=Bos taurus OX=9913 GN=SNRPB PE=2 SV=1 && PF01423:LSM domain	-
ENSMUSG00000051853	59.1536	60.0122	68.4265	69.6622	66.8898	77.3641	79.8379	77.349	62.2284	70.9678	74.9415	70.5058	65.6105	69.2697	87.8017	73.0347	Arf3	15	98634515	98661095	-	4824	protein_coding	ADP-ribosylation factor 3 [Source:MGI Symbol;Acc:MGI:99432] && sp|Q5E9I6|ARF3_BOVIN ADP-ribosylation factor 3 OS=Bos taurus OX=9913 GN=ARF3 PE=2 SV=3 && -	-
ENSMUSG00000022587	52.2528	50.1116	37.6522	43.3655	76.4629	90.3234	33.7913	96.0864	70.6314	122.772	72.0254	108.014	71.6663	91.7315	44.8284	69.6512	Ly6e	15	74826900	74831752	+	3782	protein_coding	lymphocyte antigen 6 complex, locus E [Source:MGI Symbol;Acc:MGI:106651] && sp|Q64253|LY6E_MOUSE Lymphocyte antigen 6E OS=Mus musculus OX=10090 GN=Ly6e PE=1 SV=3 && PF00021:u-PAR/Ly-6 domain	-
ENSMUSG00000096842	73.6252	18.6613	44.6915	65.5731	57.7024	42.1351	39.4173	54.1569	69.601	81.489	185.394	125.001	110.908	67.2413	25.593	69.8529	Gm10736	13	111730068	111730145	-	78	processed_pseudogene	predicted gene 10736 [Source:MGI Symbol;Acc:MGI:3704412] && - && -	-
ENSMUSG00000036446	63.9258	62.5211	96.4638	95.1438	71.2751	81.2867	27.9796	78.9457	74.4697	71.3907	85.9781	62.1689	69.6349	100.988	22.6756	57.4647	Lum	10	97400990	97408565	+	2448	protein_coding	lumican [Source:MGI Symbol;Acc:MGI:109347] && sp|P51885|LUM_MOUSE Lumican OS=Mus musculus OX=10090 GN=Lum PE=1 SV=2 && PF01462:Leucine rich repeat N-terminal domain|PF13855:Leucine rich repeat	-
ENSMUSG00000029781	56.4469	54.3903	53.1201	52.387	61.2984	77.0993	53.3144	73.6894	61.6605	80.7144	73.4954	82.7367	54.8341	72.6845	138.164	75.492	Fkbp9	6	56809044	56856343	+	3314	protein_coding	FK506 binding protein 9 [Source:MGI Symbol;Acc:MGI:1350921] && sp|Q9Z247|FKBP9_MOUSE Peptidyl-prolyl cis-trans isomerase FKBP9 OS=Mus musculus OX=10090 GN=Fkbp9 PE=1 SV=1 && PF00254:FKBP-type peptidyl-prolyl cis-trans isomerase	-
ENSMUSG00000067288	71.1612	66.2355	63.2532	63.2412	58.1639	60.919	250.042	61.584	48.9989	63.458	59.3808	57.346	53.0628	57.419	29.5211	55.6238	Rps28	17	34038001	34043536	-	1719	protein_coding	ribosomal protein S28 [Source:MGI Symbol;Acc:MGI:1859516] && sp|Q56JX6|RS28_BOVIN 40S ribosomal protein S28 OS=Bos taurus OX=9913 GN=RPS28 PE=3 SV=1 && -	-
ENSMUSG00000019087	69.2436	69.6239	76.2141	74.7299	61.183	75.4143	67.025	78.0807	69.8704	78.8469	80.2936	85.6913	66.5353	75.2838	33.066	58.2806	Atp6ap1	X	73340703	73348327	+	3026	protein_coding	ATPase, H+ transporting, lysosomal accessory protein 1 [Source:MGI Symbol;Acc:MGI:109629] && sp|Q9R1Q9|VAS1_MOUSE V-type proton ATPase subunit S1 OS=Mus musculus OX=10090 GN=Atp6ap1 PE=1 SV=1 && PF05827:Vacuolar ATP synthase subunit S1 (ATP6S1)	-
ENSMUSG00000007850	101.396	99.6678	97.3074	94.6372	89.5199	39.7502	40.1729	41.9094	94.3781	40.619	44.536	45.4543	92.1652	47.9474	92.4706	56.1715	Hnrnph1	11	50267817	50277355	+	5842	protein_coding	heterogeneous nuclear ribonucleoprotein H1 [Source:MGI Symbol;Acc:MGI:1891925] && sp|O35737|HNRH1_MOUSE Heterogeneous nuclear ribonucleoprotein H OS=Mus musculus OX=10090 GN=Hnrnph1 PE=1 SV=3 && PF00076:RNA recognition motif. (a.k.a. RRM, RBD, or RNP domain)	-
ENSMUSG00000023905	40.417	43.6278	38.5823	40.1225	49.2503	60.222	162.056	86.247	54.345	59.3101	68.0827	92.3831	76.0249	66.4414	120.238	58.2441	Tnfrsf12a	17	23894419	23896442	-	1932	protein_coding	tumor necrosis factor receptor superfamily, member 12a [Source:MGI Symbol;Acc:MGI:1351484] && sp|Q9CR75|TNR12_MOUSE Tumor necrosis factor receptor superfamily member 12A OS=Mus musculus OX=10090 GN=Tnfrsf12a PE=2 SV=1 && PF12191:Tumour necrosis factor receptor stn_TNFRSF12A_TNFR domain	-
ENSMUSG00000029581	71.1366	73.3303	72.4405	60.2909	53.3176	72.025	80.2095	60.6758	68.9695	65.1644	61.9051	63.2375	51.2617	76.165	93.4267	88.1413	Fscn1	5	142946098	142958940	+	3012	protein_coding	fascin actin-bundling protein 1 [Source:MGI Symbol;Acc:MGI:1352745] && sp|Q61553|FSCN1_MOUSE Fascin OS=Mus musculus OX=10090 GN=Fscn1 PE=1 SV=4 && PF06268:Fascin domain	-
ENSMUSG00000034566	53.2282	46.6978	49.4337	50.5904	58.2024	58.3276	92.5279	61.6433	59.1989	64.9594	57.4248	61.2555	53.863	54.8946	210.132	78.1788	Atp5h	11	115306515	115310788	-	1465	protein_coding	ATP synthase, H+ transporting, mitochondrial F0 complex, subunit D [Source:MGI Symbol;Acc:MGI:1918929] && sp|Q9DCX2|ATP5H_MOUSE ATP synthase subunit d, mitochondrial OS=Mus musculus OX=10090 GN=Atp5pd PE=1 SV=3 && -	-
ENSMUSG00000058126	107.152	107.708	95.4696	92.4697	51.4176	89.6736	81.6569	50.4772	51.6338	51.6027	89.9098	51.9992	9.76087	95.2439	38.2843	44.5879	Tpm3-rs7	14	113552040	113554186	+	2147	protein_coding	tropomyosin 3, related sequence 7 [Source:MGI Symbol;Acc:MGI:99705] && sp|Q63610|TPM3_RAT Tropomyosin alpha-3 chain OS=Rattus norvegicus OX=10116 GN=Tpm3 PE=1 SV=2 && PF00261:Tropomyosin	-
ENSMUSG00000028447	38.63	42.8903	41.6228	44.1306	55.3039	82.1944	103.534	109.978	69.2417	76.5317	106.751	113.053	64.3732	51.0166	33.0389	76.3204	Dctn3	4	41714798	41723170	-	1042	protein_coding	dynactin 3 [Source:MGI Symbol;Acc:MGI:1859251] && sp|Q9Z0Y1|DCTN3_MOUSE Dynactin subunit 3 OS=Mus musculus OX=10090 GN=Dctn3 PE=1 SV=2 && PF07426:Dynactin subunit p22	-
ENSMUSG00000050912	62.1614	64.9127	74.0113	75.2879	65.9087	69.6695	79.8057	66.1822	58.209	77.414	74.1919	79.9833	74.2483	71.5489	41.4879	69.8276	Tmem123	9	7764042	7794334	+	3109	protein_coding	transmembrane protein 123 [Source:MGI Symbol;Acc:MGI:1919179] && sp|Q91Z22|PORIM_MOUSE Porimin OS=Mus musculus OX=10090 GN=Tmem123 PE=1 SV=1 && PF05283:Multi-glycosylated core protein 24 (MGC-24), sialomucin	-
ENSMUSG00000031604	48.0199	48.8256	73.385	80.3649	60.7927	68.945	80.1997	67.9735	41.366	85.0085	64.6557	67.8511	71.0426	61.781	90.0458	94.1713	Msmo1	8	65171173	65186826	-	6144	protein_coding	methylsterol monoxygenase 1 [Source:MGI Symbol;Acc:MGI:1913484] && sp|Q9CRA4|MSMO1_MOUSE Methylsterol monooxygenase 1 OS=Mus musculus OX=10090 GN=Msmo1 PE=1 SV=1 && -	-
ENSMUSG00000022043	59.2361	59.6598	60.7158	57.4729	62.842	73.6923	62.6272	70.212	60.59	68.5197	76.3259	73.2621	62.0747	73.1425	102.935	80.5229	Trim35	14	66534480	66548873	+	4618	protein_coding	tripartite motif-containing 35 [Source:MGI Symbol;Acc:MGI:1914104] && sp|Q8C006|TRI35_MOUSE E3 ubiquitin-protein ligase TRIM35 OS=Mus musculus OX=10090 GN=Trim35 PE=1 SV=2 && PF13765:SPRY-associated domain|PF13445:RING-type zinc-finger|PF00622:SPRY domain|PF00643:B-box zinc finger	-
ENSMUSG00000022841	54.516	52.9552	62.1885	59.4482	70.3709	75.1886	67.3946	75.803	64.7776	75.5735	75.3799	83.874	64.4403	69.4907	77.6688	68.8363	Ap2m1	16	20354228	20363659	+	4120	protein_coding	adaptor-related protein complex 2, mu 1 subunit [Source:MGI Symbol;Acc:MGI:1298405] && sp|Q3ZC13|AP2M1_BOVIN AP-2 complex subunit mu OS=Bos taurus OX=9913 GN=AP2M1 PE=1 SV=1 && PF00928:Adaptor complexes medium subunit family	-
ENSMUSG00000084838	38.8577	91.5157	59.6226	39.7319	85.5399	104.405	75.6095	57.7829	16.989	49.0786	98.6454	115.697	15.0779	104.126	46.5326	95.5501	Gm10241	16	19995477	19995762	-	286	processed_pseudogene	predicted pseudogene 10241 [Source:MGI Symbol;Acc:MGI:3704461] && sp|P61955|SUMO2_BOVIN Small ubiquitin-related modifier 2 OS=Bos taurus OX=9913 GN=SUMO2 PE=3 SV=1 && -	-
ENSMUSG00000025868	49.9735	54.4928	47.7882	48.2891	96.4297	115.221	92.3102	122.361	77.5375	61.7141	84.6692	60.4413	51.6959	53.456	34.1572	43.6966	Higd2a	13	54738020	54738971	+	648	protein_coding	HIG1 domain family, member 2A [Source:MGI Symbol;Acc:MGI:1914294] && sp|Q9CQJ1|HIG2A_MOUSE HIG1 domain family member 2A OS=Mus musculus OX=10090 GN=Higd2a PE=3 SV=1 && PF04588:Hypoxia induced protein conserved region	-
ENSMUSG00000028820	84.8055	81.6897	81.3607	77.7341	64.8127	47.2965	76.5125	47.9614	70.0958	50.9862	55.1783	53.8959	69.3476	56.6708	97.7336	71.2999	Sfpq	4	126915117	126930806	+	4743	protein_coding	splicing factor proline/glutamine rich (polypyrimidine tract binding protein associated) [Source:MGI Symbol;Acc:MGI:1918764] && sp|Q8VIJ6|SFPQ_MOUSE Splicing factor, proline- and glutamine-rich OS=Mus musculus OX=10090 GN=Sfpq PE=1 SV=1 && PF08075:NOPS (NUC059) domain|PF00076:RNA recognition motif. (a.k.a. RRM, RBD, or RNP domain)	-
ENSMUSG00000024248	48.3708	46.7065	41.8446	42.4571	52.7957	68.9708	124.535	68.3429	46.1345	80.8136	70.9626	78.8438	49.4575	70.4105	108.549	83.527	Cox7a2l	17	83809347	83824759	-	1478	protein_coding	cytochrome c oxidase subunit 7A2 like [Source:MGI Symbol;Acc:MGI:106015] && sp|Q61387|COX7R_MOUSE Cytochrome c oxidase subunit 7A-related protein, mitochondrial OS=Mus musculus OX=10090 GN=Cox7a2l PE=1 SV=1 && -	-
ENSMUSG00000032374	47.0053	47.9965	52.5283	51.4108	74.0439	64.1247	138.021	66.4749	61.3971	62.7607	70.3495	68.2523	65.809	75.8104	70.7518	65.2259	Plod2	9	92424276	92490481	+	5392	protein_coding	procollagen lysine, 2-oxoglutarate 5-dioxygenase 2 [Source:MGI Symbol;Acc:MGI:1347007] && sp|Q9R0B9|PLOD2_MOUSE Procollagen-lysine,2-oxoglutarate 5-dioxygenase 2 OS=Mus musculus OX=10090 GN=Plod2 PE=1 SV=2 && -	-
ENSMUSG00000025190	56.535	55.3967	44.93	46.1899	34.4854	46.2673	316.792	53.0149	33.2703	52.1542	37.2995	47.9852	54.2249	45.7022	106.059	48.8895	Got1	19	43488191	43513044	-	2539	protein_coding	glutamic-oxaloacetic transaminase 1, soluble [Source:MGI Symbol;Acc:MGI:95791] && sp|P05201|AATC_MOUSE Aspartate aminotransferase, cytoplasmic OS=Mus musculus OX=10090 GN=Got1 PE=1 SV=3 && PF00155:Aminotransferase class I and II	-
ENSMUSG00000038991	51.5698	51.6541	51.7679	51.2327	60.5969	72.5951	68.7567	71.1648	62.7004	71.1557	71.2899	75.4401	56.8793	75.458	106.22	80.2677	Txndc5	13	38684055	38712800	-	4492	protein_coding	thioredoxin domain containing 5 [Source:MGI Symbol;Acc:MGI:2145316] && sp|Q91W90|TXND5_MOUSE Thioredoxin domain-containing protein 5 OS=Mus musculus OX=10090 GN=Txndc5 PE=1 SV=2 && PF00085:Thioredoxin	-
ENSMUSG00000000001	53.6383	58.3478	53.8689	53.5105	57.019	66.2553	111.303	69.3429	53.4483	68.0997	70.9989	72.269	57.6508	71.5359	89.6484	69.1142	Gnai3	3	108014596	108053462	-	3262	protein_coding	guanine nucleotide binding protein (G protein), alpha inhibiting 3 [Source:MGI Symbol;Acc:MGI:95773] && sp|Q9DC51|GNAI3_MOUSE Guanine nucleotide-binding protein G(i) subunit alpha-3 OS=Mus musculus OX=10090 GN=Gnai3 PE=1 SV=3 && PF00503:G-protein alpha subunit	-
ENSMUSG00000031119	79.4798	79.8488	63.6985	64.5422	54.287	66.0874	64.0708	61.3802	66.791	63.7927	62.0031	87.6023	62.428	73.4925	50.6239	74.1602	Gpc4	X	51141898	51254129	-	2651	protein_coding	glypican 4 [Source:MGI Symbol;Acc:MGI:104902] && sp|P51655|GPC4_MOUSE Glypican-4 OS=Mus musculus OX=10090 GN=Gpc4 PE=1 SV=2 && -	-
ENSMUSG00000033916	54.3177	57.2508	58.299	59.5674	56.9353	64.1816	96.7815	64.8708	61.0866	62.3985	61.4426	66.413	55.0325	61.3035	117.724	74.6097	Chmp2a	7	12765937	12768734	-	1162	protein_coding	charged multivesicular body protein 2A [Source:MGI Symbol;Acc:MGI:1916203] && sp|Q9DB34|CHM2A_MOUSE Charged multivesicular body protein 2a OS=Mus musculus OX=10090 GN=Chmp2a PE=1 SV=1 && PF03357:Snf7	-
ENSMUSG00000042406	55.0003	54.059	49.734	50.8303	64.7329	75.0855	148.642	71.8517	60.0561	63.2709	53.7867	69.2037	60.2272	58.233	71.3212	62.699	Atf4	15	80139385	80141742	+	2358	protein_coding	activating transcription factor 4 [Source:MGI Symbol;Acc:MGI:88096] && sp|Q06507|ATF4_MOUSE Cyclic AMP-dependent transcription factor ATF-4 OS=Mus musculus OX=10090 GN=Atf4 PE=1 SV=2 && PF00170:bZIP transcription factor	TF_bZIP
ENSMUSG00000030062	45.9908	47.2194	49.2399	49.6154	56.6626	70.2687	74.0396	68.4329	57.3389	69.8229	69.5536	70.7655	54.9255	69.3443	134.53	77.9035	Rpn1	6	88061464	88082286	+	4512	protein_coding	ribophorin I [Source:MGI Symbol;Acc:MGI:98084] && sp|Q91YQ5|RPN1_MOUSE Dolichyl-diphosphooligosaccharide--protein glycosyltransferase subunit 1 OS=Mus musculus OX=10090 GN=Rpn1 PE=1 SV=1 && PF04597:Ribophorin I	-
ENSMUSG00000020088	53.9983	57.1465	54.8989	55.5736	61.6033	65.6361	88.4823	72.3246	60.712	70.3877	72.4704	76.1781	58.3045	73.398	75.0724	68.6972	Sar1a	10	61516078	61529076	+	3740	protein_coding	secretion associated Ras related GTPase 1A [Source:MGI Symbol;Acc:MGI:98230] && sp|Q9NR31|SAR1A_HUMAN GTP-binding protein SAR1a OS=Homo sapiens OX=9606 GN=SAR1A PE=1 SV=1 && PF00025:ADP-ribosylation factor family	-
ENSMUSG00000015092	61.9956	60.0505	66.547	62.8337	56.9856	67.5697	63.2133	70.0659	64.8209	69.6004	61.0146	75.0181	61.8326	63.6059	93.5248	65.8716	Edf1	2	25447859	25452094	+	1317	protein_coding	endothelial differentiation-related factor 1 [Source:MGI Symbol;Acc:MGI:1891227] && sp|Q9JMG1|EDF1_MOUSE Endothelial differentiation-related factor 1 OS=Mus musculus OX=10090 GN=Edf1 PE=1 SV=1 && -	-
ENSMUSG00000025290	67.9291	65.8412	55.2479	54.5572	55.039	65.7216	125.818	65.4517	62.715	64.4177	62.8953	72.3892	60.2803	67.6803	52.1466	65.9062	Rps24	14	24537193	24547027	+	6256	protein_coding	ribosomal protein S24 [Source:MGI Symbol;Acc:MGI:98147] && sp|Q56JU9|RS24_BOVIN 40S ribosomal protein S24 OS=Bos taurus OX=9913 GN=RPS24 PE=2 SV=2 && PF01282:Ribosomal protein S24e	-
ENSMUSG00000039016	48.9137	41.9939	48.2289	56.03	56.5571	79.715	109.146	86.0122	51.8259	74.3618	81.3409	75.1301	50.4567	77.6832	45.0958	81.0951	Timm8b	9	50515210	50516620	+	518	protein_coding	translocase of inner mitochondrial membrane 8B [Source:MGI Symbol;Acc:MGI:1353424] && sp|P62077|TIM8B_MOUSE Mitochondrial import inner membrane translocase subunit Tim8 B OS=Mus musculus OX=10090 GN=Timm8b PE=1 SV=1 && -	-
ENSMUSG00000040731	50.8652	51.1522	50.4742	52.659	52.5731	66.569	108.891	62.8894	52.3817	64.7533	59.9063	68.0339	52.3613	61.2439	134.845	73.2849	Eif4h	5	134648575	134668344	-	5551	protein_coding	eukaryotic translation initiation factor 4H [Source:MGI Symbol;Acc:MGI:1341822] && sp|Q9WUK2|IF4H_MOUSE Eukaryotic translation initiation factor 4H OS=Mus musculus OX=10090 GN=Eif4h PE=1 SV=3 && PF00076:RNA recognition motif. (a.k.a. RRM, RBD, or RNP domain)	-
ENSMUSG00000018042	52.5737	53.9794	65.9933	66.018	59.4131	74.8262	95.5381	72.8031	60.4907	72.2793	66.004	74.8095	65.332	63.8827	58.2287	60.5863	Cyb5r3	15	83037695	83056793	-	4298	protein_coding	cytochrome b5 reductase 3 [Source:MGI Symbol;Acc:MGI:94893] && sp|Q9DCN2|NB5R3_MOUSE NADH-cytochrome b5 reductase 3 OS=Mus musculus OX=10090 GN=Cyb5r3 PE=1 SV=3 && PF00970:Oxidoreductase FAD-binding domain|PF00175:Oxidoreductase NAD-binding domain	-
ENSMUSG00000062554	30.4946	51.505	55.2017	52.1146	37.3961	61.2673	113.065	70.9434	58.0648	71.0563	56.1133	89.4588	56.4534	68.2852	102.4	88.3228	Gm12751	4	34354043	34354423	+	381	processed_pseudogene	predicted gene 12751 [Source:MGI Symbol;Acc:MGI:3651049] && sp|P0DPB5|RPC22_HUMAN Protein POLR1D, isoform 2 OS=Homo sapiens OX=9606 GN=POLR1D PE=1 SV=1 && -	-
ENSMUSG00000031207	39.6387	40.4861	59.2423	53.1633	66.196	67.5946	88.2306	66.9683	57.6781	59.1973	70.4176	60.5845	56.0131	55.3388	157.596	58.5585	Msn	X	95139648	95212158	+	6327	protein_coding	moesin [Source:MGI Symbol;Acc:MGI:97167] && sp|P26041|MOES_MOUSE Moesin OS=Mus musculus OX=10090 GN=Msn PE=1 SV=3 && PF00373:FERM central domain|PF09379:FERM N-terminal domain|PF09380:FERM C-terminal PH-like domain|PF00769:Ezrin/radixin/moesin family	-
ENSMUSG00000020386	48.1318	48.6053	50.9929	55.4801	49.46	64.954	91.2973	70.2069	52.3206	73.6251	82.8715	72.6498	52.3372	71.4467	88.5734	80.9355	Sar1b	11	51654514	51682752	+	1255	protein_coding	secretion associated Ras related GTPase 1B [Source:MGI Symbol;Acc:MGI:1913647] && sp|Q9CQC9|SAR1B_MOUSE GTP-binding protein SAR1b OS=Mus musculus OX=10090 GN=Sar1b PE=1 SV=1 && PF00025:ADP-ribosylation factor family	-
ENSMUSG00000029447	64.275	60.6203	53.8649	53.2371	52.3756	53.6513	102.983	60.6817	49.4014	60.7875	58.9372	70.3737	54.8732	63.3708	120.25	73.7597	Cct6a	5	129864062	129875212	+	3499	protein_coding	chaperonin containing Tcp1, subunit 6a (zeta) [Source:MGI Symbol;Acc:MGI:107943] && sp|P80317|TCPZ_MOUSE T-complex protein 1 subunit zeta OS=Mus musculus OX=10090 GN=Cct6a PE=1 SV=3 && PF00118:TCP-1/cpn60 chaperonin family	-
ENSMUSG00000056501	57.3633	61.6349	44.7911	43.5358	39.8211	50.1475	193.408	61.582	44.1818	57.5814	43.2668	71.5307	44.8262	54.9685	121.855	60.5346	Cebpb	2	167530835	167532338	+	1504	protein_coding	CCAAT/enhancer binding protein (C/EBP), beta [Source:MGI Symbol;Acc:MGI:88373] && sp|P28033|CEBPB_MOUSE CCAAT/enhancer-binding protein beta OS=Mus musculus OX=10090 GN=Cebpb PE=1 SV=1 && PF07716:Basic region leucine zipper	C/EBP
ENSMUSG00000022193	40.3387	41.7071	44.8183	42.4821	38.3929	68.3035	127.147	82.9596	43.2076	84.8428	72.4786	59.819	64.756	72.6126	97.742	67.6092	Psmb5	14	54851576	54855479	-	899	protein_coding	proteasome (prosome, macropain) subunit, beta type 5 [Source:MGI Symbol;Acc:MGI:1194513] && sp|O55234|PSB5_MOUSE Proteasome subunit beta type-5 OS=Mus musculus OX=10090 GN=Psmb5 PE=1 SV=3 && PF00227:Proteasome subunit	-
ENSMUSG00000011179	46.8413	42.8987	44.6279	42.9733	38.8274	62.5901	136.305	58.8027	52.248	58.5593	57.1334	79.4467	51.6929	60.447	142.896	71.5095	Odc1	12	17594795	17601506	+	3405	protein_coding	ornithine decarboxylase, structural 1 [Source:MGI Symbol;Acc:MGI:97402] && sp|P00860|DCOR_MOUSE Ornithine decarboxylase OS=Mus musculus OX=10090 GN=Odc1 PE=1 SV=2 && PF00278:Pyridoxal-dependent decarboxylase, C-terminal sheet domain|PF02784:Pyridoxal-dependent decarboxylase, pyridoxal binding domain	-
ENSMUSG00000068749	42.8892	43.2589	43.1234	44.654	52.737	64.5157	98.5799	64.8843	52.049	76.3398	66.9042	68.7901	47.9906	65.6788	128.635	86.1667	Psma5	3	108164242	108187290	+	1321	protein_coding	proteasome subunit alpha 5 [Source:MGI Symbol;Acc:MGI:1347009] && sp|Q5E987|PSA5_BOVIN Proteasome subunit alpha type-5 OS=Bos taurus OX=9913 GN=PSMA5 PE=1 SV=1 && PF00227:Proteasome subunit|PF10584:Proteasome subunit A N-terminal signature	-
ENSMUSG00000040652	56.3215	57.6066	58.0018	58.0072	68.7165	64.8702	57.6177	69.4558	65.6549	72.3756	67.434	68.9406	58.34	63.3267	93.5285	66.5924	Oaz2	9	65575283	65597582	+	2990	protein_coding	ornithine decarboxylase antizyme 2 [Source:MGI Symbol;Acc:MGI:109492] && sp|O08608|OAZ2_MOUSE Ornithine decarboxylase antizyme 2 OS=Mus musculus OX=10090 GN=Oaz2 PE=1 SV=2 && PF02100:Ornithine decarboxylase antizyme	-
ENSMUSG00000032786	32.7233	31.5438	29.186	29.0496	40.0051	60.3977	308.949	56.4972	28.2567	43.9302	23.5873	43.4485	61.7367	42.5854	159.176	53.8414	Alas1	9	106110654	106125853	-	6174	protein_coding	aminolevulinic acid synthase 1 [Source:MGI Symbol;Acc:MGI:87989] && sp|Q8VC19|HEM1_MOUSE 5-aminolevulinate synthase, nonspecific, mitochondrial OS=Mus musculus OX=10090 GN=Alas1 PE=1 SV=2 && PF09029:5-aminolevulinate synthase presequence|PF00155:Aminotransferase class I and II	-
ENSMUSG00000070803	35.9742	37.0769	68.8676	67.6068	52.3283	52.1769	49.068	69.1731	57.4618	45.0469	63.0198	90.0046	65.8727	60.3311	149.677	79.9682	Cited4	4	120523769	120525017	+	1249	protein_coding	Cbp/p300-interacting transactivator, with Glu/Asp-rich carboxy-terminal domain, 4 [Source:MGI Symbol;Acc:MGI:1861694] && sp|Q9WUL8|CITE4_MOUSE Cbp/p300-interacting transactivator 4 OS=Mus musculus OX=10090 GN=Cited4 PE=1 SV=1 && PF04487:CITED	-
ENSMUSG00000024245	39.7392	40.1626	137.386	118.524	83.7809	64.892	41.2115	99.763	106.481	40.1666	46.5439	37.8643	54.2321	31.012	62.0937	38.734	Tmem178	17	81252061	81309245	+	1696	protein_coding	transmembrane protein 178 [Source:MGI Symbol;Acc:MGI:1915277] && sp|Q9CZ16|T178A_MOUSE Transmembrane protein 178A OS=Mus musculus OX=10090 GN=Tmem178a PE=1 SV=3 && -	-
ENSMUSG00000049265	99.6539	95.7805	132.666	130.812	54.4327	58.4621	4.99193	51.5209	61.8464	38.5373	44.3072	53.3794	60.9478	42.7559	59.2184	52.0237	Kcnk3	5	30745514	30782615	+	3976	protein_coding	potassium channel, subfamily K, member 3 [Source:MGI Symbol;Acc:MGI:1100509] && sp|O35111|KCNK3_MOUSE Potassium channel subfamily K member 3 OS=Mus musculus OX=10090 GN=Kcnk3 PE=1 SV=2 && -	-
ENSMUSG00000002233	41.6549	41.549	51.2406	44.2856	57.8355	69.4265	132.086	68.9387	58.4997	70.2018	62.5092	76.8528	48.3959	63.2193	90.8666	63.4929	Rhoc	3	104695691	104701775	+	1618	protein_coding	ras homolog family member C [Source:MGI Symbol;Acc:MGI:106028] && sp|Q1RMJ6|RHOC_BOVIN Rho-related GTP-binding protein RhoC OS=Bos taurus OX=9913 GN=RHOC PE=2 SV=1 && PF00071:Ras family	-
ENSMUSG00000020671	53.6202	55.3222	65.6239	64.384	57.5667	60.5379	78.5727	63.2266	58.9017	56.9266	66.7251	66.7124	61.0316	60.7058	95.1963	69.9781	Rab10	12	3297428	3359969	-	3513	protein_coding	RAB10, member RAS oncogene family [Source:MGI Symbol;Acc:MGI:105066] && sp|P61026|RAB10_HUMAN Ras-related protein Rab-10 OS=Homo sapiens OX=9606 GN=RAB10 PE=1 SV=1 && PF00071:Ras family	-
ENSMUSG00000081824	50.6734	53.3189	7.19408	11.042	104.043	56.5323	118.013	57.8001	128.149	55.0711	6.93304	116.716	7.91303	59.7279	91.1229	108.763	Ndufs5-ps	16	42775994	42776312	+	319	processed_pseudogene	NADH:ubiquinone oxidoreductase core subunit S5, pseudogene [Source:MGI Symbol;Acc:MGI:3612445] && sp|Q99LY9|NDUS5_MOUSE NADH dehydrogenase [ubiquinone] iron-sulfur protein 5 OS=Mus musculus OX=10090 GN=Ndufs5 PE=1 SV=3 && PF10200:NADH:ubiquinone oxidoreductase, NDUFS5-15kDa	-
ENSMUSG00000038539	44.7561	44.8893	38.4217	41.2913	74.801	92.9945	61.0727	68.0687	78.0827	76.4825	49.5952	86.6313	57.2327	54.8328	106.12	57.6796	Atf5	7	44461680	44466082	-	1993	protein_coding	activating transcription factor 5 [Source:MGI Symbol;Acc:MGI:2141857] && sp|O70191|ATF5_MOUSE Cyclic AMP-dependent transcription factor ATF-5 OS=Mus musculus OX=10090 GN=Atf5 PE=1 SV=2 && PF00170:bZIP transcription factor	TF_bZIP
ENSMUSG00000041329	75.1526	73.9833	71.3971	77.6814	62.5313	77.992	15.3372	52.7803	75.3332	62.0155	69.4942	82.7941	81.7795	79.4725	23.5166	51.3612	Atp1b2	11	69490562	69496768	-	4085	protein_coding	ATPase, Na+/K+ transporting, beta 2 polypeptide [Source:MGI Symbol;Acc:MGI:88109] && sp|P14231|AT1B2_MOUSE Sodium/potassium-transporting ATPase subunit beta-2 OS=Mus musculus OX=10090 GN=Atp1b2 PE=1 SV=2 && PF00287:Sodium / potassium ATPase beta chain	-
ENSMUSG00000040681	53.2067	59.2663	55.1769	56.3338	58.6534	60.1045	77.3277	64.3506	64.0813	61.8406	67.5892	65.317	59.8051	67.3775	89.811	72.3428	Hmgn1	16	95921818	95928929	-	3221	protein_coding	high mobility group nucleosomal binding domain 1 [Source:MGI Symbol;Acc:MGI:96120] && sp|P18608|HMGN1_MOUSE Non-histone chromosomal protein HMG-14 OS=Mus musculus OX=10090 GN=Hmgn1 PE=1 SV=2 && -	-
ENSMUSG00000001473	40.2785	40.8808	46.1073	46.6085	59.6319	69.1243	129.792	89.7726	54.0438	66.4241	83.1433	79.8696	56.5808	71.3983	46.8923	51.8393	Tubb6	18	67523787	67535819	+	2437	protein_coding	tubulin, beta 6 class V [Source:MGI Symbol;Acc:MGI:1915201] && sp|Q922F4|TBB6_MOUSE Tubulin beta-6 chain OS=Mus musculus OX=10090 GN=Tubb6 PE=1 SV=1 && PF03953:Tubulin C-terminal domain|PF00091:Tubulin/FtsZ family, GTPase domain	-
ENSMUSG00000054808	53.586	54.5395	62.4704	61.1713	61.3174	75.0596	78.1586	76.4354	60.0526	70.6151	70.4162	79.7241	58.0432	65.715	45.0478	58.6592	Actn4	7	28592673	28661765	-	6127	protein_coding	actinin alpha 4 [Source:MGI Symbol;Acc:MGI:1890773] && sp|P57780|ACTN4_MOUSE Alpha-actinin-4 OS=Mus musculus OX=10090 GN=Actn4 PE=1 SV=1 && PF00307:Calponin homology (CH) domain|PF08726:Ca2+ insensitive EF hand|PF00435:Spectrin repeat	-
ENSMUSG00000027002	65.4281	63.4512	59.0002	60.4364	56.6874	72.0586	76.8017	67.6238	50.9039	73.5902	73.9989	70.9655	56.8263	60.4036	55.0939	66.8802	Nckap1	2	80330856	80411724	-	4964	protein_coding	NCK-associated protein 1 [Source:MGI Symbol;Acc:MGI:1355333] && sp|P28660|NCKP1_MOUSE Nck-associated protein 1 OS=Mus musculus OX=10090 GN=Nckap1 PE=1 SV=2 && -	-
ENSMUSG00000005397	55.7317	55.6148	81.2993	66.9918	71.9675	73.48	43.5988	71.082	67.4681	70.0465	79.46	66.941	63.2382	67.5005	37.0396	55.6401	Nid1	13	13612136	13686854	+	6943	protein_coding	nidogen 1 [Source:MGI Symbol;Acc:MGI:97342] && sp|P10493|NID1_MOUSE Nidogen-1 OS=Mus musculus OX=10090 GN=Nid1 PE=1 SV=2 && PF00086:Thyroglobulin type-1 repeat|PF07645:Calcium-binding EGF domain|PF12662:Complement Clr-like EGF-like|PF06119:Nidogen-like|PF07474:G2F domain|PF00058:Low-density lipoprotein receptor repeat class B|PF14670:Coagulation Factor Xa inhibitory site|PF12947:EGF domain	-
ENSMUSG00000001056	57.9297	57.1798	50.5705	51.1992	45.8035	72.5782	92.4689	69.612	48.1304	76.1085	59.0592	80.4274	53.2999	66.1414	64.4208	82.1548	Nhp2	11	51510562	51514541	+	1146	protein_coding	NHP2 ribonucleoprotein [Source:MGI Symbol;Acc:MGI:1098547] && sp|Q9CRB2|NHP2_MOUSE H/ACA ribonucleoprotein complex subunit 2 OS=Mus musculus OX=10090 GN=Nhp2 PE=1 SV=1 && PF01248:Ribosomal protein L7Ae/L30e/S12e/Gadd45 family	-
ENSMUSG00000039067	52.8562	54.2442	50.6985	51.6558	53.7101	62.8019	94.4015	64.5828	55.7054	63.2912	60.4458	72.0505	57.787	62.3171	97.3675	72.3185	Psmd7	8	108307013	108315096	-	2261	protein_coding	proteasome (prosome, macropain) 26S subunit, non-ATPase, 7 [Source:MGI Symbol;Acc:MGI:1351511] && sp|P26516|PSMD7_MOUSE 26S proteasome non-ATPase regulatory subunit 7 OS=Mus musculus OX=10090 GN=Psmd7 PE=1 SV=2 && PF13012:Maintenance of mitochondrial structure and function|PF01398:JAB1/Mov34/MPN/PAD-1 ubiquitin protease	-
ENSMUSG00000020149	57.8626	55.9113	56.2715	58.3875	61.1844	59.0342	99.1128	64.8153	56.6753	63.3845	70.1507	68.5825	59.2124	64.1618	64.8998	62.8224	Rab1a	11	20151432	20176856	+	3799	protein_coding	RAB1A, member RAS oncogene family [Source:MGI Symbol;Acc:MGI:97842] && sp|P62822|RAB1A_CANLF Ras-related protein Rab-1A OS=Canis lupus familiaris OX=9615 GN=RAB1A PE=1 SV=3 && PF00071:Ras family	-
ENSMUSG00000100862	79.839	44.0507	49.7441	48.8213	46.1833	67.7393	195.346	57.8	40.7967	83.1149	77.2426	82.4136	38.5107	84.6996	1.23971	24.3167	Gm10925	1	24653055	24653732	-	678	unprocessed_pseudogene	predicted gene 10925 [Source:MGI Symbol;Acc:MGI:3809095] && sp|P00848|ATP6_MOUSE ATP synthase subunit a OS=Mus musculus OX=10090 GN=Mtatp6 PE=1 SV=1 && -	-
ENSMUSG00000040010	43.4582	41.6395	54.6363	57.1462	54.6734	101.565	141.649	66.6446	41.4486	79.8041	37.4617	70.6604	55.1841	71.2744	59.4466	44.455	Slc7a5	8	122607889	122634433	-	3708	protein_coding	solute carrier family 7 (cationic amino acid transporter, y+ system), member 5 [Source:MGI Symbol;Acc:MGI:1298205] && sp|Q9Z127|LAT1_MOUSE Large neutral amino acids transporter small subunit 1 OS=Mus musculus OX=10090 GN=Slc7a5 PE=1 SV=2 && -	-
ENSMUSG00000000346	51.0559	51.819	56.336	55.3899	58.357	64.5974	158.663	61.592	59.3807	68.5842	66.2123	62.0987	57.9926	68.9704	24.4067	50.9905	Dazap2	15	100513230	100518642	+	2900	protein_coding	DAZ associated protein 2 [Source:MGI Symbol;Acc:MGI:1344344] && sp|Q9DCP9|DAZP2_MOUSE DAZ-associated protein 2 OS=Mus musculus OX=10090 GN=Dazap2 PE=1 SV=1 && PF11029:DAZ associated protein 2 (DAZAP2)	-
ENSMUSG00000040212	45.6023	47.7442	50.7485	46.6751	72.8849	80.336	88.6097	69.9563	88.7832	63.9911	71.6669	72.7264	62.8756	80.8164	23.3807	47.4466	Emp3	7	45567447	45570828	-	1071	protein_coding	epithelial membrane protein 3 [Source:MGI Symbol;Acc:MGI:1098729] && sp|O35912|EMP3_MOUSE Epithelial membrane protein 3 OS=Mus musculus OX=10090 GN=Emp3 PE=2 SV=2 && PF00822:PMP-22/EMP/MP20/Claudin family	-
ENSMUSG00000020810	53.1509	57.4489	64.9657	68.9106	61.088	72.7859	74.8302	65.9617	57.5377	67.1976	62.9732	59.0921	58.3867	61.0305	71.4562	55.9649	Cygb	11	116536421	116545139	-	2331	protein_coding	cytoglobin [Source:MGI Symbol;Acc:MGI:2149481] && sp|Q9CX80|CYGB_MOUSE Cytoglobin OS=Mus musculus OX=10090 GN=Cygb PE=1 SV=1 && PF00042:Globin	-
ENSMUSG00000047126	53.0642	51.7854	59.0697	58.4825	56.7319	71.02	68.058	69.641	49.3926	67.2736	73.7467	70.4018	50.9242	63.123	77.3169	72.2891	Cltc	11	86585177	86648391	-	8499	protein_coding	clathrin, heavy polypeptide (Hc) [Source:MGI Symbol;Acc:MGI:2388633] && sp|Q68FD5|CLH1_MOUSE Clathrin heavy chain 1 OS=Mus musculus OX=10090 GN=Cltc PE=1 SV=3 && PF00637:Region in Clathrin and VPS|PF09268:Clathrin, heavy-chain linker|PF13838:Clathrin-H-link|PF01394:Clathrin propeller repeat	-
ENSMUSG00000031848	36.2688	36.2259	36.7457	41.4185	43.1208	66.3012	81.7509	59.8891	55.7009	54.1472	50.6172	52.2609	40.5814	58.5784	216.677	81.8636	Lsm4	8	71125898	71131402	+	1038	protein_coding	LSM4 homolog, U6 small nuclear RNA and mRNA degradation associated [Source:MGI Symbol;Acc:MGI:1354692] && sp|Q9QXA5|LSM4_MOUSE U6 snRNA-associated Sm-like protein LSm4 OS=Mus musculus OX=10090 GN=Lsm4 PE=1 SV=1 && PF01423:LSM domain	-
novel.269	9.82242	10.6791	15.8025	14.0394	40.7944	34.9418	355.598	46.5577	40.9706	26.8941	42.0171	40.0366	37.2271	16.255	250.473	29.2801	-	2	176942712	176950566	-	7855	-	- && sp|P21414|POL_GALV Gag-Pol polyprotein OS=Gibbon ape leukemia virus OX=11840 GN=pol PE=3 SV=2 && -	-
ENSMUSG00000053898	56.7939	60.543	62.7922	61.8571	55.4299	73.6933	60.5157	68.4437	64.973	69.8817	66.8636	76.2347	58.1031	67.0217	43.7774	62.8269	Ech1	7	28524642	28531672	+	2284	protein_coding	enoyl coenzyme A hydratase 1, peroxisomal [Source:MGI Symbol;Acc:MGI:1858208] && sp|O35459|ECH1_MOUSE Delta(3,5)-Delta(2,4)-dienoyl-CoA isomerase, mitochondrial OS=Mus musculus OX=10090 GN=Ech1 PE=1 SV=1 && PF00378:Enoyl-CoA hydratase/isomerase	-
ENSMUSG00000007564	47.702	47.138	50.7749	48.8531	50.6264	66.0293	104.468	62.8748	52.7131	66.2033	64.7886	67.5655	49.4898	65.2663	92.745	71.6568	Ppp2r1a	17	21165573	21186178	+	3411	protein_coding	protein phosphatase 2, regulatory subunit A, alpha [Source:MGI Symbol;Acc:MGI:1926334] && sp|Q32PI5|2AAA_BOVIN Serine/threonine-protein phosphatase 2A 65 kDa regulatory subunit A alpha isoform OS=Bos taurus OX=9913 GN=PPP2R1A PE=1 SV=1 && PF13646:HEAT repeats	-
ENSMUSG00000075700	58.1955	57.7074	62.5207	65.8408	61.6694	54.1118	70.6796	67.5758	53.6252	63.8718	70.4485	64.6704	60.3254	65.4641	65.5795	65.4581	Selenot	3	58484057	58500554	+	3436	protein_coding	selenoprotein T [Source:MGI Symbol;Acc:MGI:1916477] && sp|P62342|SELT_MOUSE Thioredoxin reductase-like selenoprotein T OS=Mus musculus OX=10090 GN=Selenot PE=1 SV=2 && PF10262:Rdx family	-
ENSMUSG00000029455	61.5191	63.7596	62.9217	58.4087	59.8731	65.6165	76.2005	57.6857	66.9078	71.8098	56.15	68.1408	60.8063	63.2868	52.6969	58.8241	Aldh2	5	121704090	121731887	-	5126	protein_coding	aldehyde dehydrogenase 2, mitochondrial [Source:MGI Symbol;Acc:MGI:99600] && sp|P47738|ALDH2_MOUSE Aldehyde dehydrogenase, mitochondrial OS=Mus musculus OX=10090 GN=Aldh2 PE=1 SV=1 && PF00171:Aldehyde dehydrogenase family	-
ENSMUSG00000057522	52.2311	51.197	54.8989	58.9746	63.3184	61.0796	84.1767	60.4725	58.6625	56.5803	67.2642	60.6533	58.1905	60.2672	91.9284	63.5928	Spop	11	95304906	95384232	+	3159	protein_coding	speckle-type BTB/POZ protein [Source:MGI Symbol;Acc:MGI:1343085] && sp|Q0VCW1|SPOP_BOVIN Speckle-type POZ protein OS=Bos taurus OX=9913 GN=SPOP PE=2 SV=1 && PF00651:BTB/POZ domain|PF00917:MATH domain	ZBTB
ENSMUSG00000030678	69.46	65.975	65.0393	62.6659	64.2429	58.7569	61.6539	56.2787	65.526	57.1821	56.7563	59.9745	63.5358	58.0487	78.4581	57.2867	Maz	7	126621302	126626209	-	2976	protein_coding	MYC-associated zinc finger protein (purine-binding transcription factor) [Source:MGI Symbol;Acc:MGI:1338823] && sp|P56671|MAZ_MOUSE Myc-associated zinc finger protein OS=Mus musculus OX=10090 GN=Maz PE=1 SV=1 && PF00096:Zinc finger, C2H2 type	zf-C2H2
ENSMUSG00000037815	55.4827	54.3299	64.1395	66.6177	61.4689	64.8716	69.8652	57.5863	51.4793	66.9644	69.5024	67.8241	63.7857	65.2267	57.2234	64.3836	Ctnna1	18	35251912	35387832	+	6425	protein_coding	catenin (cadherin associated protein), alpha 1 [Source:MGI Symbol;Acc:MGI:88274] && sp|P26231|CTNA1_MOUSE Catenin alpha-1 OS=Mus musculus OX=10090 GN=Ctnna1 PE=1 SV=1 && PF01044:Vinculin family	-
ENSMUSG00000024900	58.7472	59.6669	75.9765	71.9296	59.4121	65.1893	55.0109	69.966	55.5284	68.06	65.9586	69.955	54.1576	60.1243	52.1479	57.2076	Cpt1a	19	3372334	3435733	+	7642	protein_coding	carnitine palmitoyltransferase 1a, liver [Source:MGI Symbol;Acc:MGI:1098296] && sp|P97742|CPT1A_MOUSE Carnitine O-palmitoyltransferase 1, liver isoform OS=Mus musculus OX=10090 GN=Cpt1a PE=1 SV=4 && PF16484:Carnitine O-palmitoyltransferase N-terminus|PF00755:Choline/Carnitine o-acyltransferase	-
ENSMUSG00000031532	40.9877	40.8374	61.4301	62.8658	45.2971	59.5907	73.1623	59.2118	63.5994	58.0096	67.7827	81.6134	49.7242	67.1586	108.243	59.3654	Saraf	8	34621717	34637999	+	2965	protein_coding	store-operated calcium entry-associated regulatory factor [Source:MGI Symbol;Acc:MGI:1915137] && sp|Q8R3Q0|SARAF_MOUSE Store-operated calcium entry-associated regulatory factor OS=Mus musculus OX=10090 GN=Saraf PE=1 SV=2 && PF06682:SOCE-associated regulatory factor of calcium homoeostasis	-
ENSMUSG00000027184	70.9694	70.2856	63.7759	64.4807	55.5676	65.2127	40.7004	62.7626	56.7538	69.3982	62.5688	73.5828	57.2408	67.2347	52.5243	62.8595	Caprin1	2	103593286	103627994	-	10219	protein_coding	cell cycle associated protein 1 [Source:MGI Symbol;Acc:MGI:1858234] && sp|Q60865|CAPR1_MOUSE Caprin-1 OS=Mus musculus OX=10090 GN=Caprin1 PE=1 SV=2 && PF18293:Caprin-1 dimerization domain|PF12287:Cytoplasmic activation/proliferation-associated protein-1 C term	-
ENSMUSG00000035199	47.5134	49.2932	56.8299	58.6251	64.1285	65.7837	71.6873	67.4759	60.9902	68.8525	71.928	71.7139	57.0197	65.8597	60.5233	55.463	Arl6ip5	6	97187650	97210276	+	1442	protein_coding	ADP-ribosylation factor-like 6 interacting protein 5 [Source:MGI Symbol;Acc:MGI:1929501] && sp|Q8R5J9|PRAF3_MOUSE PRA1 family protein 3 OS=Mus musculus OX=10090 GN=Arl6ip5 PE=1 SV=2 && PF03208:PRA1 family protein	-
ENSMUSG00000032348	33.7481	36.6216	48.1175	46.9942	40.0442	47.9705	195.525	49.4415	111.815	37.7943	64.3908	35.6929	40.7084	36.4662	112.231	54.2984	Gsta4	9	78090056	78116631	+	1266	protein_coding	glutathione S-transferase, alpha 4 [Source:MGI Symbol;Acc:MGI:1309515] && sp|P24472|GSTA4_MOUSE Glutathione S-transferase A4 OS=Mus musculus OX=10090 GN=Gsta4 PE=1 SV=3 && PF02798:Glutathione S-transferase, N-terminal domain|PF14497:Glutathione S-transferase, C-terminal domain	-
ENSMUSG00000034993	60.8057	60.888	56.6917	51.9676	53.0182	64.274	133.46	59.0656	52.7186	59.2574	56.5754	62.9701	52.0183	49.3648	62.6875	55.747	Vat1	11	101349571	101357056	-	2766	protein_coding	vesicle amine transport 1 [Source:MGI Symbol;Acc:MGI:1349450] && sp|Q62465|VAT1_MOUSE Synaptic vesicle membrane protein VAT-1 homolog OS=Mus musculus OX=10090 GN=Vat1 PE=1 SV=3 && PF08240:Alcohol dehydrogenase GroES-like domain|PF13602:Zinc-binding dehydrogenase	-
ENSMUSG00000056612	48.487	51.7731	42.0704	38.2442	44.7115	61.9785	108.798	63.0135	49.4327	59.046	55.8726	71.0424	49.6939	62.2538	107.774	77.2552	Ppp1r14b	19	6952336	6954692	+	1526	protein_coding	protein phosphatase 1, regulatory inhibitor subunit 14B [Source:MGI Symbol;Acc:MGI:107682] && sp|Q62084|PP14B_MOUSE Protein phosphatase 1 regulatory subunit 14B OS=Mus musculus OX=10090 GN=Ppp1r14b PE=1 SV=2 && PF05361:PKC-activated protein phosphatase-1 inhibitor	-
ENSMUSG00000060803	50.9066	47.1368	49.9171	43.4984	53.4585	55.6357	96.2616	52.4564	54.2713	62.522	62.277	71.6922	70.0503	55.5117	102.781	59.7988	Gstp1	19	4085407	4087985	-	1548	protein_coding	glutathione S-transferase, pi 1 [Source:MGI Symbol;Acc:MGI:95865] && sp|P19157|GSTP1_MOUSE Glutathione S-transferase P 1 OS=Mus musculus OX=10090 GN=Gstp1 PE=1 SV=2 && PF02798:Glutathione S-transferase, N-terminal domain|PF14497:Glutathione S-transferase, C-terminal domain	-
ENSMUSG00000071650	59.8862	59.9202	63.4519	61.1156	59.9378	64.5185	45.2544	59.1776	61.6149	61.2703	60.8677	64.6708	59.3189	66.2232	79.0594	60.1158	Ganab	19	8875435	8894036	+	5454	protein_coding	alpha glucosidase 2 alpha neutral subunit [Source:MGI Symbol;Acc:MGI:1097667] && sp|Q8BHN3|GANAB_MOUSE Neutral alpha-glucosidase AB OS=Mus musculus OX=10090 GN=Ganab PE=1 SV=1 && PF13802:Galactose mutarotase-like|PF01055:Glycosyl hydrolases family 31	-
ENSMUSG00000073411	49.3594	46.7091	63.1114	62.0689	65.6847	59.8833	141.654	82.3506	53.11	12.2202	66.5596	61.7955	54.6278	63.8249	65.7255	36.3748	H2-D1	17	35481706	35486475	+	2579	protein_coding	histocompatibility 2, D region locus 1 [Source:MGI Symbol;Acc:MGI:95896] && sp|P01899|HA11_MOUSE H-2 class I histocompatibility antigen, D-B alpha chain OS=Mus musculus OX=10090 GN=H2-D1 PE=1 SV=2 && PF00129:Class I Histocompatibility antigen, domains alpha 1 and 2|PF07654:Immunoglobulin C1-set domain	-
ENSMUSG00000003528	55.6678	55.2183	61.9517	64.8747	55.4796	66.3309	59.9565	62.0436	45.3703	73.8792	63.8366	64.9671	59.624	59.7701	57.291	78.2998	Slc25a1	16	17743087	17746083	-	2164	protein_coding	solute carrier family 25 (mitochondrial carrier, citrate transporter), member 1 [Source:MGI Symbol;Acc:MGI:1345283] && sp|Q8JZU2|TXTP_MOUSE Tricarboxylate transport protein, mitochondrial OS=Mus musculus OX=10090 GN=Slc25a1 PE=1 SV=1 && PF00153:Mitochondrial carrier protein	-
ENSMUSG00000037573	58.0542	57.2916	57.6927	61.8439	62.1033	59.6177	106.904	67.1015	51.8449	57.3098	52.2102	64.8142	63.9085	54.7954	57.4464	50.5389	Tob1	11	94102280	94106321	+	2288	protein_coding	transducer of ErbB-2.1 [Source:MGI Symbol;Acc:MGI:1349721] && sp|Q61471|TOB1_MOUSE Protein Tob1 OS=Mus musculus OX=10090 GN=Tob1 PE=1 SV=2 && -	-
ENSMUSG00000020400	67.425	68.8466	69.6154	72.2279	56.4182	66.9034	77.9858	60.1329	58.5994	65.5966	48.5525	70.6475	52.5664	57.6559	45.4127	44.2885	Tnip1	11	54801611	54853743	-	3539	protein_coding	TNFAIP3 interacting protein 1 [Source:MGI Symbol;Acc:MGI:1926194] && sp|Q9WUU8|TNIP1_MOUSE TNFAIP3-interacting protein 1 OS=Mus musculus OX=10090 GN=Tnip1 PE=1 SV=1 && -	-
ENSMUSG00000006931	80.9447	81.7443	66.8352	64.79	40.4548	48.79	40.8434	68.7083	51.522	59.326	66.043	69.7109	54.5927	60.6104	64.3194	63.3311	P3h4	11	100299282	100305662	-	2178	protein_coding	prolyl 3-hydroxylase family member 4 (non-enzymatic) [Source:MGI Symbol;Acc:MGI:1913430] && sp|Q8K2B0|SC65_MOUSE Endoplasmic reticulum protein SC65 OS=Mus musculus OX=10090 GN=P3h4 PE=1 SV=1 && -	-
ENSMUSG00000038845	54.2637	53.2858	59.145	57.0594	47.7233	58.934	55.3406	70.984	58.6919	55.0345	63.1882	76.5991	55.1197	71.9085	76.0244	69.1526	Phb	11	95557783	95571599	+	2805	protein_coding	prohibitin [Source:MGI Symbol;Acc:MGI:97572] && sp|P67778|PHB_MOUSE Prohibitin OS=Mus musculus OX=10090 GN=Phb PE=1 SV=1 && PF01145:SPFH domain / Band 7 family	-
ENSMUSG00000034088	55.5083	56.213	57.4934	57.2821	61.0322	69.1779	66.7087	65.4579	58.1542	67.4758	68.4813	69.3589	55.3296	66.9594	47.2115	59.4466	Hdlbp	1	93333662	93406537	-	11320	protein_coding	high density lipoprotein (HDL) binding protein [Source:MGI Symbol;Acc:MGI:99256] && sp|Q8VDJ3|VIGLN_MOUSE Vigilin OS=Mus musculus OX=10090 GN=Hdlbp PE=1 SV=1 && PF00013:KH domain	-
ENSMUSG00000055839	51.329	51.0953	55.6678	57.036	53.6246	69.6625	86.968	72.7846	61.0458	68.9357	65.1055	71.0667	63.6481	69.3315	30.8634	52.0592	Elob	17	24043712	24048110	-	1398	protein_coding	elongin B [Source:MGI Symbol;Acc:MGI:1914923] && sp|P62869|ELOB_MOUSE Elongin-B OS=Mus musculus OX=10090 GN=Elob PE=1 SV=1 && PF00240:Ubiquitin family	-
ENSMUSG00000057530	52.7072	52.2117	59.6666	55.1574	50.025	76.2088	51.5776	65.9163	59.9021	67.1259	63.4228	80.3915	66.7926	72.4748	47.6034	58.2618	Ece1	4	137589548	137692540	+	5300	protein_coding	endothelin converting enzyme 1 [Source:MGI Symbol;Acc:MGI:1101357] && sp|Q4PZA2|ECE1_MOUSE Endothelin-converting enzyme 1 OS=Mus musculus OX=10090 GN=Ece1 PE=1 SV=1 && PF05649:Peptidase family M13|PF01431:Peptidase family M13	-
ENSMUSG00000055850	85.896	87.5573	70.9986	73.4239	54.7224	52.6541	54.6108	58.5314	62.0715	62.9482	48.7774	60.7073	63.419	52.156	32.5973	57.8433	Rnf181	6	72336697	72343939	-	2860	protein_coding	ring finger protein 181 [Source:MGI Symbol;Acc:MGI:1913760] && sp|Q9CY62|RN181_MOUSE E3 ubiquitin-protein ligase RNF181 OS=Mus musculus OX=10090 GN=Rnf181 PE=1 SV=1 && -	-
ENSMUSG00000039218	104.521	106.356	104.625	103.926	80.8907	34.5799	29.6128	35.9166	91.6784	30.8175	35.4595	34.815	89.9273	36.524	26.4723	32.4097	Srrm2	17	24009506	24043715	+	12842	protein_coding	serine/arginine repetitive matrix 2 [Source:MGI Symbol;Acc:MGI:1923206] && sp|Q8BTI8|SRRM2_MOUSE Serine/arginine repetitive matrix protein 2 OS=Mus musculus OX=10090 GN=Srrm2 PE=1 SV=3 && PF08312:cwf21 domain	-
ENSMUSG00000045294	42.8158	42.7466	55.6195	60.8336	74.6324	67.2145	52.1647	60.471	36.0521	64.6091	47.4681	53.8302	58.242	54.1476	120.85	85.6505	Insig1	5	28276361	28283660	+	3093	protein_coding	insulin induced gene 1 [Source:MGI Symbol;Acc:MGI:1916289] && sp|Q8BGI3|INSI1_MOUSE Insulin-induced gene 1 protein OS=Mus musculus OX=10090 GN=Insig1 PE=2 SV=1 && PF07281:Insulin-induced protein (INSIG)	-
ENSMUSG00000009863	51.1194	50.2265	48.6278	46.0753	48.7252	65.5142	87.624	65.8548	43.5717	63.0457	62.2681	65.6898	48.0908	65.0866	86.4521	78.8921	Sdhb	4	140688514	140706504	+	2239	protein_coding	succinate dehydrogenase complex, subunit B, iron sulfur (Ip) [Source:MGI Symbol;Acc:MGI:1914930] && sp|Q9CQA3|SDHB_MOUSE Succinate dehydrogenase [ubiquinone] iron-sulfur subunit, mitochondrial OS=Mus musculus OX=10090 GN=Sdhb PE=1 SV=1 && PF13085:2Fe-2S iron-sulfur cluster binding domain	-
ENSMUSG00000018286	44.212	43.7014	45.7312	42.8004	48.3804	61.492	107.923	55.7274	51.8238	64.5436	58.2082	65.5546	48.1501	58.5512	113.522	64.4692	Psmb6	11	70416193	70418684	+	1872	protein_coding	proteasome (prosome, macropain) subunit, beta type 6 [Source:MGI Symbol;Acc:MGI:104880] && sp|Q60692|PSB6_MOUSE Proteasome subunit beta type-6 OS=Mus musculus OX=10090 GN=Psmb6 PE=1 SV=3 && -	-
ENSMUSG00000034880	48.7937	50.3578	48.9104	46.7813	43.3516	59.0493	51.552	69.0278	46.9102	67.1915	53.8125	64.2053	46.4807	57.3108	145.915	73.8556	Mrpl34	8	71917603	71918391	+	607	protein_coding	mitochondrial ribosomal protein L34 [Source:MGI Symbol;Acc:MGI:2137227] && sp|Q99N91|RM34_MOUSE 39S ribosomal protein L34, mitochondrial OS=Mus musculus OX=10090 GN=Mrpl34 PE=1 SV=1 && PF00468:Ribosomal protein L34	-
ENSMUSG00000033047	56.2715	54.4215	58.9611	58.084	56.0818	60.4565	74.6693	67.9161	56.7429	70.0448	74.3961	56.7971	60.3563	68.9127	37.8995	60.6196	Eif3l	15	78959379	78978605	+	3639	protein_coding	eukaryotic translation initiation factor 3, subunit L [Source:MGI Symbol;Acc:MGI:2386251] && sp|Q8QZY1|EIF3L_MOUSE Eukaryotic translation initiation factor 3 subunit L OS=Mus musculus OX=10090 GN=Eif3l PE=1 SV=1 && PF10255:RNA polymerase I-associated factor PAF67	-
ENSMUSG00000038387	46.6752	46.1436	64.5516	61.122	63.9194	76.1012	54.5489	72.9468	58.6232	74.3408	65.1062	83.7241	57.4206	59.3428	27.8051	59.4079	Rras	7	44667385	44671071	+	1121	protein_coding	related RAS viral (r-ras) oncogene [Source:MGI Symbol;Acc:MGI:98179] && sp|P10833|RRAS_MOUSE Ras-related protein R-Ras OS=Mus musculus OX=10090 GN=Rras PE=1 SV=1 && PF00071:Ras family	-
ENSMUSG00000032437	55.0822	54.996	50.0125	52.1786	59.3587	65.7431	71.4553	64.6915	51.6843	65.9222	67.3559	69.5324	53.2926	66.2414	58.7184	64.8885	Stt3b	9	115071649	115139489	-	4221	protein_coding	STT3, subunit of the oligosaccharyltransferase complex, homolog B (S. cerevisiae) [Source:MGI Symbol;Acc:MGI:1915542] && sp|Q3TDQ1|STT3B_MOUSE Dolichyl-diphosphooligosaccharide--protein glycosyltransferase subunit STT3B OS=Mus musculus OX=10090 GN=Stt3b PE=1 SV=2 && PF02516:Oligosaccharyl transferase STT3 subunit	-
ENSMUSG00000028675	69.7169	68.3442	59.2017	62.9586	64.1831	61.7397	45.6775	62.0499	62.188	51.1275	69.3035	68.6583	68.4627	52.033	39.5797	64.2813	Pnrc2	4	135598229	135601161	-	2213	protein_coding	proline-rich nuclear receptor coactivator 2 [Source:MGI Symbol;Acc:MGI:106512] && sp|Q9CR73|PNRC2_MOUSE Proline-rich nuclear receptor coactivator 2 OS=Mus musculus OX=10090 GN=Pnrc2 PE=2 SV=1 && PF15365:Proline-rich nuclear receptor coactivator motif	-
ENSMUSG00000040945	49.9999	49.9401	53.8132	56.3229	58.0421	65.4082	53.7706	62.1608	58.5548	56.8064	70.2478	73.0566	65.9478	60.5329	70.7688	63.5072	Rcc2	4	140427852	140450531	+	4155	protein_coding	regulator of chromosome condensation 2 [Source:MGI Symbol;Acc:MGI:1919784] && sp|Q8BK67|RCC2_MOUSE Protein RCC2 OS=Mus musculus OX=10090 GN=Rcc2 PE=1 SV=1 && -	-
ENSMUSG00000002778	55.997	56.0824	57.2309	60.5595	62.0759	70.2401	58.2607	66.7405	60.2131	76.6913	64.3042	74.1363	55.0581	69.731	33.0223	48.4622	Kdelr1	7	45522196	45533156	+	1874	protein_coding	KDEL (Lys-Asp-Glu-Leu) endoplasmic reticulum protein retention receptor 1 [Source:MGI Symbol;Acc:MGI:1915387] && sp|Q99JH8|ERD21_MOUSE ER lumen protein-retaining receptor 1 OS=Mus musculus OX=10090 GN=Kdelr1 PE=1 SV=1 && PF00810:ER lumen protein retaining receptor	-
ENSMUSG00000027593	47.3589	47.0815	49.5748	48.7942	49.8144	67.8359	81.9277	63.3962	53.8765	67.6311	61.6009	69.0934	49.3937	58.6154	83.9058	68.8273	Raly	2	154633016	154709181	+	3292	protein_coding	hnRNP-associated with lethal yellow [Source:MGI Symbol;Acc:MGI:97850] && sp|Q64012|RALY_MOUSE RNA-binding protein Raly OS=Mus musculus OX=10090 GN=Raly PE=1 SV=3 && PF00076:RNA recognition motif. (a.k.a. RRM, RBD, or RNP domain)	-
ENSMUSG00000031839	50.1879	52.0274	59.5351	54.8246	54.5419	61.7498	84.3486	66.7313	53.7054	66.9806	63.7935	67.2482	56.1916	66.6993	48.6656	60.1173	Hsbp1	8	120071227	120075661	+	1861	protein_coding	heat shock factor binding protein 1 [Source:MGI Symbol;Acc:MGI:1915446] && sp|Q9CQZ1|HSBP1_MOUSE Heat shock factor-binding protein 1 OS=Mus musculus OX=10090 GN=Hsbp1 PE=1 SV=1 && -	-
ENSMUSG00000032485	65.5866	68.2662	62.802	65.0458	47.5043	58.5087	38.5586	58.2885	51.6593	63.8663	54.0954	71.8365	57.3579	59.8368	81.285	62.2835	Scap	9	110162356	110214018	+	7443	protein_coding	SREBF chaperone [Source:MGI Symbol;Acc:MGI:2135958] && sp|Q6GQT6|SCAP_MOUSE Sterol regulatory element-binding protein cleavage-activating protein OS=Mus musculus OX=10090 GN=Scap PE=1 SV=1 && PF12349:Sterol-sensing domain of SREBP cleavage-activation	-
ENSMUSG00000029135	73.6742	74.3969	65.4724	67.291	60.6527	61.9606	47.0852	54.808	54.1654	62.1393	56.5095	61.9694	62.1828	61.1063	50.9699	51.9118	Fosl2	5	32293145	32315186	+	9680	protein_coding	fos-like antigen 2 [Source:MGI Symbol;Acc:MGI:102858] && sp|P47930|FOSL2_MOUSE Fos-related antigen 2 OS=Mus musculus OX=10090 GN=Fosl2 PE=1 SV=2 && PF00170:bZIP transcription factor	TF_bZIP
ENSMUSG00000002102	43.2202	44.0051	43.0338	43.8746	46.8994	64.9616	85.5941	68.1749	51.54	65.5805	60.2761	65.7088	48.998	57.2744	108.868	67.8208	Psmc3	2	90884354	90896714	+	2607	protein_coding	proteasome (prosome, macropain) 26S subunit, ATPase 3 [Source:MGI Symbol;Acc:MGI:1098754] && sp|O88685|PRS6A_MOUSE 26S proteasome regulatory subunit 6A OS=Mus musculus OX=10090 GN=Psmc3 PE=1 SV=2 && PF16450:Proteasomal ATPase OB C-terminal domain|PF00004:ATPase family associated with various cellular activities (AAA)	-
ENSMUSG00000004558	50.2622	47.7052	54.0199	49.786	59.3618	67.2607	88.3154	53.9167	63.534	64.2672	53.6704	73.9665	61.8153	62.0286	58.9816	56.3284	Ndrg2	14	52142728	52151615	-	3397	protein_coding	N-myc downstream regulated gene 2 [Source:MGI Symbol;Acc:MGI:1352498] && sp|Q9QYG0|NDRG2_MOUSE Protein NDRG2 OS=Mus musculus OX=10090 GN=Ndrg2 PE=1 SV=1 && PF03096:Ndr family	-
ENSMUSG00000039899	18.4873	18.409	25.2458	29.4377	50.9966	52.4649	287.596	63.7603	49.8173	48.5756	51.8956	45.0475	47.6463	49.3054	74.5742	51.1328	Fgl2	5	21577640	21583372	+	3788	protein_coding	fibrinogen-like protein 2 [Source:MGI Symbol;Acc:MGI:103266] && sp|P12804|FGL2_MOUSE Fibroleukin OS=Mus musculus OX=10090 GN=Fgl2 PE=1 SV=1 && PF00147:Fibrinogen beta and gamma chains, C-terminal globular domain	-
ENSMUSG00000019877	44.8002	44.0757	58.3359	59.2608	53.9859	60.3145	83.8121	63.7793	46.8834	63.8242	72.2678	63.5917	52.3589	62.2094	69.1666	65.4459	Serinc1	10	57391870	57408626	-	5150	protein_coding	serine incorporator 1 [Source:MGI Symbol;Acc:MGI:1926228] && sp|Q9QZI8|SERC1_MOUSE Serine incorporator 1 OS=Mus musculus OX=10090 GN=Serinc1 PE=1 SV=1 && PF03348:Serine incorporator (Serinc)	-
ENSMUSG00000030123	75.7549	76.4168	63.2795	55.6077	53.5187	68.9574	58.9839	58.2923	51.6268	66.9061	63.2953	69.8894	49.6463	60.1645	40.7302	50.9514	Plxnd1	6	115931772	115971966	-	7301	protein_coding	plexin D1 [Source:MGI Symbol;Acc:MGI:2154244] && sp|Q3UH93|PLXD1_MOUSE Plexin-D1 OS=Mus musculus OX=10090 GN=Plxnd1 PE=1 SV=1 && PF08337:Plexin cytoplasmic RasGAP domain|PF01437:Plexin repeat|PF01403:Sema domain|PF01833:IPT/TIG domain|PF17960:TIG domain	-
ENSMUSG00000020458	43.0805	43.4653	50.4325	48.7109	52.8625	53.3916	67.2873	59.2849	50.8098	54.3956	61.7623	57.663	52.4194	51.0364	146.505	68.9958	Rtn4	11	29642947	29694331	+	6991	protein_coding	reticulon 4 [Source:MGI Symbol;Acc:MGI:1915835] && sp|Q99P72|RTN4_MOUSE Reticulon-4 OS=Mus musculus OX=10090 GN=Rtn4 PE=1 SV=2 && PF02453:Reticulon	-
ENSMUSG00000021794	44.023	42.4304	51.3231	50.3264	48.7838	57.5746	138.148	58.2572	43.9597	63.7669	57.2138	58.6921	46.0307	56.969	80.4506	63.5694	Glud1	14	34032684	34067222	+	4210	protein_coding	glutamate dehydrogenase 1 [Source:MGI Symbol;Acc:MGI:95753] && sp|P26443|DHE3_MOUSE Glutamate dehydrogenase 1, mitochondrial OS=Mus musculus OX=10090 GN=Glud1 PE=1 SV=1 && PF02812:Glu/Leu/Phe/Val dehydrogenase, dimerisation domain|PF00208:Glutamate/Leucine/Phenylalanine/Valine dehydrogenase	-
ENSMUSG00000032249	57.045	55.9623	58.2917	51.2086	50.7939	47.3787	117.559	48.3035	51.0136	52.0681	58.3118	59.4636	55.8028	52.1504	88.6942	54.7137	Anp32a	9	62248575	62286094	+	3166	protein_coding	acidic (leucine-rich) nuclear phosphoprotein 32 family, member A [Source:MGI Symbol;Acc:MGI:108447] && sp|O35381|AN32A_MOUSE Acidic leucine-rich nuclear phosphoprotein 32 family member A OS=Mus musculus OX=10090 GN=Anp32a PE=1 SV=1 && PF14580:Leucine-rich repeat	-
ENSMUSG00000016921	84.2654	84.3793	72.3037	75.3422	68.4392	42.3745	61.2992	42.3148	71.9524	39.4475	42.2132	42.3267	74.8978	47.9775	55.2269	52.7873	Srsf6	2	162773448	162779041	+	4810	protein_coding	serine and arginine-rich splicing factor 6 [Source:MGI Symbol;Acc:MGI:1915246] && sp|Q3TWW8|SRSF6_MOUSE Serine/arginine-rich splicing factor 6 OS=Mus musculus OX=10090 GN=Srsf6 PE=1 SV=1 && PF00076:RNA recognition motif. (a.k.a. RRM, RBD, or RNP domain)	-
ENSMUSG00000069919	66.5326	71.8695	108.041	78.3202	25.8439	31.4802	4.75402	73.4996	18.2523	74.9073	31.4272	127.388	60.4251	108.857	23.3336	52.2198	Hba-a1	11	32233511	32234465	+	812	protein_coding	hemoglobin alpha, adult chain 1 [Source:MGI Symbol;Acc:MGI:96015] && sp|P01942|HBA_MOUSE Hemoglobin subunit alpha OS=Mus musculus OX=10090 GN=Hba PE=1 SV=2 && PF00042:Globin	-
ENSMUSG00000067847	44.4894	47.8482	47.7158	45.4098	39.9952	53.3974	78.0184	53.9512	41.2435	49.0837	45.2075	51.3587	46.8863	40.4213	202.958	66.1362	Romo1	2	155985959	155987717	+	747	protein_coding	reactive oxygen species modulator 1 [Source:MGI Symbol;Acc:MGI:1914317] && sp|Q3SZV8|ROMO1_BOVIN Reactive oxygen species modulator 1 OS=Bos taurus OX=9913 GN=ROMO1 PE=3 SV=1 && -	-
ENSMUSG00000086583	47.335	50.977	39.7864	40.8486	55.0078	55.4916	123.484	70.432	57.6419	53.2852	72.665	88.9003	51.97	55.3707	34.9189	53.5	Gm15500	7	114304452	114305471	-	1020	transcribed_processed_pseudogene	predicted pseudogene 15500 [Source:MGI Symbol;Acc:MGI:3782947] && sp|P47962|RL5_MOUSE 60S ribosomal protein L5 OS=Mus musculus OX=10090 GN=Rpl5 PE=1 SV=3 && PF14204:Ribosomal L18 C-terminal region|PF17144:Ribosomal large subunit proteins 60S L5, and 50S L18	-
ENSMUSG00000079111	48.0424	46.9395	47.2829	47.9221	64.1769	56.9787	86.0671	70.068	57.5835	63.3741	64.3205	69.95	51.7405	64.4802	53.7488	58.4371	Kdelr2	5	143389593	143407656	+	1829	protein_coding	KDEL (Lys-Asp-Glu-Leu) endoplasmic reticulum protein retention receptor 2 [Source:MGI Symbol;Acc:MGI:1914163] && sp|Q2KJ37|ERD22_BOVIN ER lumen protein-retaining receptor 2 OS=Bos taurus OX=9913 GN=KDELR2 PE=2 SV=1 && PF00810:ER lumen protein retaining receptor	-
ENSMUSG00000026185	38.3044	38.2247	43.7919	56.8402	73.0487	75.1594	88.703	64.7212	72.3534	67.3489	85.9223	33.4427	46.3018	66.8367	49.9847	49.8385	Igfbp5	1	72897091	72914043	-	6006	protein_coding	insulin-like growth factor binding protein 5 [Source:MGI Symbol;Acc:MGI:96440] && sp|Q07079|IBP5_MOUSE Insulin-like growth factor-binding protein 5 OS=Mus musculus OX=10090 GN=Igfbp5 PE=1 SV=1 && PF00086:Thyroglobulin type-1 repeat|PF00219:Insulin-like growth factor binding protein	-
ENSMUSG00000114003	74.416	66.2318	32.7318	35.2159	44.123	50.7851	142.945	49.0808	37.3626	49.9235	44.3649	51.3156	38.482	48.678	57.9364	127.129	Gm9616	13	3348887	3349667	+	781	processed_pseudogene	predicted gene 9616 [Source:MGI Symbol;Acc:MGI:3780024] && sp|Q76N24|RS4X_CHLAE 40S ribosomal protein S4, X isoform OS=Chlorocebus aethiops OX=9534 GN=RPS4X PE=2 SV=3 && PF08071:RS4NT (NUC023) domain|PF00900:Ribosomal family S4e	-
ENSMUSG00000062683	52.8245	54.1679	54.4223	52.7746	53.0649	73.4869	100.588	71.3639	58.1457	70.1143	69.557	73.8088	55.587	66.5166	7.29711	35.9836	Atp5g2	15	102571299	102580787	-	1675	protein_coding	ATP synthase, H+ transporting, mitochondrial F0 complex, subunit C2 (subunit 9) [Source:MGI Symbol;Acc:MGI:1915192] && sp|P56383|AT5G2_MOUSE ATP synthase F(0) complex subunit C2, mitochondrial OS=Mus musculus OX=10090 GN=Atp5mc2 PE=1 SV=2 && -	-
ENSMUSG00000061111	47.3877	46.8247	48.0608	47.6685	53.4367	58.7656	78.5824	66.5242	54.437	60.2074	54.9835	68.3405	48.343	60.9046	88.0739	66.591	Mcrip1	11	120433714	120440553	-	1282	protein_coding	MAPK regulated corepressor interacting protein 1 [Source:MGI Symbol;Acc:MGI:2384752] && sp|Q3UGS4|MCRI1_MOUSE Mapk-regulated corepressor-interacting protein 1 OS=Mus musculus OX=10090 GN=Mcrip1 PE=1 SV=1 && PF14799:FAM195 family	-
ENSMUSG00000035203	54.8579	54.9752	62.6787	59.9457	62.4567	59.9987	60.3481	55.7944	65.1755	59.6281	48.2125	62.3773	58.0066	53.8433	78.2572	51.1066	Epn1	7	5083234	5101177	+	2810	protein_coding	epsin 1 [Source:MGI Symbol;Acc:MGI:1333763] && sp|Q80VP1|EPN1_MOUSE Epsin-1 OS=Mus musculus OX=10090 GN=Epn1 PE=1 SV=3 && PF01417:ENTH domain	-
ENSMUSG00000009291	53.6606	54.5709	55.1543	55.8811	48.8644	57.861	90.8186	55.4794	54.5338	55.8855	56.4308	65.1865	52.9074	59.5081	75.8884	54.5536	Pttg1ip	10	77417554	77434566	+	3877	protein_coding	pituitary tumor-transforming 1 interacting protein [Source:MGI Symbol;Acc:MGI:2652132] && sp|Q8R143|PTTG_MOUSE Pituitary tumor-transforming gene 1 protein-interacting protein OS=Mus musculus OX=10090 GN=Pttg1ip PE=1 SV=1 && -	-
ENSMUSG00000001847	49.1467	47.987	51.8575	51.7077	54.8928	58.648	101.011	61.7186	50.4671	58.971	65.5379	62.8405	52.3606	63.6397	56.6068	59.6637	Rac1	5	143489389	143513791	-	4496	protein_coding	Rac family small GTPase 1 [Source:MGI Symbol;Acc:MGI:97845] && sp|P62998|RAC1_BOVIN Ras-related C3 botulinum toxin substrate 1 OS=Bos taurus OX=9913 GN=RAC1 PE=1 SV=1 && PF00071:Ras family	-
ENSMUSG00000020440	48.2523	45.8818	44.6177	46	43.7567	57.7562	77.6026	60.6615	50.7445	60.0259	52.1738	63.2217	46.4391	56.9638	121.227	67.7418	Arf5	6	28423559	28426601	+	1907	protein_coding	ADP-ribosylation factor 5 [Source:MGI Symbol;Acc:MGI:99434] && sp|P84085|ARF5_HUMAN ADP-ribosylation factor 5 OS=Homo sapiens OX=9606 GN=ARF5 PE=1 SV=2 && PF00025:ADP-ribosylation factor family	-
ENSMUSG00000110331	54.5248	58.6557	56.6755	45.2307	48.5594	56.2821	90.705	59.26	58.6733	51.3763	53.5182	56.9956	48.9141	55.499	86.1883	61.2263	Nudc-ps1	8	29776459	29777009	-	551	processed_pseudogene	nuclear distribution gene C homolog (Aspergillus), pseudogene 1 [Source:MGI Symbol;Acc:MGI:2142657] && sp|O35685|NUDC_MOUSE Nuclear migration protein nudC OS=Mus musculus OX=10090 GN=Nudc PE=1 SV=1 && -	-
ENSMUSG00000063870	57.696	57.618	59.0047	58.9535	57.9102	57.4026	57.0127	54.9986	56.4112	53.7047	59.6258	54.6659	55.907	55.0842	83.2333	61.9146	Chd4	6	125072944	125107554	+	8019	protein_coding	chromodomain helicase DNA binding protein 4 [Source:MGI Symbol;Acc:MGI:1344380] && sp|Q6PDQ2|CHD4_MOUSE Chromodomain-helicase-DNA-binding protein 4 OS=Mus musculus OX=10090 GN=Chd4 PE=1 SV=1 && PF06465:Domain of Unknown Function (DUF1087)|PF08074:CHDCT2 (NUC038) domain|PF08073:CHDNT (NUC034) domain|PF06461:Domain of Unknown Function (DUF1086)|PF00176:SNF2 family N-terminal domain|PF00385:Chromo (…	-
ENSMUSG00000009630	43.8891	43.7632	42.7536	41.0913	40.3939	48.1298	125.205	53.4704	38.6563	60.6159	47.7141	56.9522	43.7463	53.2322	120.944	80.1183	Ppp2cb	8	34089653	34109469	+	1469	protein_coding	protein phosphatase 2 (formerly 2A), catalytic subunit, beta isoform [Source:MGI Symbol;Acc:MGI:1321161] && sp|P62714|PP2AB_HUMAN Serine/threonine-protein phosphatase 2A catalytic subunit beta isoform OS=Homo sapiens OX=9606 GN=PPP2CB PE=1 SV=1 && PF00149:Calcineurin-like phosphoesterase	-
ENSMUSG00000015165	63.5173	62.2374	61.3538	62.0191	59.5984	53.2121	68.0191	53.6562	67.535	50.6376	52.0504	53.9003	62.8449	52.265	63.6078	53.4548	Hnrnpl	7	28507966	28521691	+	5953	protein_coding	heterogeneous nuclear ribonucleoprotein L [Source:MGI Symbol;Acc:MGI:104816] && sp|Q8R081|HNRPL_MOUSE Heterogeneous nuclear ribonucleoprotein L OS=Mus musculus OX=10090 GN=Hnrnpl PE=1 SV=2 && PF13893:RNA recognition motif. (a.k.a. RRM, RBD, or RNP domain)|PF11835:RRM-like domain	-
ENSMUSG00000018965	48.6363	51.4685	51.4103	50.4765	51.4649	56.3013	114.67	59.1005	57.1357	60.8128	51.0134	71.4084	47.5198	53.1758	60.5259	53.6528	Ywhah	5	33176160	33185310	+	3709	protein_coding	tyrosine 3-monooxygenase/tryptophan 5-monooxygenase activation protein, eta polypeptide [Source:MGI Symbol;Acc:MGI:109194] && sp|P68509|1433F_BOVIN 14-3-3 protein eta OS=Bos taurus OX=9913 GN=YWHAH PE=1 SV=2 && -	-
ENSMUSG00000060373	60.1741	58.3447	57.2656	57.3564	49.877	60.0927	49.9145	55.0305	47.7257	56.5859	62.2129	66.5015	49.7414	58.3379	91.4444	57.5065	Hnrnpc	14	52310834	52341485	-	4322	protein_coding	heterogeneous nuclear ribonucleoprotein C [Source:MGI Symbol;Acc:MGI:107795] && sp|Q9Z204|HNRPC_MOUSE Heterogeneous nuclear ribonucleoproteins C1/C2 OS=Mus musculus OX=10090 GN=Hnrnpc PE=1 SV=1 && PF00076:RNA recognition motif. (a.k.a. RRM, RBD, or RNP domain)	-
ENSMUSG00000020644	61.2654	58.4103	48.5191	55.3769	49.7201	44.0362	72.3728	60.1165	61.125	61.5689	65.4081	99.5949	64.4847	80.8978	9.27981	44.2219	Id2	12	25143798	25147139	-	2438	protein_coding	inhibitor of DNA binding 2 [Source:MGI Symbol;Acc:MGI:96397] && sp|P41136|ID2_MOUSE DNA-binding protein inhibitor ID-2 OS=Mus musculus OX=10090 GN=Id2 PE=1 SV=3 && PF00010:Helix-loop-helix DNA-binding domain	bHLH
ENSMUSG00000039630	67.1926	67.4473	62.3566	63.4339	53.32	47.532	63.6197	46.3457	56.6665	47.6041	47.989	52.7122	57.8344	53.5257	90.3251	58.3744	Hnrnpu	1	178148673	178165362	-	11599	protein_coding	heterogeneous nuclear ribonucleoprotein U [Source:MGI Symbol;Acc:MGI:1858195] && sp|Q8VEK3|HNRPU_MOUSE Heterogeneous nuclear ribonucleoprotein U OS=Mus musculus OX=10090 GN=Hnrnpu PE=1 SV=1 && PF00622:SPRY domain|PF13671:AAA domain	-
ENSMUSG00000024392	62.2984	61.6435	65.456	63.9386	61.8576	58.9507	51.7948	55.3622	64.5744	57.9488	52.2651	61.2719	60.4029	52.7221	51.0988	52.9456	Bag6	17	35354154	35366298	+	6215	protein_coding	BCL2-associated athanogene 6 [Source:MGI Symbol;Acc:MGI:1919439] && sp|Q9Z1R2|BAG6_MOUSE Large proline-rich protein BAG6 OS=Mus musculus OX=10090 GN=Bag6 PE=1 SV=1 && PF00240:Ubiquitin family|PF12057:BCL2-associated athanogene 6	-
ENSMUSG00000022365	46.4631	47.3417	49.2567	50.2165	56.8755	65.8614	77.9517	58.3451	53.726	59.9849	60.4063	69.3004	52.5096	62.7716	66.8553	56.2493	Derl1	15	57732898	57755844	-	3328	protein_coding	Der1-like domain family, member 1 [Source:MGI Symbol;Acc:MGI:1915069] && sp|Q99J56|DERL1_MOUSE Derlin-1 OS=Mus musculus OX=10090 GN=Derl1 PE=1 SV=1 && PF04511:Der1-like family	-
ENSMUSG00000029247	54.4865	55.1641	50.4826	48.2289	50.5447	64.4219	64.7863	60.385	50.2764	66.559	62.7246	67.9911	49.5731	69.0526	53.8439	65.0412	Paics	5	77099154	77115356	+	3139	protein_coding	phosphoribosylaminoimidazole carboxylase, phosphoribosylaminoribosylaminoimidazole, succinocarboxamide synthetase [Source:MGI Symbol;Acc:MGI:1914304] && sp|Q9DCL9|PUR6_MOUSE Multifunctional protein ADE2 OS=Mus musculus OX=10090 GN=Paics PE=1 SV=4 && PF01259:SAICAR synthetase|PF00731:AIR carboxylase	-
ENSMUSG00000024360	49.733	51.156	45.6772	47.1396	45.0625	54.2867	120.445	58.1771	42.5572	57.5441	55.6231	60.7444	45.8396	58.5844	76.8991	62.7713	Etf1	18	35035838	35065060	-	3709	protein_coding	eukaryotic translation termination factor 1 [Source:MGI Symbol;Acc:MGI:2385071] && sp|Q0VCX5|ERF1_BOVIN Eukaryotic peptide chain release factor subunit 1 OS=Bos taurus OX=9913 GN=ETF1 PE=2 SV=3 && PF03465:eRF1 domain 3|PF03464:eRF1 domain 2|PF03463:eRF1 domain 1	-
ENSMUSG00000076431	53.2513	57.199	54.464	52.7199	49.6732	56.6956	41.8346	55.001	53.3547	57.055	67.8967	66.226	62.6074	62.1185	74.2144	66.1876	Sox4	13	29132902	29137696	-	4795	protein_coding	SRY (sex determining region Y)-box 4 [Source:MGI Symbol;Acc:MGI:98366] && sp|Q06831|SOX4_MOUSE Transcription factor SOX-4 OS=Mus musculus OX=10090 GN=Sox4 PE=1 SV=2 && -	HMG
ENSMUSG00000102070	44.1553	110.631	44.3208	35.7815	45.9798	53.8289	178.935	47.5284	74.2186	65.5076	54.044	42.6679	33.5919	54.7382	8.33121	36.2315	Gm28661	1	24653966	24654646	-	681	unprocessed_pseudogene	predicted gene 28661 [Source:MGI Symbol;Acc:MGI:5579367] && sp|P00405|COX2_MOUSE Cytochrome c oxidase subunit 2 OS=Mus musculus OX=10090 GN=Mtco2 PE=1 SV=1 && -	-
ENSMUSG00000031954	44.5522	49.723	49.4187	46.1424	47.9815	59.6615	79.6041	55.7033	53.4362	62.6501	57.7678	59.6492	42.3209	58.7856	94.6306	67.5332	Cfdp1	8	112495123	112580923	-	1178	protein_coding	craniofacial development protein 1 [Source:MGI Symbol;Acc:MGI:1344403] && sp|O88271|CFDP1_MOUSE Craniofacial development protein 1 OS=Mus musculus OX=10090 GN=Cfdp1 PE=1 SV=1 && PF07572:Bucentaur or craniofacial development	-
ENSMUSG00000028419	48.8155	49.2079	52.3235	55.3674	56.5514	52.5186	61.6663	58.3433	49.178	56.7997	61.394	59.4051	54.7005	57.1567	88.3042	66.2186	Chmp5	4	40948407	40965303	+	1519	protein_coding	charged multivesicular body protein 5 [Source:MGI Symbol;Acc:MGI:1924209] && sp|Q9D7S9|CHMP5_MOUSE Charged multivesicular body protein 5 OS=Mus musculus OX=10090 GN=Chmp5 PE=1 SV=1 && PF03357:Snf7	-
ENSMUSG00000021917	42.0643	44.3383	45.3217	45.7238	46.8657	61.2494	84.1666	66.8322	49.355	62.4506	63.9899	62.852	46.5168	62.1385	73.2606	70.1202	Spcs1	14	30721783	30723629	-	1546	protein_coding	signal peptidase complex subunit 1 homolog (S. cerevisiae) [Source:MGI Symbol;Acc:MGI:1916269] && sp|Q9D958|SPCS1_MOUSE Signal peptidase complex subunit 1 OS=Mus musculus OX=10090 GN=Spcs1 PE=2 SV=3 && -	-
ENSMUSG00000026398	102.372	100.382	68.7457	65.1389	46.0172	39.7042	18.3056	49.2654	62.6498	47.1603	39.7701	61.9695	64.276	63.0208	45.8628	50.7712	Nr5a2	1	136770309	136888186	-	5899	protein_coding	nuclear receptor subfamily 5, group A, member 2 [Source:MGI Symbol;Acc:MGI:1346834] && sp|P45448|NR5A2_MOUSE Nuclear receptor subfamily 5 group A member 2 OS=Mus musculus OX=10090 GN=Nr5a2 PE=1 SV=3 && PF00105:Zinc finger, C4 type (two domains)|PF00104:Ligand-binding domain of nuclear hormone receptor	SF-like
ENSMUSG00000022216	65.7751	62.3423	55.9949	58.2343	41.9746	47.8637	55.6112	47.4195	48.7714	59.8922	46.992	60.2676	49.6605	51.8321	102.608	69.1901	Psme1	14	55815580	55818986	+	2209	protein_coding	proteasome (prosome, macropain) activator subunit 1 (PA28 alpha) [Source:MGI Symbol;Acc:MGI:1096367] && sp|Q63797|PSME1_RAT Proteasome activator complex subunit 1 OS=Rattus norvegicus OX=10116 GN=Psme1 PE=2 SV=1 && -	-
ENSMUSG00000039159	60.6103	60.7451	59.1382	61.3496	59.5915	55.3339	41.1011	54.8452	54.7488	58.1329	60.8847	57.1307	55.0476	50.8327	79.8617	54.2112	Ube2h	6	30211288	30304538	-	4780	protein_coding	ubiquitin-conjugating enzyme E2H [Source:MGI Symbol;Acc:MGI:104632] && sp|Q32LN1|UBE2H_BOVIN Ubiquitin-conjugating enzyme E2 H OS=Bos taurus OX=9913 GN=UBE2H PE=2 SV=1 && PF00179:Ubiquitin-conjugating enzyme	-
ENSMUSG00000022443	42.6319	43.5353	60.2764	52.5143	73.8426	54.5353	66.3097	53.6181	53.2306	52.4002	62.8103	62.0245	45.2483	44.1588	105.052	51.1048	Myh9	15	77644787	77726375	-	12928	protein_coding	myosin, heavy polypeptide 9, non-muscle [Source:MGI Symbol;Acc:MGI:107717] && sp|Q8VDD5|MYH9_MOUSE Myosin-9 OS=Mus musculus OX=10090 GN=Myh9 PE=1 SV=4 && -	-
ENSMUSG00000005268	85.5948	84.3749	86.2944	94.025	55.9679	45.7473	20.6275	53.0688	44.8336	54.8015	61.5426	51.4741	63.7482	50.7868	25.396	43.9298	Prlr	15	10177324	10349266	+	15339	protein_coding	prolactin receptor [Source:MGI Symbol;Acc:MGI:97763] && sp|Q08501|PRLR_MOUSE Prolactin receptor OS=Mus musculus OX=10090 GN=Prlr PE=1 SV=1 && -	-
ENSMUSG00000021395	49.8873	49.5537	51.5051	50.3116	53.8186	57.3229	81.6598	54.8571	50.4326	53.4428	59.6399	51.0901	46.813	59.2964	91.2221	60.5849	Spin1	13	51254916	51306582	+	4498	protein_coding	spindlin 1 [Source:MGI Symbol;Acc:MGI:109242] && sp|Q61142|SPIN1_MOUSE Spindlin-1 OS=Mus musculus OX=10090 GN=Spin1 PE=1 SV=2 && PF02513:Spin/Ssty Family	-
ENSMUSG00000058569	46.7493	49.1527	50.6487	47.1435	51.1135	55.6818	89.2136	59.1343	55.9542	54.9513	55.2411	63.7305	51.5106	55.1535	79.3824	55.7472	Tmed9	13	55721545	55745510	+	3439	protein_coding	transmembrane p24 trafficking protein 9 [Source:MGI Symbol;Acc:MGI:1914761] && sp|Q99KF1|TMED9_MOUSE Transmembrane emp24 domain-containing protein 9 OS=Mus musculus OX=10090 GN=Tmed9 PE=1 SV=2 && -	-
ENSMUSG00000027808	46.2488	45.5391	48.2583	48.6548	45.691	53.2377	74.9318	60.167	47.254	54.0859	62.4398	58.2063	49.9028	57.2906	95.6324	72.7043	Serp1	3	58427238	58433313	-	4611	protein_coding	stress-associated endoplasmic reticulum protein 1 [Source:MGI Symbol;Acc:MGI:92638] && sp|Q3ZBR1|SERP1_BOVIN Stress-associated endoplasmic reticulum protein 1 OS=Bos taurus OX=9913 GN=SERP1 PE=3 SV=1 && -	-
ENSMUSG00000024098	38.2215	37.7572	60.5851	58.9688	65.7538	68.2327	36.6941	66.7276	66.5046	59.1844	74.5698	53.2794	52.4815	62.6045	59.7065	57.8201	Twsg1	17	66228967	66258221	-	5153	protein_coding	twisted gastrulation BMP signaling modulator 1 [Source:MGI Symbol;Acc:MGI:2137520] && sp|Q9EP52|TWSG1_MOUSE Twisted gastrulation protein homolog 1 OS=Mus musculus OX=10090 GN=Twsg1 PE=1 SV=1 && PF04668:Twisted gastrulation (Tsg) protein conserved region	-
ENSMUSG00000021610	48.4162	45.8713	47.6079	46.978	51.3364	57.8007	73.6902	58.517	49.0422	59.7835	60.2299	64.9372	49.1776	63.9478	85.0092	56.627	Clptm1l	13	73752125	73768724	+	3068	protein_coding	CLPTM1-like [Source:MGI Symbol;Acc:MGI:2442892] && sp|Q8BXA5|CLP1L_MOUSE Cleft lip and palate transmembrane protein 1-like protein OS=Mus musculus OX=10090 GN=Clptm1l PE=1 SV=1 && PF05602:Cleft lip and palate transmembrane protein 1 (CLPTM1)	-
ENSMUSG00000015143	43.2943	42.9831	75.8133	67.3242	71.0591	57.7285	41.7682	67.2415	62.4277	55.0133	65.8202	65.8541	60.1923	48.981	45.852	47.0325	Actn1	12	80214321	80307145	-	5533	protein_coding	actinin, alpha 1 [Source:MGI Symbol;Acc:MGI:2137706] && sp|Q7TPR4|ACTN1_MOUSE Alpha-actinin-1 OS=Mus musculus OX=10090 GN=Actn1 PE=1 SV=1 && PF00307:Calponin homology (CH) domain|PF00435:Spectrin repeat|PF08726:Ca2+ insensitive EF hand	-
ENSMUSG00000026837	37.9466	37.7858	42.8293	39.2825	59.1409	52.908	44.0601	61.7663	55.7921	45.1799	54.5222	62.0826	48.8253	48.1295	171.341	55.8578	Col5a1	2	27776437	27929526	+	8559	protein_coding	collagen, type V, alpha 1 [Source:MGI Symbol;Acc:MGI:88457] && sp|O88207|CO5A1_MOUSE Collagen alpha-1(V) chain OS=Mus musculus OX=10090 GN=Col5a1 PE=1 SV=2 && -	-
ENSMUSG00000027195	44.1052	46.0937	50.1578	50.1463	49.4312	62.1669	84.0912	68.1716	38.2412	74.7706	69.1248	63.4344	56.8272	66.9946	33.596	58.9361	Hsd17b12	2	93863034	93988309	-	2407	protein_coding	hydroxysteroid (17-beta) dehydrogenase 12 [Source:MGI Symbol;Acc:MGI:1926967] && sp|O70503|DHB12_MOUSE Very-long-chain 3-oxoacyl-CoA reductase OS=Mus musculus OX=10090 GN=Hsd17b12 PE=1 SV=1 && PF00106:short chain dehydrogenase	-
ENSMUSG00000039202	37.895	39.1441	38.6411	39.93	52.2107	59.0042	78.9307	69.5346	38.8129	66.9188	57.6098	67.6865	48.4479	62.5733	114.138	42.4969	Abhd2	7	78922947	79015256	+	10573	protein_coding	abhydrolase domain containing 2 [Source:MGI Symbol;Acc:MGI:1914344] && sp|Q9QXM0|ABHD2_MOUSE Monoacylglycerol lipase ABHD2 OS=Mus musculus OX=10090 GN=Abhd2 PE=1 SV=1 && PF00561:alpha/beta hydrolase fold	-
ENSMUSG00000041378	36.7822	36.4542	40.3944	39.3069	52.1824	67.5867	100.748	48.3161	43.9946	91.6671	62.9763	70.1243	37.046	49.2398	73.9022	62.9808	Cldn5	16	18595597	18597012	+	1416	protein_coding	claudin 5 [Source:MGI Symbol;Acc:MGI:1276112] && sp|O54942|CLD5_MOUSE Claudin-5 OS=Mus musculus OX=10090 GN=Cldn5 PE=1 SV=2 && PF00822:PMP-22/EMP/MP20/Claudin family	-
ENSMUSG00000022893	43.947	44.7237	36.5119	33.8956	49.0791	45.3404	116.666	55.141	60.3197	45.1611	58.7141	76.876	72.9963	75.4542	47.9421	49.1455	Adamts1	16	85590715	85600001	-	5302	protein_coding	a disintegrin-like and metallopeptidase (reprolysin type) with thrombospondin type 1 motif, 1 [Source:MGI Symbol;Acc:MGI:109249] && sp|P97857|ATS1_MOUSE A disintegrin and metalloproteinase with thrombospondin motifs 1 OS=Mus musculus OX=10090 GN=Adamts1 PE=1 SV=4 && PF05986:ADAM-TS Spacer 1|PF01421:Reprolysin (M12B) family zinc metalloprotease|PF00090:Thrombospondin type 1 domain|PF17771:ADAM cys…	-
ENSMUSG00000020456	67.4125	65.1895	68.7476	67.3015	55.0422	64.9325	31.9013	57.4401	52.6868	61.5553	56.584	59.4379	55.355	56.586	34.4378	54.1433	Ogdh	11	6241633	6306642	+	5456	protein_coding	oxoglutarate (alpha-ketoglutarate) dehydrogenase (lipoamide) [Source:MGI Symbol;Acc:MGI:1098267] && sp|Q60597|ODO1_MOUSE 2-oxoglutarate dehydrogenase, mitochondrial OS=Mus musculus OX=10090 GN=Ogdh PE=1 SV=3 && PF00676:Dehydrogenase E1 component|PF02779:Transketolase, pyrimidine binding domain|PF16870:2-oxoglutarate dehydrogenase C-terminal	-
ENSMUSG00000020361	54.1116	53.6666	53.4956	53.7597	45.4592	54.7471	61.2722	54.9364	45.8872	54.552	55.8265	59.5731	51.0761	59.3224	87.0417	64.0093	Hspa4	11	53150641	53191284	-	5528	protein_coding	heat shock protein 4 [Source:MGI Symbol;Acc:MGI:1342292] && sp|Q61316|HSP74_MOUSE Heat shock 70 kDa protein 4 OS=Mus musculus OX=10090 GN=Hspa4 PE=1 SV=1 && -	-
ENSMUSG00000081485	56.6356	65.7033	42.9691	38.0738	65.8666	39.209	137.18	57.679	62.0645	48.5845	56.4133	44.308	74.6375	36.731	25.9016	56.4614	Gm12338	11	75490589	75490780	-	192	processed_pseudogene	predicted gene 12338 [Source:MGI Symbol;Acc:MGI:3650622] && sp|P17665|COX7C_MOUSE Cytochrome c oxidase subunit 7C, mitochondrial OS=Mus musculus OX=10090 GN=Cox7c PE=1 SV=1 && -	-
ENSMUSG00000079562	42.6866	44.6212	58.1322	52.2255	48.3135	60.7638	57.2652	56.4221	48.9921	58.8196	67.1272	64.8542	45.2775	55.7244	79.7951	63.4198	Maea	5	33492853	33530640	+	2629	protein_coding	macrophage erythroblast attacher [Source:MGI Symbol;Acc:MGI:1891748] && sp|Q4VC33|MAEA_MOUSE E3 ubiquitin-protein transferase MAEA OS=Mus musculus OX=10090 GN=Maea PE=1 SV=1 && PF10607:CTLH/CRA C-terminal to LisH motif domain	-
ENSMUSG00000021670	42.0018	41.4832	59.6204	60.8869	61.0771	64.3735	33.0252	60.631	26.6295	64.5281	62.477	53.9579	54.2151	54.5346	89.1651	75.1655	Hmgcr	13	96785475	96807444	-	7275	protein_coding	3-hydroxy-3-methylglutaryl-Coenzyme A reductase [Source:MGI Symbol;Acc:MGI:96159] && sp|Q01237|HMDH_MOUSE 3-hydroxy-3-methylglutaryl-coenzyme A reductase OS=Mus musculus OX=10090 GN=Hmgcr PE=1 SV=3 && PF12349:Sterol-sensing domain of SREBP cleavage-activation|PF00368:Hydroxymethylglutaryl-coenzyme A reductase	-
ENSMUSG00000030224	47.7187	46.6962	47.2501	44.3246	47.7807	53.6711	97.4657	54.0269	47.1206	55.3296	56.4151	59.7641	50.0358	58.784	75.2235	61.4863	Strap	6	137712076	137728930	+	3090	protein_coding	serine/threonine kinase receptor associated protein [Source:MGI Symbol;Acc:MGI:1329037] && sp|Q9Z1Z2|STRAP_MOUSE Serine-threonine kinase receptor-associated protein OS=Mus musculus OX=10090 GN=Strap PE=1 SV=2 && PF00400:WD domain, G-beta repeat	-
ENSMUSG00000040907	38.7022	39.8175	111.712	110.928	65.9625	50.3858	7.95843	62.6749	34.9943	41.9815	63.7949	42.6362	69.368	44.2437	61.9203	54.6846	Atp1a3	7	24677592	24705383	-	5958	protein_coding	ATPase, Na+/K+ transporting, alpha 3 polypeptide [Source:MGI Symbol;Acc:MGI:88107] && sp|Q6PIC6|AT1A3_MOUSE Sodium/potassium-transporting ATPase subunit alpha-3 OS=Mus musculus OX=10090 GN=Atp1a3 PE=1 SV=1 && PF00690:Cation transporter/ATPase, N-terminus|PF13246:Cation transport ATPase (P-type)|PF00122:E1-E2 ATPase|PF00689:Cation transporting ATPase, C-terminus	-
ENSMUSG00000036887	32.1087	35.612	37.4292	31.5493	42.6396	55.2888	215.185	65.4274	45.1537	55.571	41.3319	55.0021	37.6464	53.679	57.079	40.9074	C1qa	4	136623228	136626114	-	1040	protein_coding	complement component 1, q subcomponent, alpha polypeptide [Source:MGI Symbol;Acc:MGI:88223] && sp|P98086|C1QA_MOUSE Complement C1q subcomponent subunit A OS=Mus musculus OX=10090 GN=C1qa PE=1 SV=2 && PF00386:C1q domain|PF01391:Collagen triple helix repeat (20 copies)	-
ENSMUSG00000107092	37.5943	39.2837	35.7032	38.0019	31.6024	45.7072	116.357	46.6079	49.1306	41.2057	45.4407	55.1214	41.9873	44.5975	169.593	61.3365	Gm7993	5	96122099	96123482	+	1384	processed_pseudogene	predicted gene 7993 [Source:MGI Symbol;Acc:MGI:3647399] && sp|P00860|DCOR_MOUSE Ornithine decarboxylase OS=Mus musculus OX=10090 GN=Odc1 PE=1 SV=2 && PF00278:Pyridoxal-dependent decarboxylase, C-terminal sheet domain	-
ENSMUSG00000028413	37.3183	37.9117	55.334	51.3289	68.9588	56.2133	70.5743	54.9946	58.6355	59.6733	61.7045	51.7315	46.0865	62.9307	71.9877	52.1208	B4galt1	4	40804602	40854005	-	4234	protein_coding	UDP-Gal:betaGlcNAc beta 1,4- galactosyltransferase, polypeptide 1 [Source:MGI Symbol;Acc:MGI:95705] && sp|P15535|B4GT1_MOUSE Beta-1,4-galactosyltransferase 1 OS=Mus musculus OX=10090 GN=B4galt1 PE=1 SV=1 && PF13733:N-terminal region of glycosyl transferase group 7|PF02709:N-terminal domain of galactosyltransferase	-
ENSMUSG00000031239	59.3478	56.167	45.4398	38.347	60.275	58.435	29.6564	53.402	63.7987	73.7183	65.9434	53.7841	42.0498	78.6329	55.8664	62.5155	Itm2a	X	106440705	106446982	-	1744	protein_coding	integral membrane protein 2A [Source:MGI Symbol;Acc:MGI:107706] && sp|Q61500|ITM2A_MOUSE Integral membrane protein 2A OS=Mus musculus OX=10090 GN=Itm2a PE=2 SV=2 && PF04089:BRICHOS domain	-
ENSMUSG00000005514	39.6456	41.2808	49.6897	50.6159	46.8261	65.4503	73.871	52.4918	49.2596	63.4417	45.4685	63.8138	45.8532	56.7211	91.2173	60.1052	Por	5	135698887	135764180	+	4021	protein_coding	cytochrome p450 oxidoreductase [Source:MGI Symbol;Acc:MGI:97744] && sp|P37040|NCPR_MOUSE NADPH--cytochrome P450 reductase OS=Mus musculus OX=10090 GN=Por PE=1 SV=2 && PF00175:Oxidoreductase NAD-binding domain|PF00258:Flavodoxin|PF00667:FAD binding domain	-
novel.220	2.18217	1.86625	4.59018	4.5935	76.0531	27.5254	397.312	45.4667	33.6918	49.7508	34.2595	27.6823	37.9513	27.514	91.7297	32.723	-	18	26136444	26138288	-	1791	-	- && sp|P21414|POL_GALV Gag-Pol polyprotein OS=Gibbon ape leukemia virus OX=11840 GN=pol PE=3 SV=2 && -	-
ENSMUSG00000054091	48.2231	49.0538	51.3625	54.429	37.6811	45.8401	88.4079	56.8629	47.3389	46.905	41.2116	48.9551	40.5749	40.9735	137.582	58.5057	1810037I17Rik	3	122717852	122719833	+	1160	protein_coding	RIKEN cDNA 1810037I17 gene [Source:MGI Symbol;Acc:MGI:1914954] && sp|Q99M08|CD003_MOUSE Uncharacterized protein C4orf3 homolog OS=Mus musculus OX=10090 PE=1 SV=1 && -	-
ENSMUSG00000020150	58.6973	58.8198	66.8903	68.5017	60.9993	68.4549	11.2847	57.025	61.9772	73.2811	54.0578	71.7867	47.8906	62.8546	24.5687	46.784	Gamt	10	80093985	80096846	-	1444	protein_coding	guanidinoacetate methyltransferase [Source:MGI Symbol;Acc:MGI:1098221] && sp|O35969|GAMT_MOUSE Guanidinoacetate N-methyltransferase OS=Mus musculus OX=10090 GN=Gamt PE=1 SV=1 && -	-
ENSMUSG00000021390	47.1021	47.7126	69.5897	73.9574	54.8585	53.2135	7.08261	78.7969	59.6521	62.8554	60.4436	64.4982	68.4001	67.6934	18.4391	59.4649	Ogn	13	49761522	49777977	+	2566	protein_coding	osteoglycin [Source:MGI Symbol;Acc:MGI:109278] && sp|Q62000|MIME_MOUSE Mimecan OS=Mus musculus OX=10090 GN=Ogn PE=1 SV=1 && PF13855:Leucine rich repeat	-
ENSMUSG00000029030	49.9601	52.0108	51.7112	55.225	45.7535	58.6984	61.5884	60.0124	45.1236	61.9244	60.5913	63.6801	48.2845	55.3117	66.6229	57.2043	Tprgl	4	154241942	154245123	-	2242	protein_coding	transformation related protein 63 regulated like [Source:MGI Symbol;Acc:MGI:1915058] && sp|Q9DBS2|TPRGL_MOUSE Tumor protein p63-regulated gene 1-like protein OS=Mus musculus OX=10090 GN=Tprg1l PE=1 SV=1 && PF12456:Inositol phosphatase	-
ENSMUSG00000036427	51.4842	51.6335	45.9425	44.995	50.0974	54.6345	130.097	53.0808	49.6652	62.3604	52.046	58.5161	49.7522	54.6157	32.2753	49.4344	Gpi1	7	33900755	33929761	-	6452	protein_coding	glucose-6-phosphate isomerase 1 [Source:MGI Symbol;Acc:MGI:95797] && sp|P06745|G6PI_MOUSE Glucose-6-phosphate isomerase OS=Mus musculus OX=10090 GN=Gpi PE=1 SV=4 && PF00342:Phosphoglucose isomerase	-
ENSMUSG00000029048	48.4104	46.9264	46.649	51.8296	55.4071	60.0049	81.8259	49.4689	51.4606	57.1985	57.6309	62.3366	45.2686	60.4069	57.1085	58.5157	Rer1	4	155158567	155170839	-	1814	protein_coding	retention in endoplasmic reticulum sorting receptor 1 [Source:MGI Symbol;Acc:MGI:1915080] && sp|Q9CQU3|RER1_MOUSE Protein RER1 OS=Mus musculus OX=10090 GN=Rer1 PE=1 SV=1 && -	-
ENSMUSG00000087260	45.745	43.0856	44.2315	48.0882	50.2892	60.9147	76.9023	64.575	50.9111	63.347	59.3389	68.0516	48.3947	63.0177	48.4919	54.2579	Lamtor5	3	107186174	107191398	+	884	protein_coding	late endosomal/lysosomal adaptor, MAPK and MTOR activator 5 [Source:MGI Symbol;Acc:MGI:1915826] && sp|Q9D1L9|LTOR5_MOUSE Ragulator complex protein LAMTOR5 OS=Mus musculus OX=10090 GN=Lamtor5 PE=1 SV=1 && PF16672:Ragulator complex protein LAMTOR5	-
ENSMUSG00000028070	55.7504	57.7993	57.2992	55.6651	47.0746	66.8531	47.3296	55.827	61.4037	59.7606	53.9295	56.3362	50.1561	61.711	45.7059	55.5287	Naxe	3	87963827	87965802	-	908	protein_coding	NAD(P)HX epimerase [Source:MGI Symbol;Acc:MGI:2180167] && sp|Q8K4Z3|NNRE_MOUSE NAD(P)H-hydrate epimerase OS=Mus musculus OX=10090 GN=Naxe PE=1 SV=1 && PF03853:YjeF-related protein N-terminus	-
ENSMUSG00000086922	41.5687	39.7442	37.9128	38.2141	44.502	53.9657	90.0171	58.2094	40.6968	53.1397	57.6607	59.5556	39.8062	59.7826	97.7547	75.5429	Gm13835	6	31118914	31119598	-	685	processed_pseudogene	predicted gene 13835 [Source:MGI Symbol;Acc:MGI:3650921] && sp|O70435|PSA3_MOUSE Proteasome subunit alpha type-3 OS=Mus musculus OX=10090 GN=Psma3 PE=1 SV=3 && PF00227:Proteasome subunit	-
ENSMUSG00000029762	37.6366	36.3059	33.6036	31.1915	46.2353	50.4834	200.229	48.1732	43.3695	51.0597	49.029	48.3314	36.6612	47.2843	82.4966	45.8584	Akr1b8	6	34331054	34345398	+	1499	protein_coding	aldo-keto reductase family 1, member B8 [Source:MGI Symbol;Acc:MGI:107673] && sp|P45377|ALD2_MOUSE Aldose reductase-related protein 2 OS=Mus musculus OX=10090 GN=Akr1b8 PE=1 SV=2 && PF00248:Aldo/keto reductase family	-
ENSMUSG00000006728	48.4603	49.9779	42.2554	45.0886	48.2725	61.0044	69.9635	55.6348	51.2895	55.3843	55.9494	61.5831	49.4486	62.1455	69.3217	61.3968	Cdk4	10	126899403	126903789	+	3249	protein_coding	cyclin-dependent kinase 4 [Source:MGI Symbol;Acc:MGI:88357] && sp|P30285|CDK4_MOUSE Cyclin-dependent kinase 4 OS=Mus musculus OX=10090 GN=Cdk4 PE=1 SV=1 && PF00069:Protein kinase domain	-
ENSMUSG00000028465	55.0346	55.7833	58.2116	55.9788	55.092	59.5104	41.4638	56.997	53.1921	54.2325	52.3547	59.3641	52.1943	54.5289	65.2449	52.5614	Tln1	4	43531519	43562691	-	9801	protein_coding	talin 1 [Source:MGI Symbol;Acc:MGI:1099832] && sp|P26039|TLN1_MOUSE Talin-1 OS=Mus musculus OX=10090 GN=Tln1 PE=1 SV=2 && PF01608:I/LWEQ domain|PF00373:FERM central domain|PF16511:N-terminal or F0 domain of Talin-head FERM|PF08913:Vinculin Binding Site|PF09379:FERM N-terminal domain|PF09141:Talin, middle domain	-
ENSMUSG00000026687	40.2929	42.0543	43.7331	44.5364	39.692	51.1649	96.5169	57.4303	42.0846	53.4689	46.5001	58.3028	45.8965	46.9746	117.323	55.7604	Aldh9a1	1	167177560	167196101	+	3383	protein_coding	aldehyde dehydrogenase 9, subfamily A1 [Source:MGI Symbol;Acc:MGI:1861622] && sp|Q9JLJ2|AL9A1_MOUSE 4-trimethylaminobutyraldehyde dehydrogenase OS=Mus musculus OX=10090 GN=Aldh9a1 PE=1 SV=1 && PF00171:Aldehyde dehydrogenase family	-
ENSMUSG00000006517	49.1692	48.386	58.4115	55.6234	55.2096	57.1774	31.2949	57.7445	33.5253	76.1229	54.5886	62.7443	61.7118	52.3298	57.4217	69.5669	Mvd	8	123160340	123170161	-	1859	protein_coding	mevalonate (diphospho) decarboxylase [Source:MGI Symbol;Acc:MGI:2179327] && sp|Q99JF5|MVD1_MOUSE Diphosphomevalonate decarboxylase OS=Mus musculus OX=10090 GN=Mvd PE=1 SV=2 && PF18376:Mevalonate 5-diphosphate decarboxylase C-terminal domain	-
ENSMUSG00000028776	62.2638	61.1842	37.1818	39.8704	41.4246	52.5448	14.8624	45.7343	60.0939	64.883	44.633	117.961	47.7377	71.2848	72.1654	47.0814	Tinagl1	4	130058247	130068915	-	4358	protein_coding	tubulointerstitial nephritis antigen-like 1 [Source:MGI Symbol;Acc:MGI:2137617] && sp|Q99JR5|TINAL_MOUSE Tubulointerstitial nephritis antigen-like OS=Mus musculus OX=10090 GN=Tinagl1 PE=1 SV=1 && PF00112:Papain family cysteine protease	-
ENSMUSG00000064357	42.5546	51.2188	85.2716	44.2486	120.302	36.9172	135.543	37.7628	75.534	45.0257	53.7109	33.5422	39.1133	65.5727	0.719981	13.8044	mt-Atp6	MT	7927	8607	+	681	protein_coding	mitochondrially encoded ATP synthase 6 [Source:MGI Symbol;Acc:MGI:99927] && sp|P00848|ATP6_MOUSE ATP synthase subunit a OS=Mus musculus OX=10090 GN=Mtatp6 PE=1 SV=1 && -	-
ENSMUSG00000005625	42.0864	42.2375	41.319	40.9231	44.6928	54.2094	85.988	48.0683	48.7304	56.7992	46.4797	58.2511	45.7529	48.8058	122.789	53.4755	Psmd4	3	94940005	94949925	-	2808	protein_coding	proteasome (prosome, macropain) 26S subunit, non-ATPase, 4 [Source:MGI Symbol;Acc:MGI:1201670] && sp|O35226|PSMD4_MOUSE 26S proteasome non-ATPase regulatory subunit 4 OS=Mus musculus OX=10090 GN=Psmd4 PE=1 SV=1 && -	-
ENSMUSG00000059734	49.7551	45.2037	46.3532	47.0372	43.6748	67.7991	55.2513	68.3376	45.5631	64.6883	56.7087	63.7348	44.9509	61.0767	47.8262	70.7408	Ndufs8	19	3958863	3962774	-	1291	protein_coding	NADH:ubiquinone oxidoreductase core subunit S8 [Source:MGI Symbol;Acc:MGI:2385079] && sp|Q8K3J1|NDUS8_MOUSE NADH dehydrogenase [ubiquinone] iron-sulfur protein 8, mitochondrial OS=Mus musculus OX=10090 GN=Ndufs8 PE=1 SV=1 && PF12838:4Fe-4S dicluster domain	-
ENSMUSG00000015714	49.7817	51.1899	58.8339	55.7338	50.8452	58.1745	92.2345	59.833	50.0207	58.4369	57.2255	58.1114	55.1923	59.0136	19.3021	44.5809	Cers2	3	95222102	95230910	+	3676	protein_coding	ceramide synthase 2 [Source:MGI Symbol;Acc:MGI:1924143] && sp|Q924Z4|CERS2_MOUSE Ceramide synthase 2 OS=Mus musculus OX=10090 GN=Cers2 PE=1 SV=1 && PF03798:TLC domain	-
ENSMUSG00000055093	45.3839	49.9616	23.8687	29.4019	32.6539	57.194	125.912	68.2952	56.5364	35.4244	55.6251	59.1702	38.9111	36.0488	75.7693	87.0896	Rps27a-ps3	6	122433863	122434333	+	471	processed_pseudogene	ribosomal protein S27A, pseudogene 3 [Source:MGI Symbol;Acc:MGI:3645406] && sp|P62983|RS27A_MOUSE Ubiquitin-40S ribosomal protein S27a OS=Mus musculus OX=10090 GN=Rps27a PE=1 SV=2 && PF01599:Ribosomal protein S27a|PF00240:Ubiquitin family	-
ENSMUSG00000031349	47.5544	44.7836	64.9821	64.9617	60.7217	62.6586	35.9098	59.2052	34.4324	77.0578	66.4981	60.9821	60.1645	56.5527	26.3309	53.4533	Nsdhl	X	71962163	72002120	+	2853	protein_coding	NAD(P) dependent steroid dehydrogenase-like [Source:MGI Symbol;Acc:MGI:1099438] && sp|Q9R1J0|NSDHL_MOUSE Sterol-4-alpha-carboxylate 3-dehydrogenase, decarboxylating OS=Mus musculus OX=10090 GN=Nsdhl PE=1 SV=1 && -	-
ENSMUSG00000008036	41.7406	40.4145	44.4426	45.3673	45.8453	59.157	79.0684	57.9181	48.0006	59.7727	58.1726	63.4785	44.979	53.9491	82.725	50.8997	Ap2s1	7	16472335	16483219	+	1472	protein_coding	adaptor-related protein complex 2, sigma 1 subunit [Source:MGI Symbol;Acc:MGI:2141861] && sp|Q17QC5|AP2S1_BOVIN AP-2 complex subunit sigma OS=Bos taurus OX=9913 GN=AP2S1 PE=2 SV=1 && -	-
ENSMUSG00000075702	24.289	23.4607	58.864	55.2567	44.8768	60.6753	18.015	61.9409	53.5373	45.938	65.2475	55.0546	42.1846	55.7621	128.264	81.4135	Selenom	11	3464684	3467351	+	1481	protein_coding	selenoprotein M [Source:MGI Symbol;Acc:MGI:2149786] && sp|Q8VHC3|SELM_MOUSE Selenoprotein M OS=Mus musculus OX=10090 GN=Selenom PE=1 SV=3 && -	-
ENSMUSG00000019428	41.1923	41.1024	46.5985	48.4437	44.3905	57.65	77.6462	59.6304	50.3391	49.5944	48.6012	54.5764	43.3168	50.8692	98.1836	61.7784	Fkbp8	8	70980374	70987978	+	4529	protein_coding	FK506 binding protein 8 [Source:MGI Symbol;Acc:MGI:1341070] && sp|O35465|FKBP8_MOUSE Peptidyl-prolyl cis-trans isomerase FKBP8 OS=Mus musculus OX=10090 GN=Fkbp8 PE=1 SV=2 && PF13432:Tetratricopeptide repeat|PF00254:FKBP-type peptidyl-prolyl cis-trans isomerase	-
ENSMUSG00000030884	51.8819	51.0269	49.243	48.5072	40.5419	62.4431	62.2325	60.2942	44.6947	66.1291	58.9419	63.3801	47.1278	63.339	41.0465	62.7779	Uqcrc2	7	120234399	120258747	+	2552	protein_coding	ubiquinol cytochrome c reductase core protein 2 [Source:MGI Symbol;Acc:MGI:1914253] && sp|Q9DB77|QCR2_MOUSE Cytochrome b-c1 complex subunit 2, mitochondrial OS=Mus musculus OX=10090 GN=Uqcrc2 PE=1 SV=1 && PF00675:Insulinase (Peptidase family M16)|PF05193:Peptidase M16 inactive domain	-
ENSMUSG00000021877	49.9417	46.9378	45.8681	49.4639	55.9295	55.0418	69.2145	60.1105	52.4505	61.3197	67.1439	67.9054	53.0849	58.4411	28.3053	52.0423	Arf4	14	26359229	26386239	+	3603	protein_coding	ADP-ribosylation factor 4 [Source:MGI Symbol;Acc:MGI:99433] && sp|P61750|ARF4_MOUSE ADP-ribosylation factor 4 OS=Mus musculus OX=10090 GN=Arf4 PE=1 SV=2 && PF00025:ADP-ribosylation factor family	-
ENSMUSG00000020432	50.5614	51.8065	69.6628	66.7175	51.5732	61.1713	41.9099	58.2769	59.5108	63.5819	60.0805	67.9989	54.9911	60.7192	15.1472	39.313	Tcn2	11	3867192	3882159	-	2178	protein_coding	transcobalamin 2 [Source:MGI Symbol;Acc:MGI:98534] && sp|O88968|TCO2_MOUSE Transcobalamin-2 OS=Mus musculus OX=10090 GN=Tcn2 PE=1 SV=1 && PF14478:Domain of unknown function (DUF4430)|PF01122:Eukaryotic cobalamin-binding protein	-
ENSMUSG00000037373	41.5791	41.4024	45.7225	44.4034	47.4454	59.0418	81.5956	57.6391	45.5621	55.566	55.7965	57.8637	47.7422	54.444	73.604	60.971	Ctbp1	5	33405067	33432338	-	4476	protein_coding	C-terminal binding protein 1 [Source:MGI Symbol;Acc:MGI:1201685] && sp|Q9Z2F5|CTBP1_RAT C-terminal-binding protein 1 OS=Rattus norvegicus OX=10116 GN=Ctbp1 PE=1 SV=3 && PF02826:D-isomer specific 2-hydroxyacid dehydrogenase, NAD binding domain|PF00389:D-isomer specific 2-hydroxyacid dehydrogenase, catalytic domain	-
ENSMUSG00000067719	32.0935	31.7531	36.2884	33.8856	33.5993	61.089	112.214	64.1968	37.8616	55.52	53.497	63.286	36.2504	51.1124	91.9184	75.556	Gm10221	5	24786552	24786860	-	309	processed_pseudogene	predicted gene 10221 [Source:MGI Symbol;Acc:MGI:3708709] && sp|Q9CPQ8|ATP5L_MOUSE ATP synthase subunit g, mitochondrial OS=Mus musculus OX=10090 GN=Atp5mg PE=1 SV=1 && PF04718:Mitochondrial ATP synthase g subunit	-
ENSMUSG00000046841	29.1259	30.2886	30.8175	30.421	63.618	58.3898	75.2352	71.4432	56.6614	47.5931	64.6028	72.8918	47.8644	53.0666	78.5358	58.8284	Ckap4	10	84362169	84369926	-	3089	protein_coding	cytoskeleton-associated protein 4 [Source:MGI Symbol;Acc:MGI:2444926] && sp|Q8BMK4|CKAP4_MOUSE Cytoskeleton-associated protein 4 OS=Mus musculus OX=10090 GN=Ckap4 PE=1 SV=2 && -	-
ENSMUSG00000034424	33.8945	29.3793	27.8537	29.5654	29.5708	57.799	165.356	36.9295	71.7891	56.2814	57.9118	77.3516	46.6104	39.6904	58.8652	48.2014	Gcsh	8	117708549	117720276	-	1579	protein_coding	glycine cleavage system protein H (aminomethyl carrier) [Source:MGI Symbol;Acc:MGI:1915383] && sp|Q91WK5|GCSH_MOUSE Glycine cleavage system H protein, mitochondrial OS=Mus musculus OX=10090 GN=Gcsh PE=1 SV=2 && PF01597:Glycine cleavage H-protein	-
ENSMUSG00000047731	49.4981	47.8224	48.7586	45.7004	44.0137	52.9765	94.4018	55.6134	44.0101	51.4685	53.7926	52.9142	48.5352	50.1542	73.9753	52.9191	Wbp1l	19	46587523	46645828	+	4463	protein_coding	WW domain binding protein 1 like [Source:MGI Symbol;Acc:MGI:107577] && sp|Q8BGW2|WBP1L_MOUSE WW domain binding protein 1-like OS=Mus musculus OX=10090 GN=Wbp1l PE=2 SV=1 && PF11669:WW domain-binding protein 1	-
ENSMUSG00000035212	40.9309	36.8823	46.1609	45.0868	54.0169	55.8545	119.926	55.1144	49.412	58.0314	58.9794	54.7173	49.5963	59.8567	37.0517	43.3872	Leprot	4	101504915	101516561	+	1898	protein_coding	leptin receptor overlapping transcript [Source:MGI Symbol;Acc:MGI:2687005] && sp|O89013|OBRG_MOUSE Leptin receptor gene-related protein OS=Mus musculus OX=10090 GN=Leprot PE=1 SV=1 && PF04133:Vacuolar protein sorting 55	-
ENSMUSG00000022351	43.8688	42.6588	59.6913	63.6297	46.7456	56.8588	54.3716	58.3246	30.2719	64.3129	59.0042	58.3588	55.5471	48.7112	61.9862	60.4726	Sqle	15	59186926	59203041	+	5546	protein_coding	squalene epoxidase [Source:MGI Symbol;Acc:MGI:109296] && sp|P52019|ERG1_MOUSE Squalene monooxygenase OS=Mus musculus OX=10090 GN=Sqle PE=2 SV=1 && PF08491:Squalene epoxidase	-
ENSMUSG00000024914	40.6057	41.8185	45.1177	42.9306	43.8845	56.3092	106.409	50.1988	49.1281	52.312	49.2822	56.2565	46.8495	52.1321	78.5127	51.2725	Drap1	19	5472833	5475007	-	1741	protein_coding	Dr1 associated protein 1 (negative cofactor 2 alpha) [Source:MGI Symbol;Acc:MGI:1913806] && sp|Q9D6N5|NC2A_MOUSE Dr1-associated corepressor OS=Mus musculus OX=10090 GN=Drap1 PE=1 SV=3 && PF00808:Histone-like transcription factor (CBF/NF-Y) and archaeal histone	NF-YC
ENSMUSG00000032042	44.1007	42.3399	51.6138	47.7355	50.5047	55.3367	74.3046	57.0928	51.0289	58.7744	60.4595	56.481	48.0708	53.6789	57.655	50.3269	Srpr	9	35111471	35159269	+	3364	protein_coding	signal recognition particle receptor ('docking protein') [Source:MGI Symbol;Acc:MGI:1914648] && sp|Q9DBG7|SRPRA_MOUSE Signal recognition particle receptor subunit alpha OS=Mus musculus OX=10090 GN=Srpra PE=1 SV=1 && PF02881:SRP54-type protein, helical bundle domain|PF00448:SRP54-type protein, GTPase domain|PF04086:Signal recognition particle, alpha subunit, N-terminal	-
ENSMUSG00000004665	35.5248	33.3434	55.6428	53.2536	62.352	60.1538	22.6772	71.5179	61.8914	60.4082	71.9924	74.0703	49.7454	57.0351	39.1932	50.2644	Cnn2	10	79824418	79831896	+	2460	protein_coding	calponin 2 [Source:MGI Symbol;Acc:MGI:105093] && sp|Q08093|CNN2_MOUSE Calponin-2 OS=Mus musculus OX=10090 GN=Cnn2 PE=1 SV=1 && PF00307:Calponin homology (CH) domain|PF00402:Calponin family repeat	-
ENSMUSG00000001289	40.4334	44.5708	44.6787	44.479	47.9945	57.8728	93.0255	60.3808	51.4264	57.7977	61.1429	54.6467	45.3832	56.3513	40.8505	57.4132	Pfdn5	15	102234551	102240308	+	1394	protein_coding	prefoldin 5 [Source:MGI Symbol;Acc:MGI:1928753] && sp|Q9WU28|PFD5_MOUSE Prefoldin subunit 5 OS=Mus musculus OX=10090 GN=Pfdn5 PE=1 SV=1 && PF02996:Prefoldin subunit	-
ENSMUSG00000031146	42.4114	39.9276	46.8625	45.0689	54.7276	61.0021	52.2668	64.3376	57.28	69.265	63.6591	64.9311	50.7753	60.3741	32.7641	52.3347	Plp2	X	7534180	7537629	-	1334	protein_coding	proteolipid protein 2 [Source:MGI Symbol;Acc:MGI:1298382] && sp|Q9R1Q7|PLP2_MOUSE Proteolipid protein 2 OS=Mus musculus OX=10090 GN=Plp2 PE=1 SV=1 && -	-
ENSMUSG00000029390	35.8244	35.9367	35.8779	36.3751	62.5782	63.3944	97.2667	73.0779	61.6791	46.6493	68.1985	52.6944	55.4501	45.7668	39.1381	45.0663	Tmed2	5	124678758	124688569	+	2527	protein_coding	transmembrane p24 trafficking protein 2 [Source:MGI Symbol;Acc:MGI:1929269] && sp|P49020|TMED2_CRIGR Transmembrane emp24 domain-containing protein 2 (Fragment) OS=Cricetulus griseus OX=10029 GN=TMED2 PE=1 SV=1 && PF01105:emp24/gp25L/p24 family/GOLD	-
ENSMUSG00000061032	55.6037	52.408	51.2654	51.3824	45.8576	46.3902	72.7969	49.4121	48.8632	46.3488	44.8384	49.381	47.4196	47.924	90.0999	53.6866	Rrp1	10	78236218	78248877	-	3337	protein_coding	ribosomal RNA processing 1 [Source:MGI Symbol;Acc:MGI:1203500] && sp|P56183|RRP1_MOUSE Ribosomal RNA processing protein 1 homolog A OS=Mus musculus OX=10090 GN=Rrp1 PE=1 SV=2 && PF05997:Nucleolar protein,Nop52	-
ENSMUSG00000001440	52.7178	52.7365	43.1246	44.8984	47.0748	55.025	57.9348	54.1175	43.81	54.0306	54.196	56.092	44.3093	56.4217	77.3671	59.3744	Kpnb1	11	97050540	97078707	-	6590	protein_coding	karyopherin (importin) beta 1 [Source:MGI Symbol;Acc:MGI:107532] && sp|P70168|IMB1_MOUSE Importin subunit beta-1 OS=Mus musculus OX=10090 GN=Kpnb1 PE=1 SV=2 && -	-
ENSMUSG00000086503	87.5206	86.8917	86.883	83.2309	72.4601	34.6892	22.0016	39.9314	74.542	31.1335	39.2388	25.3643	75.0222	39.0615	18.719	36.1827	Xist	X	102503972	102526860	-	17946	lncRNA	inactive X specific transcripts [Source:MGI Symbol;Acc:MGI:98974] && - && -	-
ENSMUSG00000056515	51.9117	51.0403	48.5073	51.0359	43.9058	61.1233	90.148	55.3477	35.5589	57.0087	58.0026	57.0883	45.0583	60.5768	41.4146	44.0156	Rab31	17	65958724	66079747	-	3813	protein_coding	RAB31, member RAS oncogene family [Source:MGI Symbol;Acc:MGI:1914603] && sp|Q921E2|RAB31_MOUSE Ras-related protein Rab-31 OS=Mus musculus OX=10090 GN=Rab31 PE=1 SV=1 && PF00071:Ras family	-
ENSMUSG00000058603	57.0269	51.1107	43.1532	43.4733	65.9625	49.6665	121.959	53.9819	61.4355	54.5884	43.6958	50.5043	57.0981	46.3801	12.0969	37.9819	Rpl28-ps1	1	127966306	127966719	+	414	processed_pseudogene	ribosomal protein L28, pseudogene 1 [Source:MGI Symbol;Acc:MGI:3705349] && sp|P41105|RL28_MOUSE 60S ribosomal protein L28 OS=Mus musculus OX=10090 GN=Rpl28 PE=1 SV=2 && PF01778:Ribosomal L28e protein family	-
ENSMUSG00000016528	36.3438	36.6878	35.8319	34.9156	42.921	56.9375	113.123	53.3394	41.7565	54.2955	51.8043	55.1322	41.3048	52.1698	90.601	52.8316	Mapkapk2	1	130981437	131025563	-	3041	protein_coding	MAP kinase-activated protein kinase 2 [Source:MGI Symbol;Acc:MGI:109298] && sp|P49138|MAPK2_MOUSE MAP kinase-activated protein kinase 2 OS=Mus musculus OX=10090 GN=Mapkapk2 PE=1 SV=2 && PF00069:Protein kinase domain	-
ENSMUSG00000038235	48.9805	49.5781	60.4116	61.5062	50.1852	55.2413	34.0462	44.8765	56.6026	46.8858	53.7061	62.4289	60.5273	58.6404	59.4965	45.7119	F11r	1	171265103	171292171	+	2663	protein_coding	F11 receptor [Source:MGI Symbol;Acc:MGI:1321398] && sp|O88792|JAM1_MOUSE Junctional adhesion molecule A OS=Mus musculus OX=10090 GN=F11r PE=1 SV=2 && PF13927:Immunoglobulin domain|PF07686:Immunoglobulin V-set domain	-
ENSMUSG00000026879	32.5325	35.9972	43.128	41.1448	46.8017	58.2177	43.0564	67.0745	53.7385	62.2181	47.6644	69.292	49.1821	56.7668	76.8774	64.8314	Gsn	2	35146392	35197904	+	3157	protein_coding	gelsolin [Source:MGI Symbol;Acc:MGI:95851] && sp|P13020|GELS_MOUSE Gelsolin OS=Mus musculus OX=10090 GN=Gsn PE=1 SV=3 && PF00626:Gelsolin repeat	-
ENSMUSG00000034714	59.1396	59.0145	54.0279	57.8339	50.3504	51.0264	32.8003	57.5653	51.5083	58.6249	51.3321	76.9151	56.344	56.1886	32.1651	43.5503	Ttyh2	11	114566257	114611803	+	3739	protein_coding	tweety family member 2 [Source:MGI Symbol;Acc:MGI:2157091] && sp|Q3TH73|TTYH2_MOUSE Protein tweety homolog 2 OS=Mus musculus OX=10090 GN=Ttyh2 PE=1 SV=1 && PF04906:Tweety	-
ENSMUSG00000008668	165.27	159.906	137.698	136.852	12.6626	8.21728	25.6317	6.68429	13.9211	7.62378	9.89105	11.4607	10.1487	117.886	10.5309	13.5913	Rps18	17	34170973	34174975	-	2451	protein_coding	ribosomal protein S18 [Source:MGI Symbol;Acc:MGI:98146] && sp|Q3T0R1|RS18_BOVIN 40S ribosomal protein S18 OS=Bos taurus OX=9913 GN=RPS18 PE=2 SV=3 && -	-
ENSMUSG00000005413	36.9119	34.5907	47.896	53.8459	42.9401	44.3248	186.357	42.2183	57.0482	45.7784	59.8988	51.9917	33.4273	44.5915	29.0616	37.0175	Hmox1	8	75820249	75827217	+	1751	protein_coding	heme oxygenase 1 [Source:MGI Symbol;Acc:MGI:96163] && sp|P14901|HMOX1_MOUSE Heme oxygenase 1 OS=Mus musculus OX=10090 GN=Hmox1 PE=1 SV=1 && PF01126:Heme oxygenase	-
ENSMUSG00000022477	51.8079	51.3916	49.1316	47.1808	45.8791	54.28	53.1562	57.6815	47.7582	60.057	55.3707	54.4579	50.6022	54.0838	54.6821	59.5063	Aco2	15	81756510	81799334	+	4302	protein_coding	aconitase 2, mitochondrial [Source:MGI Symbol;Acc:MGI:87880] && sp|Q99KI0|ACON_MOUSE Aconitate hydratase, mitochondrial OS=Mus musculus OX=10090 GN=Aco2 PE=1 SV=1 && PF00694:Aconitase C-terminal domain|PF00330:Aconitase family (aconitate hydratase)	-
ENSMUSG00000030605	33.4233	35.0693	58.9345	52.1119	54.9479	33.3442	26.258	58.9572	66.1551	51.0044	63.166	60.2722	55.1486	48.1658	91.0317	58.8911	Mfge8	7	78783516	78798808	-	4694	protein_coding	milk fat globule EGF and factor V/VIII domain containing [Source:MGI Symbol;Acc:MGI:102768] && sp|P21956|MFGM_MOUSE Lactadherin OS=Mus musculus OX=10090 GN=Mfge8 PE=1 SV=3 && -	-
ENSMUSG00000024782	52.5772	52.6318	58.5087	56.5723	55.72	57.1434	33.6142	54.2027	56.2115	63.0879	58.6262	57.6048	57.1227	57.8579	25.4807	49.7114	Ak3	19	28998233	29025361	-	3120	protein_coding	adenylate kinase 3 [Source:MGI Symbol;Acc:MGI:1860835] && sp|Q9WTP7|KAD3_MOUSE GTP:AMP phosphotransferase AK3, mitochondrial OS=Mus musculus OX=10090 GN=Ak3 PE=1 SV=3 && PF05191:Adenylate kinase, active site lid|PF00406:Adenylate kinase	-
ENSMUSG00000024425	50.5365	49.6357	57.3694	61.1361	47.5701	46.725	57.2184	46.7062	48.0504	50.0405	52.6152	50.9613	49.345	48.4236	75.4042	54.0713	Ndfip1	18	38543449	38598356	+	6331	protein_coding	Nedd4 family interacting protein 1 [Source:MGI Symbol;Acc:MGI:1929601] && sp|Q8R0W6|NFIP1_MOUSE NEDD4 family-interacting protein 1 OS=Mus musculus OX=10090 GN=Ndfip1 PE=1 SV=1 && -	-
ENSMUSG00000000957	33.7064	34.4493	40.4207	34.8652	53.6956	59.7196	102.571	64.536	56.0514	59.2531	69.7488	50.8802	46.5313	53.1233	42.4847	43.535	Mmp14	14	54669069	54682821	+	5960	protein_coding	matrix metallopeptidase 14 (membrane-inserted) [Source:MGI Symbol;Acc:MGI:101900] && sp|P53690|MMP14_MOUSE Matrix metalloproteinase-14 OS=Mus musculus OX=10090 GN=Mmp14 PE=2 SV=3 && -	-
ENSMUSG00000000901	53.1163	52.814	62.3027	59.9936	59.4984	51.3467	29.2919	54.1561	68.3398	60.5692	49.3394	43.6679	42.1012	64.3088	51.8395	42.1936	Mmp11	10	75759056	75772330	-	2778	protein_coding	matrix metallopeptidase 11 [Source:MGI Symbol;Acc:MGI:97008] && sp|Q02853|MMP11_MOUSE Stromelysin-3 OS=Mus musculus OX=10090 GN=Mmp11 PE=1 SV=2 && PF00413:Matrixin|PF00045:Hemopexin	-
ENSMUSG00000033965	50.2113	48.6812	57.07	60.646	49.6735	55.9429	22.51	58.805	50.8631	60.0611	60.6595	70.3635	56.9803	60.6398	36.2378	45.2301	Slc16a2	X	102741020	102865589	-	4263	protein_coding	solute carrier family 16 (monocarboxylic acid transporters), member 2 [Source:MGI Symbol;Acc:MGI:1203732] && sp|O70324|MOT8_MOUSE Monocarboxylate transporter 8 OS=Mus musculus OX=10090 GN=Slc16a2 PE=1 SV=2 && PF07690:Major Facilitator Superfamily	-
ENSMUSG00000003316	44.9952	47.1165	47.0938	47.687	52.58	60.8591	48.6936	52.7567	48.5919	57.305	56.8567	60.5237	45.5756	60.3794	57.3243	55.5177	Glg1	8	111881053	111985848	-	7090	protein_coding	golgi apparatus protein 1 [Source:MGI Symbol;Acc:MGI:104967] && sp|Q61543|GSLG1_MOUSE Golgi apparatus protein 1 OS=Mus musculus OX=10090 GN=Glg1 PE=1 SV=1 && PF00839:Cysteine rich repeat	-
ENSMUSG00000025871	41.0107	39.8027	42.5306	38.9861	75.3163	89.4263	44.4305	94.3942	52.4746	44.6985	74.9384	47.3285	43.6039	44.5266	33.0989	36.7699	4833439L19Rik	13	54699031	54713248	-	3187	protein_coding	RIKEN cDNA 4833439L19 gene [Source:MGI Symbol;Acc:MGI:1921162] && sp|Q9DBN4|P33MX_MOUSE Putative monooxygenase p33MONOX OS=Mus musculus OX=10090 GN=P33monox PE=1 SV=1 && -	-
ENSMUSG00000024150	40.1765	38.3685	55.1293	56.7178	42.6832	49.6122	70.8609	49.6838	44.1301	51.2649	44.362	71.9288	41.9388	47.4611	79.3351	59.2975	Mcfd2	17	87561871	87573363	-	2827	protein_coding	multiple coagulation factor deficiency 2 [Source:MGI Symbol;Acc:MGI:2183439] && sp|Q8K5B2|MCFD2_MOUSE Multiple coagulation factor deficiency protein 2 homolog OS=Mus musculus OX=10090 GN=Mcfd2 PE=1 SV=1 && PF13499:EF-hand domain pair	-
ENSMUSG00000021996	33.2849	34.1785	32.4067	34.8486	38.5062	50.9727	180.561	48.5454	33.8136	52.4101	53.8025	52.7712	35.6762	43.2152	56.7052	61.1665	Esd	14	74969737	74988205	+	3366	protein_coding	esterase D/formylglutathione hydrolase [Source:MGI Symbol;Acc:MGI:95421] && sp|Q9R0P3|ESTD_MOUSE S-formylglutathione hydrolase OS=Mus musculus OX=10090 GN=Esd PE=1 SV=1 && PF00756:Putative esterase	-
ENSMUSG00000024085	37.6442	36.5535	40.5438	38.198	36.6455	49.0011	148.835	52.0698	39.4858	45.6982	46.0822	53.4477	35.8976	40.6919	94.1902	47.515	Man2a1	17	64907731	65062105	+	7223	protein_coding	mannosidase 2, alpha 1 [Source:MGI Symbol;Acc:MGI:104669] && sp|P27046|MA2A1_MOUSE Alpha-mannosidase 2 OS=Mus musculus OX=10090 GN=Man2a1 PE=1 SV=2 && PF01074:Glycosyl hydrolases family 38 N-terminal domain|PF09261:Alpha mannosidase middle domain|PF07748:Glycosyl hydrolases family 38 C-terminal domain	-
ENSMUSG00000026341	42.082	42.9327	49.2857	45.0792	52.0524	51.4064	78.7466	51.8702	44.7053	51.2408	56.8801	56.8038	45.3437	53.1657	64.0392	56.4553	Actr3	1	125320642	125363464	-	4631	protein_coding	ARP3 actin-related protein 3 [Source:MGI Symbol;Acc:MGI:1921367] && sp|Q99JY9|ARP3_MOUSE Actin-related protein 3 OS=Mus musculus OX=10090 GN=Actr3 PE=1 SV=3 && PF00022:Actin	-
ENSMUSG00002076173	11.6609	8.03927	6.11568	13.9677	4.84425	67.0219	189.987	44.0651	7.14326	39.2354	85.063	42.1577	10.1487	67.5812	132.715	110.446	Gm55118	16	10961989	10962045	+	57	miRNA	predicted gene, 55118 [Source:MGI Symbol;Acc:MGI:6846709] && - && -	-
ENSMUSG00000024940	49.087	51.6901	55.6966	56.0385	48.4409	51.2181	35.578	51.6176	56.3989	47.2078	50.7058	53.9285	58.5961	48.7654	76.2883	48.8971	Ltbp3	19	5790932	5808560	+	9069	protein_coding	latent transforming growth factor beta binding protein 3 [Source:MGI Symbol;Acc:MGI:1101355] && sp|Q61810|LTBP3_MOUSE Latent-transforming growth factor beta-binding protein 3 OS=Mus musculus OX=10090 GN=Ltbp3 PE=1 SV=4 && -	-
ENSMUSG00000044894	42.6464	39.9691	50.0235	45.6166	39.6765	61.074	102.485	64.6447	44.0003	54.7068	56.5538	64.3072	48.1225	49.602	20.0836	56.631	Uqcrq	11	53318749	53321658	-	1831	protein_coding	ubiquinol-cytochrome c reductase, complex III subunit VII [Source:MGI Symbol;Acc:MGI:107807] && sp|Q9CQ69|QCR8_MOUSE Cytochrome b-c1 complex subunit 8 OS=Mus musculus OX=10090 GN=Uqcrq PE=1 SV=3 && PF02939:UcrQ family	-
ENSMUSG00000004285	48.4216	44.0463	51.2397	49.7272	47.2239	54.9645	82.4314	51.8216	49.1051	59.6283	53.0277	55.2411	50.3624	54.0508	39.7333	48.5207	Atp6v1f	6	29467717	29470511	+	1063	protein_coding	ATPase, H+ transporting, lysosomal V1 subunit F [Source:MGI Symbol;Acc:MGI:1913394] && sp|Q9D1K2|VATF_MOUSE V-type proton ATPase subunit F OS=Mus musculus OX=10090 GN=Atp6v1f PE=1 SV=2 && -	-
ENSMUSG00000101249	36.0976	27.3387	33.4187	44.4271	38.9489	64.4016	185.945	54.5318	30.7305	64.0566	63.1057	51.0868	32.4404	83.7759	2.20667	26.8536	Gm29216	1	24654787	24655278	-	492	unprocessed_pseudogene	predicted gene 29216 [Source:MGI Symbol;Acc:MGI:5579922] && sp|P00397|COX1_MOUSE Cytochrome c oxidase subunit 1 OS=Mus musculus OX=10090 GN=Mtco1 PE=1 SV=2 && -	-
ENSMUSG00000021242	56.1952	55.8188	54.8938	57.3868	42.6928	49.9712	44.395	58.7167	41.8747	55.9852	57.6629	58.7407	55.161	50.8992	37.4563	60.8793	Npc2	12	84801336	84819926	-	5438	protein_coding	NPC intracellular cholesterol transporter 2 [Source:MGI Symbol;Acc:MGI:1915213] && sp|Q9Z0J0|NPC2_MOUSE NPC intracellular cholesterol transporter 2 OS=Mus musculus OX=10090 GN=Npc2 PE=1 SV=1 && PF02221:ML domain	-
ENSMUSG00000022892	42.8958	42.2082	56.9143	55.7834	47.7137	49.5013	76.2065	49.8302	51.5944	51.2565	58.5894	54.3953	45.8654	51.6389	54.9879	48.5913	App	16	84746573	84970654	-	12996	protein_coding	amyloid beta (A4) precursor protein [Source:MGI Symbol;Acc:MGI:88059] && sp|P12023|A4_MOUSE Amyloid-beta A4 protein OS=Mus musculus OX=10090 GN=App PE=1 SV=3 && PF02177:Amyloid A4 N-terminal heparin-binding|PF00014:Kunitz/Bovine pancreatic trypsin inhibitor domain|PF10515:Beta-amyloid precursor protein C-terminus|PF12925:E2 domain of amyloid precursor protein|PF03494:Beta-amyloid peptide (beta-AP…	-
ENSMUSG00000022180	47.1073	48.04	33.7102	33.2316	46.7559	44.0798	134.783	48.8325	46.4627	50.2927	48.6471	76.725	44.1776	61.9691	36.5124	36.5843	Slc7a8	14	54959666	55019403	-	5005	protein_coding	solute carrier family 7 (cationic amino acid transporter, y+ system), member 8 [Source:MGI Symbol;Acc:MGI:1355323] && sp|Q9QXW9|LAT2_MOUSE Large neutral amino acids transporter small subunit 2 OS=Mus musculus OX=10090 GN=Slc7a8 PE=1 SV=1 && PF13520:Amino acid permease	-
ENSMUSG00000046229	30.3613	31.7219	35.0909	35.6932	33.5954	47.4697	56.2837	51.0418	34.8855	55.9581	39.9009	53.2805	31.8937	44.2078	188.935	66.9029	Scand1	2	156153766	156154667	-	803	protein_coding	SCAN domain-containing 1 [Source:MGI Symbol;Acc:MGI:1343132] && sp|Q32PG5|SCND1_BOVIN SCAN domain-containing protein 1 OS=Bos taurus OX=9913 GN=SCAND1 PE=2 SV=1 && -	-
ENSMUSG00000025232	48.9246	48.7651	55.2319	48.3244	48.1415	68.5223	36.4037	57.2273	51.3921	58.3372	57.0212	62.2293	48.2677	61.6091	42.8299	43.8029	Hexa	9	59446823	59472392	+	1996	protein_coding	hexosaminidase A [Source:MGI Symbol;Acc:MGI:96073] && sp|P29416|HEXA_MOUSE Beta-hexosaminidase subunit alpha OS=Mus musculus OX=10090 GN=Hexa PE=1 SV=2 && PF00728:Glycosyl hydrolase family 20, catalytic domain|PF14845:beta-acetyl hexosaminidase like	-
ENSMUSG00000025016	45.8144	47.2116	49.3332	48.6959	45.9305	50.2262	61.496	56.1748	42.1985	54.4879	58.0781	57.3222	47.8339	54.392	57.6287	57.3053	Tm9sf3	19	41199283	41252436	-	8096	protein_coding	transmembrane 9 superfamily member 3 [Source:MGI Symbol;Acc:MGI:1914262] && sp|Q9ET30|TM9S3_MOUSE Transmembrane 9 superfamily member 3 OS=Mus musculus OX=10090 GN=Tm9sf3 PE=1 SV=1 && PF02990:Endomembrane protein 70	-
ENSMUSG00000000149	43.4916	44.3151	41.1421	39.7626	44.9911	56.6653	53.1225	58.0034	44.8248	54.2617	56.8498	57.9094	43.8136	56.3836	84.5407	52.2632	Gna12	5	140744163	140816186	-	3416	protein_coding	guanine nucleotide binding protein, alpha 12 [Source:MGI Symbol;Acc:MGI:95767] && sp|P27600|GNA12_MOUSE Guanine nucleotide-binding protein subunit alpha-12 OS=Mus musculus OX=10090 GN=Gna12 PE=1 SV=3 && PF00503:G-protein alpha subunit	-
ENSMUSG00000032288	42.4699	42.0664	37.6637	38.4083	36.129	61.713	81.0414	55.3545	39.2477	54.8086	54.2845	59.1869	41.5473	47.3338	78.1171	62.7858	Imp3	9	56844759	56845682	+	924	protein_coding	IMP3, U3 small nucleolar ribonucleoprotein [Source:MGI Symbol;Acc:MGI:1916119] && sp|Q921Y2|IMP3_MOUSE U3 small nucleolar ribonucleoprotein protein IMP3 OS=Mus musculus OX=10090 GN=Imp3 PE=2 SV=1 && PF00163:Ribosomal protein S4/S9 N-terminal domain|PF01479:S4 domain	-
ENSMUSG00000029621	44.4633	40.9946	42.5275	41.4286	49.1147	57.3291	59.9392	56.5951	46.3263	61.719	55.571	56.6292	45.7564	54.9809	63.5907	55.1417	Arpc1a	5	145020640	145045571	+	2567	protein_coding	actin related protein 2/3 complex, subunit 1A [Source:MGI Symbol;Acc:MGI:1928896] && sp|Q9R0Q6|ARC1A_MOUSE Actin-related protein 2/3 complex subunit 1A OS=Mus musculus OX=10090 GN=Arpc1a PE=1 SV=1 && -	-
ENSMUSG00000117924	39.0272	36.7571	46.953	41.5431	49.0597	54.1147	45.3966	58.6107	44.3092	50.3163	45.1092	55.2411	40.3203	52.6082	108.811	63.821	Tmem223	19	8748360	8749839	+	748	protein_coding	transmembrane protein 223 [Source:MGI Symbol;Acc:MGI:1914086] && sp|Q9CQE2|TM223_MOUSE Transmembrane protein 223 OS=Mus musculus OX=10090 GN=Tmem223 PE=2 SV=1 && PF14640:Transmembrane protein 223	-
ENSMUSG00000020467	28.0356	28.4637	110.208	93.6139	53.2724	67.2534	26.749	52.4464	95.8649	44.2771	58.393	43.7156	49.5165	47.4952	8.32136	23.7681	Efemp1	11	28803204	28876743	+	2037	protein_coding	epidermal growth factor-containing fibulin-like extracellular matrix protein 1 [Source:MGI Symbol;Acc:MGI:1339998] && sp|Q8BPB5|FBLN3_MOUSE EGF-containing fibulin-like extracellular matrix protein 1 OS=Mus musculus OX=10090 GN=Efemp1 PE=1 SV=1 && PF07645:Calcium-binding EGF domain|PF12662:Complement Clr-like EGF-like	-
ENSMUSG00000002064	35.2561	37.8084	41.0336	40.5443	40.7895	57.9044	63.0017	56.2931	42.6606	53.2009	54.5938	56.2986	42.9734	55.4495	94.7326	57.9894	Sdf2	11	78136572	78146322	+	1515	protein_coding	stromal cell derived factor 2 [Source:MGI Symbol;Acc:MGI:108019] && sp|Q9DCT5|SDF2_MOUSE Stromal cell-derived factor 2 OS=Mus musculus OX=10090 GN=Sdf2 PE=1 SV=1 && PF02815:MIR domain	-
ENSMUSG00000023150	66.5577	64.8909	60.5737	55.5052	38.6927	45.2645	27.7064	36.5823	53.6795	39.5188	37.6875	38.2978	72.1776	49.2917	83.3309	59.3234	Ivns1abp	1	151220228	151240173	+	5435	protein_coding	influenza virus NS1A binding protein [Source:MGI Symbol;Acc:MGI:2152389] && sp|Q920Q8|NS1BP_MOUSE Influenza virus NS1A-binding protein homolog OS=Mus musculus OX=10090 GN=Ivns1abp PE=1 SV=2 && PF07707:BTB And C-terminal Kelch|PF00651:BTB/POZ domain|PF01344:Kelch motif	ZBTB
ENSMUSG00000018830	35.6206	36.4156	56.6731	63.8597	41.5364	52.5944	13.581	82.201	50.5345	47.2475	47.3543	62.6415	41.592	48.618	83.9208	64.4042	Myh11	16	14012399	14109236	-	7599	protein_coding	myosin, heavy polypeptide 11, smooth muscle [Source:MGI Symbol;Acc:MGI:102643] && sp|O08638|MYH11_MOUSE Myosin-11 OS=Mus musculus OX=10090 GN=Myh11 PE=1 SV=1 && PF00063:Myosin head (motor domain)|PF01576:Myosin tail|PF02736:Myosin N-terminal SH3-like domain	-
ENSMUSG00000007458	43.7631	42.3397	46.0543	46.7477	48.179	50.0434	80.3331	52.1836	45.9372	55.2331	58.7146	58.0893	45.5327	51.9159	53.4819	49.8201	M6pr	6	122285679	122294639	+	4170	protein_coding	mannose-6-phosphate receptor, cation dependent [Source:MGI Symbol;Acc:MGI:96904] && sp|P24668|MPRD_MOUSE Cation-dependent mannose-6-phosphate receptor OS=Mus musculus OX=10090 GN=M6pr PE=1 SV=1 && -	-
ENSMUSG00000015759	43.3777	44.4769	42.2587	47.3897	43.8427	43.511	65.3344	53.6375	41.5278	57.0038	49.9127	55.4794	46.4647	53.0377	75.9564	64.3931	Cnih1	14	47013024	47025868	-	1623	protein_coding	cornichon family AMPA receptor auxiliary protein 1 [Source:MGI Symbol;Acc:MGI:1277202] && sp|Q5BIN6|CNIH1_BOVIN Protein cornichon homolog 1 OS=Bos taurus OX=9913 GN=CNIH1 PE=2 SV=1 && PF03311:Cornichon protein	-
ENSMUSG00000030603	38.94	37.8843	35.7915	37.7784	42.2162	51.6088	87.6704	53.2972	41.1747	53.2617	48.7254	55.5476	43.5808	51.5507	84.7456	61.4863	Psmc4	7	27741132	27749526	-	2163	protein_coding	proteasome (prosome, macropain) 26S subunit, ATPase, 4 [Source:MGI Symbol;Acc:MGI:1346093] && sp|P54775|PRS6B_MOUSE 26S proteasome regulatory subunit 6B OS=Mus musculus OX=10090 GN=Psmc4 PE=1 SV=2 && PF17862:AAA+ lid domain|PF00004:ATPase family associated with various cellular activities (AAA)	-
ENSMUSG00000034908	63.1296	62.5899	53.487	52.4995	44.8524	52.9486	79.0112	50.7392	46.54	47.9368	43.2699	50.3354	46.7483	49.5897	35.4439	44.8586	Sidt2	9	45849155	45866556	-	5146	protein_coding	SID1 transmembrane family, member 2 [Source:MGI Symbol;Acc:MGI:2446134] && sp|Q8CIF6|SIDT2_MOUSE SID1 transmembrane family member 2 OS=Mus musculus OX=10090 GN=Sidt2 PE=1 SV=1 && -	-
ENSMUSG00000020108	38.6759	39.0582	34.2304	32.7453	47.6252	60.4536	126.271	55.0189	39.3942	49.1281	44.7045	58.5462	38.7598	46.3977	61.1637	51.4426	Ddit4	10	59785491	59787656	-	1755	protein_coding	DNA-damage-inducible transcript 4 [Source:MGI Symbol;Acc:MGI:1921997] && sp|Q9D3F7|DDIT4_MOUSE DNA damage-inducible transcript 4 protein OS=Mus musculus OX=10090 GN=Ddit4 PE=1 SV=1 && -	-
ENSMUSG00000000563	49.8058	50.5156	45.4177	46.3066	39.8611	48.7898	59.5769	54.1015	40.8323	57.0682	51.1829	53.8416	42.0965	55.5388	69.5661	58.2563	Atp5pb	3	105850014	105867415	-	4105	protein_coding	ATP synthase peripheral stalk-membrane subunit b [Source:MGI Symbol;Acc:MGI:1100495] && sp|Q9CQQ7|AT5F1_MOUSE ATP synthase F(0) complex subunit B1, mitochondrial OS=Mus musculus OX=10090 GN=Atp5pb PE=1 SV=1 && -	-
ENSMUSG00000026360	50.029	50.8188	44.6355	37.8951	30.7107	41.3335	66.7315	46.8935	53.982	54.8533	36.5237	35.5176	55.1115	52.4172	106.109	58.345	Rgs2	1	143875076	143879899	-	3627	protein_coding	regulator of G-protein signaling 2 [Source:MGI Symbol;Acc:MGI:1098271] && sp|O08849|RGS2_MOUSE Regulator of G-protein signaling 2 OS=Mus musculus OX=10090 GN=Rgs2 PE=2 SV=2 && PF00615:Regulator of G protein signaling domain	-
ENSMUSG00000042079	52.8945	52.6984	49.2326	47.9906	50.2765	52.5663	80.9475	48.2603	44.5517	53.7443	50.8647	57.0269	47.6784	53.9051	35.1024	42.1283	Hnrnpf	6	117877285	117902583	+	3047	protein_coding	heterogeneous nuclear ribonucleoprotein F [Source:MGI Symbol;Acc:MGI:2138741] && sp|Q9Z2X1|HNRPF_MOUSE Heterogeneous nuclear ribonucleoprotein F OS=Mus musculus OX=10090 GN=Hnrnpf PE=1 SV=3 && PF08080:RNPHF zinc finger|PF00076:RNA recognition motif. (a.k.a. RRM, RBD, or RNP domain)	-
ENSMUSG00000019432	62.9215	61.677	56.8397	57.7352	55.5821	40.973	86.5283	37.4602	61.8301	40.69	37.3111	41.785	56.4949	43.6761	39.586	38.3648	Ddx39b	17	35460722	35472683	+	3783	protein_coding	DEAD box helicase 39b [Source:MGI Symbol;Acc:MGI:99240] && sp|Q9Z1N5|DX39B_MOUSE Spliceosome RNA helicase Ddx39b OS=Mus musculus OX=10090 GN=Ddx39b PE=1 SV=1 && -	-
ENSMUSG00000019158	31.4947	33.6711	37.7347	37.5961	35.4925	45.0777	43.4468	49.4235	34.2149	44.4898	40.2356	50.5491	33.0838	37.6186	202.001	63.1114	Tmem160	7	16186704	16189419	+	883	protein_coding	transmembrane protein 160 [Source:MGI Symbol;Acc:MGI:1916344] && sp|Q9D938|TM160_MOUSE Transmembrane protein 160 OS=Mus musculus OX=10090 GN=Tmem160 PE=2 SV=1 && -	-
ENSMUSG00000038375	55.5457	56.4947	55.2532	56.7467	58.9957	63.3081	27.046	55.6021	55.306	56.5022	55.1284	49.9083	52.2285	52.1106	25.9683	40.1416	Trp53inp2	2	155222979	155231770	+	5257	protein_coding	transformation related protein 53 inducible nuclear protein 2 [Source:MGI Symbol;Acc:MGI:1915978] && sp|Q8CFU8|T53I2_MOUSE Tumor protein p53-inducible nuclear protein 2 OS=Mus musculus OX=10090 GN=Tp53inp2 PE=2 SV=4 && PF14839:DOR family	-
ENSMUSG00000005981	51.7478	53.4599	48.1185	49.1052	43.5593	64.0187	39.5786	55.254	40.1944	58.8303	52.6093	57.313	43.9227	57.7318	45.7068	54.9802	Trap1	16	3857835	3895691	-	2573	protein_coding	TNF receptor-associated protein 1 [Source:MGI Symbol;Acc:MGI:1915265] && sp|Q9CQN1|TRAP1_MOUSE Heat shock protein 75 kDa, mitochondrial OS=Mus musculus OX=10090 GN=Trap1 PE=1 SV=1 && PF13589:Histidine kinase-, DNA gyrase B-, and HSP90-like ATPase|PF00183:Hsp90 protein	-
ENSMUSG00000029538	36.1568	34.1954	37.3268	36.0503	40.107	39.0508	66.8973	38.6088	43.0238	39.1108	38.8693	43.3608	43.0285	38.7202	189.686	51.7478	Srsf9	5	115465236	115471139	+	1653	protein_coding	serine and arginine-rich splicing factor 9 [Source:MGI Symbol;Acc:MGI:104896] && sp|Q9D0B0|SRSF9_MOUSE Serine/arginine-rich splicing factor 9 OS=Mus musculus OX=10090 GN=Srsf9 PE=1 SV=1 && PF00076:RNA recognition motif. (a.k.a. RRM, RBD, or RNP domain)	-
ENSMUSG00000051234	37.2176	35.5817	40.2274	42.3294	47.053	56.582	78.6129	56.2246	46.0106	52.0726	56.1322	56.2395	42.8471	50.5837	60.6027	57.2267	Rnf7	9	96352990	96360728	-	1328	protein_coding	ring finger protein 7 [Source:MGI Symbol;Acc:MGI:1337096] && sp|Q9WTZ1|RBX2_MOUSE RING-box protein 2 OS=Mus musculus OX=10090 GN=Rnf7 PE=1 SV=1 && PF12678:RING-H2 zinc finger domain	-
ENSMUSG00000078193	31.9042	31.6799	32.9663	33.6137	37.4161	48.7315	195.834	59.7141	27.9374	66.4578	46.6413	59.648	22.8081	50.607	17.3929	51.5131	Gm2000	1	156193610	156194054	+	445	protein_coding	predicted gene 2000 [Source:MGI Symbol;Acc:MGI:3780170] && sp|Q6ZWV7|RL35_MOUSE 60S ribosomal protein L35 OS=Mus musculus OX=10090 GN=Rpl35 PE=1 SV=1 && PF00831:Ribosomal L29 protein	-
ENSMUSG00000007739	47.8196	47.7763	43.1213	42.4918	42.4732	51.4126	83.4809	50.1068	43.0266	51.3862	51.5319	51.9406	41.9921	55.2783	55.3298	55.6819	Cct4	11	22940519	22953780	+	4201	protein_coding	chaperonin containing Tcp1, subunit 4 (delta) [Source:MGI Symbol;Acc:MGI:104689] && sp|P80315|TCPD_MOUSE T-complex protein 1 subunit delta OS=Mus musculus OX=10090 GN=Cct4 PE=1 SV=3 && PF00118:TCP-1/cpn60 chaperonin family	-
ENSMUSG00000054312	48.5687	45.5576	47.6034	43.2896	51.5254	47.8557	49.2778	48.3556	45.6202	50.8893	49.9558	52.4006	49.3152	45.9513	84.2138	53.7491	Mrps21	3	95769946	95778831	-	739	protein_coding	mitochondrial ribosomal protein S21 [Source:MGI Symbol;Acc:MGI:1913542] && sp|P58059|RT21_MOUSE 28S ribosomal protein S21, mitochondrial OS=Mus musculus OX=10090 GN=Mrps21 PE=1 SV=1 && -	-
ENSMUSG00000058258	32.6248	32.6077	53.2754	55.0457	46.0624	48.3181	36.491	55.1381	19.7949	69.079	55.6166	55.7691	50.2631	48.3238	76.6286	77.725	Idi1	13	8935537	8942487	+	3505	protein_coding	isopentenyl-diphosphate delta isomerase [Source:MGI Symbol;Acc:MGI:2442264] && sp|P58044|IDI1_MOUSE Isopentenyl-diphosphate Delta-isomerase 1 OS=Mus musculus OX=10090 GN=Idi1 PE=1 SV=1 && PF00293:NUDIX domain	-
ENSMUSG00000071072	57.9826	46.1169	51.9537	50.6351	48.9721	34.3872	58.2766	41.3778	49.1832	47.0002	46.7201	42.9446	47.5836	46.5794	90.6431	51.9027	Ptges3	10	127894823	127913141	+	2217	protein_coding	prostaglandin E synthase 3 [Source:MGI Symbol;Acc:MGI:1929282] && sp|Q9R0Q7|TEBP_MOUSE Prostaglandin E synthase 3 OS=Mus musculus OX=10090 GN=Ptges3 PE=1 SV=1 && PF04969:CS domain	-
ENSMUSG00000020850	53.3875	51.7752	53.7733	52.7563	45.9944	59.2221	51.3912	53.0943	43.9564	52.4244	53.5696	53.4494	44.2574	56.0902	37.5191	47.7852	Prpf8	11	75377642	75400275	+	7461	protein_coding	pre-mRNA processing factor 8 [Source:MGI Symbol;Acc:MGI:2179381] && sp|Q99PV0|PRP8_MOUSE Pre-mRNA-processing-splicing factor 8 OS=Mus musculus OX=10090 GN=Prpf8 PE=1 SV=2 && PF10597:U5-snRNA binding site 2 of PrP8|PF08083:PROCN (NUC071) domain|PF08084:PROCT (NUC072) domain|PF10596:U6-snRNA interacting domain of PrP8|PF08082:PRO8NT (NUC069), PrP8 N-terminal domain|PF01398:JAB1/Mov34/MPN/PAD-1 ubiq…	-
ENSMUSG00000027230	27.9964	27.0898	52.7534	46.7597	73.3426	54.5398	59.4515	55.2641	65.353	54.5573	57.5692	57.9257	50.0936	49.7353	43.5924	34.3475	Creb3l1	2	91812673	91854847	-	2603	protein_coding	cAMP responsive element binding protein 3-like 1 [Source:MGI Symbol;Acc:MGI:1347062] && sp|Q9Z125|CR3L1_MOUSE Cyclic AMP-responsive element-binding protein 3-like protein 1 OS=Mus musculus OX=10090 GN=Creb3l1 PE=1 SV=2 && PF00170:bZIP transcription factor	TF_bZIP
ENSMUSG00000095478	46.3019	43.628	66.0216	50.7892	32.731	90.8796	46.2187	74.9932	46.6439	32.3115	46.398	55.0934	62.8533	45.1607	44.3861	25.1611	Gm9824	10	28906124	28906684	+	561	processed_pseudogene	predicted pseudogene 9824 [Source:MGI Symbol;Acc:MGI:3641964] && sp|P70296|PEBP1_MOUSE Phosphatidylethanolamine-binding protein 1 OS=Mus musculus OX=10090 GN=Pebp1 PE=1 SV=3 && PF01161:Phosphatidylethanolamine-binding protein	-
ENSMUSG00000029068	81.297	82.1066	85.6349	84.9757	71.9864	22.8371	29.6827	24.1619	75.668	24.13	24.1479	22.0734	74.8726	28.0149	44.4775	31.7716	Ccnl2	4	155896946	155909000	+	5278	protein_coding	cyclin L2 [Source:MGI Symbol;Acc:MGI:1927119] && sp|Q9JJA7|CCNL2_MOUSE Cyclin-L2 OS=Mus musculus OX=10090 GN=Ccnl2 PE=1 SV=1 && PF00134:Cyclin, N-terminal domain	-
ENSMUSG00000017188	42.9111	41.2847	38.3939	42.6153	44.1297	52.8194	37.8631	53.8951	46.9972	57.3918	51.2362	60.0732	41.5783	53.7117	81.1117	61.0178	Coa3	11	101168794	101169940	-	886	protein_coding	cytochrome C oxidase assembly factor 3 [Source:MGI Symbol;Acc:MGI:1098757] && sp|Q9D2R6|COA3_MOUSE Cytochrome c oxidase assembly factor 3 homolog, mitochondrial OS=Mus musculus OX=10090 GN=Coa3 PE=1 SV=1 && PF09813:Coiled-coil domain-containing protein 56	-
ENSMUSG00000005873	51.6381	54.3125	49.2486	47.0575	39.1443	44.9655	49.7192	56.7401	42.7625	52.2133	44.2547	52.9884	46.3968	43.4931	75.6456	55.019	Reep5	18	34477938	34507123	-	3151	protein_coding	receptor accessory protein 5 [Source:MGI Symbol;Acc:MGI:1270152] && sp|B2RZ37|REEP5_RAT Receptor expression-enhancing protein 5 OS=Rattus norvegicus OX=10116 GN=Reep5 PE=1 SV=1 && PF03134:TB2/DP1, HVA22 family	-
ENSMUSG00000047844	44.6926	42.671	37.1362	29.4008	26.2266	32.1509	145.054	35.4646	35.9979	25.278	29.3706	25.6406	47.5308	46.7311	146.824	54.5052	Bex4	X	135039745	135041192	+	837	protein_coding	brain expressed X-linked 4 [Source:MGI Symbol;Acc:MGI:3606746] && sp|Q9CWT2|BEX4_MOUSE Protein BEX4 OS=Mus musculus OX=10090 GN=Bex4 PE=1 SV=1 && PF04538:Brain expressed X-linked like family	-
ENSMUSG00000028464	30.0782	30.7543	49.0316	50.9059	42.8184	48.1944	20.3748	72.263	61.5018	45.9759	47.946	66.7109	45.5202	42.9961	90.5947	58.7808	Tpm2	4	43514711	43523765	-	2909	protein_coding	tropomyosin 2, beta [Source:MGI Symbol;Acc:MGI:98810] && sp|P19352|TPM2_CHICK Tropomyosin beta chain OS=Gallus gallus OX=9031 GN=TPM2 PE=1 SV=1 && PF00261:Tropomyosin	-
ENSMUSG00000078429	44.1783	43.5948	39.8195	38.7177	48.3464	53.602	66.2639	52.5788	49.0358	54.6288	48.5268	50.456	43.8921	57.3914	60.3057	52.5314	Ctdsp2	10	126814586	126835844	+	5524	protein_coding	CTD (carboxy-terminal domain, RNA polymerase II, polypeptide A) small phosphatase 2 [Source:MGI Symbol;Acc:MGI:1098748] && sp|Q8BX07|CTDS2_MOUSE Carboxy-terminal domain RNA polymerase II polypeptide A small phosphatase 2 OS=Mus musculus OX=10090 GN=Ctdsp2 PE=2 SV=1 && -	-
ENSMUSG00000121069	18.4852	18.893	12.3906	11.3331	24.654	22.5793	332.154	35.6791	38.8915	17.3602	26.5135	27.3874	44.1533	19.006	132.76	16.7739	Gm56730	15	82247110	82252084	+	4975	lncRNA	predicted gene, 56730 [Source:MGI Symbol;Acc:MGI:7337373] && sp|P03359|POL_WMSV Gag-Pol polyprotein OS=Woolly monkey sarcoma virus OX=11970 GN=pol PE=3 SV=2 && -	-
ENSMUSG00000091537	56.2843	55.3583	54.0163	52.7966	45.7156	43.3856	65.2062	49.9856	46.6788	48.6329	50.5955	49.8146	48.6803	45.7232	38.7844	47.155	Tma7	9	108903636	108911655	-	1359	protein_coding	translational machinery associated 7 [Source:MGI Symbol;Acc:MGI:1913417] && - && -	-
ENSMUSG00000023367	51.7432	51.3564	44.9619	47.853	43.5925	54.4106	50.1396	54.6796	46.5516	56.6674	47.927	58.0757	46.2187	48.7174	51.1081	44.7023	Tmem176a	6	48817853	48824005	+	3810	protein_coding	transmembrane protein 176A [Source:MGI Symbol;Acc:MGI:1913308] && sp|Q9DCS1|T176A_MOUSE Transmembrane protein 176A OS=Mus musculus OX=10090 GN=Tmem176a PE=1 SV=2 && -	-
ENSMUSG00000001472	50.1698	51.2499	57.1936	53.7038	54.7173	46.346	64.2923	42.8238	58.7205	45.0134	47.1661	44.0699	54.3107	42.8368	40.5189	45.452	Tcf25	8	124100492	124130574	+	5390	protein_coding	transcription factor 25 (basic helix-loop-helix) [Source:MGI Symbol;Acc:MGI:1914105] && sp|Q8R3L2|TCF25_MOUSE Transcription factor 25 OS=Mus musculus OX=10090 GN=Tcf25 PE=1 SV=2 && -	-
ENSMUSG00000028530	48.6782	49.0132	48.0943	43.5048	45.3212	54.4699	63.048	43.3958	46.529	50.8603	47.2847	47.3758	41.4262	53.4905	57.7351	58.2974	Jak1	4	101009564	101122479	-	7227	protein_coding	Janus kinase 1 [Source:MGI Symbol;Acc:MGI:96628] && sp|P52332|JAK1_MOUSE Tyrosine-protein kinase JAK1 OS=Mus musculus OX=10090 GN=Jak1 PE=1 SV=1 && PF07714:Protein tyrosine kinase|PF18379:FERM F1 ubiquitin-like domain|PF17887:Jak1 pleckstrin homology-like domain|PF18377:FERM F2 acyl-CoA binding protein-like domain	-
ENSMUSG00000031701	46.0243	45.4569	42.8859	46.5408	41.1724	42.999	78.543	46.8763	42.1628	47.6364	49.0363	52.5859	44.855	50.0303	62.6981	58.122	Dnaja2	8	86264262	86281973	-	2975	protein_coding	DnaJ heat shock protein family (Hsp40) member A2 [Source:MGI Symbol;Acc:MGI:1931882] && sp|Q9QYJ0|DNJA2_MOUSE DnaJ homolog subfamily A member 2 OS=Mus musculus OX=10090 GN=Dnaja2 PE=1 SV=1 && PF01556:DnaJ C terminal domain|PF00226:DnaJ domain|PF00684:DnaJ central domain	-
ENSMUSG00000006498	47.3459	48.5762	44.3587	42.9432	49.0787	52.2866	85.5986	54.3626	46.4547	56.4568	53.5981	56.9135	45.5103	57.0067	19.8975	36.8607	Ptbp1	10	79690261	79700605	+	4740	protein_coding	polypyrimidine tract binding protein 1 [Source:MGI Symbol;Acc:MGI:97791] && sp|Q00438|PTBP1_RAT Polypyrimidine tract-binding protein 1 OS=Rattus norvegicus OX=10116 GN=Ptbp1 PE=1 SV=1 && -	-
ENSMUSG00000052911	57.7331	56.9286	63.2049	58.8829	49.1363	46.7028	24.0682	40.8188	63.8576	45.1269	39.0583	50.6589	57.8717	40.5695	60.1166	41.7612	Lamb2	9	108356935	108367729	+	6082	protein_coding	laminin, beta 2 [Source:MGI Symbol;Acc:MGI:99916] && sp|Q61292|LAMB2_MOUSE Laminin subunit beta-2 OS=Mus musculus OX=10090 GN=Lamb2 PE=1 SV=2 && PF00055:Laminin N-terminal (Domain VI)|PF00053:Laminin EGF domain	-
ENSMUSG00000027620	61.5448	60.4338	58.9103	59.2555	53.0897	37.1164	61.9099	38.5603	58.5758	36.2431	41.4538	36.8619	58.7023	39.1279	47.8993	45.8657	Rbm39	2	155989159	156022158	-	6946	protein_coding	RNA binding motif protein 39 [Source:MGI Symbol;Acc:MGI:2157953] && sp|Q8VH51|RBM39_MOUSE RNA-binding protein 39 OS=Mus musculus OX=10090 GN=Rbm39 PE=1 SV=2 && PF15519:linker between RRM2 and RRM3 domains in RBM39 protein|PF00076:RNA recognition motif. (a.k.a. RRM, RBD, or RNP domain)	-
ENSMUSG00000029840	50.1995	49.4383	49.3915	51.3225	52.2331	44.6674	68.6597	52.5796	43.3488	52.6409	54.2957	51.8304	51.7055	52.4916	25.4086	44.3849	Mtpn	6	35485841	35516823	-	3960	protein_coding	myotrophin [Source:MGI Symbol;Acc:MGI:99445] && sp|P62774|MTPN_MOUSE Myotrophin OS=Mus musculus OX=10090 GN=Mtpn PE=1 SV=2 && PF12796:Ankyrin repeats (3 copies)	-
ENSMUSG00000038502	53.2242	53.6609	54.5756	54.9405	45.1705	47.1723	44.046	49.9844	48.0906	48.0199	44.0963	45.6824	52.1955	49.3956	52.1713	50.9868	Ptov1	7	44512491	44519212	-	4213	protein_coding	prostate tumor over expressed gene 1 [Source:MGI Symbol;Acc:MGI:1933946] && sp|Q91VU8|PTOV1_MOUSE Prostate tumor-overexpressed gene 1 protein homolog OS=Mus musculus OX=10090 GN=Ptov1 PE=1 SV=1 && PF11232:Mediator complex subunit 25 PTOV activation and synapsin 2	-
ENSMUSG00000025260	44.7347	44.0462	46.4389	48.698	42.7372	54.4055	53.4795	47.2111	45.1082	50.8051	51.4878	57.0924	44.3438	54.2868	47.3794	61.1375	Hsd17b10	X	150784841	150787438	+	1298	protein_coding	hydroxysteroid (17-beta) dehydrogenase 10 [Source:MGI Symbol;Acc:MGI:1333871] && sp|O08756|HCD2_MOUSE 3-hydroxyacyl-CoA dehydrogenase type-2 OS=Mus musculus OX=10090 GN=Hsd17b10 PE=1 SV=4 && PF00106:short chain dehydrogenase	-
ENSMUSG00000026478	43.7436	43.2841	46.7313	42.6083	44.5894	57.6844	44.0525	54.807	41.7174	49.2056	52.8045	55.9323	40.3442	47.539	79.3116	48.9703	Lamc1	1	153094668	153208532	-	8272	protein_coding	laminin, gamma 1 [Source:MGI Symbol;Acc:MGI:99914] && sp|P02468|LAMC1_MOUSE Laminin subunit gamma-1 OS=Mus musculus OX=10090 GN=Lamc1 PE=1 SV=2 && -	-
ENSMUSG00000039347	90	87.3978	57.0254	64.2717	28.0065	45.692	17.8628	48.3814	40.2891	55.2444	31.0933	63.5006	58.1435	50.4524	12.9291	42.767	Atp6v0e2	6	48514549	48518735	+	2381	protein_coding	ATPase, H+ transporting, lysosomal V0 subunit E2 [Source:MGI Symbol;Acc:MGI:1923502] && sp|Q91XE7|VA0E2_MOUSE V-type proton ATPase subunit e 2 OS=Mus musculus OX=10090 GN=Atp6v0e2 PE=3 SV=1 && -	-
ENSMUSG00000026751	47.4627	48.1011	47.5436	48.4681	53.5251	53.226	66.8814	41.7937	42.6847	47.0714	42.0936	46.6052	45.8182	48.273	61.819	50.7833	Nr5a1	2	38582668	38604554	-	4241	protein_coding	nuclear receptor subfamily 5, group A, member 1 [Source:MGI Symbol;Acc:MGI:1346833] && sp|P33242|STF1_MOUSE Steroidogenic factor 1 OS=Mus musculus OX=10090 GN=Nr5a1 PE=1 SV=3 && PF00105:Zinc finger, C4 type (two domains)|PF00104:Ligand-binding domain of nuclear hormone receptor	SF-like
ENSMUSG00000003363	57.3654	56.7774	50.6578	49.9434	44.714	52.4527	50.4597	55.6982	46.5744	55.8541	49.0286	58.1883	46.3478	53.3756	24.398	39.7875	Pld3	7	27231425	27252643	-	2924	protein_coding	phospholipase D family, member 3 [Source:MGI Symbol;Acc:MGI:1333782] && sp|O35405|PLD3_MOUSE 5'-3' exonuclease PLD3 OS=Mus musculus OX=10090 GN=Pld3 PE=1 SV=1 && PF13918:PLD-like domain|PF00614:Phospholipase D Active site motif	-
ENSMUSG00000035262	69.1895	71.6169	36.1466	39.1938	19.5104	39.5616	25.3041	25.705	49.1687	32.475	27.4035	25.1066	36.2925	43.7201	190.733	59.4028	Amh	10	80641077	80643482	+	1670	protein_coding	anti-Mullerian hormone [Source:MGI Symbol;Acc:MGI:88006] && sp|P27106|MIS_MOUSE Muellerian-inhibiting factor OS=Mus musculus OX=10090 GN=Amh PE=2 SV=1 && PF04709:Anti-Mullerian hormone, N terminal region|PF00019:Transforming growth factor beta like domain	-
ENSMUSG00000064358	47.5783	33.694	85.6664	63.8538	35.7832	53.4929	123.967	65.3849	27.9407	46.3544	46.7268	34.5962	50.5093	51.8555	2.23354	19.7327	mt-Co3	MT	8607	9390	+	784	protein_coding	mitochondrially encoded cytochrome c oxidase III [Source:MGI Symbol;Acc:MGI:102502] && sp|P00416|COX3_MOUSE Cytochrome c oxidase subunit 3 OS=Mus musculus OX=10090 GN=mt-Co3 PE=1 SV=2 && -	-
ENSMUSG00000087412	77.0464	93.28	33.936	40.0233	66.596	8.53781	21.0042	57.6803	94.2181	17.0005	71.5437	53.7352	46.2744	8.31889	3.45344	96.0237	Gm15501	7	92828190	92833383	-	862	transcribed_processed_pseudogene	predicted pseudogene 15501 [Source:MGI Symbol;Acc:MGI:3704296] && sp|Q5E958|RS8_BOVIN 40S ribosomal protein S8 OS=Bos taurus OX=9913 GN=RPS8 PE=2 SV=3 && PF01201:Ribosomal protein S8e	-
ENSMUSG00000013160	39.0277	43.7928	46.1422	45.2379	47.9556	55.9764	71.4479	53.2479	45.3265	56.5883	51.8855	56.5043	47.4852	52.372	28.5957	46.857	Atp6v0d1	8	106251097	106292679	-	1793	protein_coding	ATPase, H+ transporting, lysosomal V0 subunit D1 [Source:MGI Symbol;Acc:MGI:1201778] && sp|P51863|VA0D1_MOUSE V-type proton ATPase subunit d 1 OS=Mus musculus OX=10090 GN=Atp6v0d1 PE=1 SV=2 && PF01992:ATP synthase (C/AC39) subunit	-
ENSMUSG00000025066	44.8992	47.8578	43.4453	45.0519	48.2601	39.9861	86.3406	45.3694	44.0689	47.3284	46.359	53.6979	50.5016	49.2676	54.3709	41.5574	Sfr1	19	47720121	47724027	+	1915	protein_coding	SWI5 dependent recombination repair 1 [Source:MGI Symbol;Acc:MGI:1915038] && sp|Q8BP27|SFR1_MOUSE Swi5-dependent recombination DNA repair protein 1 homolog OS=Mus musculus OX=10090 GN=Sfr1 PE=1 SV=2 && PF10376:Double-strand recombination repair protein	-
ENSMUSG00000026003	52.1659	50.6032	45.9576	45.713	41.5767	50.9404	69.2944	47.5181	53.4088	55.3601	44.476	55.6406	39.9071	48.4896	39.4062	46.9151	Acadl	1	66869998	66902436	-	2005	protein_coding	acyl-Coenzyme A dehydrogenase, long-chain [Source:MGI Symbol;Acc:MGI:87866] && sp|P51174|ACADL_MOUSE Long-chain specific acyl-CoA dehydrogenase, mitochondrial OS=Mus musculus OX=10090 GN=Acadl PE=1 SV=2 && PF00441:Acyl-CoA dehydrogenase, C-terminal domain|PF02770:Acyl-CoA dehydrogenase, middle domain|PF02771:Acyl-CoA dehydrogenase, N-terminal domain	-
ENSMUSG00000024646	70.9725	68.734	52.5025	59.1257	26.3312	44.678	58.9354	48.3948	35.286	58.0663	45.9114	57.5369	45.3713	54.3471	12.7609	48.1941	Cyb5a	18	84856829	84897996	+	3104	protein_coding	cytochrome b5 type A (microsomal) [Source:MGI Symbol;Acc:MGI:1926952] && sp|P56395|CYB5_MOUSE Cytochrome b5 OS=Mus musculus OX=10090 GN=Cyb5a PE=1 SV=2 && -	-
ENSMUSG00000081049	2.44705	6.77233	4.48027	4.08101	71.9841	6.70807	233.608	103.945	2.70094	105.994	102.062	4.67214	37.0214	39.3616	22.3025	37.7112	Rps24-ps3	X	78238653	78239054	+	402	processed_pseudogene	ribosomal protein S24, pseudogene 3 [Source:MGI Symbol;Acc:MGI:3644407] && sp|P62847|RS24_HUMAN 40S ribosomal protein S24 OS=Homo sapiens OX=9606 GN=RPS24 PE=1 SV=1 && PF01282:Ribosomal protein S24e	-
ENSMUSG00000031871	40.1744	40.9491	47.3376	42.6323	51.4929	65.8175	69.1279	53.0709	38.4594	69.0401	65.4181	58.6124	38.8315	47.0738	16.3236	41.1605	Cdh5	8	104828257	104871143	+	4203	protein_coding	cadherin 5 [Source:MGI Symbol;Acc:MGI:105057] && sp|P55284|CADH5_MOUSE Cadherin-5 OS=Mus musculus OX=10090 GN=Cdh5 PE=1 SV=2 && PF01049:Cadherin cytoplasmic region|PF00028:Cadherin domain	-
ENSMUSG00000001054	47.8096	48.2973	39.4138	42.5693	43.533	52.1245	52.2463	47.2445	43.5491	58.3629	41.8033	55.9441	44.5945	53.7924	58.7805	53.6396	Rmnd5b	11	51514498	51526723	-	2161	protein_coding	required for meiotic nuclear division 5 homolog B [Source:MGI Symbol;Acc:MGI:1913339] && sp|Q91YQ7|RMD5B_MOUSE E3 ubiquitin-protein transferase RMND5B OS=Mus musculus OX=10090 GN=Rmnd5b PE=2 SV=1 && PF10607:CTLH/CRA C-terminal to LisH motif domain	-
ENSMUSG00000016534	38.483	38.5957	47.1325	45.2463	50.8218	53.1776	75.4796	52.9817	47.3521	53.4959	58.4482	51.4503	43.7468	54.1698	29.9806	43.0347	Lamp2	X	37490234	37545331	-	9552	protein_coding	lysosomal-associated membrane protein 2 [Source:MGI Symbol;Acc:MGI:96748] && sp|P17047|LAMP2_MOUSE Lysosome-associated membrane glycoprotein 2 OS=Mus musculus OX=10090 GN=Lamp2 PE=1 SV=2 && PF01299:Lysosome-associated membrane glycoprotein (Lamp)	-
ENSMUSG00000033610	42.6831	41.8691	51.1098	48.9144	62.0982	88.6636	8.75219	57.73	41.9134	66.5844	41.2368	44.2457	39.583	51.2381	47.3201	48.9009	Pank1	19	34784340	34856855	-	8267	protein_coding	pantothenate kinase 1 [Source:MGI Symbol;Acc:MGI:1922985] && sp|Q8K4K6|PANK1_MOUSE Pantothenate kinase 1 OS=Mus musculus OX=10090 GN=Pank1 PE=1 SV=1 && PF03630:Fumble	-
ENSMUSG00000033880	26.8764	25.9421	44.6711	35.9135	62.6051	42.2683	47.2167	67.0094	48.8733	63.1013	43.6719	51.5642	53.5307	64.0928	54.335	51.1663	Lgals3bp	11	118283577	118292918	-	2847	protein_coding	lectin, galactoside-binding, soluble, 3 binding protein [Source:MGI Symbol;Acc:MGI:99554] && sp|Q07797|LG3BP_MOUSE Galectin-3-binding protein OS=Mus musculus OX=10090 GN=Lgals3bp PE=1 SV=1 && PF00530:Scavenger receptor cysteine-rich domain|PF07707:BTB And C-terminal Kelch	-
ENSMUSG00000048709	52.5364	7.38499	33.9242	35.4453	38.8651	59.8356	63.2926	40.1741	18.4991	49.2794	53.3101	58.0789	11.076	50.5363	144.046	66.1295	Gm8666	X	74518838	74519129	-	292	processed_pseudogene	predicted gene 8666 [Source:MGI Symbol;Acc:MGI:3648747] && sp|P18608|HMGN1_MOUSE Non-histone chromosomal protein HMG-14 OS=Mus musculus OX=10090 GN=Hmgn1 PE=1 SV=2 && -	-
ENSMUSG00000025743	36.886	36.5509	74.7119	64.5628	41.9969	40.205	28.0183	68.241	47.2047	40.8651	69.7899	57.2289	41.8804	41.5804	53.1732	39.2562	Sdc3	4	130519848	130553630	+	5989	protein_coding	syndecan 3 [Source:MGI Symbol;Acc:MGI:1349163] && sp|Q64519|SDC3_MOUSE Syndecan-3 OS=Mus musculus OX=10090 GN=Sdc3 PE=1 SV=2 && PF01034:Syndecan domain	-
ENSMUSG00000053907	71.1847	67.6704	69.3471	70.3772	54.892	39.6617	34.4129	40.1028	55.6624	34.0642	36.9946	37.0778	52.8114	38.3178	36.7317	41.6412	Mat2a	6	72409782	72416541	-	4486	protein_coding	methionine adenosyltransferase II, alpha [Source:MGI Symbol;Acc:MGI:2443731] && sp|Q3THS6|METK2_MOUSE S-adenosylmethionine synthase isoform type-2 OS=Mus musculus OX=10090 GN=Mat2a PE=1 SV=2 && PF00438:S-adenosylmethionine synthetase, N-terminal domain|PF02772:S-adenosylmethionine synthetase, central domain|PF02773:S-adenosylmethionine synthetase, C-terminal domain	-
ENSMUSG00000024953	30.6886	32.5378	31.2768	31.604	30.8136	42.5619	163.206	39.3639	31.751	43.28	37.1032	47.3772	30.0805	38.3453	100.219	50.0999	Prdx5	19	6884065	6887474	-	2139	protein_coding	peroxiredoxin 5 [Source:MGI Symbol;Acc:MGI:1859821] && sp|P99029|PRDX5_MOUSE Peroxiredoxin-5, mitochondrial OS=Mus musculus OX=10090 GN=Prdx5 PE=1 SV=2 && -	-
ENSMUSG00000030591	36.9016	35.085	36.5661	36.9821	37.7737	49.6193	94.2825	52.1079	39.1849	56.437	52.4792	56.1085	39.1706	53.8935	56.4681	46.9773	Psmd8	7	28873613	28880126	-	3057	protein_coding	proteasome (prosome, macropain) 26S subunit, non-ATPase, 8 [Source:MGI Symbol;Acc:MGI:1888669] && sp|Q9CX56|PSMD8_MOUSE 26S proteasome non-ATPase regulatory subunit 8 OS=Mus musculus OX=10090 GN=Psmd8 PE=1 SV=2 && PF10075:CSN8/PSMD8/EIF3K family	-
ENSMUSG00000068882	46.7732	45.0002	45.1747	43.114	45.036	40.2104	89.0891	45.4957	46.1706	47.0825	51.1166	48.1442	46.1368	49.0433	38.0215	54.3049	Ssb	2	69691906	69702190	+	2160	protein_coding	small RNA binding exonuclease protection factor La [Source:MGI Symbol;Acc:MGI:98423] && sp|P32067|LA_MOUSE Lupus La protein homolog OS=Mus musculus OX=10090 GN=Ssb PE=1 SV=1 && PF08777:RNA binding motif|PF05383:La domain|PF00076:RNA recognition motif. (a.k.a. RRM, RBD, or RNP domain)	-
ENSMUSG00000028964	44.9371	44.3418	44.2012	42.5197	36.9574	46.8885	61.0472	44.074	43.0872	47.0659	41.3706	46.0491	41.4727	43.8201	93.3542	58.6593	Park7	4	150981590	150998894	-	2479	protein_coding	Parkinson disease (autosomal recessive, early onset) 7 [Source:MGI Symbol;Acc:MGI:2135637] && sp|Q99LX0|PARK7_MOUSE Parkinson disease protein 7 homolog OS=Mus musculus OX=10090 GN=Park7 PE=1 SV=1 && PF01965:DJ-1/PfpI family	-
ENSMUSG00000030435	51.2927	51.4593	48.3805	48.8092	49.0951	44.0371	67.883	42.0603	48.6725	40.7307	40.1704	48.331	48.7337	41.5406	63.9131	44.5596	U2af2	7	5065142	5082937	+	4113	protein_coding	U2 small nuclear ribonucleoprotein auxiliary factor (U2AF) 2 [Source:MGI Symbol;Acc:MGI:98886] && sp|P26368|U2AF2_HUMAN Splicing factor U2AF 65 kDa subunit OS=Homo sapiens OX=9606 GN=U2AF2 PE=1 SV=4 && PF00076:RNA recognition motif. (a.k.a. RRM, RBD, or RNP domain)	-
ENSMUSG00000020390	51.0478	50.2335	51.4173	55.6735	48.0421	41.4216	51.9977	47.8746	45.9386	52.0294	52.1341	50.3173	47.3199	51.6256	38.4648	42.3593	Ube2b	11	51876324	51891589	-	2126	protein_coding	ubiquitin-conjugating enzyme E2B [Source:MGI Symbol;Acc:MGI:102944] && sp|Q32P99|UBE2B_BOVIN Ubiquitin-conjugating enzyme E2 B OS=Bos taurus OX=9913 GN=UBE2B PE=2 SV=1 && PF00179:Ubiquitin-conjugating enzyme	-
ENSMUSG00000034120	63.2943	59.5876	56.292	54.8992	51.7799	32.088	56.5434	36.136	55.9039	32.0827	33.1951	37.2196	57.9666	36.9946	68.4929	44.7606	Srsf2	11	116740727	116743920	-	2958	protein_coding	serine and arginine-rich splicing factor 2 [Source:MGI Symbol;Acc:MGI:98284] && sp|Q3MHR5|SRSF2_BOVIN Serine/arginine-rich splicing factor 2 OS=Bos taurus OX=9913 GN=SRSF2 PE=2 SV=3 && PF00076:RNA recognition motif. (a.k.a. RRM, RBD, or RNP domain)	-
ENSMUSG00000074364	37.4055	36.8442	39.8828	38.0294	52.9967	59.6646	29.1365	63.1786	46.8916	63.107	55.8058	61.8779	41.4217	53.1218	53.6789	43.7937	Ehd2	7	15680883	15701492	-	5119	protein_coding	EH-domain containing 2 [Source:MGI Symbol;Acc:MGI:2154274] && sp|Q8BH64|EHD2_MOUSE EH domain-containing protein 2 OS=Mus musculus OX=10090 GN=Ehd2 PE=1 SV=1 && PF16880:N-terminal EH-domain containing protein|PF18150:Domain of unknown function (DUF5600)|PF00350:Dynamin family|PF12763:Cytoskeletal-regulatory complex EF hand	-
ENSMUSG00000060143	46.1187	17.9481	22.2689	34.7366	25.8483	31.3339	66.7285	44.1106	52.4214	43.3084	97.8817	88.7659	51.6842	58.7538	30.2892	63.4671	Gm10076	14	105919259	105919665	+	407	lncRNA	predicted gene 10076 [Source:MGI Symbol;Acc:MGI:3704451] && - && -	-
ENSMUSG00000020484	39.2827	39.4867	39.8447	38.3356	45.2524	43.9253	77.7787	45.4759	45.848	48.2531	53.4612	48.3955	43.5864	46.1354	79.5326	39.6082	Xbp1	11	5470659	5475893	+	3248	protein_coding	X-box binding protein 1 [Source:MGI Symbol;Acc:MGI:98970] && sp|O35426|XBP1_MOUSE X-box-binding protein 1 OS=Mus musculus OX=10090 GN=Xbp1 PE=1 SV=2 && PF07716:Basic region leucine zipper	TF_bZIP
ENSMUSG00000070934	37.9578	36.2679	38.4574	37.6055	39.3022	53.4371	86.502	55.1086	38.3343	55.0521	55.4995	58.0578	41.6354	53.8426	33.983	53.0765	Rraga	4	86493905	86495522	+	1618	protein_coding	Ras-related GTP binding A [Source:MGI Symbol;Acc:MGI:1915691] && sp|Q3SX43|RRAGA_BOVIN Ras-related GTP-binding protein A OS=Bos taurus OX=9913 GN=RRAGA PE=2 SV=1 && PF04670:Gtr1/RagA G protein conserved region	-
ENSMUSG00000042436	39.0503	41.0499	51.8568	48.2519	44.0474	64.1307	13.7215	70.6278	67.9175	56.48	64.5128	43.1266	60.8792	48.6257	24.5627	34.9285	Mfap4	11	61376257	61379726	+	1922	protein_coding	microfibrillar-associated protein 4 [Source:MGI Symbol;Acc:MGI:1342276] && sp|Q9D1H9|MFAP4_MOUSE Microfibril-associated glycoprotein 4 OS=Mus musculus OX=10090 GN=Mfap4 PE=1 SV=1 && PF00147:Fibrinogen beta and gamma chains, C-terminal globular domain	-
ENSMUSG00000026814	39.7621	39.1277	54.3458	51.8994	53.9693	60.9751	20.9375	63.4513	51.2176	60.7723	64.5748	60.3108	48.3795	50.0328	15.4086	38.3221	Eng	2	32536607	32572681	+	4048	protein_coding	endoglin [Source:MGI Symbol;Acc:MGI:95392] && sp|Q63961|EGLN_MOUSE Endoglin OS=Mus musculus OX=10090 GN=Eng PE=1 SV=2 && -	-
ENSMUSG00000036905	25.6338	25.8156	33.3749	24.4142	38.1698	47.0405	152.754	64.2461	38.1968	58.3393	41.1242	48.9199	33.6171	50.167	51.9535	39.1805	C1qb	4	136607440	136613498	-	1088	protein_coding	complement component 1, q subcomponent, beta polypeptide [Source:MGI Symbol;Acc:MGI:88224] && sp|P14106|C1QB_MOUSE Complement C1q subcomponent subunit B OS=Mus musculus OX=10090 GN=C1qb PE=1 SV=2 && PF01391:Collagen triple helix repeat (20 copies)|PF00386:C1q domain	-
ENSMUSG00000026193	35.3604	34.8238	46.4593	39.1652	36.2468	53.4636	63.7304	68.6307	29.9715	47.7046	64.1874	67.3223	48.8577	58.5458	26.5609	50.895	Fn1	1	71624679	71692359	-	11685	protein_coding	fibronectin 1 [Source:MGI Symbol;Acc:MGI:95566] && sp|P11276|FINC_MOUSE Fibronectin OS=Mus musculus OX=10090 GN=Fn1 PE=1 SV=4 && PF00040:Fibronectin type II domain|PF00039:Fibronectin type I domain|PF00041:Fibronectin type III domain	-
ENSMUSG00000038976	41.6351	44.6407	47.4976	46.9561	42.6324	50.1178	44.3167	47.6788	43.3573	46.829	47.2647	50.1061	42.5168	44.5671	85.2019	46.5421	Ppp1r9b	11	94881861	94897725	+	5083	protein_coding	protein phosphatase 1, regulatory subunit 9B [Source:MGI Symbol;Acc:MGI:2387581] && sp|Q6R891|NEB2_MOUSE Neurabin-2 OS=Mus musculus OX=10090 GN=Ppp1r9b PE=1 SV=1 && -	-
ENSMUSG00000032301	40.7216	38.5562	39.3333	39.7417	45.0533	49.6139	74.8961	50.6894	42.9271	51.8752	54.4595	55.684	43.0916	53.8998	39.3221	50.3388	Psma4	9	54858074	54865314	+	2370	protein_coding	proteasome subunit alpha 4 [Source:MGI Symbol;Acc:MGI:1347060] && sp|Q9R1P0|PSA4_MOUSE Proteasome subunit alpha type-4 OS=Mus musculus OX=10090 GN=Psma4 PE=1 SV=1 && PF10584:Proteasome subunit A N-terminal signature|PF00227:Proteasome subunit	-
ENSMUSG00000029059	44.9931	49.2385	56.0059	50.2017	34.5758	42.6958	31.8332	45.245	50.4563	46.6757	46.1621	54.0847	37.6621	41.8076	80.5129	57.6984	Prxl2b	4	154979961	154983592	-	1027	protein_coding	peroxiredoxin like 2B [Source:MGI Symbol;Acc:MGI:1913719] && sp|Q9DB60|PXL2B_MOUSE Prostamide/prostaglandin F synthase OS=Mus musculus OX=10090 GN=Prxl2b PE=1 SV=1 && PF13911:AhpC/TSA antioxidant enzyme	-
ENSMUSG00000032334	25.2966	25.1893	39.182	41.9003	65.4251	64.6574	26.6807	72.8488	56.4953	53.8461	54.3523	53.6578	39.8522	54.1766	55.1194	40.7748	Loxl1	9	58195021	58220469	-	3297	protein_coding	lysyl oxidase-like 1 [Source:MGI Symbol;Acc:MGI:106096] && sp|P97873|LOXL1_MOUSE Lysyl oxidase homolog 1 OS=Mus musculus OX=10090 GN=Loxl1 PE=2 SV=3 && -	-
ENSMUSG00000075391	37.1258	42.1084	40.3553	41.2532	42.5377	80.2211	50.3499	62.9471	40.7411	53.1269	68.7146	40.2116	37.4753	52.2693	19.8773	60.022	Glo1-ps	2	35230421	35230975	+	555	processed_pseudogene	glyoxalase 1, pseudogene [Source:MGI Symbol;Acc:MGI:3649615] && sp|Q9CPU0|LGUL_MOUSE Lactoylglutathione lyase OS=Mus musculus OX=10090 GN=Glo1 PE=1 SV=3 && PF00903:Glyoxalase/Bleomycin resistance protein/Dioxygenase superfamily	-
ENSMUSG00000029322	13.6274	13.3929	14.6342	17.3822	41.956	32.8011	92.5282	61.6023	30.0259	53.0861	45.9868	40.5807	28.7388	53.0095	159.865	69.4951	Plac8	5	100701591	100720111	-	1592	protein_coding	placenta-specific 8 [Source:MGI Symbol;Acc:MGI:2445289] && sp|Q9JI48|PLAC8_MOUSE Placenta-specific gene 8 protein OS=Mus musculus OX=10090 GN=Plac8 PE=1 SV=1 && PF04749:PLAC8 family	-
ENSMUSG00000050397	60.9228	64.3084	54.6195	57.3807	44.2932	47.0612	20.2703	45.1275	50.9041	49.4721	35.1556	43.0681	46.8469	50.9728	45.7028	51.9355	Foxl2	9	98837341	98840596	+	3256	protein_coding	forkhead box L2 [Source:MGI Symbol;Acc:MGI:1349428] && sp|O88470|FOXL2_MOUSE Forkhead box protein L2 OS=Mus musculus OX=10090 GN=Foxl2 PE=1 SV=2 && -	Fork head
ENSMUSG00000030120	41.9459	44.6868	43.9987	44.2388	43.5568	50.9124	60.1864	51.0228	44.4452	50.4466	46.9925	54.8375	44.3148	49.4704	47.9696	48.4377	Mlf2	6	124908349	124914201	+	4106	protein_coding	myeloid leukemia factor 2 [Source:MGI Symbol;Acc:MGI:1353554] && sp|Q99KX1|MLF2_MOUSE Myeloid leukemia factor 2 OS=Mus musculus OX=10090 GN=Mlf2 PE=1 SV=1 && -	-
ENSMUSG00000101111	37.3846	34.9075	32.5369	37.4368	31.4913	53.4177	131.018	51.7258	28.1151	61.5966	53.4858	44.9055	56.652	56.2738	4.11497	51.9906	Gm28437	1	24652270	24653052	-	783	unprocessed_pseudogene	predicted gene 28437 [Source:MGI Symbol;Acc:MGI:5579143] && sp|P00416|COX3_MOUSE Cytochrome c oxidase subunit 3 OS=Mus musculus OX=10090 GN=mt-Co3 PE=1 SV=2 && -	-
ENSMUSG00000021248	40.3355	40.565	47.391	45.9311	46.9374	48.1316	67.4414	51.3032	47.8846	50.8369	49.3359	51.681	48.0999	48.9018	40.9584	41.1582	Tmed10	12	85387388	85421621	-	5811	protein_coding	transmembrane p24 trafficking protein 10 [Source:MGI Symbol;Acc:MGI:1915831] && sp|Q5E971|TMEDA_BOVIN Transmembrane emp24 domain-containing protein 10 OS=Bos taurus OX=9913 GN=TMED10 PE=2 SV=1 && PF01105:emp24/gp25L/p24 family/GOLD	-
ENSMUSG00000038489	51.6591	51.8357	50.018	53.2526	30.5408	47.3615	40.9525	48.3833	38.9892	51.1844	32.8223	55.3918	42.2143	36.9229	86.4087	48.1804	Polr2l	7	141051773	141055045	-	1650	protein_coding	polymerase (RNA) II (DNA directed) polypeptide L [Source:MGI Symbol;Acc:MGI:1913741] && sp|Q32P78|RPAB5_BOVIN DNA-directed RNA polymerases I, II, and III subunit RPABC5 OS=Bos taurus OX=9913 GN=POLR2L PE=1 SV=1 && -	-
ENSMUSG00000019301	30.7367	32.7328	37.1851	31.3691	35.0978	44.8098	17.5783	25.43	40.2199	34.7449	25.7497	21.4322	37.7625	44.348	220.881	85.8728	Hsd17b1	11	100969237	100971353	+	1339	protein_coding	hydroxysteroid (17-beta) dehydrogenase 1 [Source:MGI Symbol;Acc:MGI:105077] && sp|P51656|DHB1_MOUSE 17-beta-hydroxysteroid dehydrogenase type 1 OS=Mus musculus OX=10090 GN=Hsd17b1 PE=1 SV=1 && PF00106:short chain dehydrogenase	-
ENSMUSG00000002831	42.4092	41.9567	65.3682	68.7609	64.8387	49.235	0.521839	35.5226	49.5823	34.4175	63.0092	35.985	65.3963	41.6898	58.5225	47.2053	Plin4	17	56407591	56416803	-	6350	protein_coding	perilipin 4 [Source:MGI Symbol;Acc:MGI:1929709] && sp|O88492|PLIN4_MOUSE Perilipin-4 OS=Mus musculus OX=10090 GN=Plin4 PE=1 SV=2 && PF03036:Perilipin family	-
ENSMUSG00000021072	38.5546	38.7701	35.5832	38.2988	42.2344	36.8176	102.837	47.1089	36.2035	46.5527	50.847	48.8614	45.8696	44.6407	55.0754	54.7157	Tmx1	12	70499869	70514814	+	3299	protein_coding	thioredoxin-related transmembrane protein 1 [Source:MGI Symbol;Acc:MGI:1919986] && sp|Q8VBT0|TMX1_MOUSE Thioredoxin-related transmembrane protein 1 OS=Mus musculus OX=10090 GN=Tmx1 PE=1 SV=1 && PF00085:Thioredoxin	-
ENSMUSG00000056429	52.0016	52.9156	61.3383	63.0076	38.2925	40.9668	47.0003	42.2866	40.5785	42.9864	47.1781	42.1223	35.0853	41.4596	67.0887	46.9949	Tgoln1	6	72585415	72593983	-	5013	protein_coding	trans-golgi network protein [Source:MGI Symbol;Acc:MGI:105080] && sp|Q62313|TGON1_MOUSE Trans-Golgi network integral membrane protein 1 OS=Mus musculus OX=10090 GN=Tgoln1 PE=1 SV=1 && PF17818:Keratinocyte-associated gene product	-
ENSMUSG00000026234	46.5166	46.4731	37.9714	39.0093	34.6508	36.7558	99.001	37.7256	39.3604	39.2268	37.7891	44.611	39.3666	42.5047	92.3262	47.852	Ncl	1	86272441	86287122	-	10188	protein_coding	nucleolin [Source:MGI Symbol;Acc:MGI:97286] && sp|P09405|NUCL_MOUSE Nucleolin OS=Mus musculus OX=10090 GN=Ncl PE=1 SV=2 && PF00076:RNA recognition motif. (a.k.a. RRM, RBD, or RNP domain)	-
ENSMUSG00000022564	51.5788	50.3372	56.2439	54.5548	48.1043	46.9798	78.1073	42.4473	55.9435	47.9054	38.231	51.2056	52.8304	43.6376	12.4364	30.416	Grina	15	76130964	76134104	+	2067	protein_coding	glutamate receptor, ionotropic, N-methyl D-aspartate-associated protein 1 (glutamate binding) [Source:MGI Symbol;Acc:MGI:1913418] && sp|Q9ESF4|LFG1_MOUSE Protein lifeguard 1 OS=Mus musculus OX=10090 GN=Grina PE=2 SV=1 && -	-
ENSMUSG00000020241	33.7269	33.9093	46.5329	43.1578	47.8488	54.4797	26.9239	56.7518	56.1928	49.8195	52.6493	53.8213	45.6787	43.7323	71.2385	41.9629	Col6a2	10	76431596	76459464	-	8326	protein_coding	collagen, type VI, alpha 2 [Source:MGI Symbol;Acc:MGI:88460] && sp|Q02788|CO6A2_MOUSE Collagen alpha-2(VI) chain OS=Mus musculus OX=10090 GN=Col6a2 PE=1 SV=3 && PF00092:von Willebrand factor type A domain|PF01391:Collagen triple helix repeat (20 copies)	-
ENSMUSG00000070713	28.1114	38.9925	49.0636	26.3268	46.6121	51.0063	52.0883	44.8343	47.0959	49.0869	44.687	43.3146	41.0292	43.1475	99.4672	53.4691	Hmgn2-ps	8	73057954	73059104	-	1151	protein_coding	high mobility group nucleosomal binding domain 2, pseudogene [Source:MGI Symbol;Acc:MGI:3704312] && sp|Q86SG4|DPCA2_HUMAN Putative Dresden prostate carcinoma protein 2 OS=Homo sapiens OX=9606 GN=HMGN2P46 PE=5 SV=1 && PF01101:HMG14 and HMG17	-
ENSMUSG00000102869	44.8942	45.2544	43.1569	40.8999	46.1787	44.2324	46.5212	43.4543	47.8185	39.3228	40.6382	39.4524	45.3527	40.5503	100.899	49.2752	Norad	2	156229980	156234921	-	4942	lncRNA	non-coding RNA activated by DNA damage [Source:MGI Symbol;Acc:MGI:1914767] && - && -	-
ENSMUSG00000013584	38.2832	38.8255	26.2908	40.2597	91.935	74.729	45.2973	31.8704	42.563	76.8938	59.9649	38.1369	25.0981	58.6745	31.8662	36.2111	Aldh1a2	9	71123071	71203525	+	2264	protein_coding	aldehyde dehydrogenase family 1, subfamily A2 [Source:MGI Symbol;Acc:MGI:107928] && sp|Q62148|AL1A2_MOUSE Retinal dehydrogenase 2 OS=Mus musculus OX=10090 GN=Aldh1a2 PE=1 SV=2 && PF00171:Aldehyde dehydrogenase family	-
ENSMUSG00000034160	80.1076	79.4986	73.0011	77.1611	74.1325	28.5544	14.3398	25.2675	71.9723	27.1185	26.0282	20.9566	72.892	28.9393	26.4983	30.3713	Ogt	X	100683666	100727957	+	8045	protein_coding	O-linked N-acetylglucosamine (GlcNAc) transferase (UDP-N-acetylglucosamine:polypeptide-N-acetylglucosaminyl transferase) [Source:MGI Symbol;Acc:MGI:1339639] && sp|Q8CGY8|OGT1_MOUSE UDP-N-acetylglucosamine--peptide N-acetylglucosaminyltransferase 110 kDa subunit OS=Mus musculus OX=10090 GN=Ogt PE=1 SV=2 && PF00515:Tetratricopeptide repeat|PF13424:Tetratricopeptide repeat|PF13414:TPR repeat|PF13844…	-
ENSMUSG00000020091	48.5173	48.4252	44.9002	45.4531	44.8985	53.3002	35.8626	48.9668	44.3959	51.1149	48.9828	53.5746	43.5511	48.669	46.7262	48.4471	Eif4ebp2	10	61264270	61288440	-	5784	protein_coding	eukaryotic translation initiation factor 4E binding protein 2 [Source:MGI Symbol;Acc:MGI:109198] && sp|P70445|4EBP2_MOUSE Eukaryotic translation initiation factor 4E-binding protein 2 OS=Mus musculus OX=10090 GN=Eif4ebp2 PE=1 SV=1 && -	-
ENSMUSG00000025381	31.3083	34.5305	37.7477	37.0347	36.0704	57.5039	40.7976	50.3589	37.7214	51.3443	48.0231	50.2726	35.588	52.6219	93.6736	59.8523	Cnpy2	10	128158328	128163422	+	1740	protein_coding	canopy FGF signaling regulator 2 [Source:MGI Symbol;Acc:MGI:1928477] && sp|Q9QXT0|CNPY2_MOUSE Protein canopy homolog 2 OS=Mus musculus OX=10090 GN=Cnpy2 PE=1 SV=1 && PF11938:TLR4 regulator and MIR-interacting MSAP	-
[truncated: 56,554 more rows]
