# Supplementary material for: Transcriptomic Analysis of Fermented Chinese Chive Selectively Attenuating Deoxynivalenol-Induced Ovarian Toxicity in Mice
Source: Antioxidants (Basel). 2026 Apr 1;15(4):442. doi: 10.3390/antiox15040442 (PMC13113495; doi:10.3390/antiox15040442)
Supplement: Supplementary file 1 [file antioxidants-15-00442-s001.zip › Table S3.xlsx]

## Sheet: DONvsCTRL.all_KEGGenrich_xl
Table S3. Functional KEGG analysis of DEGs of DON vs CTRL comparion
KEGGID	Description	GeneRatio	BgRatio	pvalue	padj	geneID	geneName	keggID	Count	Up	Up_Gene_id	Down	Down_Gene_id
mmu04060	Cytokine-cytokine receptor interaction	16/236	268/10466	0.000370856	0.0921748	ENSMUSG00000020007/ENSMUSG00000034457/ENSMUSG00000018920/ENSMUSG00000032089/ENSMUSG00000066755/ENSMUSG00000026834/ENSMUSG00000021508/ENSMUSG00000062157/ENSMUSG00000005824/ENSMUSG00000044337/ENSMUSG00000030748/ENSMUSG00000009185/ENSMUSG00000031497/ENSMUSG00000026069/ENSMUSG00000020676/ENSMUSG00000024621	Il20ra/Eda2r/Cxcl16/Il10ra/Tnfsf18/Acvr1c/Cxcl14/Ifnlr1/Tnfsf14/Ackr3/Il4ra/Ccl8/Tnfsf13b/Il1rl1/Ccl11/Csf1r	mmu:237313/mmu:245527/mmu:66102/mmu:16154/mmu:240873/mmu:269275/mmu:57266/mmu:242700/mmu:50930/mmu:12778/mmu:16190/mmu:20307/mmu:24099/mmu:17082/mmu:20292/mmu:12978	16	4	ENSMUSG00000034457/ENSMUSG00000066755/ENSMUSG00000062157/ENSMUSG00000026069	12	ENSMUSG00000020007/ENSMUSG00000018920/ENSMUSG00000032089/ENSMUSG00000026834/ENSMUSG00000021508/ENSMUSG00000005824/ENSMUSG00000044337/ENSMUSG00000030748/ENSMUSG00000009185/ENSMUSG00000031497/ENSMUSG00000020676/ENSMUSG00000024621
mmu04061	Viral protein interaction with cytokine and cytokine receptor	8/236	86/10466	0.000693044	0.0921748	ENSMUSG00000020007/ENSMUSG00000032089/ENSMUSG00000021508/ENSMUSG00000005824/ENSMUSG00000044337/ENSMUSG00000009185/ENSMUSG00000020676/ENSMUSG00000024621	Il20ra/Il10ra/Cxcl14/Tnfsf14/Ackr3/Ccl8/Ccl11/Csf1r	mmu:237313/mmu:16154/mmu:57266/mmu:50930/mmu:12778/mmu:20307/mmu:20292/mmu:12978	8	0		8	ENSMUSG00000020007/ENSMUSG00000032089/ENSMUSG00000021508/ENSMUSG00000005824/ENSMUSG00000044337/ENSMUSG00000009185/ENSMUSG00000020676/ENSMUSG00000024621
mmu04610	Complement and coagulation cascades	8/236	98/10466	0.00163173	0.14468	ENSMUSG00000073418/ENSMUSG00000030111/ENSMUSG00000026715/ENSMUSG00000028128/ENSMUSG00000049130/ENSMUSG00000041550/ENSMUSG00000036887/ENSMUSG00000079105	C4b/A2m/Serpinc1/F3/C5ar1/Serpina5/C1qa/C7	mmu:12268/mmu:232345/mmu:11905/mmu:14066/mmu:12273/mmu:268591/mmu:12259/mmu:109828	8	1	ENSMUSG00000028128	7	ENSMUSG00000073418/ENSMUSG00000030111/ENSMUSG00000026715/ENSMUSG00000049130/ENSMUSG00000041550/ENSMUSG00000036887/ENSMUSG00000079105
mmu04380	Osteoclast differentiation	9/236	146/10466	0.00576627	0.383457	ENSMUSG00000038037/ENSMUSG00000081121/ENSMUSG00000059498/ENSMUSG00000089942/ENSMUSG00000095028/ENSMUSG00000026480/ENSMUSG00000024621/ENSMUSG00000020941/ENSMUSG00000095788	Socs1/Gm12791/Fcgr3/Pira2/Sirpb1b/Ncf2/Csf1r/Map3k14/Sirpb1a	mmu:12703/mmu:14784/mmu:14131/mmu:18725/mmu:668101/mmu:17970/mmu:12978/mmu:53859/mmu:320832	9	1	ENSMUSG00000020941	8	ENSMUSG00000038037/ENSMUSG00000081121/ENSMUSG00000059498/ENSMUSG00000089942/ENSMUSG00000095028/ENSMUSG00000026480/ENSMUSG00000024621/ENSMUSG00000095788
mmu00430	Taurine and hypotaurine metabolism	3/236	20/10466	0.00971887	0.517044	ENSMUSG00000006345/ENSMUSG00000026692/ENSMUSG00000039653	Ggt1/Fmo4/Baat	mmu:14598/mmu:226564/mmu:12012	3	1	ENSMUSG00000039653	2	ENSMUSG00000006345/ENSMUSG00000026692
mmu04064	NF-kappa B signaling pathway	7/236	113/10466	0.0138942	0.593995	ENSMUSG00000034457/ENSMUSG00000005824/ENSMUSG00000031497/ENSMUSG00000020941/ENSMUSG00000095105/ENSMUSG00000052889/ENSMUSG00000030742	Eda2r/Tnfsf14/Tnfsf13b/Map3k14/Edaradd/Prkcb/Lat	mmu:245527/mmu:50930/mmu:24099/mmu:53859/mmu:171211/mmu:18751/mmu:16797	7	4	ENSMUSG00000034457/ENSMUSG00000020941/ENSMUSG00000095105/ENSMUSG00000030742	3	ENSMUSG00000005824/ENSMUSG00000031497/ENSMUSG00000052889
mmu00760	Nicotinate and nicotinamide metabolism	4/236	43/10466	0.0156315	0.593995	ENSMUSG00000032271/ENSMUSG00000025453/ENSMUSG00000042751/ENSMUSG00000032420	Nnmt/Nnt/Nmnat2/Nt5e	mmu:18113/mmu:18115/mmu:226518/mmu:23959	4	0		4	ENSMUSG00000032271/ENSMUSG00000025453/ENSMUSG00000042751/ENSMUSG00000032420
mmu00400	Phenylalanine, tyrosine and tryptophan biosynthesis	2/236	10/10466	0.020222	0.67238	ENSMUSG00000075591/ENSMUSG00000080935	Gm10874/Got2-ps1	mmu:14719/mmu:14719	2	2	ENSMUSG00000075591/ENSMUSG00000080935	0
mmu00220	Arginine biosynthesis	3/236	32/10466	0.0347234	0.987103	ENSMUSG00000075591/ENSMUSG00000044005/ENSMUSG00000080935	Gm10874/Gls2/Got2-ps1	mmu:14719/mmu:216456/mmu:14719	3	3	ENSMUSG00000075591/ENSMUSG00000044005/ENSMUSG00000080935	0
mmu04710	Circadian rhythm	3/236	39/10466	0.0571085	0.987103	ENSMUSG00000020893/ENSMUSG00000032238/ENSMUSG00000026077	Per1/Rora/Npas2	mmu:18626/mmu:19883/mmu:18143	3	2	ENSMUSG00000032238/ENSMUSG00000026077	1	ENSMUSG00000020893
mmu04935	Growth hormone synthesis, secretion and action	6/236	127/10466	0.0673879	0.987103	ENSMUSG00000042761/ENSMUSG00000038037/ENSMUSG00000081121/ENSMUSG00000046070/ENSMUSG00000052889/ENSMUSG00000038894	Mrap2/Socs1/Gm12791/Igfals/Prkcb/Irs2	mmu:244958/mmu:12703/mmu:14784/mmu:16005/mmu:18751/mmu:384783	6	1	ENSMUSG00000046070	5	ENSMUSG00000042761/ENSMUSG00000038037/ENSMUSG00000081121/ENSMUSG00000052889/ENSMUSG00000038894
mmu05340	Primary immunodeficiency	3/236	42/10466	0.0683492	0.987103	ENSMUSG00000061311/ENSMUSG00000105547/ENSMUSG00000112063	Rag1/Iglc3/Gm32220	mmu:19373/mmu:16136/mmu:12518	3	2	ENSMUSG00000061311/ENSMUSG00000112063	1	ENSMUSG00000105547
mmu04514	Cell adhesion molecules	8/236	194/10466	0.07245	0.987103	ENSMUSG00000079492/ENSMUSG00000025321/ENSMUSG00000005338/ENSMUSG00000036634/ENSMUSG00000066392/ENSMUSG00000026582/ENSMUSG00000086843/ENSMUSG00000047230	Gm11127/Itgb8/Cadm3/Mag/Nrxn3/Sele/E030013I19Rik/Cldn2	mmu:100529082/mmu:320910/mmu:94332/mmu:17136/mmu:18191/mmu:20339/mmu:241226/mmu:12738	8	4	ENSMUSG00000005338/ENSMUSG00000066392/ENSMUSG00000026582/ENSMUSG00000086843	4	ENSMUSG00000079492/ENSMUSG00000025321/ENSMUSG00000036634/ENSMUSG00000047230
mmu04814	Motor proteins	10/236	263/10466	0.074317	0.987103	ENSMUSG00000018581/ENSMUSG00000039057/ENSMUSG00000030137/ENSMUSG00000025401/ENSMUSG00000060180/ENSMUSG00000021879/ENSMUSG00000043020/ENSMUSG00000062591/ENSMUSG00000113178/ENSMUSG00000010021	Dnah11/Myo16/Tuba8/Myo1a/Myh13/Dnah12/Dnai3/Tubb4a/Mylf-ps/Kif19a	mmu:13411/mmu:244281/mmu:53857/mmu:432516/mmu:544791/mmu:110083/mmu:242253/mmu:22153/mmu:17901/mmu:286942	10	2	ENSMUSG00000062591/ENSMUSG00000113178	8	ENSMUSG00000018581/ENSMUSG00000039057/ENSMUSG00000030137/ENSMUSG00000025401/ENSMUSG00000060180/ENSMUSG00000021879/ENSMUSG00000043020/ENSMUSG00000010021
mmu04664	Fc epsilon RI signaling pathway	4/236	72/10466	0.0791993	0.987103	ENSMUSG00000081121/ENSMUSG00000107317/ENSMUSG00000060063/ENSMUSG00000030742	Gm12791/Gm19719/Alox5ap/Lat	mmu:14784/mmu:11690/mmu:11690/mmu:16797	4	2	ENSMUSG00000107317/ENSMUSG00000030742	2	ENSMUSG00000081121/ENSMUSG00000060063
mmu05150	Staphylococcus aureus infection	4/236	80/10466	0.106377	0.987103	ENSMUSG00000073418/ENSMUSG00000059498/ENSMUSG00000049130/ENSMUSG00000036887	C4b/Fcgr3/C5ar1/C1qa	mmu:12268/mmu:14131/mmu:12273/mmu:12259	4	0		4	ENSMUSG00000073418/ENSMUSG00000059498/ENSMUSG00000049130/ENSMUSG00000036887
mmu00250	Alanine, aspartate and glutamate metabolism	3/236	52/10466	0.112136	0.987103	ENSMUSG00000075591/ENSMUSG00000044005/ENSMUSG00000080935	Gm10874/Gls2/Got2-ps1	mmu:14719/mmu:216456/mmu:14719	3	3	ENSMUSG00000075591/ENSMUSG00000044005/ENSMUSG00000080935	0
mmu04550	Signaling pathways regulating pluripotency of stem cells	6/236	146/10466	0.112387	0.987103	ENSMUSG00000026834/ENSMUSG00000030170/ENSMUSG00000081121/ENSMUSG00000015957/ENSMUSG00000067860/ENSMUSG00000003032	Acvr1c/Wnt5b/Gm12791/Wnt11/Zic3/Klf4	mmu:269275/mmu:22419/mmu:14784/mmu:22411/mmu:22773/mmu:16600	6	2	ENSMUSG00000030170/ENSMUSG00000067860	4	ENSMUSG00000026834/ENSMUSG00000081121/ENSMUSG00000015957/ENSMUSG00000003032
mmu00360	Phenylalanine metabolism	2/236	26/10466	0.115656	0.987103	ENSMUSG00000075591/ENSMUSG00000080935	Gm10874/Got2-ps1	mmu:14719/mmu:14719	2	2	ENSMUSG00000075591/ENSMUSG00000080935	0
mmu04970	Salivary secretion	4/236	84/10466	0.121354	0.987103	ENSMUSG00000069515/ENSMUSG00000047517/ENSMUSG00000045730/ENSMUSG00000052889	Lyz1/Dmbt1/Adrb2/Prkcb	mmu:17110/mmu:12945/mmu:11555/mmu:18751	4	2	ENSMUSG00000047517/ENSMUSG00000045730	2	ENSMUSG00000069515/ENSMUSG00000052889
mmu04666	Fc gamma R-mediated phagocytosis	5/236	117/10466	0.124663	0.987103	ENSMUSG00000059498/ENSMUSG00000082319/ENSMUSG00000021314/ENSMUSG00000052889/ENSMUSG00000030742	Fcgr3/Actr3-ps/Amph/Prkcb/Lat	mmu:14131/mmu:74117/mmu:218038/mmu:18751/mmu:16797	5	2	ENSMUSG00000021314/ENSMUSG00000030742	3	ENSMUSG00000059498/ENSMUSG00000082319/ENSMUSG00000052889
mmu00140	Steroid hormone biosynthesis	4/236	85/10466	0.125234	0.987103	ENSMUSG00000003555/ENSMUSG00000029272/ENSMUSG00000025197/ENSMUSG00000021214	Cyp17a1/Sult1e1/Cyp2c23/Akr1c18	mmu:13074/mmu:20860/mmu:226143/mmu:105349	4	1	ENSMUSG00000025197	3	ENSMUSG00000003555/ENSMUSG00000029272/ENSMUSG00000021214
mmu04614	Renin-angiotensin system	2/236	28/10466	0.130718	0.987103	ENSMUSG00000070645/ENSMUSG00000020681	Ren1/Ace	mmu:19702/mmu:11421	2	0		2	ENSMUSG00000070645/ENSMUSG00000020681
mmu04148	Efferocytosis	7/236	188/10466	0.132832	0.987103	ENSMUSG00000086909/ENSMUSG00000037887/ENSMUSG00000031441/ENSMUSG00000087700/ENSMUSG00000095028/ENSMUSG00000036887/ENSMUSG00000095788	Gm4926/Dusp8/Atp11a/Gm15283/Sirpb1b/C1qa/Sirpb1a	mmu:171284/mmu:18218/mmu:50770/mmu:15251/mmu:668101/mmu:12259/mmu:320832	7	1	ENSMUSG00000031441	6	ENSMUSG00000086909/ENSMUSG00000037887/ENSMUSG00000087700/ENSMUSG00000095028/ENSMUSG00000036887/ENSMUSG00000095788
mmu04721	Synaptic vesicle cycle	4/236	87/10466	0.133148	0.987103	ENSMUSG00000055368/ENSMUSG00000033615/ENSMUSG00000062151/ENSMUSG00000030108	Slc6a2/Cplx1/Unc13c/Slc6a13	mmu:20538/mmu:12889/mmu:208898/mmu:14412	4	1	ENSMUSG00000033615	3	ENSMUSG00000055368/ENSMUSG00000062151/ENSMUSG00000030108
mmu05144	Malaria	3/236	58/10466	0.14239	0.987103	ENSMUSG00000030154/ENSMUSG00000026582/ENSMUSG00000021702	Klrb1f/Sele/Thbs4	mmu:232408/mmu:20339/mmu:21828	3	3	ENSMUSG00000030154/ENSMUSG00000026582/ENSMUSG00000021702	0
mmu05223	Non-small cell lung cancer	4/236	90/10466	0.145391	0.987103	ENSMUSG00000017491/ENSMUSG00000086711/ENSMUSG00000081121/ENSMUSG00000052889	Rarb/Gm15482/Gm12791/Prkcb	mmu:218772/mmu:12571/mmu:14784/mmu:18751	4	0		4	ENSMUSG00000017491/ENSMUSG00000086711/ENSMUSG00000081121/ENSMUSG00000052889
mmu04662	B cell receptor signaling pathway	4/236	91/10466	0.149568	0.987103	ENSMUSG00000081121/ENSMUSG00000089942/ENSMUSG00000052889/ENSMUSG00000112063	Gm12791/Pira2/Prkcb/Gm32220	mmu:14784/mmu:18725/mmu:18751/mmu:12518	4	1	ENSMUSG00000112063	3	ENSMUSG00000081121/ENSMUSG00000089942/ENSMUSG00000052889
mmu04630	JAK-STAT signaling pathway	6/236	164/10466	0.165996	0.987103	ENSMUSG00000020007/ENSMUSG00000032089/ENSMUSG00000038037/ENSMUSG00000081121/ENSMUSG00000062157/ENSMUSG00000030748	Il20ra/Il10ra/Socs1/Gm12791/Ifnlr1/Il4ra	mmu:237313/mmu:16154/mmu:12703/mmu:14784/mmu:242700/mmu:16190	6	1	ENSMUSG00000062157	5	ENSMUSG00000020007/ENSMUSG00000032089/ENSMUSG00000038037/ENSMUSG00000081121/ENSMUSG00000030748
mmu05206	MicroRNAs in cancer	7/236	201/10466	0.169054	0.987103	ENSMUSG00000086711/ENSMUSG00000038037/ENSMUSG00000081121/ENSMUSG00000044005/ENSMUSG00000026435/ENSMUSG00000052889/ENSMUSG00000038894	Gm15482/Socs1/Gm12791/Gls2/Slc45a3/Prkcb/Irs2	mmu:12571/mmu:12703/mmu:14784/mmu:216456/mmu:212980/mmu:18751/mmu:384783	7	1	ENSMUSG00000044005	6	ENSMUSG00000086711/ENSMUSG00000038037/ENSMUSG00000081121/ENSMUSG00000026435/ENSMUSG00000052889/ENSMUSG00000038894
mmu04310	Wnt signaling pathway	7/236	203/10466	0.174982	0.987103	ENSMUSG00000030170/ENSMUSG00000015957/ENSMUSG00000097533/ENSMUSG00000110587/ENSMUSG00000050199/ENSMUSG00000091997/ENSMUSG00000052889	Wnt5b/Wnt11/Gm26590/Gm7344/Lgr4/Gm6611/Prkcb	mmu:22419/mmu:22411/mmu:67772/mmu:114671/mmu:107515/mmu:231201/mmu:18751	7	3	ENSMUSG00000030170/ENSMUSG00000097533/ENSMUSG00000050199	4	ENSMUSG00000015957/ENSMUSG00000110587/ENSMUSG00000091997/ENSMUSG00000052889
mmu04512	ECM-receptor interaction	4/236	97/10466	0.17555	0.987103	ENSMUSG00000025321/ENSMUSG00000051111/ENSMUSG00000086843/ENSMUSG00000021702	Itgb8/Sv2c/E030013I19Rik/Thbs4	mmu:320910/mmu:75209/mmu:241226/mmu:21828	4	2	ENSMUSG00000086843/ENSMUSG00000021702	2	ENSMUSG00000025321/ENSMUSG00000051111
mmu00790	Folate biosynthesis	2/236	34/10466	0.178158	0.987103	ENSMUSG00000040046/ENSMUSG00000052131	Tph1/Akr1b7	mmu:21990/mmu:11997	2	1	ENSMUSG00000040046	1	ENSMUSG00000052131
mmu05135	Yersinia infection	6/236	168/10466	0.179181	0.987103	ENSMUSG00000059456/ENSMUSG00000059498/ENSMUSG00000082319/ENSMUSG00000022534/ENSMUSG00000023809/ENSMUSG00000030742	Ptk2b/Fcgr3/Actr3-ps/Mefv/Rps6ka2/Lat	mmu:19229/mmu:14131/mmu:74117/mmu:54483/mmu:20112/mmu:16797	6	3	ENSMUSG00000059456/ENSMUSG00000023809/ENSMUSG00000030742	3	ENSMUSG00000059498/ENSMUSG00000082319/ENSMUSG00000022534
mmu04062	Chemokine signaling pathway	7/236	210/10466	0.196417	0.987103	ENSMUSG00000018920/ENSMUSG00000021508/ENSMUSG00000081121/ENSMUSG00000059456/ENSMUSG00000009185/ENSMUSG00000020676/ENSMUSG00000052889	Cxcl16/Cxcl14/Gm12791/Ptk2b/Ccl8/Ccl11/Prkcb	mmu:66102/mmu:57266/mmu:14784/mmu:19229/mmu:20307/mmu:20292/mmu:18751	7	1	ENSMUSG00000059456	6	ENSMUSG00000018920/ENSMUSG00000021508/ENSMUSG00000081121/ENSMUSG00000009185/ENSMUSG00000020676/ENSMUSG00000052889
mmu05143	African trypanosomiasis	2/236	37/10466	0.202765	0.987103	ENSMUSG00000026582/ENSMUSG00000052889	Sele/Prkcb	mmu:20339/mmu:18751	2	1	ENSMUSG00000026582	1	ENSMUSG00000052889
mmu05217	Basal cell carcinoma	3/236	69/10466	0.203596	0.987103	ENSMUSG00000064325/ENSMUSG00000030170/ENSMUSG00000015957	Hhip/Wnt5b/Wnt11	mmu:15245/mmu:22419/mmu:22411	3	1	ENSMUSG00000030170	2	ENSMUSG00000064325/ENSMUSG00000015957
mmu03264	Virion - Flavivirus	1/236	10/10466	0.204013	0.987103	ENSMUSG00000086909	Gm4926	mmu:171284	1	0		1	ENSMUSG00000086909
mmu01210	2-Oxocarboxylic acid metabolism	2/236	40/10466	0.227723	0.987103	ENSMUSG00000075591/ENSMUSG00000080935	Gm10874/Got2-ps1	mmu:14719/mmu:14719	2	2	ENSMUSG00000075591/ENSMUSG00000080935	0
mmu04650	Natural killer cell mediated cytotoxicity	4/236	109/10466	0.231493	0.987103	ENSMUSG00000081121/ENSMUSG00000059456/ENSMUSG00000052889/ENSMUSG00000030742	Gm12791/Ptk2b/Prkcb/Lat	mmu:14784/mmu:19229/mmu:18751/mmu:16797	4	2	ENSMUSG00000059456/ENSMUSG00000030742	2	ENSMUSG00000081121/ENSMUSG00000052889
mmu04540	Gap junction	4/236	113/10466	0.251052	0.987103	ENSMUSG00000030137/ENSMUSG00000081121/ENSMUSG00000062591/ENSMUSG00000052889	Tuba8/Gm12791/Tubb4a/Prkcb	mmu:53857/mmu:14784/mmu:22153/mmu:18751	4	1	ENSMUSG00000062591	3	ENSMUSG00000030137/ENSMUSG00000081121/ENSMUSG00000052889
mmu05231	Choline metabolism in cancer	4/236	113/10466	0.251052	0.987103	ENSMUSG00000081121/ENSMUSG00000087700/ENSMUSG00000005615/ENSMUSG00000052889	Gm12791/Gm15283/Pcyt1a/Prkcb	mmu:14784/mmu:15251/mmu:13026/mmu:18751	4	0		4	ENSMUSG00000081121/ENSMUSG00000087700/ENSMUSG00000005615/ENSMUSG00000052889
mmu00830	Retinol metabolism	3/236	77/10466	0.251284	0.987103	ENSMUSG00000028003/ENSMUSG00000089789/ENSMUSG00000025197	Lrat/Rdh1/Cyp2c23	mmu:79235/mmu:107605/mmu:226143	3	2	ENSMUSG00000089789/ENSMUSG00000025197	1	ENSMUSG00000028003
mmu00513	Various types of N-glycan biosynthesis	2/236	43/10466	0.25288	0.987103	ENSMUSG00000019888/ENSMUSG00000041372	Mgat4c/B4galnt3	mmu:67569/mmu:330406	2	0		2	ENSMUSG00000019888/ENSMUSG00000041372
mmu04917	Prolactin signaling pathway	3/236	78/10466	0.257366	0.987103	ENSMUSG00000003555/ENSMUSG00000038037/ENSMUSG00000081121	Cyp17a1/Socs1/Gm12791	mmu:13074/mmu:12703/mmu:14784	3	0		3	ENSMUSG00000003555/ENSMUSG00000038037/ENSMUSG00000081121
mmu00040	Pentose and glucuronate interconversions	2/236	44/10466	0.261285	0.987103	ENSMUSG00000058488/ENSMUSG00000052131	Kl/Akr1b7	mmu:16591/mmu:11997	2	1	ENSMUSG00000058488	1	ENSMUSG00000052131
mmu04924	Renin secretion	3/236	80/10466	0.269589	0.987103	ENSMUSG00000045730/ENSMUSG00000070645/ENSMUSG00000020681	Adrb2/Ren1/Ace	mmu:11555/mmu:19702/mmu:11421	3	1	ENSMUSG00000045730	2	ENSMUSG00000070645/ENSMUSG00000020681
mmu04672	Intestinal immune network for IgA production	2/236	45/10466	0.269694	0.987103	ENSMUSG00000031497/ENSMUSG00000020941	Tnfsf13b/Map3k14	mmu:24099/mmu:53859	2	1	ENSMUSG00000020941	1	ENSMUSG00000031497
mmu04975	Fat digestion and absorption	2/236	47/10466	0.2865	0.987103	ENSMUSG00000075591/ENSMUSG00000080935	Gm10874/Got2-ps1	mmu:14719/mmu:14719	2	2	ENSMUSG00000075591/ENSMUSG00000080935	0
mmu04145	Phagosome	7/236	238/10466	0.290835	0.987103	ENSMUSG00000079492/ENSMUSG00000030137/ENSMUSG00000022797/ENSMUSG00000059498/ENSMUSG00000026480/ENSMUSG00000062591/ENSMUSG00000021702	Gm11127/Tuba8/Tfrc/Fcgr3/Ncf2/Tubb4a/Thbs4	mmu:100529082/mmu:53857/mmu:22042/mmu:14131/mmu:17970/mmu:22153/mmu:21828	7	2	ENSMUSG00000062591/ENSMUSG00000021702	5	ENSMUSG00000079492/ENSMUSG00000030137/ENSMUSG00000022797/ENSMUSG00000059498/ENSMUSG00000026480
mmu04659	Th17 cell differentiation	4/236	122/10466	0.296179	0.987103	ENSMUSG00000087700/ENSMUSG00000030748/ENSMUSG00000032238/ENSMUSG00000030742	Gm15283/Il4ra/Rora/Lat	mmu:15251/mmu:16190/mmu:19883/mmu:16797	4	2	ENSMUSG00000032238/ENSMUSG00000030742	2	ENSMUSG00000087700/ENSMUSG00000030748
mmu00330	Arginine and proline metabolism	3/236	85/10466	0.300395	0.987103	ENSMUSG00000075591/ENSMUSG00000080935/ENSMUSG00000040706	Gm10874/Got2-ps1/Agmat	mmu:14719/mmu:14719/mmu:75986	3	3	ENSMUSG00000075591/ENSMUSG00000080935/ENSMUSG00000040706	0
mmu00350	Tyrosine metabolism	2/236	49/10466	0.303266	0.987103	ENSMUSG00000075591/ENSMUSG00000080935	Gm10874/Got2-ps1	mmu:14719/mmu:14719	2	2	ENSMUSG00000075591/ENSMUSG00000080935	0
mmu00603	Glycosphingolipid biosynthesis - globo and isoglobo series	1/236	16/10466	0.30593	0.987103	ENSMUSG00000047878	A4galt	mmu:239559	1	1	ENSMUSG00000047878	0
mmu00230	Purine metabolism	5/236	163/10466	0.306797	0.987103	ENSMUSG00000041608/ENSMUSG00000024066/ENSMUSG00000041119/ENSMUSG00000021699/ENSMUSG00000032420	Entpd3/Xdh/Pde9a/Pde4d/Nt5e	mmu:215446/mmu:22436/mmu:18585/mmu:238871/mmu:23959	5	1	ENSMUSG00000041119	4	ENSMUSG00000041608/ENSMUSG00000024066/ENSMUSG00000021699/ENSMUSG00000032420
mmu05224	Breast cancer	5/236	165/10466	0.315661	0.987103	ENSMUSG00000086711/ENSMUSG00000030170/ENSMUSG00000081121/ENSMUSG00000015957/ENSMUSG00000031870	Gm15482/Wnt5b/Gm12791/Wnt11/Pgr	mmu:12571/mmu:22419/mmu:14784/mmu:22411/mmu:18667	5	1	ENSMUSG00000030170	4	ENSMUSG00000086711/ENSMUSG00000081121/ENSMUSG00000015957/ENSMUSG00000031870
mmu05322	Systemic lupus erythematosus	5/236	165/10466	0.315661	0.987103	ENSMUSG00000073418/ENSMUSG00000082029/ENSMUSG00000059498/ENSMUSG00000036887/ENSMUSG00000079105	C4b/H3f3c/Fcgr3/C1qa/C7	mmu:12268/mmu:625328/mmu:14131/mmu:12259/mmu:109828	5	0		5	ENSMUSG00000073418/ENSMUSG00000082029/ENSMUSG00000059498/ENSMUSG00000036887/ENSMUSG00000079105
mmu05214	Glioma	3/236	89/10466	0.325175	0.987103	ENSMUSG00000086711/ENSMUSG00000081121/ENSMUSG00000052889	Gm15482/Gm12791/Prkcb	mmu:12571/mmu:14784/mmu:18751	3	0		3	ENSMUSG00000086711/ENSMUSG00000081121/ENSMUSG00000052889
mmu00565	Ether lipid metabolism	2/236	53/10466	0.33656	0.987103	ENSMUSG00000090307/ENSMUSG00000022425	1700071M16Rik/Enpp2	mmu:27226/mmu:18606	2	0		2	ENSMUSG00000090307/ENSMUSG00000022425
mmu04658	Th1 and Th2 cell differentiation	3/236	94/10466	0.356142	0.987103	ENSMUSG00000070691/ENSMUSG00000030748/ENSMUSG00000030742	Runx3/Il4ra/Lat	mmu:12399/mmu:16190/mmu:16797	3	1	ENSMUSG00000030742	2	ENSMUSG00000070691/ENSMUSG00000030748
mmu05140	Leishmaniasis	3/236	94/10466	0.356142	0.987103	ENSMUSG00000059498/ENSMUSG00000026480/ENSMUSG00000052889	Fcgr3/Ncf2/Prkcb	mmu:14131/mmu:17970/mmu:18751	3	0		3	ENSMUSG00000059498/ENSMUSG00000026480/ENSMUSG00000052889
mmu04912	GnRH signaling pathway	3/236	95/10466	0.362319	0.987103	ENSMUSG00000081121/ENSMUSG00000059456/ENSMUSG00000052889	Gm12791/Ptk2b/Prkcb	mmu:14784/mmu:19229/mmu:18751	3	1	ENSMUSG00000059456	2	ENSMUSG00000081121/ENSMUSG00000052889
mmu04150	mTOR signaling pathway	5/236	176/10466	0.364867	0.987103	ENSMUSG00000030170/ENSMUSG00000081121/ENSMUSG00000015957/ENSMUSG00000023809/ENSMUSG00000052889	Wnt5b/Gm12791/Wnt11/Rps6ka2/Prkcb	mmu:22419/mmu:14784/mmu:22411/mmu:20112/mmu:18751	5	2	ENSMUSG00000030170/ENSMUSG00000023809	3	ENSMUSG00000081121/ENSMUSG00000015957/ENSMUSG00000052889
mmu00120	Primary bile acid biosynthesis	1/236	20/10466	0.366545	0.987103	ENSMUSG00000039653	Baat	mmu:12012	1	1	ENSMUSG00000039653	0
mmu04670	Leukocyte transendothelial migration	4/236	137/10466	0.37307	0.987103	ENSMUSG00000059456/ENSMUSG00000026480/ENSMUSG00000047230/ENSMUSG00000052889	Ptk2b/Ncf2/Cldn2/Prkcb	mmu:19229/mmu:17970/mmu:12738/mmu:18751	4	1	ENSMUSG00000059456	3	ENSMUSG00000026480/ENSMUSG00000047230/ENSMUSG00000052889
mmu04726	Serotonergic synapse	4/236	137/10466	0.37307	0.987103	ENSMUSG00000028747/ENSMUSG00000040046/ENSMUSG00000025197/ENSMUSG00000052889	Htr6/Tph1/Cyp2c23/Prkcb	mmu:15565/mmu:21990/mmu:226143/mmu:18751	4	2	ENSMUSG00000040046/ENSMUSG00000025197	2	ENSMUSG00000028747/ENSMUSG00000052889
mmu04930	Type II diabetes mellitus	2/236	58/10466	0.377477	0.987103	ENSMUSG00000038037/ENSMUSG00000038894	Socs1/Irs2	mmu:12703/mmu:384783	2	0		2	ENSMUSG00000038037/ENSMUSG00000038894
mmu00770	Pantothenate and CoA biosynthesis	1/236	21/10466	0.380856	0.987103	ENSMUSG00000037440	Vnn1	mmu:22361	1	1	ENSMUSG00000037440	0
mmu04722	Neurotrophin signaling pathway	4/236	139/10466	0.383338	0.987103	ENSMUSG00000058638/ENSMUSG00000059146/ENSMUSG00000081121/ENSMUSG00000023809	Zfp110/Ntrk3/Gm12791/Rps6ka2	mmu:65020/mmu:18213/mmu:14784/mmu:20112	4	2	ENSMUSG00000058638/ENSMUSG00000023809	2	ENSMUSG00000059146/ENSMUSG00000081121
mmu04916	Melanogenesis	3/236	99/10466	0.386924	0.987103	ENSMUSG00000030170/ENSMUSG00000015957/ENSMUSG00000052889	Wnt5b/Wnt11/Prkcb	mmu:22419/mmu:22411/mmu:18751	3	1	ENSMUSG00000030170	2	ENSMUSG00000015957/ENSMUSG00000052889
mmu05235	PD-L1 expression and PD-1 checkpoint pathway in cancer	3/236	99/10466	0.386924	0.987103	ENSMUSG00000087700/ENSMUSG00000026630/ENSMUSG00000030742	Gm15283/Batf3/Lat	mmu:15251/mmu:381319/mmu:16797	3	1	ENSMUSG00000030742	2	ENSMUSG00000087700/ENSMUSG00000026630
mmu04934	Cushing syndrome	5/236	181/10466	0.387334	0.987103	ENSMUSG00000023034/ENSMUSG00000003555/ENSMUSG00000086711/ENSMUSG00000030170/ENSMUSG00000015957	Nr4a1/Cyp17a1/Gm15482/Wnt5b/Wnt11	mmu:15370/mmu:13074/mmu:12571/mmu:22419/mmu:22411	5	1	ENSMUSG00000030170	4	ENSMUSG00000023034/ENSMUSG00000003555/ENSMUSG00000086711/ENSMUSG00000015957
mmu04640	Hematopoietic cell lineage	3/236	100/10466	0.393042	0.987103	ENSMUSG00000022797/ENSMUSG00000030748/ENSMUSG00000024621	Tfrc/Il4ra/Csf1r	mmu:22042/mmu:16190/mmu:12978	3	0		3	ENSMUSG00000022797/ENSMUSG00000030748/ENSMUSG00000024621
mmu04961	Endocrine and other factor-regulated calcium reabsorption	2/236	60/10466	0.393558	0.987103	ENSMUSG00000058488/ENSMUSG00000052889	Kl/Prkcb	mmu:16591/mmu:18751	2	1	ENSMUSG00000058488	1	ENSMUSG00000052889
mmu04979	Cholesterol metabolism	2/236	60/10466	0.393558	0.987103	ENSMUSG00000017754/ENSMUSG00000002985	Pltp/Apoe	mmu:18830/mmu:11816	2	0		2	ENSMUSG00000017754/ENSMUSG00000002985
mmu04727	GABAergic synapse	3/236	102/10466	0.405232	0.987103	ENSMUSG00000044005/ENSMUSG00000030108/ENSMUSG00000052889	Gls2/Slc6a13/Prkcb	mmu:216456/mmu:14412/mmu:18751	3	1	ENSMUSG00000044005	2	ENSMUSG00000030108/ENSMUSG00000052889
mmu05230	Central carbon metabolism in cancer	3/236	102/10466	0.405232	0.987103	ENSMUSG00000059146/ENSMUSG00000044005/ENSMUSG00000087700	Ntrk3/Gls2/Gm15283	mmu:18213/mmu:216456/mmu:15251	3	1	ENSMUSG00000044005	2	ENSMUSG00000059146/ENSMUSG00000087700
mmu00531	Glycosaminoglycan degradation	1/236	23/10466	0.40852	0.987103	ENSMUSG00000036091	Hyal3	mmu:109685	1	1	ENSMUSG00000036091	0
mmu04923	Regulation of lipolysis in adipocytes	2/236	62/10466	0.409449	0.987103	ENSMUSG00000045730/ENSMUSG00000038894	Adrb2/Irs2	mmu:11555/mmu:384783	2	1	ENSMUSG00000045730	1	ENSMUSG00000038894
mmu05412	Arrhythmogenic right ventricular cardiomyopathy	3/236	103/10466	0.411301	0.987103	ENSMUSG00000025321/ENSMUSG00000044393/ENSMUSG00000086843	Itgb8/Dsg2/E030013I19Rik	mmu:320910/mmu:13511/mmu:241226	3	1	ENSMUSG00000086843	2	ENSMUSG00000025321/ENSMUSG00000044393
mmu05202	Transcriptional misregulation in cancer	6/236	229/10466	0.413343	0.987103	ENSMUSG00000030717/ENSMUSG00000082029/ENSMUSG00000026435/ENSMUSG00000017724/ENSMUSG00000024621/ENSMUSG00000035356	Nupr1/H3f3c/Slc45a3/Etv4/Csf1r/Nfkbiz	mmu:56312/mmu:625328/mmu:212980/mmu:18612/mmu:12978/mmu:80859	6	0		6	ENSMUSG00000030717/ENSMUSG00000082029/ENSMUSG00000026435/ENSMUSG00000017724/ENSMUSG00000024621/ENSMUSG00000035356
mmu05310	Asthma	1/236	24/10466	0.421887	0.987103	ENSMUSG00000020676	Ccl11	mmu:20292	1	0		1	ENSMUSG00000020676
mmu05207	Chemical carcinogenesis - receptor activation	6/236	232/10466	0.42544	0.987103	ENSMUSG00000045730/ENSMUSG00000081121/ENSMUSG00000023809/ENSMUSG00000052889/ENSMUSG00000003032/ENSMUSG00000031870	Adrb2/Gm12791/Rps6ka2/Prkcb/Klf4/Pgr	mmu:11555/mmu:14784/mmu:20112/mmu:18751/mmu:16600/mmu:18667	6	2	ENSMUSG00000045730/ENSMUSG00000023809	4	ENSMUSG00000081121/ENSMUSG00000052889/ENSMUSG00000003032/ENSMUSG00000031870
mmu04936	Alcoholic liver disease	4/236	149/10466	0.434275	0.987103	ENSMUSG00000073418/ENSMUSG00000049130/ENSMUSG00000020941/ENSMUSG00000036887	C4b/C5ar1/Map3k14/C1qa	mmu:12268/mmu:12273/mmu:53859/mmu:12259	4	1	ENSMUSG00000020941	3	ENSMUSG00000073418/ENSMUSG00000049130/ENSMUSG00000036887
mmu04744	Phototransduction	1/236	25/10466	0.434953	0.987103	ENSMUSG00000009108	Gnat2	mmu:14686	1	0		1	ENSMUSG00000009108
mmu04964	Proximal tubule bicarbonate reclamation	1/236	25/10466	0.434953	0.987103	ENSMUSG00000044005	Gls2	mmu:216456	1	1	ENSMUSG00000044005	0
mmu04977	Vitamin digestion and absorption	1/236	26/10466	0.447724	0.987103	ENSMUSG00000028003	Lrat	mmu:79235	1	0		1	ENSMUSG00000028003
mmu05321	Inflammatory bowel disease	2/236	67/10466	0.448252	0.987103	ENSMUSG00000030748/ENSMUSG00000032238	Il4ra/Rora	mmu:16190/mmu:19883	2	1	ENSMUSG00000032238	1	ENSMUSG00000030748
mmu00983	Drug metabolism - other enzymes	3/236	111/10466	0.459079	0.987103	ENSMUSG00000056973/ENSMUSG00000024066/ENSMUSG00000031725	Ces1d/Xdh/Ces1f	mmu:104158/mmu:22436/mmu:234564	3	0		3	ENSMUSG00000056973/ENSMUSG00000024066/ENSMUSG00000031725
mmu01232	Nucleotide metabolism	3/236	111/10466	0.459079	0.987103	ENSMUSG00000041608/ENSMUSG00000024066/ENSMUSG00000032420	Entpd3/Xdh/Nt5e	mmu:215446/mmu:22436/mmu:23959	3	0		3	ENSMUSG00000041608/ENSMUSG00000024066/ENSMUSG00000032420
mmu00601	Glycosphingolipid biosynthesis - lacto and neolacto series	1/236	27/10466	0.460209	0.987103	ENSMUSG00000047878	A4galt	mmu:239559	1	1	ENSMUSG00000047878	0
mmu04933	AGE-RAGE signaling pathway in diabetic complications	3/236	113/10466	0.470774	0.987103	ENSMUSG00000028128/ENSMUSG00000026582/ENSMUSG00000052889	F3/Sele/Prkcb	mmu:14066/mmu:20339/mmu:18751	3	2	ENSMUSG00000028128/ENSMUSG00000026582	1	ENSMUSG00000052889
mmu00310	Lysine degradation	2/236	71/10466	0.478247	0.987103	ENSMUSG00000041660/ENSMUSG00000029695	Bbox1/Aass	mmu:170442/mmu:30956	2	0		2	ENSMUSG00000041660/ENSMUSG00000029695
mmu05226	Gastric cancer	4/236	158/10466	0.47911	0.987103	ENSMUSG00000017491/ENSMUSG00000030170/ENSMUSG00000081121/ENSMUSG00000015957	Rarb/Wnt5b/Gm12791/Wnt11	mmu:218772/mmu:22419/mmu:14784/mmu:22411	4	1	ENSMUSG00000030170	3	ENSMUSG00000017491/ENSMUSG00000081121/ENSMUSG00000015957
mmu04510	Focal adhesion	6/236	246/10466	0.481277	0.987103	ENSMUSG00000025321/ENSMUSG00000022438/ENSMUSG00000081121/ENSMUSG00000086843/ENSMUSG00000052889/ENSMUSG00000021702	Itgb8/Parvb/Gm12791/E030013I19Rik/Prkcb/Thbs4	mmu:320910/mmu:170736/mmu:14784/mmu:241226/mmu:18751/mmu:21828	6	3	ENSMUSG00000022438/ENSMUSG00000086843/ENSMUSG00000021702	3	ENSMUSG00000025321/ENSMUSG00000081121/ENSMUSG00000052889
mmu04928	Parathyroid hormone synthesis, secretion and action	3/236	115/10466	0.482354	0.987103	ENSMUSG00000058488/ENSMUSG00000021699/ENSMUSG00000052889	Kl/Pde4d/Prkcb	mmu:16591/mmu:238871/mmu:18751	3	1	ENSMUSG00000058488	2	ENSMUSG00000021699/ENSMUSG00000052889
mmu00053	Ascorbate and aldarate metabolism	1/236	29/10466	0.484341	0.987103	ENSMUSG00000058488	Kl	mmu:16591	1	1	ENSMUSG00000058488	0
mmu04010	MAPK signaling pathway	8/236	335/10466	0.48545	0.987103	ENSMUSG00000023034/ENSMUSG00000037887/ENSMUSG00000081121/ENSMUSG00000024621/ENSMUSG00000020941/ENSMUSG00000023809/ENSMUSG00000052889/ENSMUSG00000096981	Nr4a1/Dusp8/Gm12791/Csf1r/Map3k14/Rps6ka2/Prkcb/Gm16845	mmu:15370/mmu:18218/mmu:14784/mmu:12978/mmu:53859/mmu:20112/mmu:18751/mmu:26940	8	2	ENSMUSG00000020941/ENSMUSG00000023809	6	ENSMUSG00000023034/ENSMUSG00000037887/ENSMUSG00000081121/ENSMUSG00000024621/ENSMUSG00000052889/ENSMUSG00000096981
mmu05410	Hypertrophic cardiomyopathy	3/236	116/10466	0.488099	0.987103	ENSMUSG00000025321/ENSMUSG00000086843/ENSMUSG00000020681	Itgb8/E030013I19Rik/Ace	mmu:320910/mmu:241226/mmu:11421	3	1	ENSMUSG00000086843	2	ENSMUSG00000025321/ENSMUSG00000020681
mmu04613	Neutrophil extracellular trap formation	6/236	248/10466	0.489135	0.987103	ENSMUSG00000082029/ENSMUSG00000059498/ENSMUSG00000026480/ENSMUSG00000049130/ENSMUSG00000032204/ENSMUSG00000052889	H3f3c/Fcgr3/Ncf2/C5ar1/Aqp9/Prkcb	mmu:625328/mmu:14131/mmu:17970/mmu:12273/mmu:64008/mmu:18751	6	0		6	ENSMUSG00000082029/ENSMUSG00000059498/ENSMUSG00000026480/ENSMUSG00000049130/ENSMUSG00000032204/ENSMUSG00000052889
mmu04115	p53 signaling pathway	3/236	117/10466	0.493814	0.987103	ENSMUSG00000089936/ENSMUSG00000086711/ENSMUSG00000002083	Gm16199/Gm15482/Bbc3	mmu:26374/mmu:12571/mmu:170770	3	1	ENSMUSG00000002083	2	ENSMUSG00000089936/ENSMUSG00000086711
mmu00240	Pyrimidine metabolism	2/236	74/10466	0.500082	0.987103	ENSMUSG00000041608/ENSMUSG00000032420	Entpd3/Nt5e	mmu:215446/mmu:23959	2	0		2	ENSMUSG00000041608/ENSMUSG00000032420
mmu04022	cGMP-PKG signaling pathway	5/236	207/10466	0.502028	0.987103	ENSMUSG00000033717/ENSMUSG00000045730/ENSMUSG00000030247/ENSMUSG00000026241/ENSMUSG00000038894	Adra2a/Adrb2/Kcnj8/Nppc/Irs2	mmu:11551/mmu:11555/mmu:16523/mmu:18159/mmu:384783	5	2	ENSMUSG00000033717/ENSMUSG00000045730	3	ENSMUSG00000030247/ENSMUSG00000026241/ENSMUSG00000038894
mmu04931	Insulin resistance	3/236	121/10466	0.51635	0.987103	ENSMUSG00000023809/ENSMUSG00000052889/ENSMUSG00000038894	Rps6ka2/Prkcb/Irs2	mmu:20112/mmu:18751/mmu:384783	3	1	ENSMUSG00000023809	2	ENSMUSG00000052889/ENSMUSG00000038894
mmu04720	Long-term potentiation	2/236	77/10466	0.521325	0.987103	ENSMUSG00000023809/ENSMUSG00000052889	Rps6ka2/Prkcb	mmu:20112/mmu:18751	2	1	ENSMUSG00000023809	1	ENSMUSG00000052889
mmu04927	Cortisol synthesis and secretion	2/236	77/10466	0.521325	0.987103	ENSMUSG00000023034/ENSMUSG00000003555	Nr4a1/Cyp17a1	mmu:15370/mmu:13074	2	0		2	ENSMUSG00000023034/ENSMUSG00000003555
mmu05225	Hepatocellular carcinoma	5/236	212/10466	0.523234	0.987103	ENSMUSG00000086711/ENSMUSG00000030170/ENSMUSG00000081121/ENSMUSG00000015957/ENSMUSG00000052889	Gm15482/Wnt5b/Gm12791/Wnt11/Prkcb	mmu:12571/mmu:22419/mmu:14784/mmu:22411/mmu:18751	5	1	ENSMUSG00000030170	4	ENSMUSG00000086711/ENSMUSG00000081121/ENSMUSG00000015957/ENSMUSG00000052889
mmu00900	Terpenoid backbone biosynthesis	1/236	33/10466	0.529429	0.987103	ENSMUSG00000029998	Pcyox1	mmu:66881	1	1	ENSMUSG00000029998	0
mmu05169	Epstein-Barr virus infection	7/236	304/10466	0.531832	0.987103	ENSMUSG00000079492/ENSMUSG00000070691/ENSMUSG00000082938/ENSMUSG00000041608/ENSMUSG00000086711/ENSMUSG00000085564/ENSMUSG00000020941	Gm11127/Runx3/Gm2810/Entpd3/Gm15482/Gm12198/Map3k14	mmu:100529082/mmu:12399/mmu:66935/mmu:215446/mmu:12571/mmu:17999/mmu:53859	7	1	ENSMUSG00000020941	6	ENSMUSG00000079492/ENSMUSG00000070691/ENSMUSG00000082938/ENSMUSG00000041608/ENSMUSG00000086711/ENSMUSG00000085564
mmu05221	Acute myeloid leukemia	2/236	79/10466	0.535149	0.987103	ENSMUSG00000081121/ENSMUSG00000024621	Gm12791/Csf1r	mmu:14784/mmu:12978	2	0		2	ENSMUSG00000081121/ENSMUSG00000024621
mmu04350	TGF-beta signaling pathway	3/236	125/10466	0.538343	0.987103	ENSMUSG00000026834/ENSMUSG00000022797/ENSMUSG00000001870	Acvr1c/Tfrc/Ltbp1	mmu:269275/mmu:22042/mmu:268977	3	1	ENSMUSG00000001870	2	ENSMUSG00000026834/ENSMUSG00000022797
mmu00590	Arachidonic acid metabolism	2/236	82/10466	0.555369	0.987103	ENSMUSG00000006345/ENSMUSG00000025197	Ggt1/Cyp2c23	mmu:14598/mmu:226143	2	1	ENSMUSG00000025197	1	ENSMUSG00000006345
mmu04330	Notch signaling pathway	2/236	82/10466	0.555369	0.987103	ENSMUSG00000082938/ENSMUSG00000056412	Gm2810/Psenen-ps	mmu:66935/mmu:66340	2	0		2	ENSMUSG00000082938/ENSMUSG00000056412
mmu04724	Glutamatergic synapse	3/236	131/10466	0.570239	0.987103	ENSMUSG00000003279/ENSMUSG00000044005/ENSMUSG00000052889	Dlgap1/Gls2/Prkcb	mmu:224997/mmu:216456/mmu:18751	3	1	ENSMUSG00000044005	2	ENSMUSG00000003279/ENSMUSG00000052889
mmu00512	Mucin type O-glycan biosynthesis	1/236	37/10466	0.57059	0.987103	ENSMUSG00000031608	Galnt7	mmu:108150	1	1	ENSMUSG00000031608	0
mmu00591	Linoleic acid metabolism	1/236	37/10466	0.57059	0.987103	ENSMUSG00000025197	Cyp2c23	mmu:226143	1	1	ENSMUSG00000025197	0
mmu05133	Pertussis	2/236	85/10466	0.574961	0.987103	ENSMUSG00000073418/ENSMUSG00000036887	C4b/C1qa	mmu:12268/mmu:12259	2	0		2	ENSMUSG00000073418/ENSMUSG00000036887
mmu05415	Diabetic cardiomyopathy	7/236	319/10466	0.583287	0.987103	ENSMUSG00000047415/ENSMUSG00000064358/ENSMUSG00000070645/ENSMUSG00000082429/ENSMUSG00000026480/ENSMUSG00000052889/ENSMUSG00000020681	Gpr68/mt-Co3/Ren1/Gm13171/Ncf2/Prkcb/Ace	mmu:17708/mmu:17710/mmu:19702/mmu:66916/mmu:17970/mmu:18751/mmu:11421	7	2	ENSMUSG00000047415/ENSMUSG00000082429	5	ENSMUSG00000064358/ENSMUSG00000070645/ENSMUSG00000026480/ENSMUSG00000052889/ENSMUSG00000020681
mmu04210	Apoptosis	4/236	183/10466	0.595139	0.987103	ENSMUSG00000030137/ENSMUSG00000002083/ENSMUSG00000020941/ENSMUSG00000046607	Tuba8/Bbc3/Map3k14/Hrk	mmu:53857/mmu:170770/mmu:53859/mmu:12123	4	3	ENSMUSG00000002083/ENSMUSG00000020941/ENSMUSG00000046607	1	ENSMUSG00000030137
mmu00052	Galactose metabolism	1/236	40/10466	0.599089	0.987103	ENSMUSG00000052131	Akr1b7	mmu:11997	1	0		1	ENSMUSG00000052131
mmu04960	Aldosterone-regulated sodium reabsorption	1/236	40/10466	0.599089	0.987103	ENSMUSG00000052889	Prkcb	mmu:18751	1	0		1	ENSMUSG00000052889
mmu04660	T cell receptor signaling pathway	3/236	137/10466	0.600749	0.987103	ENSMUSG00000081121/ENSMUSG00000020941/ENSMUSG00000030742	Gm12791/Map3k14/Lat	mmu:14784/mmu:53859/mmu:16797	3	2	ENSMUSG00000020941/ENSMUSG00000030742	1	ENSMUSG00000081121
mmu04971	Gastric acid secretion	2/236	90/10466	0.606204	0.987103	ENSMUSG00000052889/ENSMUSG00000051497	Prkcb/Kcnj16	mmu:18751/mmu:16517	2	1	ENSMUSG00000051497	1	ENSMUSG00000052889
mmu04215	Apoptosis - multiple species	1/236	41/10466	0.608164	0.987103	ENSMUSG00000002083	Bbc3	mmu:170770	1	1	ENSMUSG00000002083	0
mmu01521	EGFR tyrosine kinase inhibitor resistance	2/236	91/10466	0.612241	0.987103	ENSMUSG00000081121/ENSMUSG00000052889	Gm12791/Prkcb	mmu:14784/mmu:18751	2	0		2	ENSMUSG00000081121/ENSMUSG00000052889
mmu05160	Hepatitis C	4/236	189/10466	0.620634	0.987103	ENSMUSG00000086711/ENSMUSG00000081121/ENSMUSG00000047230/ENSMUSG00000067297	Gm15482/Gm12791/Cldn2/Ifit1bl2	mmu:12571/mmu:14784/mmu:12738/mmu:112419	4	0		4	ENSMUSG00000086711/ENSMUSG00000081121/ENSMUSG00000047230/ENSMUSG00000067297
mmu05211	Renal cell carcinoma	2/236	93/10466	0.624102	0.987103	ENSMUSG00000081121/ENSMUSG00000087700	Gm12791/Gm15283	mmu:14784/mmu:15251	2	0		2	ENSMUSG00000081121/ENSMUSG00000087700
mmu05163	Human cytomegalovirus infection	6/236	285/10466	0.625496	0.987103	ENSMUSG00000079492/ENSMUSG00000032089/ENSMUSG00000086711/ENSMUSG00000081121/ENSMUSG00000059456/ENSMUSG00000052889	Gm11127/Il10ra/Gm15482/Gm12791/Ptk2b/Prkcb	mmu:100529082/mmu:16154/mmu:12571/mmu:14784/mmu:19229/mmu:18751	6	1	ENSMUSG00000059456	5	ENSMUSG00000079492/ENSMUSG00000032089/ENSMUSG00000086711/ENSMUSG00000081121/ENSMUSG00000052889
mmu00860	Porphyrin metabolism	1/236	43/10466	0.625705	0.987103	ENSMUSG00000032786	Alas1	mmu:11655	1	0		1	ENSMUSG00000032786
mmu01040	Biosynthesis of unsaturated fatty acids	1/236	45/10466	0.642464	0.987103	ENSMUSG00000039653	Baat	mmu:12012	1	1	ENSMUSG00000039653	0
mmu01250	Biosynthesis of nucleotide sugars	1/236	45/10466	0.642464	0.987103	ENSMUSG00000107770	Gm44126	mmu:67883	1	0		1	ENSMUSG00000107770
mmu05205	Proteoglycans in cancer	5/236	243/10466	0.64463	0.987103	ENSMUSG00000030170/ENSMUSG00000081121/ENSMUSG00000015957/ENSMUSG00000087700/ENSMUSG00000052889	Wnt5b/Gm12791/Wnt11/Gm15283/Prkcb	mmu:22419/mmu:14784/mmu:22411/mmu:15251/mmu:18751	5	1	ENSMUSG00000030170	4	ENSMUSG00000081121/ENSMUSG00000015957/ENSMUSG00000087700/ENSMUSG00000052889
mmu04012	ErbB signaling pathway	2/236	98/10466	0.652529	0.987103	ENSMUSG00000081121/ENSMUSG00000052889	Gm12791/Prkcb	mmu:14784/mmu:18751	2	0		2	ENSMUSG00000081121/ENSMUSG00000052889
mmu04211	Longevity regulating pathway	2/236	98/10466	0.652529	0.987103	ENSMUSG00000058488/ENSMUSG00000038894	Kl/Irs2	mmu:16591/mmu:384783	2	1	ENSMUSG00000058488	1	ENSMUSG00000038894
mmu04976	Bile secretion	2/236	98/10466	0.652529	0.987103	ENSMUSG00000032204/ENSMUSG00000039653	Aqp9/Baat	mmu:64008/mmu:12012	2	1	ENSMUSG00000039653	1	ENSMUSG00000032204
mmu05032	Morphine addiction	2/236	98/10466	0.652529	0.987103	ENSMUSG00000021699/ENSMUSG00000052889	Pde4d/Prkcb	mmu:238871/mmu:18751	2	0		2	ENSMUSG00000021699/ENSMUSG00000052889
mmu00514	Other types of O-glycan biosynthesis	1/236	47/10466	0.658475	0.987103	ENSMUSG00000031608	Galnt7	mmu:108150	1	1	ENSMUSG00000031608	0
mmu03440	Homologous recombination	1/236	47/10466	0.658475	0.987103	ENSMUSG00000030528	Blm	mmu:12144	1	0		1	ENSMUSG00000030528
mmu04973	Carbohydrate digestion and absorption	1/236	47/10466	0.658475	0.987103	ENSMUSG00000052889	Prkcb	mmu:18751	1	0		1	ENSMUSG00000052889
mmu05208	Chemical carcinogenesis - reactive oxygen species	7/236	343/10466	0.659449	0.987103	ENSMUSG00000047415/ENSMUSG00000081121/ENSMUSG00000087700/ENSMUSG00000064358/ENSMUSG00000082429/ENSMUSG00000026480/ENSMUSG00000020941	Gpr68/Gm12791/Gm15283/mt-Co3/Gm13171/Ncf2/Map3k14	mmu:17708/mmu:14784/mmu:15251/mmu:17710/mmu:66916/mmu:17970/mmu:53859	7	3	ENSMUSG00000047415/ENSMUSG00000082429/ENSMUSG00000020941	4	ENSMUSG00000081121/ENSMUSG00000087700/ENSMUSG00000064358/ENSMUSG00000026480
mmu04146	Peroxisome	2/236	101/10466	0.668751	0.987103	ENSMUSG00000024066/ENSMUSG00000039653	Xdh/Baat	mmu:22436/mmu:12012	2	1	ENSMUSG00000039653	1	ENSMUSG00000024066
mmu05220	Chronic myeloid leukemia	2/236	102/10466	0.674022	0.987103	ENSMUSG00000086711/ENSMUSG00000081121	Gm15482/Gm12791	mmu:12571/mmu:14784	2	0		2	ENSMUSG00000086711/ENSMUSG00000081121
mmu04142	Lysosome	3/236	154/10466	0.679222	0.987103	ENSMUSG00000036091/ENSMUSG00000002204/ENSMUSG00000094683	Hyal3/Napsa/Ap3m1-ps	mmu:109685/mmu:16541/mmu:55946	3	1	ENSMUSG00000036091	2	ENSMUSG00000002204/ENSMUSG00000094683
mmu04114	Oocyte meiosis	3/236	155/10466	0.683464	0.987103	ENSMUSG00000022432/ENSMUSG00000023809/ENSMUSG00000031870	Smc1b/Rps6ka2/Pgr	mmu:140557/mmu:20112/mmu:18667	3	1	ENSMUSG00000023809	2	ENSMUSG00000022432/ENSMUSG00000031870
mmu04070	Phosphatidylinositol signaling system	2/236	104/10466	0.684359	0.987103	ENSMUSG00000029330/ENSMUSG00000052889	Cds1/Prkcb	mmu:74596/mmu:18751	2	0		2	ENSMUSG00000029330/ENSMUSG00000052889
mmu04360	Axon guidance	4/236	206/10466	0.68722	0.987103	ENSMUSG00000025876/ENSMUSG00000030170/ENSMUSG00000052133/ENSMUSG00000106633	Unc5a/Wnt5b/Sema5b/Gm43431	mmu:107448/mmu:22419/mmu:20357/mmu:20346	4	2	ENSMUSG00000030170/ENSMUSG00000052133	2	ENSMUSG00000025876/ENSMUSG00000106633
mmu00380	Tryptophan metabolism	1/236	51/10466	0.688387	0.987103	ENSMUSG00000040046	Tph1	mmu:21990	1	1	ENSMUSG00000040046	0
mmu00270	Cysteine and methionine metabolism	2/236	105/10466	0.689426	0.987103	ENSMUSG00000075591/ENSMUSG00000080935	Gm10874/Got2-ps1	mmu:14719/mmu:14719	2	2	ENSMUSG00000075591/ENSMUSG00000080935	0
mmu04068	FoxO signaling pathway	3/236	157/10466	0.691823	0.987103	ENSMUSG00000061311/ENSMUSG00000081121/ENSMUSG00000038894	Rag1/Gm12791/Irs2	mmu:19373/mmu:14784/mmu:384783	3	1	ENSMUSG00000061311	2	ENSMUSG00000081121/ENSMUSG00000038894
mmu04216	Ferroptosis	1/236	52/10466	0.695448	0.987103	ENSMUSG00000022797	Tfrc	mmu:22042	1	0		1	ENSMUSG00000022797
mmu04713	Circadian entrainment	2/236	107/10466	0.699361	0.987103	ENSMUSG00000020893/ENSMUSG00000052889	Per1/Prkcb	mmu:18626/mmu:18751	2	0		2	ENSMUSG00000020893/ENSMUSG00000052889
mmu05210	Colorectal cancer	2/236	107/10466	0.699361	0.987103	ENSMUSG00000081121/ENSMUSG00000002083	Gm12791/Bbc3	mmu:14784/mmu:170770	2	1	ENSMUSG00000002083	1	ENSMUSG00000081121
mmu04066	HIF-1 signaling pathway	3/236	160/10466	0.70405	0.987103	ENSMUSG00000022797/ENSMUSG00000087700/ENSMUSG00000052889	Tfrc/Gm15283/Prkcb	mmu:22042/mmu:15251/mmu:18751	3	0		3	ENSMUSG00000022797/ENSMUSG00000087700/ENSMUSG00000052889
mmu05100	Bacterial invasion of epithelial cells	2/236	108/10466	0.70423	0.987103	ENSMUSG00000082319/ENSMUSG00000036885	Actr3-ps/Arhgef26	mmu:74117/mmu:622434	2	0		2	ENSMUSG00000082319/ENSMUSG00000036885
mmu04910	Insulin signaling pathway	3/236	161/10466	0.708043	0.987103	ENSMUSG00000038037/ENSMUSG00000081121/ENSMUSG00000038894	Socs1/Gm12791/Irs2	mmu:12703/mmu:14784/mmu:384783	3	0		3	ENSMUSG00000038037/ENSMUSG00000081121/ENSMUSG00000038894
mmu04974	Protein digestion and absorption	2/236	109/10466	0.709032	0.987103	ENSMUSG00000037005/ENSMUSG00000025064	Xpnpep2/Col17a1	mmu:170745/mmu:12821	2	2	ENSMUSG00000037005/ENSMUSG00000025064	0
mmu00510	N-Glycan biosynthesis	1/236	54/10466	0.709096	0.987103	ENSMUSG00000019888	Mgat4c	mmu:67569	1	0		1	ENSMUSG00000019888
mmu04925	Aldosterone synthesis and secretion	2/236	110/10466	0.71377	0.987103	ENSMUSG00000023034/ENSMUSG00000052889	Nr4a1/Prkcb	mmu:15370/mmu:18751	2	0		2	ENSMUSG00000023034/ENSMUSG00000052889
mmu00051	Fructose and mannose metabolism	1/236	55/10466	0.715689	0.987103	ENSMUSG00000052131	Akr1b7	mmu:11997	1	0		1	ENSMUSG00000052131
mmu02010	ABC transporters	1/236	55/10466	0.715689	0.987103	ENSMUSG00000030249	Abcc9	mmu:20928	1	0		1	ENSMUSG00000030249
mmu04978	Mineral absorption	1/236	55/10466	0.715689	0.987103	ENSMUSG00000063354	Slc39a4	mmu:72027	1	0		1	ENSMUSG00000063354
mmu04151	PI3K-Akt signaling pathway	8/236	413/10466	0.71938	0.987103	ENSMUSG00000023034/ENSMUSG00000025321/ENSMUSG00000086711/ENSMUSG00000081121/ENSMUSG00000030748/ENSMUSG00000086843/ENSMUSG00000024621/ENSMUSG00000021702	Nr4a1/Itgb8/Gm15482/Gm12791/Il4ra/E030013I19Rik/Csf1r/Thbs4	mmu:15370/mmu:320910/mmu:12571/mmu:14784/mmu:16190/mmu:241226/mmu:12978/mmu:21828	8	2	ENSMUSG00000086843/ENSMUSG00000021702	6	ENSMUSG00000023034/ENSMUSG00000025321/ENSMUSG00000086711/ENSMUSG00000081121/ENSMUSG00000030748/ENSMUSG00000024621
mmu00564	Glycerophospholipid metabolism	2/236	112/10466	0.723053	0.987103	ENSMUSG00000029330/ENSMUSG00000005615	Cds1/Pcyt1a	mmu:74596/mmu:13026	2	0		2	ENSMUSG00000029330/ENSMUSG00000005615
mmu05142	Chagas disease	2/236	114/10466	0.732081	0.987103	ENSMUSG00000036887/ENSMUSG00000020681	C1qa/Ace	mmu:12259/mmu:11421	2	0		2	ENSMUSG00000036887/ENSMUSG00000020681
mmu04120	Ubiquitin mediated proteolysis	5/236	270/10466	0.733211	0.987103	ENSMUSG00000089936/ENSMUSG00000085564/ENSMUSG00000038037/ENSMUSG00000082394/ENSMUSG00000086914	Gm16199/Gm12198/Socs1/Gm4596/Gm16124	mmu:26374/mmu:17999/mmu:12703/mmu:66105/mmu:75717	5	0		5	ENSMUSG00000089936/ENSMUSG00000085564/ENSMUSG00000038037/ENSMUSG00000082394/ENSMUSG00000086914
mmu00520	Amino sugar and nucleotide sugar metabolism	1/236	59/10466	0.740609	0.987103	ENSMUSG00000107770	Gm44126	mmu:67883	1	0		1	ENSMUSG00000107770
mmu04020	Calcium signaling pathway	5/236	273/10466	0.741992	0.987103	ENSMUSG00000059146/ENSMUSG00000045730/ENSMUSG00000028747/ENSMUSG00000059456/ENSMUSG00000052889	Ntrk3/Adrb2/Htr6/Ptk2b/Prkcb	mmu:18213/mmu:11555/mmu:15565/mmu:19229/mmu:18751	5	2	ENSMUSG00000045730/ENSMUSG00000059456	3	ENSMUSG00000059146/ENSMUSG00000028747/ENSMUSG00000052889
mmu04913	Ovarian steroidogenesis	1/236	60/10466	0.746491	0.987103	ENSMUSG00000003555	Cyp17a1	mmu:13074	1	0		1	ENSMUSG00000003555
mmu05165	Human papillomavirus infection	8/236	425/10466	0.748302	0.987103	ENSMUSG00000079492/ENSMUSG00000025321/ENSMUSG00000086711/ENSMUSG00000030170/ENSMUSG00000081121/ENSMUSG00000015957/ENSMUSG00000086843/ENSMUSG00000021702	Gm11127/Itgb8/Gm15482/Wnt5b/Gm12791/Wnt11/E030013I19Rik/Thbs4	mmu:100529082/mmu:320910/mmu:12571/mmu:22419/mmu:14784/mmu:22411/mmu:241226/mmu:21828	8	3	ENSMUSG00000030170/ENSMUSG00000086843/ENSMUSG00000021702	5	ENSMUSG00000079492/ENSMUSG00000025321/ENSMUSG00000086711/ENSMUSG00000081121/ENSMUSG00000015957
mmu04932	Non-alcoholic fatty liver disease	4/236	224/10466	0.748311	0.987103	ENSMUSG00000047415/ENSMUSG00000064358/ENSMUSG00000082429/ENSMUSG00000038894	Gpr68/mt-Co3/Gm13171/Irs2	mmu:17708/mmu:17710/mmu:66916/mmu:384783	4	2	ENSMUSG00000047415/ENSMUSG00000082429	2	ENSMUSG00000064358/ENSMUSG00000038894
mmu04914	Progesterone-mediated oocyte maturation	2/236	118/10466	0.74939	0.987103	ENSMUSG00000023809/ENSMUSG00000031870	Rps6ka2/Pgr	mmu:20112/mmu:18667	2	1	ENSMUSG00000023809	1	ENSMUSG00000031870
mmu03460	Fanconi anemia pathway	1/236	61/10466	0.75224	0.987103	ENSMUSG00000030528	Blm	mmu:12144	1	0		1	ENSMUSG00000030528
mmu04810	Regulation of actin cytoskeleton	5/236	277/10466	0.753371	0.987103	ENSMUSG00000025321/ENSMUSG00000037946/ENSMUSG00000082319/ENSMUSG00000086843/ENSMUSG00000079105	Itgb8/Fgd3/Actr3-ps/E030013I19Rik/C7	mmu:320910/mmu:30938/mmu:74117/mmu:241226/mmu:109828	5	2	ENSMUSG00000037946/ENSMUSG00000086843	3	ENSMUSG00000025321/ENSMUSG00000082319/ENSMUSG00000079105
mmu05222	Small cell lung cancer	2/236	120/10466	0.757681	0.987103	ENSMUSG00000017491/ENSMUSG00000086711	Rarb/Gm15482	mmu:218772/mmu:12571	2	0		2	ENSMUSG00000017491/ENSMUSG00000086711
mmu05414	Dilated cardiomyopathy	2/236	120/10466	0.757681	0.987103	ENSMUSG00000025321/ENSMUSG00000086843	Itgb8/E030013I19Rik	mmu:320910/mmu:241226	2	1	ENSMUSG00000086843	1	ENSMUSG00000025321
mmu04340	Hedgehog signaling pathway	1/236	63/10466	0.763353	0.987103	ENSMUSG00000064325	Hhip	mmu:15245	1	0		1	ENSMUSG00000064325
mmu04730	Long-term depression	1/236	63/10466	0.763353	0.987103	ENSMUSG00000052889	Prkcb	mmu:18751	1	0		1	ENSMUSG00000052889
mmu04080	Neuroactive ligand-receptor interaction	6/236	332/10466	0.764563	0.987103	ENSMUSG00000033717/ENSMUSG00000045730/ENSMUSG00000028747/ENSMUSG00000079042/ENSMUSG00000054293/ENSMUSG00000049130	Adra2a/Adrb2/Htr6/Apela/P2ry10b/C5ar1	mmu:11551/mmu:11555/mmu:15565/mmu:100038489/mmu:213438/mmu:12273	6	3	ENSMUSG00000033717/ENSMUSG00000045730/ENSMUSG00000054293	3	ENSMUSG00000028747/ENSMUSG00000079042/ENSMUSG00000049130
mmu04750	Inflammatory mediator regulation of TRP channels	2/236	122/10466	0.765734	0.987103	ENSMUSG00000025197/ENSMUSG00000052889	Cyp2c23/Prkcb	mmu:226143/mmu:18751	2	1	ENSMUSG00000025197	1	ENSMUSG00000052889
mmu04015	Rap1 signaling pathway	4/236	233/10466	0.775259	0.987103	ENSMUSG00000001995/ENSMUSG00000024621/ENSMUSG00000052889/ENSMUSG00000030742	Sipa1l2/Csf1r/Prkcb/Lat	mmu:244668/mmu:12978/mmu:18751/mmu:16797	4	1	ENSMUSG00000030742	3	ENSMUSG00000001995/ENSMUSG00000024621/ENSMUSG00000052889
mmu04260	Cardiac muscle contraction	2/236	126/10466	0.781147	0.987103	ENSMUSG00000047415/ENSMUSG00000064358	Gpr68/mt-Co3	mmu:17708/mmu:17710	2	1	ENSMUSG00000047415	1	ENSMUSG00000064358
mmu04668	TNF signaling pathway	2/236	126/10466	0.781147	0.987103	ENSMUSG00000026582/ENSMUSG00000020941	Sele/Map3k14	mmu:20339/mmu:53859	2	2	ENSMUSG00000026582/ENSMUSG00000020941	0
mmu04370	VEGF signaling pathway	1/236	67/10466	0.78411	0.987103	ENSMUSG00000052889	Prkcb	mmu:18751	1	0		1	ENSMUSG00000052889
mmu05332	Graft-versus-host disease	1/236	67/10466	0.78411	0.987103	ENSMUSG00000079492	Gm11127	mmu:100529082	1	0		1	ENSMUSG00000079492
mmu05161	Hepatitis B	3/236	183/10466	0.785734	0.987103	ENSMUSG00000081121/ENSMUSG00000059456/ENSMUSG00000052889	Gm12791/Ptk2b/Prkcb	mmu:14784/mmu:19229/mmu:18751	3	1	ENSMUSG00000059456	2	ENSMUSG00000081121/ENSMUSG00000052889
mmu04622	RIG-I-like receptor signaling pathway	1/236	68/10466	0.789009	0.987103	ENSMUSG00000085604	Dhx58os	mmu:80861	1	1	ENSMUSG00000085604	0
mmu05330	Allograft rejection	1/236	68/10466	0.789009	0.987103	ENSMUSG00000079492	Gm11127	mmu:100529082	1	0		1	ENSMUSG00000079492
mmu05213	Endometrial cancer	1/236	69/10466	0.793798	0.987103	ENSMUSG00000081121	Gm12791	mmu:14784	1	0		1	ENSMUSG00000081121
mmu05020	Prion disease	8/236	447/10466	0.795817	0.987103	ENSMUSG00000047415/ENSMUSG00000030137/ENSMUSG00000064358/ENSMUSG00000082429/ENSMUSG00000026480/ENSMUSG00000062591/ENSMUSG00000036887/ENSMUSG00000079105	Gpr68/Tuba8/mt-Co3/Gm13171/Ncf2/Tubb4a/C1qa/C7	mmu:17708/mmu:53857/mmu:17710/mmu:66916/mmu:17970/mmu:22153/mmu:12259/mmu:109828	8	3	ENSMUSG00000047415/ENSMUSG00000082429/ENSMUSG00000062591	5	ENSMUSG00000030137/ENSMUSG00000064358/ENSMUSG00000026480/ENSMUSG00000036887/ENSMUSG00000079105
mmu04929	GnRH secretion	1/236	70/10466	0.798479	0.987103	ENSMUSG00000052889	Prkcb	mmu:18751	1	0		1	ENSMUSG00000052889
mmu04024	cAMP signaling pathway	4/236	243/10466	0.802493	0.987103	ENSMUSG00000045730/ENSMUSG00000064325/ENSMUSG00000028747/ENSMUSG00000021699	Adrb2/Hhip/Htr6/Pde4d	mmu:11555/mmu:15245/mmu:15565/mmu:238871	4	1	ENSMUSG00000045730	3	ENSMUSG00000064325/ENSMUSG00000028747/ENSMUSG00000021699
mmu00260	Glycine, serine and threonine metabolism	1/236	71/10466	0.803053	0.987103	ENSMUSG00000032786	Alas1	mmu:11655	1	0		1	ENSMUSG00000032786
mmu05418	Fluid shear stress and atherosclerosis	3/236	190/10466	0.806583	0.987103	ENSMUSG00000026241/ENSMUSG00000026582/ENSMUSG00000026480	Nppc/Sele/Ncf2	mmu:18159/mmu:20339/mmu:17970	3	1	ENSMUSG00000026582	2	ENSMUSG00000026241/ENSMUSG00000026480
mmu05320	Autoimmune thyroid disease	1/236	72/10466	0.807525	0.987103	ENSMUSG00000079492	Gm11127	mmu:100529082	1	0		1	ENSMUSG00000079492
mmu01230	Biosynthesis of amino acids	2/236	134/10466	0.809333	0.987103	ENSMUSG00000075591/ENSMUSG00000080935	Gm10874/Got2-ps1	mmu:14719/mmu:14719	2	2	ENSMUSG00000075591/ENSMUSG00000080935	0
mmu05145	Toxoplasmosis	2/236	134/10466	0.809333	0.987103	ENSMUSG00000032089/ENSMUSG00000038037	Il10ra/Socs1	mmu:16154/mmu:12703	2	0		2	ENSMUSG00000032089/ENSMUSG00000038037
mmu00561	Glycerolipid metabolism	1/236	73/10466	0.811895	0.987103	ENSMUSG00000052131	Akr1b7	mmu:11997	1	0		1	ENSMUSG00000052131
mmu05204	Chemical carcinogenesis - DNA adducts	1/236	73/10466	0.811895	0.987103	ENSMUSG00000025197	Cyp2c23	mmu:226143	1	1	ENSMUSG00000025197	0
mmu04390	Hippo signaling pathway	3/236	192/10466	0.812218	0.987103	ENSMUSG00000030170/ENSMUSG00000015957/ENSMUSG00000002083	Wnt5b/Wnt11/Bbc3	mmu:22419/mmu:22411/mmu:170770	3	2	ENSMUSG00000030170/ENSMUSG00000002083	1	ENSMUSG00000015957
mmu04922	Glucagon signaling pathway	2/236	137/10466	0.819044	0.987103	ENSMUSG00000024042/ENSMUSG00000097121	Sik1/D130020L05Rik	mmu:17691/mmu:68734	2	1	ENSMUSG00000097121	1	ENSMUSG00000024042
mmu04071	Sphingolipid signaling pathway	2/236	140/10466	0.828311	0.987103	ENSMUSG00000043461/ENSMUSG00000052889	Sptssb/Prkcb	mmu:66183/mmu:18751	2	0		2	ENSMUSG00000043461/ENSMUSG00000052889
mmu00982	Drug metabolism - cytochrome P450	1/236	77/10466	0.82841	0.987103	ENSMUSG00000026692	Fmo4	mmu:226564	1	0		1	ENSMUSG00000026692
mmu04918	Thyroid hormone synthesis	1/236	77/10466	0.82841	0.987103	ENSMUSG00000052889	Prkcb	mmu:18751	1	0		1	ENSMUSG00000052889
mmu04920	Adipocytokine signaling pathway	1/236	77/10466	0.82841	0.987103	ENSMUSG00000038894	Irs2	mmu:384783	1	0		1	ENSMUSG00000038894
mmu04714	Thermogenesis	6/236	364/10466	0.834915	0.987103	ENSMUSG00000047415/ENSMUSG00000021265/ENSMUSG00000081121/ENSMUSG00000064358/ENSMUSG00000082429/ENSMUSG00000023809	Gpr68/Slc25a29/Gm12791/mt-Co3/Gm13171/Rps6ka2	mmu:17708/mmu:214663/mmu:14784/mmu:17710/mmu:66916/mmu:20112	6	3	ENSMUSG00000047415/ENSMUSG00000082429/ENSMUSG00000023809	3	ENSMUSG00000021265/ENSMUSG00000081121/ENSMUSG00000064358
mmu04530	Tight junction	4/236	257/10466	0.836085	0.987103	ENSMUSG00000030137/ENSMUSG00000085564/ENSMUSG00000082319/ENSMUSG00000047230	Tuba8/Gm12198/Actr3-ps/Cldn2	mmu:53857/mmu:17999/mmu:74117/mmu:12738	4	0		4	ENSMUSG00000030137/ENSMUSG00000085564/ENSMUSG00000082319/ENSMUSG00000047230
mmu05017	Spinocerebellar ataxia	3/236	202/10466	0.838358	0.987103	ENSMUSG00000032238/ENSMUSG00000024924/ENSMUSG00000052889	Rora/Vldlr/Prkcb	mmu:19883/mmu:22359/mmu:18751	3	1	ENSMUSG00000032238	2	ENSMUSG00000024924/ENSMUSG00000052889
mmu05031	Amphetamine addiction	1/236	80/10466	0.839841	0.987103	ENSMUSG00000052889	Prkcb	mmu:18751	1	0		1	ENSMUSG00000052889
mmu04014	Ras signaling pathway	4/236	260/10466	0.842631	0.987103	ENSMUSG00000081121/ENSMUSG00000024621/ENSMUSG00000052889/ENSMUSG00000030742	Gm12791/Csf1r/Prkcb/Lat	mmu:14784/mmu:12978/mmu:18751/mmu:16797	4	1	ENSMUSG00000030742	3	ENSMUSG00000081121/ENSMUSG00000024621/ENSMUSG00000052889
mmu04213	Longevity regulating pathway - multiple species	1/236	82/10466	0.847037	0.987103	ENSMUSG00000038894	Irs2	mmu:384783	1	0		1	ENSMUSG00000038894
mmu05218	Melanoma	1/236	82/10466	0.847037	0.987103	ENSMUSG00000086711	Gm15482	mmu:12571	1	0		1	ENSMUSG00000086711
mmu04940	Type I diabetes mellitus	1/236	83/10466	0.850514	0.987103	ENSMUSG00000079492	Gm11127	mmu:100529082	1	0		1	ENSMUSG00000079492
mmu04623	Cytosolic DNA-sensing pathway	1/236	86/10466	0.860478	0.987103	ENSMUSG00000022534	Mefv	mmu:54483	1	0		1	ENSMUSG00000022534
mmu04919	Thyroid hormone signaling pathway	2/236	155/10466	0.868541	0.987103	ENSMUSG00000087700/ENSMUSG00000052889	Gm15283/Prkcb	mmu:15251/mmu:18751	2	0		2	ENSMUSG00000087700/ENSMUSG00000052889
mmu04915	Estrogen signaling pathway	2/236	156/10466	0.87089	0.987103	ENSMUSG00000081121/ENSMUSG00000031870	Gm12791/Pgr	mmu:14784/mmu:18667	2	0		2	ENSMUSG00000081121/ENSMUSG00000031870
mmu04911	Insulin secretion	1/236	90/10466	0.872742	0.987103	ENSMUSG00000052889	Prkcb	mmu:18751	1	0		1	ENSMUSG00000052889
mmu04072	Phospholipase D signaling pathway	2/236	157/10466	0.873201	0.987103	ENSMUSG00000081121/ENSMUSG00000059456	Gm12791/Ptk2b	mmu:14784/mmu:19229	2	1	ENSMUSG00000059456	1	ENSMUSG00000081121
mmu04137	Mitophagy - animal	2/236	159/10466	0.877709	0.987103	ENSMUSG00000083327/ENSMUSG00000087700	Vcp-rs/Gm15283	mmu:269523/mmu:15251	2	0		2	ENSMUSG00000083327/ENSMUSG00000087700
mmu04270	Vascular smooth muscle contraction	2/236	159/10466	0.877709	0.987103	ENSMUSG00000026241/ENSMUSG00000052889	Nppc/Prkcb	mmu:18159/mmu:18751	2	0		2	ENSMUSG00000026241/ENSMUSG00000052889
mmu05212	Pancreatic cancer	1/236	94/10466	0.883932	0.987103	ENSMUSG00000086711	Gm15482	mmu:12571	1	0		1	ENSMUSG00000086711
mmu05323	Rheumatoid arthritis	1/236	95/10466	0.886573	0.987103	ENSMUSG00000031497	Tnfsf13b	mmu:24099	1	0		1	ENSMUSG00000031497
mmu05170	Human immunodeficiency virus 1 infection	4/236	286/10466	0.89068	0.987103	ENSMUSG00000079492/ENSMUSG00000059456/ENSMUSG00000086914/ENSMUSG00000052889	Gm11127/Ptk2b/Gm16124/Prkcb	mmu:100529082/mmu:19229/mmu:75717/mmu:18751	4	1	ENSMUSG00000059456	3	ENSMUSG00000079492/ENSMUSG00000086914/ENSMUSG00000052889
mmu01524	Platinum drug resistance	1/236	99/10466	0.896552	0.987103	ENSMUSG00000002083	Bbc3	mmu:170770	1	1	ENSMUSG00000002083	0
mmu00480	Glutathione metabolism	1/236	101/10466	0.901209	0.987103	ENSMUSG00000006345	Ggt1	mmu:14598	1	0		1	ENSMUSG00000006345
mmu03320	PPAR signaling pathway	1/236	101/10466	0.901209	0.987103	ENSMUSG00000017754	Pltp	mmu:18830	1	0		1	ENSMUSG00000017754
mmu03008	Ribosome biogenesis in eukaryotes	1/236	102/10466	0.903458	0.987103	ENSMUSG00000021418	Rpp40	mmu:208366	1	1	ENSMUSG00000021418	0
mmu04657	IL-17 signaling pathway	1/236	104/10466	0.907805	0.987103	ENSMUSG00000020676	Ccl11	mmu:20292	1	0		1	ENSMUSG00000020676
mmu05162	Measles	2/236	175/10466	0.908792	0.987103	ENSMUSG00000086711/ENSMUSG00000002083	Gm15482/Bbc3	mmu:12571/mmu:170770	2	1	ENSMUSG00000002083	1	ENSMUSG00000086711
mmu04218	Cellular senescence	3/236	240/10466	0.911072	0.987103	ENSMUSG00000079492/ENSMUSG00000080942/ENSMUSG00000086711	Gm11127/Zfp36l1-ps/Gm15482	mmu:100529082/mmu:12192/mmu:12571	3	0		3	ENSMUSG00000079492/ENSMUSG00000080942/ENSMUSG00000086711
mmu01522	Endocrine resistance	1/236	106/10466	0.911957	0.987103	ENSMUSG00000081121	Gm12791	mmu:14784	1	0		1	ENSMUSG00000081121
mmu01240	Biosynthesis of cofactors	2/236	177/10466	0.912113	0.987103	ENSMUSG00000032786/ENSMUSG00000042751	Alas1/Nmnat2	mmu:11655/mmu:226518	2	0		2	ENSMUSG00000032786/ENSMUSG00000042751
mmu03083	Polycomb repressive complex	1/236	108/10466	0.915923	0.987103	ENSMUSG00000082394	Gm4596	mmu:66105	1	0		1	ENSMUSG00000082394
mmu04972	Pancreatic secretion	1/236	111/10466	0.92154	0.987103	ENSMUSG00000052889	Prkcb	mmu:18751	1	0		1	ENSMUSG00000052889
mmu04723	Retrograde endocannabinoid signaling	2/236	184/10466	0.922868	0.987103	ENSMUSG00000082429/ENSMUSG00000052889	Gm13171/Prkcb	mmu:66916/mmu:18751	2	1	ENSMUSG00000082429	1	ENSMUSG00000052889
mmu00190	Oxidative phosphorylation	3/236	251/10466	0.92574	0.987103	ENSMUSG00000047415/ENSMUSG00000064358/ENSMUSG00000082429	Gpr68/mt-Co3/Gm13171	mmu:17708/mmu:17710/mmu:66916	3	2	ENSMUSG00000047415/ENSMUSG00000082429	1	ENSMUSG00000064358
mmu05146	Amoebiasis	1/236	114/10466	0.926784	0.987103	ENSMUSG00000052889	Prkcb	mmu:18751	1	0		1	ENSMUSG00000052889
mmu04144	Endocytosis	5/236	373/10466	0.927516	0.987103	ENSMUSG00000079492/ENSMUSG00000085564/ENSMUSG00000022797/ENSMUSG00000082319/ENSMUSG00000021314	Gm11127/Gm12198/Tfrc/Actr3-ps/Amph	mmu:100529082/mmu:17999/mmu:22042/mmu:74117/mmu:218038	5	1	ENSMUSG00000021314	4	ENSMUSG00000079492/ENSMUSG00000085564/ENSMUSG00000022797/ENSMUSG00000082319
mmu05417	Lipid and atherosclerosis	3/236	254/10466	0.929338	0.987103	ENSMUSG00000024924/ENSMUSG00000026582/ENSMUSG00000026480	Vldlr/Sele/Ncf2	mmu:22359/mmu:20339/mmu:17970	3	1	ENSMUSG00000026582	2	ENSMUSG00000024924/ENSMUSG00000026480
mmu04612	Antigen processing and presentation	1/236	117/10466	0.931678	0.987103	ENSMUSG00000079492	Gm11127	mmu:100529082	1	0		1	ENSMUSG00000079492
mmu01200	Carbon metabolism	2/236	191/10466	0.932379	0.987103	ENSMUSG00000075591/ENSMUSG00000080935	Gm10874/Got2-ps1	mmu:14719/mmu:14719	2	2	ENSMUSG00000075591/ENSMUSG00000080935	0
mmu05134	Legionellosis	1/236	119/10466	0.934759	0.987103	ENSMUSG00000083327	Vcp-rs	mmu:269523	1	0		1	ENSMUSG00000083327
mmu05416	Viral myocarditis	1/236	119/10466	0.934759	0.987103	ENSMUSG00000079492	Gm11127	mmu:100529082	1	0		1	ENSMUSG00000079492
mmu04625	C-type lectin receptor signaling pathway	1/236	120/10466	0.936247	0.987103	ENSMUSG00000020941	Map3k14	mmu:53859	1	1	ENSMUSG00000020941	0
mmu05215	Prostate cancer	1/236	120/10466	0.936247	0.987103	ENSMUSG00000081121	Gm12791	mmu:14784	1	0		1	ENSMUSG00000081121
mmu03018	RNA degradation	1/236	121/10466	0.937701	0.987103	ENSMUSG00000020423	Btg2	mmu:12227	1	1	ENSMUSG00000020423	0
mmu04725	Cholinergic synapse	1/236	122/10466	0.939123	0.987103	ENSMUSG00000052889	Prkcb	mmu:18751	1	0		1	ENSMUSG00000052889
mmu05152	Tuberculosis	2/236	197/10466	0.93964	0.987103	ENSMUSG00000032089/ENSMUSG00000059498	Il10ra/Fcgr3	mmu:16154/mmu:14131	2	0		2	ENSMUSG00000032089/ENSMUSG00000059498
mmu03013	Nucleocytoplasmic transport	2/236	200/10466	0.942988	0.987103	ENSMUSG00000110587/ENSMUSG00000091997	Gm7344/Gm6611	mmu:114671/mmu:231201	2	0		2	ENSMUSG00000110587/ENSMUSG00000091997
mmu05167	Kaposi sarcoma-associated herpesvirus infection	3/236	270/10466	0.945972	0.987103	ENSMUSG00000079492/ENSMUSG00000086711/ENSMUSG00000087700	Gm11127/Gm15482/Gm15283	mmu:100529082/mmu:12571/mmu:15251	3	0		3	ENSMUSG00000079492/ENSMUSG00000086711/ENSMUSG00000087700
mmu05012	Parkinson disease	6/236	457/10466	0.949231	0.987103	ENSMUSG00000063354/ENSMUSG00000047415/ENSMUSG00000030137/ENSMUSG00000064358/ENSMUSG00000082429/ENSMUSG00000062591	Slc39a4/Gpr68/Tuba8/mt-Co3/Gm13171/Tubb4a	mmu:72027/mmu:17708/mmu:53857/mmu:17710/mmu:66916/mmu:22153	6	3	ENSMUSG00000047415/ENSMUSG00000082429/ENSMUSG00000062591	3	ENSMUSG00000063354/ENSMUSG00000030137/ENSMUSG00000064358
mmu05132	Salmonella infection	4/236	343/10466	0.953715	0.987103	ENSMUSG00000030137/ENSMUSG00000082319/ENSMUSG00000062591/ENSMUSG00000036885	Tuba8/Actr3-ps/Tubb4a/Arhgef26	mmu:53857/mmu:74117/mmu:22153/mmu:622434	4	1	ENSMUSG00000062591	3	ENSMUSG00000030137/ENSMUSG00000082319/ENSMUSG00000036885
mmu04141	Protein processing in endoplasmic reticulum	2/236	215/10466	0.957247	0.987103	ENSMUSG00000083327/ENSMUSG00000082394	Vcp-rs/Gm4596	mmu:269523/mmu:66105	2	0		2	ENSMUSG00000083327/ENSMUSG00000082394
mmu05164	Influenza A	2/236	215/10466	0.957247	0.987103	ENSMUSG00000086711/ENSMUSG00000052889	Gm15482/Prkcb	mmu:12571/mmu:18751	2	0		2	ENSMUSG00000086711/ENSMUSG00000052889
mmu04926	Relaxin signaling pathway	1/236	140/10466	0.959831	0.987103	ENSMUSG00000081121	Gm12791	mmu:14784	1	0		1	ENSMUSG00000081121
mmu04140	Autophagy - animal	2/236	221/10466	0.961939	0.987103	ENSMUSG00000087700/ENSMUSG00000038894	Gm15283/Irs2	mmu:15251/mmu:384783	2	0		2	ENSMUSG00000087700/ENSMUSG00000038894
mmu04110	Cell cycle	2/236	223/10466	0.96339	0.987103	ENSMUSG00000086711/ENSMUSG00000022432	Gm15482/Smc1b	mmu:12571/mmu:140557	2	0		2	ENSMUSG00000086711/ENSMUSG00000022432
mmu04152	AMPK signaling pathway	1/236	148/10466	0.966616	0.987103	ENSMUSG00000038894	Irs2	mmu:384783	1	0		1	ENSMUSG00000038894
mmu05203	Viral carcinogenesis	3/236	298/10466	0.966659	0.987103	ENSMUSG00000079492/ENSMUSG00000086711/ENSMUSG00000081121	Gm11127/Gm15482/Gm12791	mmu:100529082/mmu:12571/mmu:14784	3	0		3	ENSMUSG00000079492/ENSMUSG00000086711/ENSMUSG00000081121
mmu04371	Apelin signaling pathway	1/236	154/10466	0.970945	0.987103	ENSMUSG00000079042	Apela	mmu:100038489	1	0		1	ENSMUSG00000079042
mmu05034	Alcoholism	2/236	235/10466	0.971047	0.987103	ENSMUSG00000081121/ENSMUSG00000082029	Gm12791/H3f3c	mmu:14784/mmu:625328	2	0		2	ENSMUSG00000081121/ENSMUSG00000082029
mmu04611	Platelet activation	1/236	156/10466	0.97226	0.987103	ENSMUSG00000059498	Fcgr3	mmu:14131	1	0		1	ENSMUSG00000059498
mmu04728	Dopaminergic synapse	1/236	156/10466	0.97226	0.987103	ENSMUSG00000052889	Prkcb	mmu:18751	1	0		1	ENSMUSG00000052889
mmu04261	Adrenergic signaling in cardiomyocytes	1/236	174/10466	0.981721	0.991704	ENSMUSG00000045730	Adrb2	mmu:11555	1	1	ENSMUSG00000045730	0
mmu04921	Oxytocin signaling pathway	1/236	186/10466	0.986165	0.991704	ENSMUSG00000052889	Prkcb	mmu:18751	1	0		1	ENSMUSG00000052889
mmu05166	Human T-cell leukemia virus 1 infection	2/236	295/10466	0.991308	0.991704	ENSMUSG00000079492/ENSMUSG00000020941	Gm11127/Map3k14	mmu:100529082/mmu:53859	2	1	ENSMUSG00000020941	1	ENSMUSG00000079492
mmu04621	NOD-like receptor signaling pathway	1/236	208/10466	0.991704	0.991704	ENSMUSG00000022534	Mefv	mmu:54483	1	0		1	ENSMUSG00000022534
