# Supplementary material for: Transcriptomic Analysis of Fermented Chinese Chive Selectively Attenuating Deoxynivalenol-Induced Ovarian Toxicity in Mice
Source: Antioxidants (Basel). 2026 Apr 1;15(4):442. doi: 10.3390/antiox15040442 (PMC13113495; doi:10.3390/antiox15040442)
Supplement: Supplementary file 1 [file antioxidants-15-00442-s001.zip › Table S4.xlsx]

## Sheet: LEEKvsCTRL.all_KEGGenrich
Table S4. Functional KEGG analysis of DEGs of LEEK vs CTRL comparion
KEGGID	Description	GeneRatio	BgRatio	pvalue	padj	geneID	geneName	keggID	Count	Up	Up_Gene_id	Down	Down_Gene_id
mmu03050	Proteasome	43/2482	79/10747	1.50219e-09	4.98727e-07	ENSMUSG00000024338/ENSMUSG00000096727/ENSMUSG00000031897/ENSMUSG00000117327/ENSMUSG00000005779/ENSMUSG00000069744/ENSMUSG00000068749/ENSMUSG00000002102/ENSMUSG00000025487/ENSMUSG00000027566/ENSMUSG00000029649/ENSMUSG00000006998/ENSMUSG00000026229/ENSMUSG00000022193/ENSMUSG00000081418/ENSMUSG00000086922/ENSMUSG00000085566/ENSMUSG00000030603/ENSMUSG00000029440/ENSMUSG00000030751/ENSMUSG00000015671/…	Psmb8/Psmb9/Psmb10/Gm6467/Psmb4/Psmb3/Psma5/Psmc3/Psmd13/Psma7/Pomp/Psmd2/Psmd1/Psmb5/Gm14830/Gm13835/A730017L22Rik/Psmc4/Psmd9/Psma1/Psma2/Psmc5/Psmb2/Psmd8/Psma4/Psmb6/Psmb1/Psmd14/Psma6/Gm4950/Psme2b/Psma3/Sem1/Psmc1/Psma5-ps/Psmd3/Psmd4/Psmd6/Psmf1/Ifng/Psmb7/Psme1/Gm12989	mmu:16913/mmu:16912/mmu:19171/mmu:26446/mmu:19172/mmu:26446/mmu:26442/mmu:19182/mmu:23997/mmu:26444/mmu:66537/mmu:21762/mmu:70247/mmu:19173/mmu:19170/mmu:19167/mmu:69077/mmu:23996/mmu:67151/mmu:26440/mmu:19166/mmu:19184/mmu:26445/mmu:57296/mmu:26441/mmu:19175/mmu:19170/mmu:59029/mmu:26443/mmu:26446/mmu:621823/mmu:19167/mmu:20422/mmu:19179/mmu:26442/mmu:22123/mmu:19185/mmu:66413/mmu:228769/mmu:159…	43	3	ENSMUSG00000081418/ENSMUSG00000085566/ENSMUSG00000022216	40	ENSMUSG00000024338/ENSMUSG00000096727/ENSMUSG00000031897/ENSMUSG00000117327/ENSMUSG00000005779/ENSMUSG00000069744/ENSMUSG00000068749/ENSMUSG00000002102/ENSMUSG00000025487/ENSMUSG00000027566/ENSMUSG00000029649/ENSMUSG00000006998/ENSMUSG00000026229/ENSMUSG00000022193/ENSMUSG00000086922/ENSMUSG00000030603/ENSMUSG00000029440/ENSMUSG00000030751/ENSMUSG00000015671/ENSMUSG00000020708/ENSMUSG00000028837/…
mmu04514	Cell adhesion molecules	77/2482	193/10747	1.08173e-07	1.79567e-05	ENSMUSG00000079492/ENSMUSG00000073406/ENSMUSG00000079507/ENSMUSG00000053977/ENSMUSG00000036322/ENSMUSG00000061232/novel.211/ENSMUSG00000051457/ENSMUSG00000079491/ENSMUSG00000053044/ENSMUSG00000083534/novel.511/ENSMUSG00000091705/ENSMUSG00000021614/ENSMUSG00000060550/ENSMUSG00000037649/ENSMUSG00000030830/ENSMUSG00000067235/ENSMUSG00000037548/ENSMUSG00000027322/ENSMUSG00000026442/ENSMUSG00000032076…	Gm11127/H2-Bl/H2-Q1/Cd8a/H2-Ea/H2-K1/-/Spn/H2-T10/Cd8b1/H2-M6-ps/-/H2-Q2/Vcan/H2-Q7/H2-DMa/Itgal/H2-Q10/H2-DMb2/Siglec1/Nfasc/Cadm1/-/-/Ncam1/Cd34/H2-Q4/ENSMUSG00000121510/Nrcam/Alcam/H2-T23/Gm16897/Cdh1/Itgb7/Cldn20/Ptprs/H2-Q6/Cdh2/Cldn5/-/Cd276/Selp/Nrxn1/Cadm3/Itgb2/Cdh5/Vsir/Cldn23/Cd86/Nectin1/H2-Eb1/Ptprc/Cd274/Itgb1/Nlgn1/Jam3/Ptprf/Mpzl1/Cd22/Cntnap1/Icam1/Vtcn1/Lrrc4c/H2-Q5/Nectin2/H2-D…	mmu:100529082/mmu:14963/mmu:15006/mmu:12525/mmu:100504404/mmu:14972/mmu:69717/mmu:20737/mmu:15024/mmu:12526/mmu:15007/mmu:245537/mmu:15013/mmu:13003/mmu:15018/mmu:14998/mmu:16408/mmu:15007/mmu:15000/mmu:20612/mmu:269116/mmu:54725/mmu:245537/mmu:192167/mmu:17967/mmu:12490/mmu:15015/mmu:69717/mmu:319504/mmu:11658/mmu:15040/mmu:12490/mmu:12550/mmu:16421/mmu:621628/mmu:19280/mmu:110557/mmu:12558/mmu:…	77	19	ENSMUSG00000073406/ENSMUSG00000061232/novel.211/ENSMUSG00000083534/novel.511/novel.543/novel.512/ENSMUSG00000097325/ENSMUSG00000091530/ENSMUSG00000013236/ENSMUSG00000024109/ENSMUSG00000005338/ENSMUSG00000032012/ENSMUSG00000017167/ENSMUSG00000040037/ENSMUSG00000031962/ENSMUSG00000024459/ENSMUSG00000066392/ENSMUSG00000026768	58	ENSMUSG00000079492/ENSMUSG00000079507/ENSMUSG00000053977/ENSMUSG00000036322/ENSMUSG00000051457/ENSMUSG00000079491/ENSMUSG00000053044/ENSMUSG00000091705/ENSMUSG00000021614/ENSMUSG00000060550/ENSMUSG00000037649/ENSMUSG00000030830/ENSMUSG00000067235/ENSMUSG00000037548/ENSMUSG00000027322/ENSMUSG00000026442/ENSMUSG00000032076/ENSMUSG00000039542/ENSMUSG00000016494/ENSMUSG00000035929/ENSMUSG00000121510/…
mmu05332	Graft-versus-host disease	33/2482	68/10747	3.70284e-06	0.000409781	ENSMUSG00000079492/ENSMUSG00000073406/ENSMUSG00000079507/ENSMUSG00000036322/ENSMUSG00000061232/novel.211/ENSMUSG00000079491/ENSMUSG00000083534/ENSMUSG00000091705/ENSMUSG00000060550/ENSMUSG00000037649/ENSMUSG00000067235/ENSMUSG00000015437/ENSMUSG00000037548/ENSMUSG00000030167/ENSMUSG00000035929/ENSMUSG00000121510/ENSMUSG00000067212/ENSMUSG00000073409/novel.191/ENSMUSG00000022901/ENSMUSG00000000817…	Gm11127/H2-Bl/H2-Q1/H2-Ea/H2-K1/-/H2-T10/H2-M6-ps/H2-Q2/H2-Q7/H2-DMa/H2-Q10/Gzmb/H2-DMb2/Klrc1/H2-Q4/ENSMUSG00000121510/H2-T23/H2-Q6/-/Cd86/Fasl/H2-Eb1/H2-Q5/H2-D1/Prf1/H2-M2/H2-M3/H2-M5/Ifng/H2-T3/Klrd1/Gm7030	mmu:100529082/mmu:14963/mmu:15006/mmu:100504404/mmu:14972/mmu:69717/mmu:15024/mmu:15007/mmu:15013/mmu:15018/mmu:14998/mmu:15007/mmu:14939/mmu:15000/mmu:16641/mmu:15015/mmu:69717/mmu:15040/mmu:110557/mmu:110558/mmu:12524/mmu:14103/mmu:14969/mmu:15018/mmu:14964/mmu:18646/mmu:14990/mmu:14991/mmu:240095/mmu:15978/mmu:15043/mmu:16643/mmu:100529082	33	5	ENSMUSG00000073406/ENSMUSG00000061232/novel.211/ENSMUSG00000083534/ENSMUSG00000024459	28	ENSMUSG00000079492/ENSMUSG00000079507/ENSMUSG00000036322/ENSMUSG00000079491/ENSMUSG00000091705/ENSMUSG00000060550/ENSMUSG00000037649/ENSMUSG00000067235/ENSMUSG00000015437/ENSMUSG00000037548/ENSMUSG00000030167/ENSMUSG00000035929/ENSMUSG00000121510/ENSMUSG00000067212/ENSMUSG00000073409/novel.191/ENSMUSG00000022901/ENSMUSG00000000817/ENSMUSG00000060586/ENSMUSG00000055413/ENSMUSG00000073411/ENSMUSG00…
mmu05330	Allograft rejection	32/2482	68/10747	1.1693e-05	0.000970521	ENSMUSG00000079492/ENSMUSG00000073406/ENSMUSG00000079507/ENSMUSG00000036322/ENSMUSG00000061232/novel.211/ENSMUSG00000079491/ENSMUSG00000083534/ENSMUSG00000091705/ENSMUSG00000060550/ENSMUSG00000037649/ENSMUSG00000067235/ENSMUSG00000015437/ENSMUSG00000037548/ENSMUSG00000035929/ENSMUSG00000121510/ENSMUSG00000067212/ENSMUSG00000073409/novel.191/ENSMUSG00000022901/ENSMUSG00000000817/ENSMUSG00000060586…	Gm11127/H2-Bl/H2-Q1/H2-Ea/H2-K1/-/H2-T10/H2-M6-ps/H2-Q2/H2-Q7/H2-DMa/H2-Q10/Gzmb/H2-DMb2/H2-Q4/ENSMUSG00000121510/H2-T23/H2-Q6/-/Cd86/Fasl/H2-Eb1/H2-Q5/H2-D1/Il5/Prf1/H2-M2/H2-M3/H2-M5/Ifng/H2-T3/Gm7030	mmu:100529082/mmu:14963/mmu:15006/mmu:100504404/mmu:14972/mmu:69717/mmu:15024/mmu:15007/mmu:15013/mmu:15018/mmu:14998/mmu:15007/mmu:14939/mmu:15000/mmu:15015/mmu:69717/mmu:15040/mmu:110557/mmu:110558/mmu:12524/mmu:14103/mmu:14969/mmu:15018/mmu:14964/mmu:16191/mmu:18646/mmu:14990/mmu:14991/mmu:240095/mmu:15978/mmu:15043/mmu:100529082	32	6	ENSMUSG00000073406/ENSMUSG00000061232/novel.211/ENSMUSG00000083534/ENSMUSG00000036117/ENSMUSG00000024459	26	ENSMUSG00000079492/ENSMUSG00000079507/ENSMUSG00000036322/ENSMUSG00000079491/ENSMUSG00000091705/ENSMUSG00000060550/ENSMUSG00000037649/ENSMUSG00000067235/ENSMUSG00000015437/ENSMUSG00000037548/ENSMUSG00000035929/ENSMUSG00000121510/ENSMUSG00000067212/ENSMUSG00000073409/novel.191/ENSMUSG00000022901/ENSMUSG00000000817/ENSMUSG00000060586/ENSMUSG00000055413/ENSMUSG00000073411/ENSMUSG00000037202/ENSMUSG00…
mmu05340	Primary immunodeficiency	22/2482	43/10747	5.52974e-05	0.00367175	ENSMUSG00000053977/ENSMUSG00000053044/ENSMUSG00000040627/ENSMUSG00000068105/ENSMUSG00000026117/ENSMUSG00000076614/ENSMUSG00000031805/ENSMUSG00000032094/ENSMUSG00000049686/ENSMUSG00000105547/ENSMUSG00000000731/ENSMUSG00000031304/ENSMUSG00000026648/ENSMUSG00000026395/ENSMUSG00000024339/ENSMUSG00000061132/ENSMUSG00000076937/ENSMUSG00000105906/ENSMUSG00000032093/ENSMUSG00000031264/ENSMUSG00000000409/…	Cd8a/Cd8b1/Aicda/Tnfrsf13c/Zap70/Ighg1/Jak3/Cd3d/Orai1/Iglc3/Aire/Il2rg/Dclre1c/Ptprc/Tap2/Blnk/Iglc2/Iglc1/Cd3e/Btk/Lck/Tap1	mmu:12525/mmu:12526/mmu:11628/mmu:72049/mmu:22637/mmu:16136/mmu:16453/mmu:12500/mmu:109305/mmu:16136/mmu:11634/mmu:16186/mmu:227525/mmu:19264/mmu:21355/mmu:17060/mmu:16136/mmu:16136/mmu:12501/mmu:12229/mmu:16818/mmu:21354	22	4	ENSMUSG00000068105/ENSMUSG00000031805/ENSMUSG00000000731/ENSMUSG00000026648	18	ENSMUSG00000053977/ENSMUSG00000053044/ENSMUSG00000040627/ENSMUSG00000026117/ENSMUSG00000076614/ENSMUSG00000032094/ENSMUSG00000049686/ENSMUSG00000105547/ENSMUSG00000031304/ENSMUSG00000026395/ENSMUSG00000024339/ENSMUSG00000061132/ENSMUSG00000076937/ENSMUSG00000105906/ENSMUSG00000032093/ENSMUSG00000031264/ENSMUSG00000000409/ENSMUSG00000037321
mmu05320	Autoimmune thyroid disease	32/2482	73/10747	6.7934e-05	0.00375901	ENSMUSG00000079492/ENSMUSG00000073406/ENSMUSG00000079507/ENSMUSG00000036322/ENSMUSG00000061232/novel.211/ENSMUSG00000079491/ENSMUSG00000083534/ENSMUSG00000091705/ENSMUSG00000060550/ENSMUSG00000037649/ENSMUSG00000067235/ENSMUSG00000015437/ENSMUSG00000037548/ENSMUSG00000035929/ENSMUSG00000121510/ENSMUSG00000067212/ENSMUSG00000053469/ENSMUSG00000073409/novel.191/ENSMUSG00000022901/ENSMUSG00000000817…	Gm11127/H2-Bl/H2-Q1/H2-Ea/H2-K1/-/H2-T10/H2-M6-ps/H2-Q2/H2-Q7/H2-DMa/H2-Q10/Gzmb/H2-DMb2/H2-Q4/ENSMUSG00000121510/H2-T23/Tg/H2-Q6/-/Cd86/Fasl/H2-Eb1/H2-Q5/H2-D1/Il5/Prf1/H2-M2/H2-M3/H2-M5/H2-T3/Gm7030	mmu:100529082/mmu:14963/mmu:15006/mmu:100504404/mmu:14972/mmu:69717/mmu:15024/mmu:15007/mmu:15013/mmu:15018/mmu:14998/mmu:15007/mmu:14939/mmu:15000/mmu:15015/mmu:69717/mmu:15040/mmu:21819/mmu:110557/mmu:110558/mmu:12524/mmu:14103/mmu:14969/mmu:15018/mmu:14964/mmu:16191/mmu:18646/mmu:14990/mmu:14991/mmu:240095/mmu:15043/mmu:100529082	32	6	ENSMUSG00000073406/ENSMUSG00000061232/novel.211/ENSMUSG00000083534/ENSMUSG00000036117/ENSMUSG00000024459	26	ENSMUSG00000079492/ENSMUSG00000079507/ENSMUSG00000036322/ENSMUSG00000079491/ENSMUSG00000091705/ENSMUSG00000060550/ENSMUSG00000037649/ENSMUSG00000067235/ENSMUSG00000015437/ENSMUSG00000037548/ENSMUSG00000035929/ENSMUSG00000121510/ENSMUSG00000067212/ENSMUSG00000053469/ENSMUSG00000073409/novel.191/ENSMUSG00000022901/ENSMUSG00000000817/ENSMUSG00000060586/ENSMUSG00000055413/ENSMUSG00000073411/ENSMUSG00…
mmu05163	Human cytomegalovirus infection	94/2482	287/10747	9.73216e-05	0.00461582	ENSMUSG00000079492/ENSMUSG00000073406/ENSMUSG00000079507/ENSMUSG00000061232/novel.211/ENSMUSG00000035042/ENSMUSG00000079491/ENSMUSG00000032487/ENSMUSG00000083534/ENSMUSG00000091705/ENSMUSG00000060550/ENSMUSG00000024349/ENSMUSG00000023067/ENSMUSG00000067235/ENSMUSG00000040061/ENSMUSG00000025804/ENSMUSG00000030287/ENSMUSG00000052889/ENSMUSG00000035352/ENSMUSG00000035929/ENSMUSG00000033220/ENSMUSG00…	Gm11127/H2-Bl/H2-Q1/H2-K1/-/Ccl5/H2-T10/Ptgs2/H2-M6-ps/H2-Q2/H2-Q7/Sting1/Cdkn1a/H2-Q10/Plcb2/Ccr1/Itpr2/Prkcb/Ccl12/H2-Q4/Rac2/B2m/Ccr5/ENSMUSG00000121510/H2-T23/Mapk13/Plcb1/Src/Il10ra/Elk1/H2-Q6/Pdgfra/Irf3/-/Gm12791/Gnai2/Tnfrsf1a/Eif4ebp1/Mtor/Calm2/Bak1/Nfatc1/Ccl4/Creb3/Atf6b/Atf4/Fasl/Gm45226/Bid/Tap2/Ptger1/Gng11/Creb3l1/Tradd/Gna12/Gm11696/Map2k2/Itgb3/Creb3l2/H2-Q5/Map2k1/Gnaq/Bax/H2-D…	mmu:100529082/mmu:14963/mmu:15006/mmu:14972/mmu:69717/mmu:20304/mmu:15024/mmu:19225/mmu:15007/mmu:15013/mmu:15018/mmu:72512/mmu:12575/mmu:15007/mmu:18796/mmu:12768/mmu:16439/mmu:18751/mmu:20293/mmu:15015/mmu:19354/mmu:12010/mmu:12774/mmu:69717/mmu:15040/mmu:26415/mmu:18795/mmu:20779/mmu:16154/mmu:13712/mmu:110557/mmu:18595/mmu:54131/mmu:110558/mmu:14784/mmu:14678/mmu:21937/mmu:13685/mmu:56717/mmu…	94	20	ENSMUSG00000073406/ENSMUSG00000061232/novel.211/ENSMUSG00000083534/ENSMUSG00000040061/ENSMUSG00000030287/ENSMUSG00000009406/ENSMUSG00000003184/ENSMUSG00000028991/ENSMUSG00000108691/ENSMUSG00000019464/ENSMUSG00000056687/ENSMUSG00000038648/ENSMUSG00000024639/ENSMUSG00000022220/ENSMUSG00000050965/ENSMUSG00000086711/ENSMUSG00000035041/ENSMUSG00000024459/ENSMUSG00000035448	74	ENSMUSG00000079492/ENSMUSG00000079507/ENSMUSG00000035042/ENSMUSG00000079491/ENSMUSG00000032487/ENSMUSG00000091705/ENSMUSG00000060550/ENSMUSG00000024349/ENSMUSG00000023067/ENSMUSG00000067235/ENSMUSG00000025804/ENSMUSG00000052889/ENSMUSG00000035352/ENSMUSG00000035929/ENSMUSG00000033220/ENSMUSG00000060802/ENSMUSG00000079227/ENSMUSG00000121510/ENSMUSG00000067212/ENSMUSG00000004864/ENSMUSG00000051177/…
mmu05169	Epstein-Barr virus infection	98/2482	304/10747	0.000136487	0.005097	ENSMUSG00000079492/ENSMUSG00000073406/ENSMUSG00000079507/ENSMUSG00000036322/ENSMUSG00000061232/novel.211/ENSMUSG00000079491/ENSMUSG00000083534/ENSMUSG00000091705/ENSMUSG00000060550/ENSMUSG00000026616/ENSMUSG00000037649/ENSMUSG00000030830/ENSMUSG00000023067/ENSMUSG00000067235/ENSMUSG00000037548/ENSMUSG00000026728/ENSMUSG00000035929/ENSMUSG00000060802/ENSMUSG00000121510/ENSMUSG00000032661/ENSMUSG00…	Gm11127/H2-Bl/H2-Q1/H2-Ea/H2-K1/-/H2-T10/H2-M6-ps/H2-Q2/H2-Q7/Cr2/H2-DMa/Itgal/Cdkn1a/H2-Q10/H2-DMb2/Vim/H2-Q4/B2m/ENSMUSG00000121510/Oas3/Cd3g/Cxcl10/H2-T23/Snx10/Ddb2/-/Mapk13/Cdkn1b/E230016M11Rik/Nfkbie/H2-Q6/Jak3/Oas1g/Cd3d/Irf3/-/Gm13803/Gm16185/Myd88/Psmc3/Psmd13/Isg15/Oas1a/Bak1/Entpd3/Psmd2/Psmd1/Gm45226/H2-Eb1/Bid/Ifnar1/A730017L22Rik/Tap2/Gm38215/Psmc4/Gadd45g/Cd44/Blnk/Snw1/Psmc5/Tradd…	mmu:100529082/mmu:14963/mmu:15006/mmu:100504404/mmu:14972/mmu:69717/mmu:15024/mmu:15007/mmu:15013/mmu:15018/mmu:12902/mmu:14998/mmu:16408/mmu:12575/mmu:15007/mmu:15000/mmu:22352/mmu:15015/mmu:12010/mmu:69717/mmu:246727/mmu:12502/mmu:15945/mmu:15040/mmu:17999/mmu:107986/mmu:17999/mmu:26415/mmu:12576/mmu:13197/mmu:18037/mmu:110557/mmu:16453/mmu:23960/mmu:12500/mmu:54131/mmu:110558/mmu:66935/mmu:179…	98	19	ENSMUSG00000073406/ENSMUSG00000061232/novel.211/ENSMUSG00000083534/ENSMUSG00000026616/ENSMUSG00000002109/novel.322/ENSMUSG00000003031/ENSMUSG00000087231/ENSMUSG00000031805/ENSMUSG00000003184/ENSMUSG00000084911/ENSMUSG00000108691/ENSMUSG00000085566/ENSMUSG00000103556/ENSMUSG00000046826/ENSMUSG00000086711/ENSMUSG00000021668/ENSMUSG00000024459	79	ENSMUSG00000079492/ENSMUSG00000079507/ENSMUSG00000036322/ENSMUSG00000079491/ENSMUSG00000091705/ENSMUSG00000060550/ENSMUSG00000037649/ENSMUSG00000030830/ENSMUSG00000023067/ENSMUSG00000067235/ENSMUSG00000037548/ENSMUSG00000026728/ENSMUSG00000035929/ENSMUSG00000060802/ENSMUSG00000121510/ENSMUSG00000032661/ENSMUSG00000002033/ENSMUSG00000034855/ENSMUSG00000067212/ENSMUSG00000038301/ENSMUSG00000004864/…
mmu04145	Phagosome	82/2482	246/10747	0.000138172	0.005097	ENSMUSG00000079492/ENSMUSG00000073406/ENSMUSG00000079507/ENSMUSG00000036103/ENSMUSG00000036322/ENSMUSG00000061232/novel.211/ENSMUSG00000079491/ENSMUSG00000083534/ENSMUSG00000062825/ENSMUSG00000072235/ENSMUSG00000091705/ENSMUSG00000060550/ENSMUSG00000037649/ENSMUSG00000055172/ENSMUSG00000082809/ENSMUSG00000067235/ENSMUSG00000037548/ENSMUSG00000058672/ENSMUSG00000001473/ENSMUSG00000035929/ENSMUSG00…	Gm11127/H2-Bl/H2-Q1/Colec12/H2-Ea/H2-K1/-/H2-T10/H2-M6-ps/Actg1/Tuba1a/H2-Q2/H2-Q7/H2-DMa/C1ra/Gm14150/H2-Q10/H2-DMb2/Tubb2a/Tubb6/H2-Q4/ENSMUSG00000121510/Coro1a/Tubb3/H2-T23/Thbs2/Pikfyve/Gm12715/Itga5/Cyba/Atp6v1g2/Atp6v0e2/H2-Q6/-/Ncf1/Itgb2/C3/Fcgr1/Sec61b/Tubb5/Tuba1b/Itgb5/Mpo/Gm14810/H2-Eb1/Gm8399/Sec61a2/Sec61a1/Ncf4/Cybb/Tuba4a/Mrc1/Tap2/Rab5c/Fcgr3/Gm3226/Itgb1/Atp6v0d2/Tlr4/Lamp2/Itgb…	mmu:100529082/mmu:14963/mmu:15006/mmu:140792/mmu:100504404/mmu:14972/mmu:69717/mmu:15024/mmu:15007/mmu:11465/mmu:22142/mmu:15013/mmu:15018/mmu:14998/mmu:50909/mmu:22143/mmu:15007/mmu:15000/mmu:22151/mmu:67951/mmu:15015/mmu:69717/mmu:12721/mmu:22152/mmu:15040/mmu:21826/mmu:18711/mmu:11465/mmu:16402/mmu:13057/mmu:66237/mmu:76252/mmu:110557/mmu:110558/mmu:17969/mmu:16414/mmu:12266/mmu:14129/mmu:6621…	82	14	ENSMUSG00000073406/ENSMUSG00000061232/novel.211/ENSMUSG00000083534/ENSMUSG00000025949/ENSMUSG00000024403/ENSMUSG00000039347/ENSMUSG00000083603/ENSMUSG00000025816/ENSMUSG00000028238/ENSMUSG00000021702/ENSMUSG00000038195/ENSMUSG00000020894/ENSMUSG00000024459	68	ENSMUSG00000079492/ENSMUSG00000079507/ENSMUSG00000036103/ENSMUSG00000036322/ENSMUSG00000079491/ENSMUSG00000062825/ENSMUSG00000072235/ENSMUSG00000091705/ENSMUSG00000060550/ENSMUSG00000037649/ENSMUSG00000055172/ENSMUSG00000082809/ENSMUSG00000067235/ENSMUSG00000037548/ENSMUSG00000058672/ENSMUSG00000001473/ENSMUSG00000035929/ENSMUSG00000121510/ENSMUSG00000030707/ENSMUSG00000062380/ENSMUSG00000067212/…
mmu04940	Type I diabetes mellitus	34/2482	84/10747	0.000271352	0.00885213	ENSMUSG00000079492/ENSMUSG00000073406/ENSMUSG00000079507/ENSMUSG00000036322/ENSMUSG00000061232/novel.211/ENSMUSG00000079491/ENSMUSG00000083534/ENSMUSG00000091705/ENSMUSG00000060550/ENSMUSG00000037649/ENSMUSG00000026204/ENSMUSG00000067235/ENSMUSG00000015437/ENSMUSG00000037548/ENSMUSG00000056553/ENSMUSG00000035929/ENSMUSG00000121510/ENSMUSG00000067212/ENSMUSG00000073409/novel.191/ENSMUSG00000022901…	Gm11127/H2-Bl/H2-Q1/H2-Ea/H2-K1/-/H2-T10/H2-M6-ps/H2-Q2/H2-Q7/H2-DMa/Ptprn/H2-Q10/Gzmb/H2-DMb2/Ptprn2/H2-Q4/ENSMUSG00000121510/H2-T23/H2-Q6/-/Cd86/Fasl/H2-Eb1/Gm15789/H2-Q5/H2-D1/Prf1/H2-M2/H2-M3/H2-M5/Ifng/H2-T3/Gm7030	mmu:100529082/mmu:14963/mmu:15006/mmu:100504404/mmu:14972/mmu:69717/mmu:15024/mmu:15007/mmu:15013/mmu:15018/mmu:14998/mmu:19275/mmu:15007/mmu:14939/mmu:15000/mmu:19276/mmu:15015/mmu:69717/mmu:15040/mmu:110557/mmu:110558/mmu:12524/mmu:14103/mmu:14969/mmu:15510/mmu:15018/mmu:14964/mmu:18646/mmu:14990/mmu:14991/mmu:240095/mmu:15978/mmu:15043/mmu:100529082	34	7	ENSMUSG00000073406/ENSMUSG00000061232/novel.211/ENSMUSG00000083534/ENSMUSG00000056553/ENSMUSG00000082057/ENSMUSG00000024459	27	ENSMUSG00000079492/ENSMUSG00000079507/ENSMUSG00000036322/ENSMUSG00000079491/ENSMUSG00000091705/ENSMUSG00000060550/ENSMUSG00000037649/ENSMUSG00000026204/ENSMUSG00000067235/ENSMUSG00000015437/ENSMUSG00000037548/ENSMUSG00000035929/ENSMUSG00000121510/ENSMUSG00000067212/ENSMUSG00000073409/novel.191/ENSMUSG00000022901/ENSMUSG00000000817/ENSMUSG00000060586/ENSMUSG00000055413/ENSMUSG00000073411/ENSMUSG00…
mmu05166	Human T-cell leukemia virus 1 infection	95/2482	299/10747	0.000304647	0.00885213	ENSMUSG00000079492/ENSMUSG00000073406/ENSMUSG00000079507/ENSMUSG00000036322/ENSMUSG00000061232/novel.211/ENSMUSG00000079491/ENSMUSG00000068227/ENSMUSG00000083534/ENSMUSG00000091705/ENSMUSG00000060550/ENSMUSG00000037649/ENSMUSG00000030830/ENSMUSG00000023067/ENSMUSG00000067235/ENSMUSG00000037548/ENSMUSG00000039239/ENSMUSG00000020415/ENSMUSG00000035929/ENSMUSG00000068105/ENSMUSG00000060802/ENSMUSG00…	Gm11127/H2-Bl/H2-Q1/H2-Ea/H2-K1/-/H2-T10/Il2rb/H2-M6-ps/H2-Q2/H2-Q7/H2-DMa/Itgal/Cdkn1a/H2-Q10/H2-DMb2/Tgfb2/Pttg1/H2-Q4/Tnfrsf13c/B2m/ENSMUSG00000121510/Cdkn2c/Cd3g/Vac14/Tspo/H2-T23/Il15ra/Elk1/H2-Q6/Jak3/Tgfbr2/Cd3d/Mad1l1/-/Itgb2/Tnfrsf1a/Nfatc1/Gm3571/Creb3/Atf6b/Map3k1/Atf4/Bub3/H2-Eb1/Gm5560/Zfp36/Il2rg/Atr/Cdc20/Slc25a4/Ccnb2/Fdps/Creb3l1/Slc25a5/Map2k2/Icam1/Creb3l2/Gm14843/Ltbr/Bub1b/Ra…	mmu:100529082/mmu:14963/mmu:15006/mmu:100504404/mmu:14972/mmu:69717/mmu:15024/mmu:16185/mmu:15007/mmu:15013/mmu:15018/mmu:14998/mmu:16408/mmu:12575/mmu:15007/mmu:15000/mmu:21808/mmu:30939/mmu:15015/mmu:72049/mmu:12010/mmu:69717/mmu:12580/mmu:12502/mmu:234729/mmu:12257/mmu:15040/mmu:16169/mmu:13712/mmu:110557/mmu:16453/mmu:21813/mmu:12500/mmu:17120/mmu:110558/mmu:16414/mmu:21937/mmu:18018/mmu:1101…	95	16	ENSMUSG00000073406/ENSMUSG00000061232/novel.211/ENSMUSG00000083534/ENSMUSG00000068105/ENSMUSG00000010936/ENSMUSG00000023206/ENSMUSG00000009406/ENSMUSG00000031805/ENSMUSG00000021754/ENSMUSG00000032409/ENSMUSG00000038648/ENSMUSG00000083897/ENSMUSG00000022220/ENSMUSG00000035041/ENSMUSG00000024459	79	ENSMUSG00000079492/ENSMUSG00000079507/ENSMUSG00000036322/ENSMUSG00000079491/ENSMUSG00000068227/ENSMUSG00000091705/ENSMUSG00000060550/ENSMUSG00000037649/ENSMUSG00000030830/ENSMUSG00000023067/ENSMUSG00000067235/ENSMUSG00000037548/ENSMUSG00000039239/ENSMUSG00000020415/ENSMUSG00000035929/ENSMUSG00000060802/ENSMUSG00000121510/ENSMUSG00000028551/ENSMUSG00000002033/ENSMUSG00000041736/ENSMUSG00000067212/…
mmu04612	Antigen processing and presentation	44/2482	118/10747	0.000341034	0.00885213	ENSMUSG00000079492/ENSMUSG00000073406/ENSMUSG00000079507/ENSMUSG00000053977/ENSMUSG00000036322/ENSMUSG00000061232/novel.211/ENSMUSG00000079491/ENSMUSG00000053044/ENSMUSG00000083534/ENSMUSG00000091705/ENSMUSG00000024610/ENSMUSG00000060550/ENSMUSG00000037649/ENSMUSG00000083899/ENSMUSG00000067235/ENSMUSG00000037548/ENSMUSG00000082896/ENSMUSG00000030167/ENSMUSG00000035929/ENSMUSG00000060802/ENSMUSG00…	Gm11127/H2-Bl/H2-Q1/Cd8a/H2-Ea/H2-K1/-/H2-T10/Cd8b1/H2-M6-ps/H2-Q2/Cd74/H2-Q7/H2-DMa/Gm12346/H2-Q10/H2-DMb2/Gm5844/Klrc1/H2-Q4/B2m/ENSMUSG00000121510/H2-T23/Ifi30/H2-Q6/-/Hspa1a/H2-Eb1/Tap2/Hspa1b/H2-Q5/Psme2b/H2-D1/Hspa1l/H2-M2/H2-M3/H2-M5/Ifng/H2-T3/Gm9403/Klrd1/Tap1/Psme1/Gm7030	mmu:100529082/mmu:14963/mmu:15006/mmu:12525/mmu:100504404/mmu:14972/mmu:69717/mmu:15024/mmu:12526/mmu:15007/mmu:15013/mmu:16149/mmu:15018/mmu:14998/mmu:15519/mmu:15007/mmu:15000/mmu:15519/mmu:16641/mmu:15015/mmu:12010/mmu:69717/mmu:15040/mmu:65972/mmu:110557/mmu:110558/mmu:193740/mmu:14969/mmu:21355/mmu:15511/mmu:15018/mmu:621823/mmu:14964/mmu:15482/mmu:14990/mmu:14991/mmu:240095/mmu:15978/mmu:15…	44	8	ENSMUSG00000073406/ENSMUSG00000061232/novel.211/ENSMUSG00000083534/ENSMUSG00000007033/ENSMUSG00000024459/ENSMUSG00000106499/ENSMUSG00000022216	36	ENSMUSG00000079492/ENSMUSG00000079507/ENSMUSG00000053977/ENSMUSG00000036322/ENSMUSG00000079491/ENSMUSG00000053044/ENSMUSG00000091705/ENSMUSG00000024610/ENSMUSG00000060550/ENSMUSG00000037649/ENSMUSG00000083899/ENSMUSG00000067235/ENSMUSG00000037548/ENSMUSG00000082896/ENSMUSG00000030167/ENSMUSG00000035929/ENSMUSG00000060802/ENSMUSG00000121510/ENSMUSG00000067212/ENSMUSG00000031838/ENSMUSG00000073409/…
mmu05203	Viral carcinogenesis	95/2482	300/10747	0.00034662	0.00885213	ENSMUSG00000079492/ENSMUSG00000073406/ENSMUSG00000079507/ENSMUSG00000061232/novel.211/ENSMUSG00000079491/ENSMUSG00000083534/ENSMUSG00000091705/ENSMUSG00000118632/ENSMUSG00000060550/ENSMUSG00000023067/ENSMUSG00000067235/ENSMUSG00000004698/ENSMUSG00000068854/ENSMUSG00000035929/ENSMUSG00000079227/ENSMUSG00000121510/ENSMUSG00000010936/ENSMUSG00000067212/ENSMUSG00000019942/ENSMUSG00000027646/ENSMUSG00…	Gm11127/H2-Bl/H2-Q1/H2-K1/-/H2-T10/H2-M6-ps/H2-Q2/Gm55258/H2-Q7/Cdkn1a/H2-Q10/Hdac9/H2bc21/H2-Q4/Ccr5/ENSMUSG00000121510/Vac14/H2-T23/Cdk1/Src/Cdkn1b/H2bc24/H2-Q6/H4c12/Jak3/Irf3/Mad1l1/-/Gm12791/Pkm/Gtf2h3/C3/Mapkapk2/Gm4202/Bak1/Il6st/Creb3/Atf6b/Atf4/Gm6560/Gm2619/Bad/Cdc20/H4c8/Snd1/Ddb1/H2bc14/H2bc6/Gm15760/Snw1/Scin/Gtf2a1/Gsn/Pmaip1/Creb3l1/Atp6v0d2/Tradd/Creb3l2/Ltbr/H2-Q5/Actn4/H4c9/Irf7…	mmu:100529082/mmu:14963/mmu:15006/mmu:14972/mmu:69717/mmu:15024/mmu:15007/mmu:15013/mmu:20684/mmu:15018/mmu:12575/mmu:15007/mmu:15184/mmu:319190/mmu:15015/mmu:12774/mmu:69717/mmu:234729/mmu:15040/mmu:12534/mmu:20779/mmu:12576/mmu:319180/mmu:110557/mmu:100041230/mmu:16453/mmu:54131/mmu:17120/mmu:110558/mmu:14784/mmu:18746/mmu:209357/mmu:12266/mmu:17164/mmu:22631/mmu:12018/mmu:16195/mmu:12913/mmu:1…	95	31	ENSMUSG00000073406/ENSMUSG00000061232/novel.211/ENSMUSG00000083534/ENSMUSG00000068854/ENSMUSG00000010936/ENSMUSG00000003031/ENSMUSG00000069303/ENSMUSG00000064288/ENSMUSG00000031805/ENSMUSG00000003184/ENSMUSG00000029387/ENSMUSG00000060981/ENSMUSG00000114279/ENSMUSG00000047246/ENSMUSG00000080797/ENSMUSG00000020962/ENSMUSG00000028238/ENSMUSG00000038648/ENSMUSG00000060639/ENSMUSG00000062906/ENSMUSG00…	64	ENSMUSG00000079492/ENSMUSG00000079507/ENSMUSG00000079491/ENSMUSG00000091705/ENSMUSG00000118632/ENSMUSG00000060550/ENSMUSG00000023067/ENSMUSG00000067235/ENSMUSG00000004698/ENSMUSG00000035929/ENSMUSG00000079227/ENSMUSG00000121510/ENSMUSG00000067212/ENSMUSG00000019942/ENSMUSG00000027646/ENSMUSG00000073409/ENSMUSG00000029554/novel.191/ENSMUSG00000081121/ENSMUSG00000032294/ENSMUSG00000024164/ENSMUSG00…
mmu05017	Spinocerebellar ataxia	71/2482	214/10747	0.000438357	0.0103953	ENSMUSG00000117327/ENSMUSG00000040061/ENSMUSG00000030592/ENSMUSG00000042453/ENSMUSG00000028519/ENSMUSG00000030287/ENSMUSG00000052889/ENSMUSG00000005779/ENSMUSG00000051177/ENSMUSG00000069744/ENSMUSG00000068749/ENSMUSG00000027244/ENSMUSG00000033981/ENSMUSG00000042605/ENSMUSG00000002102/ENSMUSG00000009647/ENSMUSG00000025209/ENSMUSG00000028991/ENSMUSG00000025487/ENSMUSG00000027566/ENSMUSG00000006998/…	Gm6467/Plcb2/Ryr1/Reln/Dab1/Itpr2/Prkcb/Psmb4/Plcb1/Psmb3/Psma5/Atg13/Gria2/Atxn2/Psmc3/Mcu/Twnk/Mtor/Psmd13/Psma7/Psmd2/Psmd1/Psmb5/Gria1/Gm14830/Atg101/Gm27219/Gm45226/Gm13835/Gm5560/A730017L22Rik/Psmc4/Slc25a4/Psmd9/Nrbf2/Psma1/Psma2/Psmc5/Psmb2/Slc25a5/Psmd8/Psma4/Vldlr/Psmb6/Psmb1/Psmd14/Psma6/Gm4950/Psma3/Gnaq/Prkca/Pik3cd/Sem1/Gm30970/Psmc1/Vdac3/Map3k5/Psma5-ps/Grin3b/Psmd3/Psmd4/Psmd6/At…	mmu:26446/mmu:18796/mmu:20190/mmu:19699/mmu:13131/mmu:16439/mmu:18751/mmu:19172/mmu:18795/mmu:26446/mmu:26442/mmu:51897/mmu:14800/mmu:20239/mmu:19182/mmu:215999/mmu:226153/mmu:56717/mmu:23997/mmu:26444/mmu:21762/mmu:70247/mmu:19173/mmu:14799/mmu:19170/mmu:68118/mmu:67134/mmu:13063/mmu:19167/mmu:11740/mmu:69077/mmu:23996/mmu:11739/mmu:67151/mmu:641340/mmu:26440/mmu:19166/mmu:19184/mmu:26445/mmu:11…	71	20	ENSMUSG00000040061/ENSMUSG00000030592/ENSMUSG00000028519/ENSMUSG00000030287/ENSMUSG00000033981/ENSMUSG00000042605/ENSMUSG00000009647/ENSMUSG00000025209/ENSMUSG00000028991/ENSMUSG00000081418/ENSMUSG00000108691/ENSMUSG00000085566/ENSMUSG00000024639/ENSMUSG00000050965/ENSMUSG00000071369/ENSMUSG00000035745/ENSMUSG00000032637/ENSMUSG00000032238/ENSMUSG00000027716/ENSMUSG00000067889	51	ENSMUSG00000117327/ENSMUSG00000042453/ENSMUSG00000052889/ENSMUSG00000005779/ENSMUSG00000051177/ENSMUSG00000069744/ENSMUSG00000068749/ENSMUSG00000027244/ENSMUSG00000002102/ENSMUSG00000025487/ENSMUSG00000027566/ENSMUSG00000006998/ENSMUSG00000026229/ENSMUSG00000022193/ENSMUSG00000020524/ENSMUSG00000037204/ENSMUSG00000098985/ENSMUSG00000086922/ENSMUSG00000067161/ENSMUSG00000030603/ENSMUSG00000031633/…
mmu05223	Non-small cell lung cancer	35/2482	91/10747	0.000691593	0.0153073	ENSMUSG00000009376/ENSMUSG00000017491/ENSMUSG00000023067/ENSMUSG00000052889/ENSMUSG00000002109/ENSMUSG00000087231/ENSMUSG00000001127/ENSMUSG00000028864/ENSMUSG00000031805/ENSMUSG00000081121/ENSMUSG00000030110/ENSMUSG00000057789/ENSMUSG00000016933/ENSMUSG00000024959/ENSMUSG00000062312/ENSMUSG00000021453/ENSMUSG00000098889/ENSMUSG00000026430/ENSMUSG00000035027/ENSMUSG00000028017/ENSMUSG00000004936/…	Met/Rarb/Cdkn1a/Prkcb/Ddb2/E230016M11Rik/Araf/Hgf/Jak3/Gm12791/Ret/Bak1/Plcg1/Bad/Erbb2/Gadd45g/Gm27206/Rassf5/Map2k2/Egf/Map2k1/Bax/Prkca/Pik3cd/Rxra/Rxrg/Gm15482/Trp53-ps/Stat3/Polk/Braf/Stat5a/Cdk4/Hras/Akt2-ps	mmu:17295/mmu:218772/mmu:12575/mmu:18751/mmu:107986/mmu:13197/mmu:11836/mmu:15234/mmu:16453/mmu:14784/mmu:19713/mmu:12018/mmu:18803/mmu:12015/mmu:13866/mmu:23882/mmu:18803/mmu:54354/mmu:26396/mmu:13645/mmu:26395/mmu:12028/mmu:18750/mmu:18707/mmu:20181/mmu:20183/mmu:12571/mmu:22059/mmu:20848/mmu:27015/mmu:109880/mmu:20850/mmu:12567/mmu:15461/mmu:11652	35	11	ENSMUSG00000002109/ENSMUSG00000087231/ENSMUSG00000001127/ENSMUSG00000031805/ENSMUSG00000016933/ENSMUSG00000098889/ENSMUSG00000028017/ENSMUSG00000050965/ENSMUSG00000086711/ENSMUSG00000021668/ENSMUSG00000002413	24	ENSMUSG00000009376/ENSMUSG00000017491/ENSMUSG00000023067/ENSMUSG00000052889/ENSMUSG00000028864/ENSMUSG00000081121/ENSMUSG00000030110/ENSMUSG00000057789/ENSMUSG00000024959/ENSMUSG00000062312/ENSMUSG00000021453/ENSMUSG00000026430/ENSMUSG00000035027/ENSMUSG00000004936/ENSMUSG00000003873/ENSMUSG00000039936/ENSMUSG00000015846/ENSMUSG00000015843/ENSMUSG00000090704/ENSMUSG00000004040/ENSMUSG00000004043/…
mmu04060	Cytokine-cytokine receptor interaction	83/2482	270/10747	0.00208841	0.0421287	ENSMUSG00000063727/ENSMUSG00000030336/ENSMUSG00000035042/ENSMUSG00000068227/ENSMUSG00000009185/ENSMUSG00000031497/ENSMUSG00000026068/ENSMUSG00000050232/ENSMUSG00000052430/ENSMUSG00000025804/ENSMUSG00000039239/ENSMUSG00000024399/ENSMUSG00000035352/ENSMUSG00000067336/ENSMUSG00000020007/ENSMUSG00000068105/ENSMUSG00000079227/ENSMUSG00000034855/ENSMUSG00000030281/ENSMUSG00000023915/ENSMUSG00000018927/…	Tnfrsf11b/Cd27/Ccl5/Il2rb/Ccl8/Tnfsf13b/Il18rap/Cxcr3/Bmpr1b/Ccr1/Tgfb2/Ltb/Ccl12/Bmpr2/Il20ra/Tnfrsf13c/Ccr5/Cxcl10/Il17rc/Tnfrsf21/Ccl6/Tnfrsf18/Lifr/Il13ra1/Il15ra/Prlr/Csf2ra/Il10ra/Tnfrsf12a/Il11ra1/Cxcl9/Tgfbr2/Il4ra/Csf1r/Gdf7/Tnfrsf1a/Amh/Cers1/Tnfrsf11a/Ccl9/Acvrl1/Il1rap/Acvr1/Ccl7/Il6st/Ccl4/Il18r1/Ifngr2/Ackr3/Bmpr1a/Fasl/Il2rg/Ifnar1/Ccl11/Csf2rb/Ifnl3/Relt/Il21r/Ltbr/Cxcl16/Tnfsf12/…	mmu:18383/mmu:21940/mmu:20304/mmu:16185/mmu:20307/mmu:24099/mmu:16174/mmu:12766/mmu:12167/mmu:12768/mmu:21808/mmu:16994/mmu:20293/mmu:12168/mmu:237313/mmu:72049/mmu:12774/mmu:15945/mmu:171095/mmu:94185/mmu:20305/mmu:21936/mmu:16880/mmu:16164/mmu:16169/mmu:19116/mmu:12982/mmu:16154/mmu:27279/mmu:16157/mmu:17329/mmu:21813/mmu:16190/mmu:12978/mmu:238057/mmu:21937/mmu:11705/mmu:14559/mmu:21934/mmu:20…	83	17	ENSMUSG00000030336/ENSMUSG00000052430/ENSMUSG00000067336/ENSMUSG00000068105/ENSMUSG00000041954/ENSMUSG00000054263/ENSMUSG00000023206/ENSMUSG00000005268/ENSMUSG00000059326/ENSMUSG00000037660/ENSMUSG00000035262/ENSMUSG00000087408/ENSMUSG00000026321/ENSMUSG00000060747/ENSMUSG00000036117/ENSMUSG00000034457/ENSMUSG00000035448	66	ENSMUSG00000063727/ENSMUSG00000035042/ENSMUSG00000068227/ENSMUSG00000009185/ENSMUSG00000031497/ENSMUSG00000026068/ENSMUSG00000050232/ENSMUSG00000025804/ENSMUSG00000039239/ENSMUSG00000024399/ENSMUSG00000035352/ENSMUSG00000020007/ENSMUSG00000079227/ENSMUSG00000034855/ENSMUSG00000030281/ENSMUSG00000023915/ENSMUSG00000018927/ENSMUSG00000017057/ENSMUSG00000032089/ENSMUSG00000023905/ENSMUSG00000073889/…
mmu04659	Th17 cell differentiation	43/2482	124/10747	0.00215719	0.0421287	ENSMUSG00000036322/ENSMUSG00000068227/ENSMUSG00000037649/ENSMUSG00000083899/ENSMUSG00000037548/ENSMUSG00000082896/ENSMUSG00000097139/ENSMUSG00000026117/ENSMUSG00000002033/ENSMUSG00000004864/ENSMUSG00000023947/ENSMUSG00000031805/ENSMUSG00000032440/ENSMUSG00000032094/ENSMUSG00000030748/ENSMUSG00000030742/ENSMUSG00000028991/ENSMUSG00000022514/ENSMUSG00000033016/ENSMUSG00000021756/ENSMUSG00000022965/…	H2-Ea/Il2rb/H2-DMa/Gm12346/H2-DMb2/Gm5844/Gm26626/Zap70/Cd3g/Mapk13/Nfkbie/Jak3/Tgfbr2/Cd3d/Il4ra/Lat/Mtor/Il1rap/Nfatc1/Il6st/Ifngr2/Tbx21/Plcg1/H2-Eb1/Il2rg/Gm27206/Il21r/Nfkbib/Rxra/Rxrg/Il6ra/Il1r1/Stat3/Tgfbr1/Cd3e/Rara/Stat5a/Lck/Ifng/Rora/Gm9403/Mapk14/Ifngr1	mmu:100504404/mmu:16185/mmu:14998/mmu:15519/mmu:15000/mmu:15519/mmu:12394/mmu:22637/mmu:12502/mmu:26415/mmu:18037/mmu:16453/mmu:21813/mmu:12500/mmu:16190/mmu:16797/mmu:56717/mmu:16180/mmu:18018/mmu:16195/mmu:15980/mmu:57765/mmu:18803/mmu:14969/mmu:16186/mmu:18803/mmu:60504/mmu:18036/mmu:20181/mmu:20183/mmu:16194/mmu:16177/mmu:20848/mmu:21812/mmu:12501/mmu:19401/mmu:20850/mmu:16818/mmu:15978/mmu:1…	43	7	ENSMUSG00000097139/ENSMUSG00000031805/ENSMUSG00000028991/ENSMUSG00000016933/ENSMUSG00000098889/ENSMUSG00000032238/ENSMUSG00000106499	36	ENSMUSG00000036322/ENSMUSG00000068227/ENSMUSG00000037649/ENSMUSG00000083899/ENSMUSG00000037548/ENSMUSG00000082896/ENSMUSG00000026117/ENSMUSG00000002033/ENSMUSG00000004864/ENSMUSG00000023947/ENSMUSG00000032440/ENSMUSG00000032094/ENSMUSG00000030748/ENSMUSG00000030742/ENSMUSG00000022514/ENSMUSG00000033016/ENSMUSG00000021756/ENSMUSG00000022965/ENSMUSG00000001444/ENSMUSG00000060586/ENSMUSG00000031304/…
mmu05416	Viral myocarditis	42/2482	121/10747	0.00236353	0.0435941	ENSMUSG00000079492/ENSMUSG00000073406/ENSMUSG00000079507/ENSMUSG00000036322/ENSMUSG00000061232/novel.211/ENSMUSG00000079491/ENSMUSG00000083534/ENSMUSG00000062825/ENSMUSG00000091705/ENSMUSG00000027488/ENSMUSG00000060550/ENSMUSG00000037649/ENSMUSG00000030830/ENSMUSG00000067235/ENSMUSG00000037548/ENSMUSG00000035929/ENSMUSG00000033220/ENSMUSG00000121510/ENSMUSG00000067212/ENSMUSG00000059195/ENSMUSG00…	Gm11127/H2-Bl/H2-Q1/H2-Ea/H2-K1/-/H2-T10/H2-M6-ps/Actg1/H2-Q2/Snta1/H2-Q7/H2-DMa/Itgal/H2-Q10/H2-DMb2/H2-Q4/Rac2/ENSMUSG00000121510/H2-T23/Gm12715/H2-Q6/-/Itgb2/Sgcd/Cd86/Gm45226/H2-Eb1/Gm8399/Bid/Cav3/Icam1/H2-Q5/H2-D1/Cd55os/Prf1/H2-M2/H2-M3/H2-M5/H2-T3/Rac1/Gm7030	mmu:100529082/mmu:14963/mmu:15006/mmu:100504404/mmu:14972/mmu:69717/mmu:15024/mmu:15007/mmu:11465/mmu:15013/mmu:20648/mmu:15018/mmu:14998/mmu:16408/mmu:15007/mmu:15000/mmu:15015/mmu:19354/mmu:69717/mmu:15040/mmu:11465/mmu:110557/mmu:110558/mmu:16414/mmu:24052/mmu:12524/mmu:13063/mmu:14969/mmu:11465/mmu:12122/mmu:12391/mmu:15894/mmu:15018/mmu:14964/mmu:13137/mmu:18646/mmu:14990/mmu:14991/mmu:24009…	42	7	ENSMUSG00000073406/ENSMUSG00000061232/novel.211/ENSMUSG00000083534/ENSMUSG00000108691/ENSMUSG00000087691/ENSMUSG00000024459	35	ENSMUSG00000079492/ENSMUSG00000079507/ENSMUSG00000036322/ENSMUSG00000079491/ENSMUSG00000062825/ENSMUSG00000091705/ENSMUSG00000027488/ENSMUSG00000060550/ENSMUSG00000037649/ENSMUSG00000030830/ENSMUSG00000067235/ENSMUSG00000037548/ENSMUSG00000035929/ENSMUSG00000033220/ENSMUSG00000121510/ENSMUSG00000067212/ENSMUSG00000059195/ENSMUSG00000073409/novel.191/ENSMUSG00000000290/ENSMUSG00000020354/ENSMUSG00…
mmu04061	Viral protein interaction with cytokine and cytokine receptor	32/2482	87/10747	0.00268188	0.0468624	ENSMUSG00000035042/ENSMUSG00000068227/ENSMUSG00000009185/ENSMUSG00000026068/ENSMUSG00000050232/ENSMUSG00000025804/ENSMUSG00000035352/ENSMUSG00000020007/ENSMUSG00000079227/ENSMUSG00000034855/ENSMUSG00000018927/ENSMUSG00000032089/ENSMUSG00000029417/ENSMUSG00000024621/ENSMUSG00000030341/ENSMUSG00000019122/ENSMUSG00000035373/ENSMUSG00000021756/ENSMUSG00000018930/ENSMUSG00000026070/ENSMUSG00000044337/…	Ccl5/Il2rb/Ccl8/Il18rap/Cxcr3/Ccr1/Ccl12/Il20ra/Ccr5/Cxcl10/Ccl6/Il10ra/Cxcl9/Csf1r/Tnfrsf1a/Ccl9/Ccl7/Il6st/Ccl4/Il18r1/Ackr3/Il2rg/Ccl11/Ltbr/Tnfsf14/Csf1/Cx3cr1/Il6ra/Cxcl14/Il22ra1/Ccl24/Ccr3	mmu:20304/mmu:16185/mmu:20307/mmu:16174/mmu:12766/mmu:12768/mmu:20293/mmu:237313/mmu:12774/mmu:15945/mmu:20305/mmu:16154/mmu:17329/mmu:12978/mmu:21937/mmu:20308/mmu:20306/mmu:16195/mmu:20303/mmu:16182/mmu:12778/mmu:16186/mmu:20292/mmu:17000/mmu:50930/mmu:12977/mmu:13051/mmu:16194/mmu:57266/mmu:230828/mmu:56221/mmu:12771	32	1	ENSMUSG00000035448	31	ENSMUSG00000035042/ENSMUSG00000068227/ENSMUSG00000009185/ENSMUSG00000026068/ENSMUSG00000050232/ENSMUSG00000025804/ENSMUSG00000035352/ENSMUSG00000020007/ENSMUSG00000079227/ENSMUSG00000034855/ENSMUSG00000018927/ENSMUSG00000032089/ENSMUSG00000029417/ENSMUSG00000024621/ENSMUSG00000030341/ENSMUSG00000019122/ENSMUSG00000035373/ENSMUSG00000021756/ENSMUSG00000018930/ENSMUSG00000026070/ENSMUSG00000044337/…
mmu04015	Rap1 signaling pathway	74/2482	240/10747	0.00324225	0.0538213	ENSMUSG00000009376/ENSMUSG00000062825/ENSMUSG00000030849/ENSMUSG00000005533/ENSMUSG00000030830/ENSMUSG00000040061/ENSMUSG00000052889/ENSMUSG00000048376/ENSMUSG00000033220/ENSMUSG00000000303/ENSMUSG00000032946/ENSMUSG00000004864/ENSMUSG00000051177/ENSMUSG00000027646/ENSMUSG00000059195/ENSMUSG00000052087/ENSMUSG00000000600/ENSMUSG00000028864/ENSMUSG00000027460/ENSMUSG00000029231/ENSMUSG00000001995/…	Met/Actg1/Fgfr2/Igf1r/Itgal/Plcb2/Prkcb/F2r/Rac2/Cdh1/Rasgrp2/Mapk13/Plcb1/Src/Gm12715/Rgs14/Krit1/Hgf/Angpt4/Pdgfra/Sipa1l2/Csf1r/Gnai2/Dock4/Lat/Itgb2/Rapgef3/Rapgef4/Calm2/Fgf17/Plcg1/Gm8399/Gm27206/Itgb1/Fgf7/Fgfr1/Rassf5/Fyb/Apbb1ip/F2rl3/Map2k2/Egf/Itgb3/Vasp/Rasgrp3/Map2k1/Gnaq/Pdgfb/Csf1/Pfn1/Ralb/Adcy4/Fgf2/Prkca/Pik3cd/Skap1/Efna5/Crk/Pard6b/Gm15382/Lpar1/Adcy2/Rapgef1/Braf/Rac1/Gnai3/P…	mmu:17295/mmu:11465/mmu:14183/mmu:16001/mmu:16408/mmu:18796/mmu:18751/mmu:14062/mmu:19354/mmu:12550/mmu:19395/mmu:26415/mmu:18795/mmu:20779/mmu:11465/mmu:51791/mmu:79264/mmu:15234/mmu:11602/mmu:18595/mmu:244668/mmu:12978/mmu:14678/mmu:238130/mmu:16797/mmu:16414/mmu:223864/mmu:56508/mmu:12315/mmu:14171/mmu:18803/mmu:11465/mmu:18803/mmu:16412/mmu:14178/mmu:14182/mmu:54354/mmu:23880/mmu:54519/mmu:14…	74	21	ENSMUSG00000005533/ENSMUSG00000040061/ENSMUSG00000032946/ENSMUSG00000000600/ENSMUSG00000035954/ENSMUSG00000022469/ENSMUSG00000049044/ENSMUSG00000022101/ENSMUSG00000016933/ENSMUSG00000098889/ENSMUSG00000028017/ENSMUSG00000071042/ENSMUSG00000024639/ENSMUSG00000000489/ENSMUSG00000022220/ENSMUSG00000050965/ENSMUSG00000048915/ENSMUSG00000044641/ENSMUSG00000083083/ENSMUSG00000002413/ENSMUSG00000086134	53	ENSMUSG00000009376/ENSMUSG00000062825/ENSMUSG00000030849/ENSMUSG00000030830/ENSMUSG00000052889/ENSMUSG00000048376/ENSMUSG00000033220/ENSMUSG00000000303/ENSMUSG00000004864/ENSMUSG00000051177/ENSMUSG00000027646/ENSMUSG00000059195/ENSMUSG00000052087/ENSMUSG00000028864/ENSMUSG00000027460/ENSMUSG00000029231/ENSMUSG00000001995/ENSMUSG00000024621/ENSMUSG00000032562/ENSMUSG00000030742/ENSMUSG00000000290/…
mmu04722	Neurotrophin signaling pathway	47/2482	142/10747	0.00398134	0.0609979	ENSMUSG00000004933/ENSMUSG00000117278/ENSMUSG00000025151/ENSMUSG00000053819/ENSMUSG00000004864/ENSMUSG00000030220/ENSMUSG00000023947/ENSMUSG00000003644/ENSMUSG00000074121/ENSMUSG00000081121/ENSMUSG00000114316/ENSMUSG00000016528/ENSMUSG00000023809/ENSMUSG00000036438/ENSMUSG00000021754/ENSMUSG00000042406/ENSMUSG00000000817/ENSMUSG00000042626/ENSMUSG00000016933/ENSMUSG00000024959/ENSMUSG00000043733/…	Matk/Gm36684/Maged1/Camk2d/Mapk13/Arhgdib/Nfkbie/Rps6ka1/Ntf5/Gm12791/Gm17740/Mapkapk2/Rps6ka2/Calm2/Map3k1/Atf4/Fasl/Shc1/Plcg1/Bad/Ptpn11/Gm27206/Psen1/Map2k2/Irs1/Nfkbib/Camk2g/Map2k5/Map2k1/Bax/Sh2b1/Ripk2/Zfp369/Pik3cd/Arhgdia/Trp53-ps/Crk/Map3k3/Gm15382/Map3k5/Rapgef1/Braf/Rac1/Mapk14/Hras/Calm1/Akt2-ps	mmu:17179/mmu:20112/mmu:94275/mmu:108058/mmu:26415/mmu:11857/mmu:18037/mmu:20111/mmu:78405/mmu:14784/mmu:72843/mmu:17164/mmu:20112/mmu:12315/mmu:26401/mmu:11911/mmu:14103/mmu:20416/mmu:18803/mmu:12015/mmu:19247/mmu:18803/mmu:19164/mmu:26396/mmu:16367/mmu:18036/mmu:12325/mmu:23938/mmu:26395/mmu:12028/mmu:20399/mmu:192656/mmu:170936/mmu:18707/mmu:192662/mmu:22059/mmu:12928/mmu:26406/mmu:215449/mmu:…	47	14	ENSMUSG00000004933/ENSMUSG00000074121/ENSMUSG00000114316/ENSMUSG00000023809/ENSMUSG00000021754/ENSMUSG00000016933/ENSMUSG00000098889/ENSMUSG00000055980/ENSMUSG00000021820/ENSMUSG00000030733/ENSMUSG00000021514/ENSMUSG00000083083/ENSMUSG00000071369/ENSMUSG00000002413	33	ENSMUSG00000117278/ENSMUSG00000025151/ENSMUSG00000053819/ENSMUSG00000004864/ENSMUSG00000030220/ENSMUSG00000023947/ENSMUSG00000003644/ENSMUSG00000081121/ENSMUSG00000016528/ENSMUSG00000036438/ENSMUSG00000042406/ENSMUSG00000000817/ENSMUSG00000042626/ENSMUSG00000024959/ENSMUSG00000043733/ENSMUSG00000019969/ENSMUSG00000035027/ENSMUSG00000030595/ENSMUSG00000058444/ENSMUSG00000004936/ENSMUSG00000003873/…
mmu05167	Kaposi sarcoma-associated herpesvirus infection	83/2482	276/10747	0.0040656	0.0609979	ENSMUSG00000079492/ENSMUSG00000073406/ENSMUSG00000079507/ENSMUSG00000061232/novel.211/ENSMUSG00000079491/ENSMUSG00000032487/ENSMUSG00000083534/ENSMUSG00000091705/ENSMUSG00000060550/ENSMUSG00000023067/ENSMUSG00000067235/ENSMUSG00000025804/ENSMUSG00000030287/ENSMUSG00000035929/ENSMUSG00000084140/ENSMUSG00000079227/ENSMUSG00000121510/ENSMUSG00000067212/ENSMUSG00000004864/ENSMUSG00000027646/ENSMUSG00…	Gm11127/H2-Bl/H2-Q1/H2-K1/-/H2-T10/Ptgs2/H2-M6-ps/H2-Q2/H2-Q7/Cdkn1a/H2-Q10/Ccr1/Itpr2/H2-Q4/Gm14000/Ccr5/ENSMUSG00000121510/H2-T23/Mapk13/Src/H2-Q6/Irf3/-/Pik3cg/C3/Tnfrsf1a/Pik3r6/Mapkapk2/Mtor/Calm2/Bak1/Nfatc1/Il6st/Tcf7/Cd86/Plcg1/Gm45226/Rps27a-ps2/Zfp36/Bid/Ifnar1/Rps27a/Gm8797/Gm27206/Ubb-ps/Tlr3/Gng11/Tradd/Map2k2/Icam1/Rps27a-ps3/H2-Q5/Rcan1/Map2k1/Irf7/Pdgfb/Bax/Map1lc3b/H2-D1/Rps27a-p…	mmu:100529082/mmu:14963/mmu:15006/mmu:14972/mmu:69717/mmu:15024/mmu:19225/mmu:15007/mmu:15013/mmu:15018/mmu:12575/mmu:15007/mmu:12768/mmu:16439/mmu:15015/mmu:78294/mmu:12774/mmu:69717/mmu:15040/mmu:26415/mmu:20779/mmu:110557/mmu:54131/mmu:110558/mmu:30955/mmu:12266/mmu:21937/mmu:104709/mmu:17164/mmu:56717/mmu:12315/mmu:12018/mmu:18018/mmu:16195/mmu:21414/mmu:12524/mmu:18803/mmu:13063/mmu:78294/mm…	83	17	ENSMUSG00000073406/ENSMUSG00000061232/novel.211/ENSMUSG00000083534/ENSMUSG00000030287/ENSMUSG00000084140/ENSMUSG00000003184/ENSMUSG00000046207/ENSMUSG00000028991/ENSMUSG00000016933/ENSMUSG00000108691/ENSMUSG00000098889/ENSMUSG00000000489/ENSMUSG00000101501/ENSMUSG00000086711/ENSMUSG00000024459/ENSMUSG00000035448	66	ENSMUSG00000079492/ENSMUSG00000079507/ENSMUSG00000079491/ENSMUSG00000032487/ENSMUSG00000091705/ENSMUSG00000060550/ENSMUSG00000023067/ENSMUSG00000067235/ENSMUSG00000025804/ENSMUSG00000035929/ENSMUSG00000079227/ENSMUSG00000121510/ENSMUSG00000067212/ENSMUSG00000004864/ENSMUSG00000027646/ENSMUSG00000073409/novel.191/ENSMUSG00000020573/ENSMUSG00000024164/ENSMUSG00000030341/ENSMUSG00000016528/ENSMUSG00…
mmu04650	Natural killer cell mediated cytotoxicity	39/2482	114/10747	0.00440902	0.0609979	ENSMUSG00000061232/ENSMUSG00000030830/ENSMUSG00000015437/ENSMUSG00000030167/ENSMUSG00000052889/ENSMUSG00000033220/ENSMUSG00000026117/ENSMUSG00000015355/ENSMUSG00000067212/ENSMUSG00000030579/ENSMUSG00000001127/ENSMUSG00000081121/ENSMUSG00000030742/ENSMUSG00000000290/ENSMUSG00000033016/ENSMUSG00000022965/ENSMUSG00000000817/ENSMUSG00000042626/ENSMUSG00000016933/ENSMUSG00000004446/ENSMUSG00000022967/…	H2-K1/Itgal/Gzmb/Klrc1/Prkcb/Rac2/Zap70/Cd48/H2-T23/Tyrobp/Araf/Gm12791/Lat/Itgb2/Nfatc1/Ifngr2/Fasl/Shc1/Plcg1/Bid/Ifnar1/Ptpn11/Gm27206/Klrc2/Map2k2/Icam1/Sh2d1b1/Map2k1/H2-D1/Prkca/Pik3cd/Prf1/Braf/Lck/Ifng/Rac1/Klrd1/Hras/Ifngr1	mmu:14972/mmu:16408/mmu:14939/mmu:16641/mmu:18751/mmu:19354/mmu:22637/mmu:12506/mmu:15040/mmu:22177/mmu:11836/mmu:14784/mmu:16797/mmu:16414/mmu:18018/mmu:15980/mmu:14103/mmu:20416/mmu:18803/mmu:12122/mmu:15975/mmu:19247/mmu:18803/mmu:16642/mmu:26396/mmu:15894/mmu:26904/mmu:26395/mmu:14964/mmu:18750/mmu:18707/mmu:18646/mmu:109880/mmu:16818/mmu:15978/mmu:19353/mmu:16643/mmu:15461/mmu:15979	39	6	ENSMUSG00000061232/ENSMUSG00000001127/ENSMUSG00000016933/ENSMUSG00000098889/ENSMUSG00000050965/ENSMUSG00000002413	33	ENSMUSG00000030830/ENSMUSG00000015437/ENSMUSG00000030167/ENSMUSG00000052889/ENSMUSG00000033220/ENSMUSG00000026117/ENSMUSG00000015355/ENSMUSG00000067212/ENSMUSG00000030579/ENSMUSG00000081121/ENSMUSG00000030742/ENSMUSG00000000290/ENSMUSG00000033016/ENSMUSG00000022965/ENSMUSG00000000817/ENSMUSG00000042626/ENSMUSG00000004446/ENSMUSG00000022967/ENSMUSG00000043733/ENSMUSG00000052736/ENSMUSG00000035027/…
mmu01250	Biosynthesis of nucleotide sugars	19/2482	46/10747	0.00447143	0.0609979	ENSMUSG00000028334/ENSMUSG00000022474/ENSMUSG00000081492/ENSMUSG00000016756/ENSMUSG00000028671/ENSMUSG00000036073/ENSMUSG00000037012/ENSMUSG00000020766/ENSMUSG00000056131/ENSMUSG00000022570/ENSMUSG00000029201/ENSMUSG00000020080/ENSMUSG00000038372/ENSMUSG00000070284/ENSMUSG00000027207/ENSMUSG00000020363/ENSMUSG00000107770/ENSMUSG00000026956/ENSMUSG00000025791	Nans/Pmm1/Gm9311/Cmah/Gale/Galt/Hk1/Galk1/Pgm3/Gfus/Ugdh/Hkdc1/Gmds/Gmppb/Galk2/Gfpt2/Gm44126/Uap1l1/Pgm1	mmu:94181/mmu:29858/mmu:67883/mmu:12763/mmu:74246/mmu:14430/mmu:15275/mmu:14635/mmu:109785/mmu:22122/mmu:22235/mmu:216019/mmu:218138/mmu:331026/mmu:69976/mmu:14584/mmu:67883/mmu:227620/mmu:72157	19	3	ENSMUSG00000081492/ENSMUSG00000028671/ENSMUSG00000056131	16	ENSMUSG00000028334/ENSMUSG00000022474/ENSMUSG00000016756/ENSMUSG00000036073/ENSMUSG00000037012/ENSMUSG00000020766/ENSMUSG00000022570/ENSMUSG00000029201/ENSMUSG00000020080/ENSMUSG00000038372/ENSMUSG00000070284/ENSMUSG00000027207/ENSMUSG00000020363/ENSMUSG00000107770/ENSMUSG00000026956/ENSMUSG00000025791
mmu05205	Proteoglycans in cancer	75/2482	247/10747	0.00469232	0.0609979	ENSMUSG00000035273/ENSMUSG00000022382/ENSMUSG00000031740/ENSMUSG00000009376/ENSMUSG00000036856/ENSMUSG00000062825/ENSMUSG00000005533/ENSMUSG00000023067/ENSMUSG00000039239/ENSMUSG00000030287/ENSMUSG00000052889/ENSMUSG00000055653/ENSMUSG00000053819/ENSMUSG00000044674/ENSMUSG00000004864/ENSMUSG00000027646/ENSMUSG00000059195/ENSMUSG00000022297/ENSMUSG00000000555/ENSMUSG00000001127/ENSMUSG00000028864/…	Hpse/Wnt7b/Mmp2/Met/Wnt4/Actg1/Igf1r/Cdkn1a/Tgfb2/Itpr2/Prkcb/Gpc3/Camk2d/Fzd1/Mapk13/Src/Gm12715/Fzd6/Itga5/Araf/Hgf/Flnc/Elk1/Gm12791/Ank3/Cd63-ps/Mtor/Wnt11/Msn/Itgb5/Wnt5a/Fasl/Plcg1/Gm8399/Rras2/Ppp1ca/Erbb2/Fzd7/Wnt10a/Ank2/Ptpn11/Gm27206/Itgb1/Fgfr1/Cd44/Cav3/Twist1/Wnt6/Fzd9/Tlr4/Map2k2/Fzd2/Itgb3/Tlr2/Cd63/Camk2g/Gm16861/Map2k1/Plau/Ppp1r12a/Fgf2/Prkca/Pik3cd/Fn1/Trp53-ps/Stat3/Ddx5/Braf…	mmu:15442/mmu:22422/mmu:17390/mmu:17295/mmu:22417/mmu:11465/mmu:16001/mmu:12575/mmu:21808/mmu:16439/mmu:18751/mmu:14734/mmu:108058/mmu:14362/mmu:26415/mmu:20779/mmu:11465/mmu:14368/mmu:16402/mmu:11836/mmu:15234/mmu:68794/mmu:13712/mmu:14784/mmu:11735/mmu:12512/mmu:56717/mmu:22411/mmu:17698/mmu:16419/mmu:22418/mmu:14103/mmu:18803/mmu:11465/mmu:66922/mmu:19045/mmu:13866/mmu:14369/mmu:22409/mmu:1096…	75	17	ENSMUSG00000005533/ENSMUSG00000030287/ENSMUSG00000001127/ENSMUSG00000009406/ENSMUSG00000069601/ENSMUSG00000028991/ENSMUSG00000021994/ENSMUSG00000016933/ENSMUSG00000032826/ENSMUSG00000098889/ENSMUSG00000021820/ENSMUSG00000097397/ENSMUSG00000019907/ENSMUSG00000050965/ENSMUSG00000020719/ENSMUSG00000002413/ENSMUSG00000086134	58	ENSMUSG00000035273/ENSMUSG00000022382/ENSMUSG00000031740/ENSMUSG00000009376/ENSMUSG00000036856/ENSMUSG00000062825/ENSMUSG00000023067/ENSMUSG00000039239/ENSMUSG00000052889/ENSMUSG00000055653/ENSMUSG00000053819/ENSMUSG00000044674/ENSMUSG00000004864/ENSMUSG00000027646/ENSMUSG00000059195/ENSMUSG00000022297/ENSMUSG00000000555/ENSMUSG00000028864/ENSMUSG00000068699/ENSMUSG00000081121/ENSMUSG00000085939/…
mmu05218	Melanoma	30/2482	83/10747	0.00481787	0.0609979	ENSMUSG00000009376/ENSMUSG00000005533/ENSMUSG00000023067/ENSMUSG00000000303/ENSMUSG00000002109/ENSMUSG00000087231/ENSMUSG00000001127/ENSMUSG00000028864/ENSMUSG00000029231/ENSMUSG00000022101/ENSMUSG00000057789/ENSMUSG00000024959/ENSMUSG00000021453/ENSMUSG00000027208/ENSMUSG00000031565/ENSMUSG00000035027/ENSMUSG00000028017/ENSMUSG00000004936/ENSMUSG00000000489/ENSMUSG00000003873/ENSMUSG00000037225/…	Met/Igf1r/Cdkn1a/Cdh1/Ddb2/E230016M11Rik/Araf/Hgf/Pdgfra/Fgf17/Bak1/Bad/Gadd45g/Fgf7/Fgfr1/Map2k2/Egf/Map2k1/Pdgfb/Bax/Fgf2/Pik3cd/Gm15482/Trp53-ps/Polk/Braf/Cdk4/Gm16159/Hras/Akt2-ps	mmu:17295/mmu:16001/mmu:12575/mmu:12550/mmu:107986/mmu:13197/mmu:11836/mmu:15234/mmu:18595/mmu:14171/mmu:12018/mmu:12015/mmu:23882/mmu:14178/mmu:14182/mmu:26396/mmu:13645/mmu:26395/mmu:18591/mmu:12028/mmu:14173/mmu:18707/mmu:12571/mmu:22059/mmu:27015/mmu:109880/mmu:12567/mmu:14182/mmu:15461/mmu:11652	30	11	ENSMUSG00000005533/ENSMUSG00000002109/ENSMUSG00000087231/ENSMUSG00000001127/ENSMUSG00000022101/ENSMUSG00000028017/ENSMUSG00000000489/ENSMUSG00000086711/ENSMUSG00000021668/ENSMUSG00000002413/ENSMUSG00000086134	19	ENSMUSG00000009376/ENSMUSG00000023067/ENSMUSG00000000303/ENSMUSG00000028864/ENSMUSG00000029231/ENSMUSG00000057789/ENSMUSG00000024959/ENSMUSG00000021453/ENSMUSG00000027208/ENSMUSG00000031565/ENSMUSG00000035027/ENSMUSG00000004936/ENSMUSG00000003873/ENSMUSG00000037225/ENSMUSG00000039936/ENSMUSG00000090704/ENSMUSG00000006728/ENSMUSG00000025499/ENSMUSG00000084347
mmu05216	Thyroid cancer	17/2482	40/10747	0.00496067	0.0609979	ENSMUSG00000023067/ENSMUSG00000000303/ENSMUSG00000002109/ENSMUSG00000087231/ENSMUSG00000030110/ENSMUSG00000057789/ENSMUSG00000000782/ENSMUSG00000021453/ENSMUSG00000035027/ENSMUSG00000004936/ENSMUSG00000003873/ENSMUSG00000015846/ENSMUSG00000015843/ENSMUSG00000090704/ENSMUSG00000021668/ENSMUSG00000002413/ENSMUSG00000025499	Cdkn1a/Cdh1/Ddb2/E230016M11Rik/Ret/Bak1/Tcf7/Gadd45g/Map2k2/Map2k1/Bax/Rxra/Rxrg/Trp53-ps/Polk/Braf/Hras	mmu:12575/mmu:12550/mmu:107986/mmu:13197/mmu:19713/mmu:12018/mmu:21414/mmu:23882/mmu:26396/mmu:26395/mmu:12028/mmu:20181/mmu:20183/mmu:22059/mmu:27015/mmu:109880/mmu:15461	17	4	ENSMUSG00000002109/ENSMUSG00000087231/ENSMUSG00000021668/ENSMUSG00000002413	13	ENSMUSG00000023067/ENSMUSG00000000303/ENSMUSG00000030110/ENSMUSG00000057789/ENSMUSG00000000782/ENSMUSG00000021453/ENSMUSG00000035027/ENSMUSG00000004936/ENSMUSG00000003873/ENSMUSG00000015846/ENSMUSG00000015843/ENSMUSG00000090704/ENSMUSG00000025499
mmu05226	Gastric cancer	52/2482	162/10747	0.00516526	0.0612452	ENSMUSG00000022382/ENSMUSG00000009376/ENSMUSG00000036856/ENSMUSG00000040584/ENSMUSG00000030849/ENSMUSG00000017491/ENSMUSG00000023067/ENSMUSG00000039239/ENSMUSG00000000303/ENSMUSG00000002109/ENSMUSG00000044674/ENSMUSG00000022297/ENSMUSG00000003031/ENSMUSG00000087231/ENSMUSG00000001127/ENSMUSG00000028864/ENSMUSG00000032440/ENSMUSG00000081121/ENSMUSG00000070526/ENSMUSG00000028991/ENSMUSG00000015957/…	Wnt7b/Met/Wnt4/Abcb1a/Fgfr2/Rarb/Cdkn1a/Tgfb2/Cdh1/Ddb2/Fzd1/Fzd6/Cdkn1b/E230016M11Rik/Araf/Hgf/Tgfbr2/Gm12791/Peg12/Mtor/Wnt11/Fgf17/Bak1/Tcf7/Wnt5a/Shc1/Erbb2/Fzd7/Wnt10a/Frat1/Gadd45g/Fgf7/Wnt6/Fzd9/Map2k2/Fzd2/Egf/Map2k1/Bax/Fgf2/Pik3cd/Rxra/Rxrg/Trp53-ps/Ccne1/Tgfbr1/Polk/Apc2/Braf/Lrp5/Hras/Akt2-ps	mmu:22422/mmu:17295/mmu:22417/mmu:18671/mmu:14183/mmu:218772/mmu:12575/mmu:21808/mmu:12550/mmu:107986/mmu:14362/mmu:14368/mmu:12576/mmu:13197/mmu:11836/mmu:15234/mmu:21813/mmu:14784/mmu:27412/mmu:56717/mmu:22411/mmu:14171/mmu:12018/mmu:21414/mmu:22418/mmu:20416/mmu:13866/mmu:14369/mmu:22409/mmu:14296/mmu:23882/mmu:14178/mmu:22420/mmu:14371/mmu:26396/mmu:57265/mmu:13645/mmu:26395/mmu:12028/mmu:141…	52	12	ENSMUSG00000002109/ENSMUSG00000003031/ENSMUSG00000087231/ENSMUSG00000001127/ENSMUSG00000028991/ENSMUSG00000022101/ENSMUSG00000021994/ENSMUSG00000067199/ENSMUSG00000028017/ENSMUSG00000021668/ENSMUSG00000020135/ENSMUSG00000002413	40	ENSMUSG00000022382/ENSMUSG00000009376/ENSMUSG00000036856/ENSMUSG00000040584/ENSMUSG00000030849/ENSMUSG00000017491/ENSMUSG00000023067/ENSMUSG00000039239/ENSMUSG00000000303/ENSMUSG00000044674/ENSMUSG00000022297/ENSMUSG00000028864/ENSMUSG00000032440/ENSMUSG00000081121/ENSMUSG00000070526/ENSMUSG00000015957/ENSMUSG00000057789/ENSMUSG00000000782/ENSMUSG00000042626/ENSMUSG00000062312/ENSMUSG00000041075/…
mmu05214	Glioma	32/2482	91/10747	0.00591397	0.0664137	ENSMUSG00000005533/ENSMUSG00000023067/ENSMUSG00000052889/ENSMUSG00000053819/ENSMUSG00000002109/ENSMUSG00000087231/ENSMUSG00000001127/ENSMUSG00000029231/ENSMUSG00000081121/ENSMUSG00000028991/ENSMUSG00000036438/ENSMUSG00000057789/ENSMUSG00000042626/ENSMUSG00000016933/ENSMUSG00000021453/ENSMUSG00000098889/ENSMUSG00000035027/ENSMUSG00000028017/ENSMUSG00000021820/ENSMUSG00000004936/ENSMUSG00000000489/…	Igf1r/Cdkn1a/Prkcb/Camk2d/Ddb2/E230016M11Rik/Araf/Pdgfra/Gm12791/Mtor/Calm2/Bak1/Shc1/Plcg1/Gadd45g/Gm27206/Map2k2/Egf/Camk2g/Map2k1/Pdgfb/Bax/Prkca/Pik3cd/Gm15482/Trp53-ps/Polk/Braf/Cdk4/Hras/Calm1/Akt2-ps	mmu:16001/mmu:12575/mmu:18751/mmu:108058/mmu:107986/mmu:13197/mmu:11836/mmu:18595/mmu:14784/mmu:56717/mmu:12315/mmu:12018/mmu:20416/mmu:18803/mmu:23882/mmu:18803/mmu:26396/mmu:13645/mmu:12325/mmu:26395/mmu:18591/mmu:12028/mmu:18750/mmu:18707/mmu:12571/mmu:22059/mmu:27015/mmu:109880/mmu:12567/mmu:15461/mmu:12315/mmu:11652	32	14	ENSMUSG00000005533/ENSMUSG00000002109/ENSMUSG00000087231/ENSMUSG00000001127/ENSMUSG00000028991/ENSMUSG00000016933/ENSMUSG00000098889/ENSMUSG00000028017/ENSMUSG00000021820/ENSMUSG00000000489/ENSMUSG00000050965/ENSMUSG00000086711/ENSMUSG00000021668/ENSMUSG00000002413	18	ENSMUSG00000023067/ENSMUSG00000052889/ENSMUSG00000053819/ENSMUSG00000029231/ENSMUSG00000081121/ENSMUSG00000036438/ENSMUSG00000057789/ENSMUSG00000042626/ENSMUSG00000021453/ENSMUSG00000035027/ENSMUSG00000004936/ENSMUSG00000003873/ENSMUSG00000039936/ENSMUSG00000090704/ENSMUSG00000006728/ENSMUSG00000025499/ENSMUSG00000001175/ENSMUSG00000084347
mmu04141	Protein processing in endoplasmic reticulum	67/2482	219/10747	0.00600124	0.0664137	ENSMUSG00000046841/ENSMUSG00000025823/ENSMUSG00000083899/ENSMUSG00000020571/ENSMUSG00000005483/ENSMUSG00000082896/ENSMUSG00000027006/ENSMUSG00000041084/ENSMUSG00000009092/ENSMUSG00000022174/ENSMUSG00000028757/ENSMUSG00000030062/ENSMUSG00000031770/ENSMUSG00000038991/ENSMUSG00000039234/ENSMUSG00000037306/ENSMUSG00000041355/ENSMUSG00000118664/ENSMUSG00000028960/ENSMUSG00000055401/ENSMUSG00000036372/…	Ckap4/Pdia4/Gm12346/Pdia6/Dnajb1/Gm5844/Dnajc10/Ostc/Derl3/Dad1/Ddost/Rpn1/Herpud1/Txndc5/Sec24d/Man1c1/Ssr2/Tusc3/Ube4b/Fbxo6/Tmem258/Ube4bos3/Sec61b/6230400D17Rik/Erp29/Hspa1a/Bak1/Ssr4/Atf6b/Atf4/Derl1/Ubxn6/Sec61a2/Sec61a1/Ube2g2/Sec23a/Hspa1b/Hsph1/Stt3b/Ube4bos1/Hsp90b1/Capn2/Gm15542/Gm4596/Sar1a/P4hb/Stt3a/Ssr3/Bax/Sec62/Hspa1l/Tram1/Sec23b/Gm10814/Ube2j1/Map3k5/Svip/Wfs1/Sar1b/Atf6/Capn1/…	mmu:216197/mmu:12304/mmu:15519/mmu:71853/mmu:81489/mmu:15519/mmu:66861/mmu:66357/mmu:70377/mmu:13135/mmu:13200/mmu:103963/mmu:64209/mmu:105245/mmu:69608/mmu:230815/mmu:66256/mmu:80286/mmu:63958/mmu:50762/mmu:69038/mmu:63958/mmu:66212/mmu:218811/mmu:67397/mmu:193740/mmu:12018/mmu:20832/mmu:12915/mmu:11911/mmu:67819/mmu:66530/mmu:57743/mmu:53421/mmu:22213/mmu:20334/mmu:15511/mmu:15505/mmu:68292/mmu…	67	18	ENSMUSG00000009092/ENSMUSG00000028960/ENSMUSG00000085286/ENSMUSG00000097577/ENSMUSG00000025816/ENSMUSG00000029657/ENSMUSG00000085819/ENSMUSG00000083396/ENSMUSG00000027706/ENSMUSG00000007033/ENSMUSG00000097404/ENSMUSG00000071369/ENSMUSG00000074093/ENSMUSG00000039474/ENSMUSG00000049832/ENSMUSG00000106499/ENSMUSG00000026353/ENSMUSG00000025757	49	ENSMUSG00000046841/ENSMUSG00000025823/ENSMUSG00000083899/ENSMUSG00000020571/ENSMUSG00000005483/ENSMUSG00000082896/ENSMUSG00000027006/ENSMUSG00000041084/ENSMUSG00000022174/ENSMUSG00000028757/ENSMUSG00000030062/ENSMUSG00000031770/ENSMUSG00000038991/ENSMUSG00000039234/ENSMUSG00000037306/ENSMUSG00000041355/ENSMUSG00000118664/ENSMUSG00000055401/ENSMUSG00000036372/ENSMUSG00000053317/ENSMUSG00000029616/…
mmu01521	EGFR tyrosine kinase inhibitor resistance	33/2482	95/10747	0.00647062	0.0680463	ENSMUSG00000009376/ENSMUSG00000030849/ENSMUSG00000005533/ENSMUSG00000002602/ENSMUSG00000052889/ENSMUSG00000050900/ENSMUSG00000027646/ENSMUSG00000001127/ENSMUSG00000028864/ENSMUSG00000029231/ENSMUSG00000081121/ENSMUSG00000031490/ENSMUSG00000028991/ENSMUSG00000042626/ENSMUSG00000016933/ENSMUSG00000024959/ENSMUSG00000062312/ENSMUSG00000098889/ENSMUSG00000062991/ENSMUSG00000035027/ENSMUSG00000028017/…	Met/Fgfr2/Igf1r/Axl/Prkcb/Gm7327/Src/Araf/Hgf/Pdgfra/Gm12791/Eif4ebp1/Mtor/Shc1/Plcg1/Bad/Erbb2/Gm27206/Nrg1/Map2k2/Egf/Map2k1/Pdgfb/Bax/Fgf2/Prkca/Bcl2l1/Pik3cd/Il6ra/Stat3/Braf/Hras/Akt2-ps	mmu:17295/mmu:14183/mmu:16001/mmu:26362/mmu:18751/mmu:13684/mmu:20779/mmu:11836/mmu:15234/mmu:18595/mmu:14784/mmu:13685/mmu:56717/mmu:20416/mmu:18803/mmu:12015/mmu:13866/mmu:18803/mmu:211323/mmu:26396/mmu:13645/mmu:26395/mmu:18591/mmu:12028/mmu:14173/mmu:18750/mmu:12048/mmu:18707/mmu:16194/mmu:20848/mmu:109880/mmu:15461/mmu:11652	33	10	ENSMUSG00000005533/ENSMUSG00000001127/ENSMUSG00000028991/ENSMUSG00000016933/ENSMUSG00000098889/ENSMUSG00000062991/ENSMUSG00000028017/ENSMUSG00000000489/ENSMUSG00000050965/ENSMUSG00000002413	23	ENSMUSG00000009376/ENSMUSG00000030849/ENSMUSG00000002602/ENSMUSG00000052889/ENSMUSG00000050900/ENSMUSG00000027646/ENSMUSG00000028864/ENSMUSG00000029231/ENSMUSG00000081121/ENSMUSG00000031490/ENSMUSG00000042626/ENSMUSG00000024959/ENSMUSG00000062312/ENSMUSG00000035027/ENSMUSG00000004936/ENSMUSG00000003873/ENSMUSG00000037225/ENSMUSG00000007659/ENSMUSG00000039936/ENSMUSG00000027947/ENSMUSG00000004040/…
mmu04928	Parathyroid hormone synthesis, secretion and action	40/2482	120/10747	0.00655868	0.0680463	ENSMUSG00000039153/ENSMUSG00000023067/ENSMUSG00000040061/ENSMUSG00000029188/ENSMUSG00000000957/ENSMUSG00000030287/ENSMUSG00000052889/ENSMUSG00000021699/ENSMUSG00000051177/ENSMUSG00000001127/ENSMUSG00000031842/ENSMUSG00000018909/ENSMUSG00000032562/ENSMUSG00000006724/ENSMUSG00000028466/ENSMUSG00000015461/ENSMUSG00000048776/ENSMUSG00000042406/ENSMUSG00000043483/ENSMUSG00000032177/ENSMUSG00000031565/…	Runx2/Cdkn1a/Plcb2/Slc34a2/Mmp14/Itpr2/Prkcb/Pde4d/Plcb1/Araf/Pde4c/Arrb1/Gnai2/Cyp27b1/Creb3/Atf6b/Pthlh/Atf4/Gm6863/Pde4a/Fgfr1/Creb3l1/Vdr/Gna12/Gm11696/Creb3l2/Naca/Map2k1/Gnaq/Adcy4/Prkca/Rxra/Rxrg/Adcy2/Creb3l3/Braf/Jund/Gnai3/Gm16159/Lrp5	mmu:12393/mmu:12575/mmu:18796/mmu:20531/mmu:17387/mmu:16439/mmu:18751/mmu:238871/mmu:18795/mmu:11836/mmu:110385/mmu:109689/mmu:14678/mmu:13115/mmu:12913/mmu:12915/mmu:19227/mmu:11911/mmu:17938/mmu:18577/mmu:14182/mmu:26427/mmu:22337/mmu:14673/mmu:14674/mmu:208647/mmu:17938/mmu:26395/mmu:14682/mmu:104110/mmu:18750/mmu:20181/mmu:20183/mmu:210044/mmu:208677/mmu:109880/mmu:16478/mmu:14679/mmu:14182/m…	40	15	ENSMUSG00000039153/ENSMUSG00000040061/ENSMUSG00000030287/ENSMUSG00000001127/ENSMUSG00000031842/ENSMUSG00000006724/ENSMUSG00000032177/ENSMUSG00000056687/ENSMUSG00000038648/ENSMUSG00000024639/ENSMUSG00000022220/ENSMUSG00000050965/ENSMUSG00000035041/ENSMUSG00000002413/ENSMUSG00000086134	25	ENSMUSG00000023067/ENSMUSG00000029188/ENSMUSG00000000957/ENSMUSG00000052889/ENSMUSG00000021699/ENSMUSG00000051177/ENSMUSG00000018909/ENSMUSG00000032562/ENSMUSG00000028466/ENSMUSG00000015461/ENSMUSG00000048776/ENSMUSG00000042406/ENSMUSG00000043483/ENSMUSG00000031565/ENSMUSG00000027230/ENSMUSG00000022479/ENSMUSG00000000149/ENSMUSG00000061315/ENSMUSG00000004936/ENSMUSG00000015846/ENSMUSG00000015843/…
mmu00220	Arginine biosynthesis	14/2482	32/10747	0.00769887	0.0752215	ENSMUSG00000022546/ENSMUSG00000086769/ENSMUSG00000048217/ENSMUSG00000026103/ENSMUSG00000031173/ENSMUSG00000044005/ENSMUSG00000102399/ENSMUSG00000046687/ENSMUSG00000082100/ENSMUSG00000075591/ENSMUSG00000031672/ENSMUSG00000026473/ENSMUSG00000021794/ENSMUSG00000020826	Gpt/Gm15587/Nags/Gls/Otc/Gls2/Gm5049/Gm5424/Glns-ps1/Gm10874/Got2/Glul/Glud1/Nos2	mmu:76282/mmu:18127/mmu:217214/mmu:14660/mmu:18416/mmu:216456/mmu:108682/mmu:11898/mmu:14645/mmu:14719/mmu:14719/mmu:14645/mmu:14661/mmu:18126	14	8	ENSMUSG00000022546/ENSMUSG00000086769/ENSMUSG00000026103/ENSMUSG00000031173/ENSMUSG00000044005/ENSMUSG00000102399/ENSMUSG00000075591/ENSMUSG00000020826	6	ENSMUSG00000048217/ENSMUSG00000046687/ENSMUSG00000082100/ENSMUSG00000031672/ENSMUSG00000026473/ENSMUSG00000021794
mmu04218	Cellular senescence	73/2482	244/10747	0.00770341	0.0752215	ENSMUSG00000079492/ENSMUSG00000073406/ENSMUSG00000079507/ENSMUSG00000061232/novel.211/ENSMUSG00000079491/ENSMUSG00000083534/ENSMUSG00000091705/ENSMUSG00000060550/ENSMUSG00000023067/ENSMUSG00000067235/ENSMUSG00000039239/ENSMUSG00000030287/ENSMUSG00000085754/ENSMUSG00000035929/ENSMUSG00000121510/ENSMUSG00000067212/ENSMUSG00000019942/ENSMUSG00000004864/ENSMUSG00000118665/ENSMUSG00000087231/ENSMUSG00…	Gm11127/H2-Bl/H2-Q1/H2-K1/-/H2-T10/H2-M6-ps/H2-Q2/H2-Q7/Cdkn1a/H2-Q10/Tgfb2/Itpr2/Gm15886/H2-Q4/ENSMUSG00000121510/H2-T23/Cdk1/Mapk13/Lin54/E230016M11Rik/Rad9b/H2-Q6/Tgfbr2/-/Mcu/Eif4ebp1/Mapkapk2/Mtor/Calm2/Nfatc1/Ppid/Foxo1/Hipk2/Gm5560/Rras2/Ppp1ca/Atr/Slc25a4/Gadd45g/Rassf5/Ccnb2/Capn2/Slc25a5/Rbbp4/Map2k2/Lin37/H2-Q5/Map2k1/H2-D1/Pik3cd/Gm15482/Trp53-ps/Ccne1/Gata4/Tgfbr1/Vdac3/Gm10814/H2-M2…	mmu:100529082/mmu:14963/mmu:15006/mmu:14972/mmu:69717/mmu:15024/mmu:15007/mmu:15013/mmu:15018/mmu:12575/mmu:15007/mmu:21808/mmu:16439/mmu:15257/mmu:15015/mmu:69717/mmu:15040/mmu:12534/mmu:26415/mmu:231506/mmu:13197/mmu:231724/mmu:110557/mmu:21813/mmu:110558/mmu:215999/mmu:13685/mmu:17164/mmu:56717/mmu:12315/mmu:18018/mmu:67738/mmu:56458/mmu:15258/mmu:11740/mmu:66922/mmu:19045/mmu:245000/mmu:11739…	73	17	ENSMUSG00000073406/ENSMUSG00000061232/novel.211/ENSMUSG00000083534/ENSMUSG00000030287/ENSMUSG00000085754/ENSMUSG00000087231/ENSMUSG00000038569/ENSMUSG00000009647/ENSMUSG00000028991/ENSMUSG00000027804/ENSMUSG00000044167/ENSMUSG00000032409/ENSMUSG00000036845/ENSMUSG00000086711/ENSMUSG00000097404/ENSMUSG00000024459	56	ENSMUSG00000079492/ENSMUSG00000079507/ENSMUSG00000079491/ENSMUSG00000091705/ENSMUSG00000060550/ENSMUSG00000023067/ENSMUSG00000067235/ENSMUSG00000039239/ENSMUSG00000035929/ENSMUSG00000121510/ENSMUSG00000067212/ENSMUSG00000019942/ENSMUSG00000004864/ENSMUSG00000118665/ENSMUSG00000073409/ENSMUSG00000032440/novel.191/ENSMUSG00000031490/ENSMUSG00000016528/ENSMUSG00000036438/ENSMUSG00000033016/ENSMUSG00…
mmu05225	Hepatocellular carcinoma	65/2482	214/10747	0.00800875	0.0759687	ENSMUSG00000022382/ENSMUSG00000009376/ENSMUSG00000036856/ENSMUSG00000062825/ENSMUSG00000005533/ENSMUSG00000023067/ENSMUSG00000039239/ENSMUSG00000052889/ENSMUSG00000113263/ENSMUSG00000002109/ENSMUSG00000044674/ENSMUSG00000059195/ENSMUSG00000022297/ENSMUSG00000087231/ENSMUSG00000001127/ENSMUSG00000028864/ENSMUSG00000009406/ENSMUSG00000116250/ENSMUSG00000032440/ENSMUSG00000081121/ENSMUSG00000070526/…	Wnt7b/Met/Wnt4/Actg1/Igf1r/Cdkn1a/Tgfb2/Prkcb/Gm4811/Ddb2/Fzd1/Gm12715/Fzd6/E230016M11Rik/Araf/Hgf/Elk1/Gm34939/Tgfbr2/Gm12791/Peg12/Dpf3/Gstm5/Mtor/Wnt11/Bak1/Tcf7/Wnt5a/Shc1/Plcg1/Gm8399/Bad/Fzd7/Wnt10a/Frat1/Gadd45g/Gm27206/Wnt6/Fzd9/Map2k2/Fzd2/Map2k1/Gstp-ps/Bax/Prkca/Bcl2l1/Pik3cd/Gm15482/Trp53-ps/Tgfbr1/Gstm7/Polk/Gsta4/Apc2/Braf/Cdk4/Gm6665/Gsta1/Txnrd2/Lrp5/Gm8494/Mgst1/Arid1a/Hras/Akt2-…	mmu:22422/mmu:17295/mmu:22417/mmu:11465/mmu:16001/mmu:12575/mmu:21808/mmu:18751/mmu:57376/mmu:107986/mmu:14362/mmu:11465/mmu:14368/mmu:13197/mmu:11836/mmu:15234/mmu:13712/mmu:83797/mmu:21813/mmu:14784/mmu:27412/mmu:70127/mmu:14866/mmu:56717/mmu:22411/mmu:12018/mmu:21414/mmu:22418/mmu:20416/mmu:18803/mmu:11465/mmu:12015/mmu:14369/mmu:22409/mmu:14296/mmu:23882/mmu:18803/mmu:22420/mmu:14371/mmu:2639…	65	20	ENSMUSG00000005533/ENSMUSG00000002109/ENSMUSG00000087231/ENSMUSG00000001127/ENSMUSG00000009406/ENSMUSG00000116250/ENSMUSG00000021221/ENSMUSG00000028991/ENSMUSG00000021994/ENSMUSG00000016933/ENSMUSG00000067199/ENSMUSG00000098889/ENSMUSG00000050965/ENSMUSG00000086711/ENSMUSG00000004035/ENSMUSG00000021668/ENSMUSG00000020135/ENSMUSG00000002413/ENSMUSG00000075704/ENSMUSG00000007880	45	ENSMUSG00000022382/ENSMUSG00000009376/ENSMUSG00000036856/ENSMUSG00000062825/ENSMUSG00000023067/ENSMUSG00000039239/ENSMUSG00000052889/ENSMUSG00000113263/ENSMUSG00000044674/ENSMUSG00000059195/ENSMUSG00000022297/ENSMUSG00000028864/ENSMUSG00000032440/ENSMUSG00000081121/ENSMUSG00000070526/ENSMUSG00000004032/ENSMUSG00000015957/ENSMUSG00000057789/ENSMUSG00000000782/ENSMUSG00000042626/ENSMUSG00000043889/…
mmu05170	Human immunodeficiency virus 1 infection	86/2482	295/10747	0.00860841	0.0793887	ENSMUSG00000079492/ENSMUSG00000073406/ENSMUSG00000079507/ENSMUSG00000061232/novel.211/ENSMUSG00000079491/ENSMUSG00000083534/ENSMUSG00000091705/ENSMUSG00000060550/ENSMUSG00000024349/ENSMUSG00000067235/ENSMUSG00000030287/ENSMUSG00000052889/ENSMUSG00000035929/ENSMUSG00000033220/ENSMUSG00000060802/ENSMUSG00000079227/ENSMUSG00000121510/ENSMUSG00000002033/ENSMUSG00000067212/ENSMUSG00000019942/ENSMUSG00…	Gm11127/H2-Bl/H2-Q1/H2-K1/-/H2-T10/H2-M6-ps/H2-Q2/H2-Q7/Sting1/H2-Q10/Itpr2/Prkcb/H2-Q4/Rac2/B2m/Ccr5/ENSMUSG00000121510/Cd3g/H2-T23/Cdk1/Mapk13/H2-Q6/Cfl1/Cd3d/Irf3/-/Rnf7/Gnai2/Myd88/Tnfrsf1a/Pak3/Mtor/Calm2/Bak1/Nfatc1/Ap1s1/Trim30d/Fasl/Plcg1/Gm45226/Bid/Atr/Bad/Tap2/Pak6/Ddb1/Gm27206/Ccnb2/Gng11/Tlr4/Tradd/Map2k2/Tlr2/Gm4992/Gm19498/H2-Q5/Map2k1/Gnaq/Bax/H2-D1/Prkca/Bcl2l1/Pik3cd/Gng2/Gm3150…	mmu:100529082/mmu:14963/mmu:15006/mmu:14972/mmu:69717/mmu:15024/mmu:15007/mmu:15013/mmu:15018/mmu:72512/mmu:15007/mmu:16439/mmu:18751/mmu:15015/mmu:19354/mmu:12010/mmu:12774/mmu:69717/mmu:12502/mmu:15040/mmu:12534/mmu:26415/mmu:110557/mmu:12631/mmu:12500/mmu:54131/mmu:110558/mmu:19823/mmu:14678/mmu:17874/mmu:21937/mmu:18481/mmu:56717/mmu:12315/mmu:12018/mmu:18018/mmu:11769/mmu:209387/mmu:14103/mm…	86	20	ENSMUSG00000073406/ENSMUSG00000061232/novel.211/ENSMUSG00000083534/ENSMUSG00000030287/ENSMUSG00000003184/ENSMUSG00000031284/ENSMUSG00000028991/ENSMUSG00000016933/ENSMUSG00000108691/ENSMUSG00000032409/ENSMUSG00000074923/ENSMUSG00000098889/ENSMUSG00000084110/ENSMUSG00000024639/ENSMUSG00000050965/ENSMUSG00000078143/ENSMUSG00000097073/ENSMUSG00000024459/ENSMUSG00000049832	66	ENSMUSG00000079492/ENSMUSG00000079507/ENSMUSG00000079491/ENSMUSG00000091705/ENSMUSG00000060550/ENSMUSG00000024349/ENSMUSG00000067235/ENSMUSG00000052889/ENSMUSG00000035929/ENSMUSG00000033220/ENSMUSG00000060802/ENSMUSG00000079227/ENSMUSG00000121510/ENSMUSG00000002033/ENSMUSG00000067212/ENSMUSG00000019942/ENSMUSG00000004864/ENSMUSG00000073409/ENSMUSG00000056201/ENSMUSG00000032094/novel.191/ENSMUSG00…
mmu04730	Long-term depression	24/2482	66/10747	0.0101116	0.0907312	ENSMUSG00000005533/ENSMUSG00000040061/ENSMUSG00000030592/ENSMUSG00000030287/ENSMUSG00000052889/ENSMUSG00000098488/ENSMUSG00000029334/ENSMUSG00000051177/ENSMUSG00000001127/ENSMUSG00000032562/ENSMUSG00000033981/ENSMUSG00000020524/ENSMUSG00000056220/ENSMUSG00000000149/ENSMUSG00000056687/ENSMUSG00000035027/ENSMUSG00000007564/ENSMUSG00000004936/ENSMUSG00000024639/ENSMUSG00000020349/ENSMUSG00000050965/…	Igf1r/Plcb2/Ryr1/Itpr2/Prkcb/Pla2g4b/Prkg2/Plcb1/Araf/Gnai2/Gria2/Gria1/Pla2g4a/Gna12/Gm11696/Map2k2/Ppp2r1a/Map2k1/Gnaq/Ppp2ca/Prkca/Braf/Gnai3/Hras	mmu:16001/mmu:18796/mmu:20190/mmu:16439/mmu:18751/mmu:211429/mmu:19092/mmu:18795/mmu:11836/mmu:14678/mmu:14800/mmu:14799/mmu:18783/mmu:14673/mmu:14674/mmu:26396/mmu:51792/mmu:26395/mmu:14682/mmu:19052/mmu:18750/mmu:109880/mmu:14679/mmu:15461	24	11	ENSMUSG00000005533/ENSMUSG00000040061/ENSMUSG00000030592/ENSMUSG00000030287/ENSMUSG00000098488/ENSMUSG00000001127/ENSMUSG00000033981/ENSMUSG00000056687/ENSMUSG00000024639/ENSMUSG00000050965/ENSMUSG00000002413	13	ENSMUSG00000052889/ENSMUSG00000029334/ENSMUSG00000051177/ENSMUSG00000032562/ENSMUSG00000020524/ENSMUSG00000056220/ENSMUSG00000000149/ENSMUSG00000035027/ENSMUSG00000007564/ENSMUSG00000004936/ENSMUSG00000020349/ENSMUSG00000000001/ENSMUSG00000025499
mmu04934	Cushing syndrome	56/2482	183/10747	0.0112117	0.0977144	ENSMUSG00000022382/ENSMUSG00000023034/ENSMUSG00000036856/ENSMUSG00000003555/ENSMUSG00000023067/ENSMUSG00000040061/ENSMUSG00000030287/ENSMUSG00000031574/ENSMUSG00000045569/ENSMUSG00000028551/ENSMUSG00000053819/ENSMUSG00000044674/ENSMUSG00000051177/ENSMUSG00000022297/ENSMUSG00000003031/ENSMUSG00000032562/ENSMUSG00000049686/ENSMUSG00000015957/ENSMUSG00000106456/ENSMUSG00000000782/ENSMUSG00000024112/…	Wnt7b/Nr4a1/Wnt4/Cyp17a1/Cdkn1a/Plcb2/Itpr2/Star/Mc2r/Cdkn2c/Camk2d/Fzd1/Plcb1/Fzd6/Cdkn1b/Gnai2/Orai1/Wnt11/Gm9678/Tcf7/Cacna1h/Creb3/Wnt5a/Atf6b/Atf4/Nceh1/Fzd7/Wnt10a/Agt/Kcnk3/Kcna4/Mrap/Creb3l1/Wnt6/Fzd9/Map2k2/Fzd2/Creb3l2/Kmt2d/Camk2g/Map2k1/Gnaq/Adcy4/Gm15482/Ccne1/Gm39326/Aip/Cyp11b1/Gm15382/Adcy2/Creb3l3/Apc2/Braf/Cdk4/Gnai3/Kmt2a	mmu:22422/mmu:15370/mmu:22417/mmu:13074/mmu:12575/mmu:18796/mmu:16439/mmu:20845/mmu:17200/mmu:12580/mmu:108058/mmu:14362/mmu:18795/mmu:14368/mmu:12576/mmu:14678/mmu:109305/mmu:22411/mmu:100043456/mmu:21414/mmu:58226/mmu:12913/mmu:22418/mmu:12915/mmu:11911/mmu:320024/mmu:14369/mmu:22409/mmu:11606/mmu:16527/mmu:16492/mmu:77037/mmu:26427/mmu:22420/mmu:14371/mmu:26396/mmu:57265/mmu:208647/mmu:381022/…	56	22	ENSMUSG00000040061/ENSMUSG00000030287/ENSMUSG00000031574/ENSMUSG00000003031/ENSMUSG00000106456/ENSMUSG00000024112/ENSMUSG00000021994/ENSMUSG00000027698/ENSMUSG00000049265/ENSMUSG00000042604/ENSMUSG00000038648/ENSMUSG00000048154/ENSMUSG00000021820/ENSMUSG00000024639/ENSMUSG00000022220/ENSMUSG00000086711/ENSMUSG00000110773/ENSMUSG00000083083/ENSMUSG00000035041/ENSMUSG00000020135/ENSMUSG00000002413/…	34	ENSMUSG00000022382/ENSMUSG00000023034/ENSMUSG00000036856/ENSMUSG00000003555/ENSMUSG00000023067/ENSMUSG00000045569/ENSMUSG00000028551/ENSMUSG00000053819/ENSMUSG00000044674/ENSMUSG00000051177/ENSMUSG00000022297/ENSMUSG00000032562/ENSMUSG00000049686/ENSMUSG00000015957/ENSMUSG00000000782/ENSMUSG00000028466/ENSMUSG00000015461/ENSMUSG00000042406/ENSMUSG00000041075/ENSMUSG00000026167/ENSMUSG00000031980/…
mmu00534	Glycosaminoglycan biosynthesis - heparan sulfate / heparin	2482-12-01	27/10747	0.0114785	0.0977144	ENSMUSG00000030657/ENSMUSG00000053465/ENSMUSG00000061731/ENSMUSG00000027198/ENSMUSG00000040151/ENSMUSG00000045216/ENSMUSG00000054008/ENSMUSG00000020868/ENSMUSG00000032252/ENSMUSG00000062184/ENSMUSG00000027963/ENSMUSG00000039308	Xylt1/Hs6st3/Ext1/Ext2/Hs2st1/Hs6st1/Ndst1/Xylt2/Glce/Hs6st2/Extl2/Ndst2	mmu:233781/mmu:50787/mmu:14042/mmu:14043/mmu:23908/mmu:50785/mmu:15531/mmu:217119/mmu:93683/mmu:50786/mmu:58193/mmu:17423	12	4	ENSMUSG00000030657/ENSMUSG00000053465/ENSMUSG00000045216/ENSMUSG00000039308	8	ENSMUSG00000061731/ENSMUSG00000027198/ENSMUSG00000040151/ENSMUSG00000054008/ENSMUSG00000020868/ENSMUSG00000032252/ENSMUSG00000062184/ENSMUSG00000027963
mmu05012	Parkinson disease	134/2482	489/10747	0.0130258	0.108115	ENSMUSG00000025094/ENSMUSG00000018411/ENSMUSG00000063354/ENSMUSG00000072235/ENSMUSG00000027078/ENSMUSG00000117327/ENSMUSG00000082809/ENSMUSG00000030287/ENSMUSG00000058672/ENSMUSG00000001473/ENSMUSG00000084140/ENSMUSG00000062380/ENSMUSG00000030785/ENSMUSG00000036330/ENSMUSG00000005779/ENSMUSG00000053819/ENSMUSG00000082283/ENSMUSG00000069744/ENSMUSG00000068749/ENSMUSG00000085401/ENSMUSG00000105395/…	Slc18a2/Mapt/Slc39a4/Tuba1a/Ube2l6/Gm6467/Gm14150/Itpr2/Tubb2a/Tubb6/Gm14000/Tubb3/Cox6a2/Slc18a1/Psmb4/Camk2d/Gm14472/Psmb3/Psma5/Slc39a1-ps/Gm42672/Ndufa11/Slc39a1/Gnai2/Gm10250/Psmc3/Gm5436/Mcu/Cox7a2l/Calm2/Psmd13/Tubb5/Gm29216/Tuba1b/Psma7/Ndufa8/Psmd2/Psmd1/Psmb5/Gm14830/Atf4/Gm6969/Gm14810/Plcg1/Gm45226/Rps27a-ps2/Ndufb9/Gm13835/Gm5560/Ube2g2/Tuba4a/A730017L22Rik/Rps27a/Psmc4/Slc25a4/Gm322…	mmu:214084/mmu:17762/mmu:72027/mmu:22142/mmu:56791/mmu:26446/mmu:22143/mmu:16439/mmu:22151/mmu:67951/mmu:78294/mmu:22152/mmu:12862/mmu:110877/mmu:19172/mmu:108058/mmu:71679/mmu:26446/mmu:26442/mmu:30791/mmu:100042503/mmu:69875/mmu:30791/mmu:14678/mmu:71679/mmu:19182/mmu:28080/mmu:215999/mmu:20463/mmu:12315/mmu:23997/mmu:22154/mmu:17708/mmu:22143/mmu:26444/mmu:68375/mmu:21762/mmu:70247/mmu:19173/m…	134	24	ENSMUSG00000025094/ENSMUSG00000018411/ENSMUSG00000030287/ENSMUSG00000084140/ENSMUSG00000036330/ENSMUSG00000082283/ENSMUSG00000105395/ENSMUSG00000009647/ENSMUSG00000081418/ENSMUSG00000083603/ENSMUSG00000016933/ENSMUSG00000108691/ENSMUSG00000085566/ENSMUSG00000098889/ENSMUSG00000021820/ENSMUSG00000051811/ENSMUSG00000101501/ENSMUSG00000071369/ENSMUSG00000083832/ENSMUSG00000108573/ENSMUSG00000002416/…	110	ENSMUSG00000063354/ENSMUSG00000072235/ENSMUSG00000027078/ENSMUSG00000117327/ENSMUSG00000082809/ENSMUSG00000058672/ENSMUSG00000001473/ENSMUSG00000062380/ENSMUSG00000030785/ENSMUSG00000005779/ENSMUSG00000053819/ENSMUSG00000069744/ENSMUSG00000068749/ENSMUSG00000085401/ENSMUSG00000002379/ENSMUSG00000052310/ENSMUSG00000032562/ENSMUSG00000068706/ENSMUSG00000002102/ENSMUSG00000042962/ENSMUSG00000024248/…
mmu04010	MAPK signaling pathway	96/2482	339/10747	0.01343	0.108122	ENSMUSG00000009376/ENSMUSG00000023034/ENSMUSG00000018411/ENSMUSG00000030849/ENSMUSG00000005533/ENSMUSG00000030203/ENSMUSG00000039239/ENSMUSG00000052889/ENSMUSG00000024163/ENSMUSG00000117278/ENSMUSG00000031853/ENSMUSG00000033220/ENSMUSG00000098488/ENSMUSG00000118668/ENSMUSG00000032946/ENSMUSG00000004864/ENSMUSG00000020190/ENSMUSG00000087231/ENSMUSG00000001127/ENSMUSG00000028864/ENSMUSG00000022144/…	Met/Nr4a1/Mapt/Fgfr2/Igf1r/Dusp16/Tgfb2/Prkcb/Mapk8ip3/Gm36684/Map3k21/Rac2/Pla2g4b/Rps6ka4/Rasgrp2/Mapk13/Mknk2/E230016M11Rik/Araf/Hgf/Gdnf/Flnc/Ptpn7/Elk1/Rps6ka1/Angpt4/Tgfbr2/Dusp2/Pdgfra/Ntf5/Gm12791/Csf1r/Arrb1/Map3k9/Myd88/Tnfrsf1a/Mapkapk2/Rps6ka2/Ret/Fgf17/Hspa1a/Il1rap/Nfatc1/Map3k6/Cacna1h/Cacnb1/Rasgrf1/Map3k1/Atf4/Fasl/Dusp10/Dusp4/Cacna1e/Rras2/Erbb2/Gadd45g/Fgf7/Fgfr1/Hspa1b/Mapkap…	mmu:17295/mmu:15370/mmu:17762/mmu:14183/mmu:16001/mmu:70686/mmu:21808/mmu:18751/mmu:30957/mmu:20112/mmu:234878/mmu:19354/mmu:211429/mmu:56613/mmu:19395/mmu:26415/mmu:17347/mmu:13197/mmu:11836/mmu:15234/mmu:14573/mmu:68794/mmu:320139/mmu:13712/mmu:20111/mmu:11602/mmu:21813/mmu:13537/mmu:18595/mmu:78405/mmu:14784/mmu:12978/mmu:109689/mmu:338372/mmu:17874/mmu:21937/mmu:17164/mmu:20112/mmu:19713/mmu:…	96	32	ENSMUSG00000018411/ENSMUSG00000005533/ENSMUSG00000030203/ENSMUSG00000024163/ENSMUSG00000031853/ENSMUSG00000098488/ENSMUSG00000032946/ENSMUSG00000087231/ENSMUSG00000001127/ENSMUSG00000009406/ENSMUSG00000074121/ENSMUSG00000042724/ENSMUSG00000023809/ENSMUSG00000022101/ENSMUSG00000024112/ENSMUSG00000020882/ENSMUSG00000021754/ENSMUSG00000004110/ENSMUSG00000029454/ENSMUSG00000061130/ENSMUSG00000028017/…	64	ENSMUSG00000009376/ENSMUSG00000023034/ENSMUSG00000030849/ENSMUSG00000039239/ENSMUSG00000052889/ENSMUSG00000117278/ENSMUSG00000033220/ENSMUSG00000118668/ENSMUSG00000004864/ENSMUSG00000020190/ENSMUSG00000028864/ENSMUSG00000022144/ENSMUSG00000068699/ENSMUSG00000031506/ENSMUSG00000003644/ENSMUSG00000027460/ENSMUSG00000032440/ENSMUSG00000027368/ENSMUSG00000029231/ENSMUSG00000081121/ENSMUSG00000024621/…
mmu05165	Human papillomavirus infection	119/2482	430/10747	0.0136781	0.108122	ENSMUSG00000079492/ENSMUSG00000073406/ENSMUSG00000079507/ENSMUSG00000061232/novel.211/ENSMUSG00000022382/ENSMUSG00000079491/ENSMUSG00000032487/ENSMUSG00000041827/ENSMUSG00000083534/ENSMUSG00000036856/ENSMUSG00000092200/ENSMUSG00000091705/ENSMUSG00000026479/ENSMUSG00000095953/ENSMUSG00000060550/ENSMUSG00000023067/ENSMUSG00000067235/ENSMUSG00000042453/ENSMUSG00000026840/ENSMUSG00000035929/ENSMUSG00…	Gm11127/H2-Bl/H2-Q1/H2-K1/-/Wnt7b/H2-T10/Ptgs2/Oasl1/H2-M6-ps/Wnt4/Tnxa/H2-Q2/Lamc2/6030469F06Rik/H2-Q7/Cdkn1a/H2-Q10/Reln/Lamc3/H2-Q4/ENSMUSG00000121510/Col6a4/H2-T23/Fzd1/Thbs2/Gm17276/Itgb7/Fzd6/Cdkn1b/Itga5/Atp6v1g2/Atp6v0e2/H2-Q6/Irf3/Lfng/Dlg2/-/Gm12791/Pkm/Maml3/Tnfrsf1a/Eif4ebp1/Mtor/Wnt11/Ppp2r2b/Isg15/Bak1/Itgb5/Tcf7/Creb3/Wnt5a/Foxo1/Fasl/Gm6560/Atr/Bad/Ifnar1/Fzd7/Wnt10a/Llgl1/Col4a6/…	mmu:100529082/mmu:14963/mmu:15006/mmu:14972/mmu:69717/mmu:22422/mmu:15024/mmu:19225/mmu:231655/mmu:15007/mmu:22417/mmu:81877/mmu:15013/mmu:16782/mmu:16779/mmu:15018/mmu:12575/mmu:15007/mmu:19699/mmu:23928/mmu:15015/mmu:69717/mmu:68553/mmu:15040/mmu:14362/mmu:21826/mmu:18131/mmu:16421/mmu:14368/mmu:12576/mmu:16402/mmu:66237/mmu:76252/mmu:110557/mmu:54131/mmu:16848/mmu:23859/mmu:110558/mmu:14784/mm…	119	35	ENSMUSG00000073406/ENSMUSG00000061232/novel.211/ENSMUSG00000083534/ENSMUSG00000095953/ENSMUSG00000026840/ENSMUSG00000032572/ENSMUSG00000097305/ENSMUSG00000003031/ENSMUSG00000024403/ENSMUSG00000039347/ENSMUSG00000003184/ENSMUSG00000028991/ENSMUSG00000021994/ENSMUSG00000044167/ENSMUSG00000032409/ENSMUSG00000031273/ENSMUSG00000113491/ENSMUSG00000028238/ENSMUSG00000039084/ENSMUSG00000028017/ENSMUSG00…	84	ENSMUSG00000079492/ENSMUSG00000079507/ENSMUSG00000022382/ENSMUSG00000079491/ENSMUSG00000032487/ENSMUSG00000041827/ENSMUSG00000036856/ENSMUSG00000092200/ENSMUSG00000091705/ENSMUSG00000026479/ENSMUSG00000060550/ENSMUSG00000023067/ENSMUSG00000067235/ENSMUSG00000042453/ENSMUSG00000035929/ENSMUSG00000121510/ENSMUSG00000067212/ENSMUSG00000044674/ENSMUSG00000023885/ENSMUSG00000001281/ENSMUSG00000022297/…
mmu05142	Chagas disease	37/2482	115/10747	0.0158327	0.117609	ENSMUSG00000035042/ENSMUSG00000040061/ENSMUSG00000039239/ENSMUSG00000035352/ENSMUSG00000036905/ENSMUSG00000034792/ENSMUSG00000002033/ENSMUSG00000004864/ENSMUSG00000051177/ENSMUSG00000036896/ENSMUSG00000060459/ENSMUSG00000036887/ENSMUSG00000032440/ENSMUSG00000032094/ENSMUSG00000032562/ENSMUSG00000032508/ENSMUSG00000024164/ENSMUSG00000030341/ENSMUSG00000024500/ENSMUSG00000022965/ENSMUSG00000000817/…	Ccl5/Plcb2/Tgfb2/Ccl12/C1qb/Gna15/Cd3g/Mapk13/Plcb1/C1qc/Kng2/C1qa/Tgfbr2/Cd3d/Gnai2/Myd88/C3/Tnfrsf1a/Ppp2r2b/Ifngr2/Fasl/Gm19221/Tlr4/Tlr2/Ppp2r1a/Gnaq/Ppp2ca/Pik3cd/Tgfbr1/Cd3e/Ifng/Tlr6/Gnai3/Mapk14/Akt2-ps/Nos2/Ifngr1	mmu:20304/mmu:18796/mmu:21808/mmu:20293/mmu:12260/mmu:14676/mmu:12502/mmu:26415/mmu:18795/mmu:12262/mmu:16644/mmu:12259/mmu:21813/mmu:12500/mmu:14678/mmu:17874/mmu:12266/mmu:21937/mmu:72930/mmu:15980/mmu:14103/mmu:71978/mmu:21898/mmu:24088/mmu:51792/mmu:14682/mmu:19052/mmu:18707/mmu:21812/mmu:12501/mmu:15978/mmu:21899/mmu:14679/mmu:26416/mmu:11652/mmu:18126/mmu:15979	37	4	ENSMUSG00000040061/ENSMUSG00000113491/ENSMUSG00000024639/ENSMUSG00000020826	33	ENSMUSG00000035042/ENSMUSG00000039239/ENSMUSG00000035352/ENSMUSG00000036905/ENSMUSG00000034792/ENSMUSG00000002033/ENSMUSG00000004864/ENSMUSG00000051177/ENSMUSG00000036896/ENSMUSG00000060459/ENSMUSG00000036887/ENSMUSG00000032440/ENSMUSG00000032094/ENSMUSG00000032562/ENSMUSG00000032508/ENSMUSG00000024164/ENSMUSG00000030341/ENSMUSG00000024500/ENSMUSG00000022965/ENSMUSG00000000817/ENSMUSG00000039005/…
mmu04921	Oxytocin signaling pathway	57/2482	190/10747	0.0160727	0.117609	ENSMUSG00000026824/ENSMUSG00000032487/ENSMUSG00000062825/ENSMUSG00000049112/ENSMUSG00000023067/ENSMUSG00000040061/ENSMUSG00000030592/ENSMUSG00000030287/ENSMUSG00000052889/ENSMUSG00000039824/ENSMUSG00000098488/ENSMUSG00000053819/ENSMUSG00000051177/ENSMUSG00000027646/ENSMUSG00000059195/ENSMUSG00000009406/ENSMUSG00000086769/ENSMUSG00000032562/ENSMUSG00000020573/ENSMUSG00000041695/ENSMUSG00000046207/…	Kcnj3/Ptgs2/Actg1/Oxtr/Cdkn1a/Plcb2/Ryr1/Itpr2/Prkcb/Myl6b/Pla2g4b/Camk2d/Plcb1/Src/Gm12715/Elk1/Gm15587/Gnai2/Pik3cg/Kcnj2/Pik3r6/Calm2/Nfatc1/Trpm2/Cacnb1/Npr2/Gm8399/Prkag3/Ppp1ca/Cd38/Prkab2/Pla2g4a/Gm5526/Map2k2/Cacng1/Camk2g/Map2k5/Rcan1/Map2k1/Gnaq/Gm15774/Ppp1r12a/Adcy4/Prkca/Adcy2/Cacna2d3/Camkk2/Mylk4/Gm5915/Eef2/Gnai3/Eef2k/Gm11400/Gm8894/Cacng7/Hras/Calm1	mmu:16519/mmu:19225/mmu:11465/mmu:18430/mmu:12575/mmu:18796/mmu:20190/mmu:16439/mmu:18751/mmu:216459/mmu:211429/mmu:108058/mmu:18795/mmu:20779/mmu:11465/mmu:13712/mmu:18127/mmu:14678/mmu:30955/mmu:16518/mmu:104709/mmu:12315/mmu:18018/mmu:28240/mmu:12295/mmu:230103/mmu:11465/mmu:241113/mmu:19045/mmu:12494/mmu:108097/mmu:18783/mmu:17904/mmu:26396/mmu:12299/mmu:12325/mmu:23938/mmu:54720/mmu:26395/mm…	57	24	ENSMUSG00000026824/ENSMUSG00000049112/ENSMUSG00000040061/ENSMUSG00000030592/ENSMUSG00000030287/ENSMUSG00000039824/ENSMUSG00000098488/ENSMUSG00000009406/ENSMUSG00000086769/ENSMUSG00000046207/ENSMUSG00000020882/ENSMUSG00000028469/ENSMUSG00000006542/ENSMUSG00000038205/ENSMUSG00000021820/ENSMUSG00000024639/ENSMUSG00000085118/ENSMUSG00000019907/ENSMUSG00000022220/ENSMUSG00000050965/ENSMUSG00000029471/…	33	ENSMUSG00000032487/ENSMUSG00000062825/ENSMUSG00000023067/ENSMUSG00000052889/ENSMUSG00000053819/ENSMUSG00000051177/ENSMUSG00000027646/ENSMUSG00000059195/ENSMUSG00000032562/ENSMUSG00000020573/ENSMUSG00000041695/ENSMUSG00000036438/ENSMUSG00000033016/ENSMUSG00000009292/ENSMUSG00000043889/ENSMUSG00000040385/ENSMUSG00000029084/ENSMUSG00000056220/ENSMUSG00000084817/ENSMUSG00000035027/ENSMUSG00000020722/…
mmu05150	Staphylococcus aureus infection	27/2482	79/10747	0.0162431	0.117609	ENSMUSG00000023043/ENSMUSG00000073418/ENSMUSG00000036322/ENSMUSG00000037649/ENSMUSG00000030830/ENSMUSG00000055172/ENSMUSG00000084890/ENSMUSG00000037548/ENSMUSG00000020911/ENSMUSG00000028979/ENSMUSG00000036905/ENSMUSG00000038521/ENSMUSG00000036896/ENSMUSG00000036887/ENSMUSG00000049130/ENSMUSG00000026580/ENSMUSG00000000290/ENSMUSG00000024164/ENSMUSG00000015947/ENSMUSG00000090231/ENSMUSG00000060586/…	Krt18/C4b/H2-Ea/H2-DMa/Itgal/C1ra/A830036E02Rik/H2-DMb2/Krt19/Masp2/C1qb/C1s1/C1qc/C1qa/C5ar1/Selp/Itgb2/C3/Fcgr1/Cfb/H2-Eb1/Fcgr3/C3ar1/Krt14/Icam1/Fcgr2b/Gm16332	mmu:16668/mmu:12268/mmu:100504404/mmu:14998/mmu:16408/mmu:50909/mmu:268482/mmu:15000/mmu:16669/mmu:17175/mmu:12260/mmu:50908/mmu:12262/mmu:12259/mmu:12273/mmu:20344/mmu:16414/mmu:12266/mmu:14129/mmu:14962/mmu:14969/mmu:14131/mmu:12267/mmu:16664/mmu:15894/mmu:14130/mmu:12628	27	4	ENSMUSG00000084890/ENSMUSG00000028979/ENSMUSG00000090231/ENSMUSG00000089991	23	ENSMUSG00000023043/ENSMUSG00000073418/ENSMUSG00000036322/ENSMUSG00000037649/ENSMUSG00000030830/ENSMUSG00000055172/ENSMUSG00000037548/ENSMUSG00000020911/ENSMUSG00000036905/ENSMUSG00000038521/ENSMUSG00000036896/ENSMUSG00000036887/ENSMUSG00000049130/ENSMUSG00000026580/ENSMUSG00000000290/ENSMUSG00000024164/ENSMUSG00000015947/ENSMUSG00000060586/ENSMUSG00000059498/ENSMUSG00000040552/ENSMUSG00000045545/…
mmu04144	Endocytosis	104/2482	373/10747	0.0163569	0.117609	ENSMUSG00000079492/ENSMUSG00000073406/ENSMUSG00000067017/ENSMUSG00000079507/ENSMUSG00000061232/novel.211/ENSMUSG00000079491/ENSMUSG00000068227/ENSMUSG00000047547/ENSMUSG00000083534/ENSMUSG00000030849/ENSMUSG00000091705/ENSMUSG00000001240/ENSMUSG00000082319/ENSMUSG00000005533/ENSMUSG00000060550/ENSMUSG00000031600/ENSMUSG00000067235/ENSMUSG00000017639/ENSMUSG00000073985/ENSMUSG00000006276/ENSMUSG00…	Gm11127/H2-Bl/Capza1-ps1/H2-Q1/H2-K1/-/H2-T10/Il2rb/Cltb/H2-M6-ps/Fgfr2/H2-Q2/Ramp2/Actr3-ps/Igf1r/H2-Q7/Vps37a/H2-Q10/Rab11fip4/Gm10602/Eps15l1/Folr1/Gm5637/Arfgef1/Arpc1b/H2-Q4/Ccr5/ENSMUSG00000121510/H2-T23/Snx10/-/Src/Vps35/Arf2/H2-Q6/Arpc1a/Tgfbr2/Pdgfra/Gm5920/-/Actr3b/Arrb1/Gm16185/Capzb/Gm8717/Hspa1a/Vps37b/Vps37c/Ap2m1-ps/3222401L13Rik/Ap2m1/Psd2/Cyth4/Ldlrap1/Spg21/Il2rg/Ap2a1/Rab11fip2…	mmu:100529082/mmu:14963/mmu:12343/mmu:15006/mmu:14972/mmu:69717/mmu:15024/mmu:16185/mmu:74325/mmu:15007/mmu:14183/mmu:15013/mmu:28084/mmu:74117/mmu:16001/mmu:15018/mmu:52348/mmu:15007/mmu:268451/mmu:14276/mmu:13859/mmu:14275/mmu:11867/mmu:211673/mmu:11867/mmu:15015/mmu:12774/mmu:69717/mmu:15040/mmu:17999/mmu:17999/mmu:20779/mmu:65114/mmu:11841/mmu:110557/mmu:56443/mmu:21813/mmu:18595/mmu:12343/mm…	104	27	ENSMUSG00000073406/ENSMUSG00000061232/novel.211/ENSMUSG00000083534/ENSMUSG00000005533/ENSMUSG00000031600/ENSMUSG00000017639/ENSMUSG00000073985/ENSMUSG00000006276/ENSMUSG00000001827/ENSMUSG00000067851/novel.322/ENSMUSG00000084911/ENSMUSG00000048832/ENSMUSG00000073590/ENSMUSG00000024347/ENSMUSG00000040022/ENSMUSG00000103556/ENSMUSG00000040797/ENSMUSG00000052783/ENSMUSG00000107577/ENSMUSG00000027255…	77	ENSMUSG00000079492/ENSMUSG00000067017/ENSMUSG00000079507/ENSMUSG00000079491/ENSMUSG00000068227/ENSMUSG00000047547/ENSMUSG00000030849/ENSMUSG00000091705/ENSMUSG00000001240/ENSMUSG00000082319/ENSMUSG00000060550/ENSMUSG00000067235/ENSMUSG00000046993/ENSMUSG00000029622/ENSMUSG00000035929/ENSMUSG00000079227/ENSMUSG00000121510/ENSMUSG00000067212/ENSMUSG00000038301/ENSMUSG00000027646/ENSMUSG00000031696/…
mmu00532	Glycosaminoglycan biosynthesis - chondroitin sulfate / dermatan sulfate	2482-11-01	25/10747	0.0166495	0.117609	ENSMUSG00000036599/ENSMUSG00000030657/ENSMUSG00000039497/ENSMUSG00000038181/ENSMUSG00000032997/ENSMUSG00000032640/ENSMUSG00000020868/ENSMUSG00000034612/ENSMUSG00000058152/ENSMUSG00000074916/ENSMUSG00000038702	Chst12/Xylt1/Dse/Chpf2/Chpf/Chsy1/Xylt2/Chst11/Chsy3/Chst14/Dsel	mmu:59031/mmu:233781/mmu:212898/mmu:100910/mmu:74241/mmu:269941/mmu:217119/mmu:58250/mmu:78923/mmu:72136/mmu:319901	11	1	ENSMUSG00000030657	10	ENSMUSG00000036599/ENSMUSG00000039497/ENSMUSG00000038181/ENSMUSG00000032997/ENSMUSG00000032640/ENSMUSG00000020868/ENSMUSG00000034612/ENSMUSG00000058152/ENSMUSG00000074916/ENSMUSG00000038702
mmu05140	Leishmaniasis	32/2482	98/10747	0.0190727	0.12994	ENSMUSG00000036322/ENSMUSG00000032487/ENSMUSG00000037649/ENSMUSG00000037548/ENSMUSG00000039239/ENSMUSG00000052889/ENSMUSG00000004864/ENSMUSG00000006519/ENSMUSG00000009406/ENSMUSG00000015950/ENSMUSG00000000290/ENSMUSG00000032508/ENSMUSG00000024164/ENSMUSG00000015947/ENSMUSG00000117822/ENSMUSG00000022965/ENSMUSG00000060586/ENSMUSG00000117875/ENSMUSG00000071715/ENSMUSG00000015340/ENSMUSG00000059498/…	H2-Ea/Ptgs2/H2-DMa/H2-DMb2/Tgfb2/Prkcb/Mapk13/Cyba/Elk1/Ncf1/Itgb2/Myd88/C3/Fcgr1/Eef1a1-ps1/Ifngr2/H2-Eb1/Gm6789/Ncf4/Cybb/Fcgr3/Itgb1/Eef1a1/Tlr4/Gm13456/Tlr2/Nfkbib/Ifng/Gm5869/Mapk14/Nos2/Ifngr1	mmu:100504404/mmu:19225/mmu:14998/mmu:15000/mmu:21808/mmu:18751/mmu:26415/mmu:13057/mmu:13712/mmu:17969/mmu:16414/mmu:17874/mmu:12266/mmu:14129/mmu:13627/mmu:15980/mmu:14969/mmu:13627/mmu:17972/mmu:13058/mmu:14131/mmu:16412/mmu:13627/mmu:21898/mmu:13627/mmu:24088/mmu:18036/mmu:15978/mmu:13627/mmu:26416/mmu:18126/mmu:15979	32	2	ENSMUSG00000009406/ENSMUSG00000020826	30	ENSMUSG00000036322/ENSMUSG00000032487/ENSMUSG00000037649/ENSMUSG00000037548/ENSMUSG00000039239/ENSMUSG00000052889/ENSMUSG00000004864/ENSMUSG00000006519/ENSMUSG00000015950/ENSMUSG00000000290/ENSMUSG00000032508/ENSMUSG00000024164/ENSMUSG00000015947/ENSMUSG00000117822/ENSMUSG00000022965/ENSMUSG00000060586/ENSMUSG00000117875/ENSMUSG00000071715/ENSMUSG00000015340/ENSMUSG00000059498/ENSMUSG00000025809/…
mmu04148	Efferocytosis	56/2482	188/10747	0.019496	0.12994	ENSMUSG00000032487/ENSMUSG00000035459/ENSMUSG00000024593/ENSMUSG00000031903/ENSMUSG00000002602/ENSMUSG00000074968/ENSMUSG00000030203/ENSMUSG00000050370/ENSMUSG00000036905/ENSMUSG00000053819/ENSMUSG00000004864/ENSMUSG00000036896/ENSMUSG00000022912/ENSMUSG00000116940/ENSMUSG00000037685/ENSMUSG00000040249/ENSMUSG00000064210/ENSMUSG00000037752/ENSMUSG00000036887/ENSMUSG00000027368/ENSMUSG00000021298/…	Ptgs2/Stab2/Megf10/Pla2g15/Axl/Ano3/Dusp16/Ch25h/C1qb/Camk2d/Mapk13/C1qc/Pros1/Gm7450/Atp8a1/Lrp1/Ano6/Xkr8/C1qa/Dusp2/Gpr132/Gm17709/Tyro3/Mapkapk2/Panx1/Nfatc1/Itgb5/Lipa/Adam9/Alox5/Dusp4/Cd24a/Rab5c/Ptpn11/P2ry12/Sirpb1b/Gm26902/P2ry6/Map2k2/Itgb3/Camk2g/Map2k1/Atp11b/Rxra/Cx3cr1/Crk/Gm30970/Odc1/Adam10/Ptger4/S1pr1/Slc16a1/Ano4/Timd4/Rac1/Mapk14	mmu:19225/mmu:192188/mmu:70417/mmu:192654/mmu:26362/mmu:228432/mmu:70686/mmu:12642/mmu:12260/mmu:108058/mmu:26415/mmu:12262/mmu:19128/mmu:18263/mmu:11980/mmu:16971/mmu:105722/mmu:381560/mmu:12259/mmu:13537/mmu:56696/mmu:18263/mmu:22174/mmu:17164/mmu:55991/mmu:18018/mmu:16419/mmu:16889/mmu:11502/mmu:11689/mmu:319520/mmu:12484/mmu:19345/mmu:19247/mmu:70839/mmu:668101/mmu:12642/mmu:233571/mmu:26396/…	56	9	ENSMUSG00000035459/ENSMUSG00000074968/ENSMUSG00000030203/ENSMUSG00000037685/ENSMUSG00000037752/ENSMUSG00000091952/ENSMUSG00000021820/ENSMUSG00000037400/ENSMUSG00000035189	47	ENSMUSG00000032487/ENSMUSG00000024593/ENSMUSG00000031903/ENSMUSG00000002602/ENSMUSG00000050370/ENSMUSG00000036905/ENSMUSG00000053819/ENSMUSG00000004864/ENSMUSG00000036896/ENSMUSG00000022912/ENSMUSG00000116940/ENSMUSG00000040249/ENSMUSG00000064210/ENSMUSG00000036887/ENSMUSG00000027368/ENSMUSG00000021298/ENSMUSG00000027298/ENSMUSG00000016528/ENSMUSG00000031934/ENSMUSG00000033016/ENSMUSG00000022817/…
mmu05215	Prostate cancer	39/2482	124/10747	0.0197366	0.12994	ENSMUSG00000031538/ENSMUSG00000030849/ENSMUSG00000005640/ENSMUSG00000005533/ENSMUSG00000043613/ENSMUSG00000023067/ENSMUSG00000083899/ENSMUSG00000082896/ENSMUSG00000003031/ENSMUSG00000001127/ENSMUSG00000029231/ENSMUSG00000081121/ENSMUSG00000028991/ENSMUSG00000000782/ENSMUSG00000028466/ENSMUSG00000044167/ENSMUSG00000042406/ENSMUSG00000024959/ENSMUSG00000062312/ENSMUSG00000031565/ENSMUSG00000013089/…	Plat/Fgfr2/Insrr/Igf1r/Mmp3/Cdkn1a/Gm12346/Gm5844/Cdkn1b/Araf/Pdgfra/Gm12791/Mtor/Tcf7/Creb3/Foxo1/Atf4/Bad/Erbb2/Fgfr1/Etv5/Creb3l1/Hsp90b1/Map2k2/Egf/Creb3l2/Map2k1/Gstp-ps/Plau/Pdgfb/Pik3cd/Trp53-ps/Ccne1/Creb3l3/Braf/Gm9403/Gm16159/Hras/Akt2-ps	mmu:18791/mmu:14183/mmu:23920/mmu:16001/mmu:17392/mmu:12575/mmu:15519/mmu:15519/mmu:12576/mmu:11836/mmu:18595/mmu:14784/mmu:56717/mmu:21414/mmu:12913/mmu:56458/mmu:11911/mmu:12015/mmu:13866/mmu:14182/mmu:104156/mmu:26427/mmu:22027/mmu:26396/mmu:13645/mmu:208647/mmu:26395/mmu:14869/mmu:18792/mmu:18591/mmu:18707/mmu:22059/mmu:12447/mmu:208677/mmu:109880/mmu:15516/mmu:14182/mmu:15461/mmu:11652	39	13	ENSMUSG00000005640/ENSMUSG00000005533/ENSMUSG00000003031/ENSMUSG00000001127/ENSMUSG00000028991/ENSMUSG00000044167/ENSMUSG00000028017/ENSMUSG00000038648/ENSMUSG00000000489/ENSMUSG00000035041/ENSMUSG00000002413/ENSMUSG00000106499/ENSMUSG00000086134	26	ENSMUSG00000031538/ENSMUSG00000030849/ENSMUSG00000043613/ENSMUSG00000023067/ENSMUSG00000083899/ENSMUSG00000082896/ENSMUSG00000029231/ENSMUSG00000081121/ENSMUSG00000000782/ENSMUSG00000028466/ENSMUSG00000042406/ENSMUSG00000024959/ENSMUSG00000062312/ENSMUSG00000031565/ENSMUSG00000013089/ENSMUSG00000027230/ENSMUSG00000020048/ENSMUSG00000035027/ENSMUSG00000004936/ENSMUSG00000103653/ENSMUSG00000021822/…
mmu04510	Focal adhesion	72/2482	250/10747	0.0201186	0.12994	ENSMUSG00000009376/ENSMUSG00000022438/ENSMUSG00000092200/ENSMUSG00000062825/ENSMUSG00000026479/ENSMUSG00000095953/ENSMUSG00000005533/ENSMUSG00000042453/ENSMUSG00000026840/ENSMUSG00000052889/ENSMUSG00000033220/ENSMUSG00000032572/ENSMUSG00000023885/ENSMUSG00000027646/ENSMUSG00000001281/ENSMUSG00000059195/ENSMUSG00000000555/ENSMUSG00000028864/ENSMUSG00000068699/ENSMUSG00000009406/ENSMUSG00000029231/…	Met/Parvb/Tnxa/Actg1/Lamc2/6030469F06Rik/Igf1r/Reln/Lamc3/Prkcb/Rac2/Col6a4/Thbs2/Src/Itgb7/Gm12715/Itga5/Hgf/Flnc/Elk1/Pdgfra/Gm12791/Pak3/Itgb5/Rasgrf1/Shc1/Gm8399/Ppp1ca/Bad/Erbb2/Col4a6/Col4a1/Pak6/Itgb1/Zyx/Cav3/Emp1/Col4a2/Capn2/Chad/Egf/Itgb3/Thbs4/Vasp/Actn4/Map2k1/Pdgfb/Gm15950/Ppp1r12a/Lamb2/Gm47575/Prkca/Pik3cd/Vwf/Fn1/Birc2/Crk/Itga10/Gm15382/Ccnd3/Rapgef1/Mylk4/Braf/Parva/Rac1/Parvg/…	mmu:17295/mmu:170736/mmu:81877/mmu:11465/mmu:16782/mmu:16779/mmu:16001/mmu:19699/mmu:23928/mmu:18751/mmu:19354/mmu:68553/mmu:21826/mmu:20779/mmu:16421/mmu:11465/mmu:16402/mmu:15234/mmu:68794/mmu:13712/mmu:18595/mmu:14784/mmu:18481/mmu:16419/mmu:19417/mmu:20416/mmu:11465/mmu:19045/mmu:12015/mmu:13866/mmu:94216/mmu:12826/mmu:214230/mmu:16412/mmu:22793/mmu:12391/mmu:13730/mmu:12827/mmu:12334/mmu:126…	72	25	ENSMUSG00000022438/ENSMUSG00000095953/ENSMUSG00000005533/ENSMUSG00000026840/ENSMUSG00000032572/ENSMUSG00000009406/ENSMUSG00000031284/ENSMUSG00000031273/ENSMUSG00000074923/ENSMUSG00000039084/ENSMUSG00000028017/ENSMUSG00000021702/ENSMUSG00000000489/ENSMUSG00000089818/ENSMUSG00000019907/ENSMUSG00000052911/ENSMUSG00000111796/ENSMUSG00000050965/ENSMUSG00000057367/ENSMUSG00000090210/ENSMUSG00000083083/…	47	ENSMUSG00000009376/ENSMUSG00000092200/ENSMUSG00000062825/ENSMUSG00000026479/ENSMUSG00000042453/ENSMUSG00000052889/ENSMUSG00000033220/ENSMUSG00000023885/ENSMUSG00000027646/ENSMUSG00000001281/ENSMUSG00000059195/ENSMUSG00000000555/ENSMUSG00000028864/ENSMUSG00000068699/ENSMUSG00000029231/ENSMUSG00000081121/ENSMUSG00000022817/ENSMUSG00000032356/ENSMUSG00000042626/ENSMUSG00000043889/ENSMUSG00000040385/…
mmu00052	Galactose metabolism	16/2482	42/10747	0.0205824	0.12994	ENSMUSG00000052131/ENSMUSG00000061758/ENSMUSG00000028671/ENSMUSG00000029762/ENSMUSG00000036073/ENSMUSG00000068587/ENSMUSG00000037012/ENSMUSG00000045594/ENSMUSG00000028541/ENSMUSG00000020766/ENSMUSG00000028413/ENSMUSG00000020277/ENSMUSG00000020080/ENSMUSG00000031266/ENSMUSG00000005232/ENSMUSG00000025791	Akr1b7/Akr1b10/Gale/Akr1b8/Galt/Mgam/Hk1/Glb1/B4galt2/Galk1/B4galt1/Pfkl/Hkdc1/Gla/G6pc2/Pgm1	mmu:11997/mmu:67861/mmu:74246/mmu:14187/mmu:14430/mmu:232714/mmu:15275/mmu:12091/mmu:53418/mmu:14635/mmu:14595/mmu:18641/mmu:216019/mmu:11605/mmu:14378/mmu:72157	16	1	ENSMUSG00000028671	15	ENSMUSG00000052131/ENSMUSG00000061758/ENSMUSG00000029762/ENSMUSG00000036073/ENSMUSG00000068587/ENSMUSG00000037012/ENSMUSG00000045594/ENSMUSG00000028541/ENSMUSG00000020766/ENSMUSG00000028413/ENSMUSG00000020277/ENSMUSG00000020080/ENSMUSG00000031266/ENSMUSG00000005232/ENSMUSG00000025791
mmu05020	Prion disease	129/2482	476/10747	0.0207434	0.12994	ENSMUSG00000035042/ENSMUSG00000072235/ENSMUSG00000117327/ENSMUSG00000082809/ENSMUSG00000030592/ENSMUSG00000030287/ENSMUSG00000058672/ENSMUSG00000039542/ENSMUSG00000001473/ENSMUSG00000033220/ENSMUSG00000062380/ENSMUSG00000030785/ENSMUSG00000036905/ENSMUSG00000005779/ENSMUSG00000082283/ENSMUSG00000004864/ENSMUSG00000036896/ENSMUSG00000006519/ENSMUSG00000036887/ENSMUSG00000069744/ENSMUSG00000068749/…	Ccl5/Tuba1a/Gm6467/Gm14150/Ryr1/Itpr2/Tubb2a/Ncam1/Tubb6/Rac2/Tubb3/Cox6a2/C1qb/Psmb4/Gm14472/Mapk13/C1qc/Cyba/C1qa/Psmb3/Psma5/Gm42672/Ndufa11/Ncf1/Gm10250/Psmc3/Gm5436/Mcu/Cox7a2l/Hspa1a/Psmd13/Tubb5/Gm29216/Tuba1b/Psma7/Creb3/Ndufa8/Atf6b/Psmd2/Psmd1/Psmb5/Gm14830/Atf4/C8g/Gm6969/Gm14810/Gm45226/Ndufb9/Gm13835/Gm5560/Ncf4/Cybb/Tuba4a/Bad/A730017L22Rik/Psmc4/Slc25a4/Gm3226/Psmd9/Cox6c2/Ndufc2/H…	mmu:20304/mmu:22142/mmu:26446/mmu:22143/mmu:20190/mmu:16439/mmu:22151/mmu:17967/mmu:67951/mmu:19354/mmu:22152/mmu:12862/mmu:12260/mmu:19172/mmu:71679/mmu:26415/mmu:12262/mmu:13057/mmu:12259/mmu:26446/mmu:26442/mmu:100042503/mmu:69875/mmu:17969/mmu:71679/mmu:19182/mmu:28080/mmu:215999/mmu:20463/mmu:193740/mmu:23997/mmu:22154/mmu:17708/mmu:22143/mmu:26444/mmu:12913/mmu:68375/mmu:12915/mmu:21762/mmu…	129	21	ENSMUSG00000030592/ENSMUSG00000030287/ENSMUSG00000082283/ENSMUSG00000105395/ENSMUSG00000009647/ENSMUSG00000081418/ENSMUSG00000015083/ENSMUSG00000083603/ENSMUSG00000108691/ENSMUSG00000085566/ENSMUSG00000038648/ENSMUSG00000051811/ENSMUSG00000089818/ENSMUSG00000007033/ENSMUSG00000083832/ENSMUSG00000035041/ENSMUSG00000035745/ENSMUSG00000108573/ENSMUSG00000002416/ENSMUSG00000024862/ENSMUSG00000028648	108	ENSMUSG00000035042/ENSMUSG00000072235/ENSMUSG00000117327/ENSMUSG00000082809/ENSMUSG00000058672/ENSMUSG00000039542/ENSMUSG00000001473/ENSMUSG00000033220/ENSMUSG00000062380/ENSMUSG00000030785/ENSMUSG00000036905/ENSMUSG00000005779/ENSMUSG00000004864/ENSMUSG00000036896/ENSMUSG00000006519/ENSMUSG00000036887/ENSMUSG00000069744/ENSMUSG00000068749/ENSMUSG00000002379/ENSMUSG00000015950/ENSMUSG00000068706/…
mmu05217	Basal cell carcinoma	24/2482	70/10747	0.0217182	0.133527	ENSMUSG00000022382/ENSMUSG00000036856/ENSMUSG00000023067/ENSMUSG00000002109/ENSMUSG00000044674/ENSMUSG00000022297/ENSMUSG00000087231/ENSMUSG00000015957/ENSMUSG00000057789/ENSMUSG00000000782/ENSMUSG00000021994/ENSMUSG00000025407/ENSMUSG00000041075/ENSMUSG00000026167/ENSMUSG00000021453/ENSMUSG00000033227/ENSMUSG00000049551/ENSMUSG00000050288/ENSMUSG00000021318/ENSMUSG00000003873/ENSMUSG00000090704/…	Wnt7b/Wnt4/Cdkn1a/Ddb2/Fzd1/Fzd6/E230016M11Rik/Wnt11/Bak1/Tcf7/Wnt5a/Gli1/Fzd7/Wnt10a/Gadd45g/Wnt6/Fzd9/Fzd2/Gli3/Bax/Trp53-ps/Polk/Apc2/Smo	mmu:22422/mmu:22417/mmu:12575/mmu:107986/mmu:14362/mmu:14368/mmu:13197/mmu:22411/mmu:12018/mmu:21414/mmu:22418/mmu:14632/mmu:14369/mmu:22409/mmu:23882/mmu:22420/mmu:14371/mmu:57265/mmu:14634/mmu:12028/mmu:22059/mmu:27015/mmu:23805/mmu:319757	24	6	ENSMUSG00000002109/ENSMUSG00000087231/ENSMUSG00000021994/ENSMUSG00000025407/ENSMUSG00000021668/ENSMUSG00000020135	18	ENSMUSG00000022382/ENSMUSG00000036856/ENSMUSG00000023067/ENSMUSG00000044674/ENSMUSG00000022297/ENSMUSG00000015957/ENSMUSG00000057789/ENSMUSG00000000782/ENSMUSG00000041075/ENSMUSG00000026167/ENSMUSG00000021453/ENSMUSG00000033227/ENSMUSG00000049551/ENSMUSG00000050288/ENSMUSG00000021318/ENSMUSG00000003873/ENSMUSG00000090704/ENSMUSG00000001761
mmu05235	PD-L1 expression and PD-1 checkpoint pathway in cancer	33/2482	103/10747	0.0231726	0.139878	ENSMUSG00000026117/ENSMUSG00000002033/ENSMUSG00000026630/ENSMUSG00000004864/ENSMUSG00000023947/ENSMUSG00000032094/ENSMUSG00000030742/ENSMUSG00000032508/ENSMUSG00000028991/ENSMUSG00000033016/ENSMUSG00000022965/ENSMUSG00000016933/ENSMUSG00000034266/ENSMUSG00000016496/ENSMUSG00000043733/ENSMUSG00000098889/ENSMUSG00000039005/ENSMUSG00000035027/ENSMUSG00000028017/ENSMUSG00000027995/ENSMUSG00000030595/…	Zap70/Cd3g/Batf3/Mapk13/Nfkbie/Cd3d/Lat/Myd88/Mtor/Nfatc1/Ifngr2/Plcg1/Batf/Cd274/Ptpn11/Gm27206/Tlr4/Map2k2/Egf/Tlr2/Nfkbib/Map2k1/Pik3cd/Stat3/Map3k3/Cd3e/Lck/Tirap/Ifng/Mapk14/Hras/Akt2-ps/Ifngr1	mmu:22637/mmu:12502/mmu:381319/mmu:26415/mmu:18037/mmu:12500/mmu:16797/mmu:17874/mmu:56717/mmu:18018/mmu:15980/mmu:18803/mmu:53314/mmu:60533/mmu:19247/mmu:18803/mmu:21898/mmu:26396/mmu:13645/mmu:24088/mmu:18036/mmu:26395/mmu:18707/mmu:20848/mmu:26406/mmu:12501/mmu:16818/mmu:117149/mmu:15978/mmu:26416/mmu:15461/mmu:11652/mmu:15979	33	4	ENSMUSG00000028991/ENSMUSG00000016933/ENSMUSG00000098889/ENSMUSG00000028017	29	ENSMUSG00000026117/ENSMUSG00000002033/ENSMUSG00000026630/ENSMUSG00000004864/ENSMUSG00000023947/ENSMUSG00000032094/ENSMUSG00000030742/ENSMUSG00000032508/ENSMUSG00000033016/ENSMUSG00000022965/ENSMUSG00000034266/ENSMUSG00000016496/ENSMUSG00000043733/ENSMUSG00000039005/ENSMUSG00000035027/ENSMUSG00000027995/ENSMUSG00000030595/ENSMUSG00000004936/ENSMUSG00000039936/ENSMUSG00000004040/ENSMUSG00000020700/…
mmu04066	HIF-1 signaling pathway	50/2482	167/10747	0.0238427	0.141353	ENSMUSG00000035105/ENSMUSG00000101133/ENSMUSG00000005533/ENSMUSG00000023067/ENSMUSG00000052889/ENSMUSG00000050900/ENSMUSG00000026773/ENSMUSG00000064193/ENSMUSG00000053819/ENSMUSG00000063524/ENSMUSG00000001131/ENSMUSG00000020190/ENSMUSG00000003031/ENSMUSG00000105093/ENSMUSG00000027460/ENSMUSG00000086769/ENSMUSG00000031299/ENSMUSG00000062070/ENSMUSG00000031490/ENSMUSG00000028991/ENSMUSG00000022965/…	Egln3/Gm29050/Igf1r/Cdkn1a/Prkcb/Gm7327/Pfkfb3/Gm4735/Camk2d/Eno1/Timp1/Mknk2/Cdkn1b/Gm17815/Angpt4/Gm15587/Pdha1/Pgk1/Eif4ebp1/Mtor/Ifngr2/Hk1/Plcg1/Cybb/Erbb2/Gm27206/Tlr4/Map2k2/Egf/Ltbr/Camk2g/Gm19498/Gm9247/Egln1/Map2k1/Prkca/Pfkl/Pik3cd/Hkdc1/Ldha-ps2/Il6ra/Elob/Stat3/9430037G07Rik/Ifng/Rbx1-ps/Vhl/Akt2-ps/Nos2/Ifngr1	mmu:112407/mmu:106557/mmu:16001/mmu:12575/mmu:18751/mmu:13684/mmu:170768/mmu:13806/mmu:108058/mmu:13806/mmu:21857/mmu:17347/mmu:12576/mmu:16828/mmu:11602/mmu:18127/mmu:18597/mmu:18655/mmu:13685/mmu:56717/mmu:15980/mmu:15275/mmu:18803/mmu:13058/mmu:13866/mmu:18803/mmu:21898/mmu:26396/mmu:13645/mmu:17000/mmu:12325/mmu:67923/mmu:16828/mmu:112405/mmu:26395/mmu:18750/mmu:18641/mmu:18707/mmu:216019/mmu…	50	15	ENSMUSG00000101133/ENSMUSG00000005533/ENSMUSG00000026773/ENSMUSG00000003031/ENSMUSG00000105093/ENSMUSG00000086769/ENSMUSG00000028991/ENSMUSG00000016933/ENSMUSG00000098889/ENSMUSG00000028017/ENSMUSG00000021820/ENSMUSG00000050965/ENSMUSG00000097073/ENSMUSG00000049832/ENSMUSG00000020826	35	ENSMUSG00000035105/ENSMUSG00000023067/ENSMUSG00000052889/ENSMUSG00000050900/ENSMUSG00000064193/ENSMUSG00000053819/ENSMUSG00000063524/ENSMUSG00000001131/ENSMUSG00000020190/ENSMUSG00000027460/ENSMUSG00000031299/ENSMUSG00000062070/ENSMUSG00000031490/ENSMUSG00000022965/ENSMUSG00000037012/ENSMUSG00000015340/ENSMUSG00000062312/ENSMUSG00000039005/ENSMUSG00000035027/ENSMUSG00000030339/ENSMUSG00000100602/…
mmu00260	Glycine, serine and threonine metabolism	23/2482	68/10747	0.0284949	0.16597	ENSMUSG00000024640/ENSMUSG00000089678/ENSMUSG00000027199/ENSMUSG00000053398/ENSMUSG00000032786/ENSMUSG00000103658/ENSMUSG00000078651/ENSMUSG00000085834/ENSMUSG00000096105/ENSMUSG00000074768/ENSMUSG00000034424/ENSMUSG00000020534/ENSMUSG00000032607/ENSMUSG00000038871/ENSMUSG00000069324/ENSMUSG00000117951/ENSMUSG00000002769/ENSMUSG00000017713/ENSMUSG00000025403/ENSMUSG00000029597/ENSMUSG00000025270/…	Psat1/Agxt2/Gatm/Phgdh/Alas1/Gm37201/Aoc2/Gm15622/Bhmt-ps1/Bhmt/Gcsh/Shmt1/Amt/Bpgm/Bhmt1b/Gm50357/Gnmt/Tha1/Shmt2/Sds/Alas2/Cbs/Glyctk	mmu:107272/mmu:268782/mmu:67092/mmu:236539/mmu:11655/mmu:68133/mmu:237940/mmu:12116/mmu:12116/mmu:12116/mmu:68133/mmu:20425/mmu:434437/mmu:12183/mmu:12116/mmu:68133/mmu:14711/mmu:71776/mmu:108037/mmu:231691/mmu:11656/mmu:12411/mmu:235582	23	13	ENSMUSG00000089678/ENSMUSG00000078651/ENSMUSG00000085834/ENSMUSG00000096105/ENSMUSG00000074768/ENSMUSG00000020534/ENSMUSG00000032607/ENSMUSG00000069324/ENSMUSG00000002769/ENSMUSG00000017713/ENSMUSG00000029597/ENSMUSG00000025270/ENSMUSG00000020258	10	ENSMUSG00000024640/ENSMUSG00000027199/ENSMUSG00000053398/ENSMUSG00000032786/ENSMUSG00000103658/ENSMUSG00000034424/ENSMUSG00000038871/ENSMUSG00000117951/ENSMUSG00000025403/ENSMUSG00000024039
mmu04927	Cortisol synthesis and secretion	26/2482	79/10747	0.0293441	0.16797	ENSMUSG00000023034/ENSMUSG00000003555/ENSMUSG00000040061/ENSMUSG00000030287/ENSMUSG00000031574/ENSMUSG00000045569/ENSMUSG00000051177/ENSMUSG00000025056/ENSMUSG00000049686/ENSMUSG00000106456/ENSMUSG00000024112/ENSMUSG00000028466/ENSMUSG00000015461/ENSMUSG00000042406/ENSMUSG00000027698/ENSMUSG00000031980/ENSMUSG00000049265/ENSMUSG00000042604/ENSMUSG00000039956/ENSMUSG00000027230/ENSMUSG00000038648/…	Nr4a1/Cyp17a1/Plcb2/Itpr2/Star/Mc2r/Plcb1/Nr0b1/Orai1/Gm9678/Cacna1h/Creb3/Atf6b/Atf4/Nceh1/Agt/Kcnk3/Kcna4/Mrap/Creb3l1/Creb3l2/Gnaq/Adcy4/Cyp11b1/Adcy2/Creb3l3	mmu:15370/mmu:13074/mmu:18796/mmu:16439/mmu:20845/mmu:17200/mmu:18795/mmu:11614/mmu:109305/mmu:100043456/mmu:58226/mmu:12913/mmu:12915/mmu:11911/mmu:320024/mmu:11606/mmu:16527/mmu:16492/mmu:77037/mmu:26427/mmu:208647/mmu:14682/mmu:104110/mmu:110115/mmu:210044/mmu:208677	26	12	ENSMUSG00000040061/ENSMUSG00000030287/ENSMUSG00000031574/ENSMUSG00000106456/ENSMUSG00000024112/ENSMUSG00000027698/ENSMUSG00000049265/ENSMUSG00000042604/ENSMUSG00000038648/ENSMUSG00000024639/ENSMUSG00000022220/ENSMUSG00000035041	14	ENSMUSG00000023034/ENSMUSG00000003555/ENSMUSG00000045569/ENSMUSG00000051177/ENSMUSG00000025056/ENSMUSG00000049686/ENSMUSG00000028466/ENSMUSG00000015461/ENSMUSG00000042406/ENSMUSG00000031980/ENSMUSG00000039956/ENSMUSG00000027230/ENSMUSG00000075604/ENSMUSG00000021536
mmu05213	Endometrial cancer	24/2482	72/10747	0.0304866	0.171552	ENSMUSG00000023067/ENSMUSG00000000303/ENSMUSG00000002109/ENSMUSG00000087231/ENSMUSG00000001127/ENSMUSG00000009406/ENSMUSG00000081121/ENSMUSG00000057789/ENSMUSG00000000782/ENSMUSG00000024959/ENSMUSG00000062312/ENSMUSG00000021453/ENSMUSG00000035027/ENSMUSG00000028017/ENSMUSG00000004936/ENSMUSG00000003873/ENSMUSG00000039936/ENSMUSG00000090704/ENSMUSG00000021668/ENSMUSG00000020135/ENSMUSG00000002413/…	Cdkn1a/Cdh1/Ddb2/E230016M11Rik/Araf/Elk1/Gm12791/Bak1/Tcf7/Bad/Erbb2/Gadd45g/Map2k2/Egf/Map2k1/Bax/Pik3cd/Trp53-ps/Polk/Apc2/Braf/Gm6263/Hras/Akt2-ps	mmu:12575/mmu:12550/mmu:107986/mmu:13197/mmu:11836/mmu:13712/mmu:14784/mmu:12018/mmu:21414/mmu:12015/mmu:13866/mmu:23882/mmu:26396/mmu:13645/mmu:26395/mmu:12028/mmu:18707/mmu:22059/mmu:27015/mmu:23805/mmu:109880/mmu:16202/mmu:15461/mmu:11652	24	9	ENSMUSG00000002109/ENSMUSG00000087231/ENSMUSG00000001127/ENSMUSG00000009406/ENSMUSG00000028017/ENSMUSG00000021668/ENSMUSG00000020135/ENSMUSG00000002413/ENSMUSG00000080966	15	ENSMUSG00000023067/ENSMUSG00000000303/ENSMUSG00000081121/ENSMUSG00000057789/ENSMUSG00000000782/ENSMUSG00000024959/ENSMUSG00000062312/ENSMUSG00000021453/ENSMUSG00000035027/ENSMUSG00000004936/ENSMUSG00000003873/ENSMUSG00000039936/ENSMUSG00000090704/ENSMUSG00000025499/ENSMUSG00000084347
mmu04916	Melanogenesis	32/2482	102/10747	0.0335123	0.185435	ENSMUSG00000022382/ENSMUSG00000036856/ENSMUSG00000040061/ENSMUSG00000052889/ENSMUSG00000053819/ENSMUSG00000044674/ENSMUSG00000051177/ENSMUSG00000022297/ENSMUSG00000032562/ENSMUSG00000015957/ENSMUSG00000036438/ENSMUSG00000000782/ENSMUSG00000028466/ENSMUSG00000021994/ENSMUSG00000041075/ENSMUSG00000026167/ENSMUSG00000027230/ENSMUSG00000033227/ENSMUSG00000049551/ENSMUSG00000035027/ENSMUSG00000050288/…	Wnt7b/Wnt4/Plcb2/Prkcb/Camk2d/Fzd1/Plcb1/Fzd6/Gnai2/Wnt11/Calm2/Tcf7/Creb3/Wnt5a/Fzd7/Wnt10a/Creb3l1/Wnt6/Fzd9/Map2k2/Fzd2/Creb3l2/Camk2g/Map2k1/Gnaq/Adcy4/Prkca/Adcy2/Creb3l3/Gnai3/Hras/Calm1	mmu:22422/mmu:22417/mmu:18796/mmu:18751/mmu:108058/mmu:14362/mmu:18795/mmu:14368/mmu:14678/mmu:22411/mmu:12315/mmu:21414/mmu:12913/mmu:22418/mmu:14369/mmu:22409/mmu:26427/mmu:22420/mmu:14371/mmu:26396/mmu:57265/mmu:208647/mmu:12325/mmu:26395/mmu:14682/mmu:104110/mmu:18750/mmu:210044/mmu:208677/mmu:14679/mmu:15461/mmu:12315	32	8	ENSMUSG00000040061/ENSMUSG00000021994/ENSMUSG00000038648/ENSMUSG00000021820/ENSMUSG00000024639/ENSMUSG00000022220/ENSMUSG00000050965/ENSMUSG00000035041	24	ENSMUSG00000022382/ENSMUSG00000036856/ENSMUSG00000052889/ENSMUSG00000053819/ENSMUSG00000044674/ENSMUSG00000051177/ENSMUSG00000022297/ENSMUSG00000032562/ENSMUSG00000015957/ENSMUSG00000036438/ENSMUSG00000000782/ENSMUSG00000028466/ENSMUSG00000041075/ENSMUSG00000026167/ENSMUSG00000027230/ENSMUSG00000033227/ENSMUSG00000049551/ENSMUSG00000035027/ENSMUSG00000050288/ENSMUSG00000004936/ENSMUSG00000021536/…
mmu05202	Transcriptional misregulation in cancer	67/2482	238/10747	0.0385528	0.209828	ENSMUSG00000047507/ENSMUSG00000009376/ENSMUSG00000068227/ENSMUSG00000031538/ENSMUSG00000039153/ENSMUSG00000005533/ENSMUSG00000043613/ENSMUSG00000023067/ENSMUSG00000055866/ENSMUSG00000015437/ENSMUSG00000029086/ENSMUSG00000030717/ENSMUSG00000097139/ENSMUSG00000099974/ENSMUSG00000026435/ENSMUSG00000028551/ENSMUSG00000099583/ENSMUSG00000002109/ENSMUSG00000061589/ENSMUSG00000001281/ENSMUSG00000003031/…	Baiap3/Met/Il2rb/Plat/Runx2/Igf1r/Mmp3/Cdkn1a/Per2/Gzmb/Prom1/Nupr1/Gm26626/Bcl2a1d/Slc45a3/Cdkn2c/H3c4/Ddb2/Dot1l/Itgb7/Cdkn1b/E230016M11Rik/Ccnt2/Tgfbr2/Csf1r/Fcgr1/Bak1/Cd86/Ewsr1/Foxo1/Mpo/Nr4a3/H3f3a-ps2/Gadd45g/Etv4/Bcl6/Etv5/Cebpa/Lmo2/Tspan7/Gm6749/Fli1/Gm47650/Ss18l1/Fus/Taf15/Plau/Kdm6a/Bax/H3f3a/Bcl2l1/Rxra/Rxrg/Hpgd/Birc2/Hoxa9/Trp53-ps/Wt1/Gm39326/Tlx1/Polk/Ddx5/Rara/Tfe3/Smad1/Bcl11…	mmu:545192/mmu:17295/mmu:16185/mmu:18791/mmu:12393/mmu:16001/mmu:17392/mmu:12575/mmu:18627/mmu:14939/mmu:19126/mmu:56312/mmu:12394/mmu:12047/mmu:212980/mmu:12580/mmu:319148/mmu:107986/mmu:208266/mmu:16421/mmu:12576/mmu:13197/mmu:72949/mmu:21813/mmu:12978/mmu:14129/mmu:12018/mmu:12524/mmu:14030/mmu:56458/mmu:17523/mmu:18124/mmu:15081/mmu:23882/mmu:18612/mmu:12053/mmu:104156/mmu:12606/mmu:16909/mmu…	67	28	ENSMUSG00000047507/ENSMUSG00000039153/ENSMUSG00000005533/ENSMUSG00000055866/ENSMUSG00000097139/ENSMUSG00000099583/ENSMUSG00000002109/ENSMUSG00000061589/ENSMUSG00000003031/ENSMUSG00000087231/ENSMUSG00000026349/ENSMUSG00000009079/ENSMUSG00000044167/ENSMUSG00000022508/ENSMUSG00000113125/ENSMUSG00000039086/ENSMUSG00000030795/ENSMUSG00000020680/ENSMUSG00000037369/ENSMUSG00000031613/ENSMUSG00000057367/…	39	ENSMUSG00000009376/ENSMUSG00000068227/ENSMUSG00000031538/ENSMUSG00000043613/ENSMUSG00000023067/ENSMUSG00000015437/ENSMUSG00000029086/ENSMUSG00000030717/ENSMUSG00000099974/ENSMUSG00000026435/ENSMUSG00000028551/ENSMUSG00000001281/ENSMUSG00000032440/ENSMUSG00000024621/ENSMUSG00000015947/ENSMUSG00000057789/ENSMUSG00000022901/ENSMUSG00000009350/ENSMUSG00000028341/ENSMUSG00000081176/ENSMUSG00000021453/…
mmu05135	Yersinia infection	49/2482	168/10747	0.0392744	0.210308	ENSMUSG00000053977/ENSMUSG00000053044/ENSMUSG00000062825/ENSMUSG00000082319/ENSMUSG00000030793/ENSMUSG00000035352/ENSMUSG00000117278/ENSMUSG00000046993/ENSMUSG00000031165/ENSMUSG00000029622/ENSMUSG00000033220/ENSMUSG00000026117/ENSMUSG00000004864/ENSMUSG00000027646/ENSMUSG00000059195/ENSMUSG00000000555/ENSMUSG00000003644/ENSMUSG00000029621/ENSMUSG00000003184/ENSMUSG00000056367/ENSMUSG00000030742/…	Cd8a/Cd8b1/Actg1/Actr3-ps/Pycard/Ccl12/Gm36684/Gm5637/Was/Arpc1b/Rac2/Zap70/Mapk13/Src/Gm12715/Itga5/Rps6ka1/Arpc1a/Irf3/Actr3b/Lat/Myd88/Rps6ka2/Nfatc1/Skap2/Plcg1/Gm8399/Fcgr3/Gm27206/Itgb1/Fyb/Tlr4/Map2k2/Arpc2/Map2k1/Gnaq/Mefv/Arpc3/Pik3cd/Fn1/Crk/Rhog/Arf6/Lck/Arpc5/Rac1/Mapk14/Actr3/Akt2-ps	mmu:12525/mmu:12526/mmu:11465/mmu:74117/mmu:66824/mmu:20293/mmu:20112/mmu:11867/mmu:22376/mmu:11867/mmu:19354/mmu:22637/mmu:26415/mmu:20779/mmu:11465/mmu:16402/mmu:20111/mmu:56443/mmu:54131/mmu:242894/mmu:16797/mmu:17874/mmu:20112/mmu:18018/mmu:54353/mmu:18803/mmu:11465/mmu:14131/mmu:18803/mmu:16412/mmu:23880/mmu:21898/mmu:26396/mmu:76709/mmu:26395/mmu:14682/mmu:54483/mmu:56378/mmu:18707/mmu:1426…	49	5	ENSMUSG00000003184/ENSMUSG00000023809/ENSMUSG00000016933/ENSMUSG00000098889/ENSMUSG00000024639	44	ENSMUSG00000053977/ENSMUSG00000053044/ENSMUSG00000062825/ENSMUSG00000082319/ENSMUSG00000030793/ENSMUSG00000035352/ENSMUSG00000117278/ENSMUSG00000046993/ENSMUSG00000031165/ENSMUSG00000029622/ENSMUSG00000033220/ENSMUSG00000026117/ENSMUSG00000004864/ENSMUSG00000027646/ENSMUSG00000059195/ENSMUSG00000000555/ENSMUSG00000003644/ENSMUSG00000029621/ENSMUSG00000056367/ENSMUSG00000030742/ENSMUSG00000032508/…
mmu04658	Th1 and Th2 cell differentiation	30/2482	96/10747	0.0405875	0.21389	ENSMUSG00000036322/ENSMUSG00000068227/ENSMUSG00000037649/ENSMUSG00000037548/ENSMUSG00000026117/ENSMUSG00000002033/ENSMUSG00000004864/ENSMUSG00000097305/ENSMUSG00000023947/ENSMUSG00000031805/ENSMUSG00000032094/ENSMUSG00000030748/ENSMUSG00000030742/ENSMUSG00000061143/ENSMUSG00000033016/ENSMUSG00000022965/ENSMUSG00000001444/ENSMUSG00000016933/ENSMUSG00000060586/ENSMUSG00000031304/ENSMUSG00000098889/…	H2-Ea/Il2rb/H2-DMa/H2-DMb2/Zap70/Cd3g/Mapk13/Gm17276/Nfkbie/Jak3/Cd3d/Il4ra/Lat/Maml3/Nfatc1/Ifngr2/Tbx21/Plcg1/H2-Eb1/Il2rg/Gm27206/Nfkbib/Il5/Cd3e/Stat4/Stat5a/Lck/Ifng/Mapk14/Ifngr1	mmu:100504404/mmu:16185/mmu:14998/mmu:15000/mmu:22637/mmu:12502/mmu:26415/mmu:18131/mmu:18037/mmu:16453/mmu:12500/mmu:16190/mmu:16797/mmu:433586/mmu:18018/mmu:15980/mmu:57765/mmu:18803/mmu:14969/mmu:16186/mmu:18803/mmu:18036/mmu:16191/mmu:12501/mmu:20849/mmu:20850/mmu:16818/mmu:15978/mmu:26416/mmu:15979	30	5	ENSMUSG00000097305/ENSMUSG00000031805/ENSMUSG00000016933/ENSMUSG00000098889/ENSMUSG00000036117	25	ENSMUSG00000036322/ENSMUSG00000068227/ENSMUSG00000037649/ENSMUSG00000037548/ENSMUSG00000026117/ENSMUSG00000002033/ENSMUSG00000004864/ENSMUSG00000023947/ENSMUSG00000032094/ENSMUSG00000030748/ENSMUSG00000030742/ENSMUSG00000061143/ENSMUSG00000033016/ENSMUSG00000022965/ENSMUSG00000001444/ENSMUSG00000060586/ENSMUSG00000031304/ENSMUSG00000030595/ENSMUSG00000032093/ENSMUSG00000062939/ENSMUSG00000004043/…
mmu04151	PI3K-Akt signaling pathway	112/2482	419/10747	0.0423651	0.219716	ENSMUSG00000009376/ENSMUSG00000023034/ENSMUSG00000068227/ENSMUSG00000092200/ENSMUSG00000030849/ENSMUSG00000026479/ENSMUSG00000095953/ENSMUSG00000005533/ENSMUSG00000025017/ENSMUSG00000023067/ENSMUSG00000083899/ENSMUSG00000042453/ENSMUSG00000082896/ENSMUSG00000026840/ENSMUSG00000048376/ENSMUSG00000050900/ENSMUSG00000032572/ENSMUSG00000023885/ENSMUSG00000001281/ENSMUSG00000003031/ENSMUSG00000000555/…	Met/Nr4a1/Il2rb/Tnxa/Fgfr2/Lamc2/6030469F06Rik/Igf1r/Pik3ap1/Cdkn1a/Gm12346/Reln/Gm5844/Lamc3/F2r/Gm7327/Col6a4/Thbs2/Itgb7/Cdkn1b/Itga5/Prlr/Hgf/Gdnf/Angpt4/Gm15587/Jak3/Ddit4/Pdgfra/Ntf5/Gm12791/Il4ra/Csf1r/Pik3cg/Pik3r6/Eif4ebp1/Gm4202/Cdc37/Mtor/Ret/Fgf17/Ppp2r2b/Itgb5/Creb3/Atf6b/Atf4/Fasl/Il2rg/Bad/Erbb2/Ifnar1/Col4a6/Ppp2r5c/Col4a1/Itgb1/Fgf7/Fgfr1/Gng11/Gm19221/Creb3l1/Hsp90b1/Col4a2/Tlr4…	mmu:17295/mmu:15370/mmu:16185/mmu:81877/mmu:14183/mmu:16782/mmu:16779/mmu:16001/mmu:83490/mmu:12575/mmu:15519/mmu:19699/mmu:15519/mmu:23928/mmu:14062/mmu:13684/mmu:68553/mmu:21826/mmu:16421/mmu:12576/mmu:16402/mmu:19116/mmu:15234/mmu:14573/mmu:11602/mmu:18127/mmu:16453/mmu:74747/mmu:18595/mmu:78405/mmu:14784/mmu:16190/mmu:12978/mmu:30955/mmu:104709/mmu:13685/mmu:22631/mmu:12539/mmu:56717/mmu:1971…	112	33	ENSMUSG00000095953/ENSMUSG00000005533/ENSMUSG00000025017/ENSMUSG00000026840/ENSMUSG00000032572/ENSMUSG00000003031/ENSMUSG00000005268/ENSMUSG00000086769/ENSMUSG00000031805/ENSMUSG00000074121/ENSMUSG00000046207/ENSMUSG00000028991/ENSMUSG00000022101/ENSMUSG00000031273/ENSMUSG00000113491/ENSMUSG00000039084/ENSMUSG00000028017/ENSMUSG00000038648/ENSMUSG00000021702/ENSMUSG00000055980/ENSMUSG00000000489/…	79	ENSMUSG00000009376/ENSMUSG00000023034/ENSMUSG00000068227/ENSMUSG00000092200/ENSMUSG00000030849/ENSMUSG00000026479/ENSMUSG00000023067/ENSMUSG00000083899/ENSMUSG00000042453/ENSMUSG00000082896/ENSMUSG00000048376/ENSMUSG00000050900/ENSMUSG00000023885/ENSMUSG00000001281/ENSMUSG00000000555/ENSMUSG00000028864/ENSMUSG00000022144/ENSMUSG00000027460/ENSMUSG00000020108/ENSMUSG00000029231/ENSMUSG00000081121/…
mmu04130	SNARE interactions in vesicular transport	13/2482	35/10747	0.0430166	0.219716	ENSMUSG00000007207/ENSMUSG00000120219/ENSMUSG00000027522/ENSMUSG00000002395/ENSMUSG00000020946/ENSMUSG00000039232/ENSMUSG00000019998/ENSMUSG00000020894/ENSMUSG00000010110/ENSMUSG00000047854/ENSMUSG00000002741/ENSMUSG00000021124/ENSMUSG00000061455	Stx1a/Gm56637/Stx16/Use1/Gosr2/Stx11/Stx7/Vamp2/Stx5a/Stx19/Ykt6/Vti1b/Stx17	mmu:20907/mmu:56389/mmu:228960/mmu:67023/mmu:56494/mmu:74732/mmu:53331/mmu:22319/mmu:56389/mmu:68159/mmu:56418/mmu:53612/mmu:67727	13	7	ENSMUSG00000007207/ENSMUSG00000120219/ENSMUSG00000027522/ENSMUSG00000020894/ENSMUSG00000010110/ENSMUSG00000047854/ENSMUSG00000061455	6	ENSMUSG00000002395/ENSMUSG00000020946/ENSMUSG00000039232/ENSMUSG00000019998/ENSMUSG00000002741/ENSMUSG00000021124
mmu05145	Toxoplasmosis	41/2482	139/10747	0.0472273	0.237567	ENSMUSG00000036322/ENSMUSG00000026479/ENSMUSG00000095953/ENSMUSG00000038037/ENSMUSG00000037649/ENSMUSG00000037548/ENSMUSG00000039239/ENSMUSG00000026840/ENSMUSG00000079227/ENSMUSG00000004864/ENSMUSG00000032089/ENSMUSG00000078853/ENSMUSG00000032562/ENSMUSG00000020573/ENSMUSG00000032508/ENSMUSG00000030341/ENSMUSG00000046207/ENSMUSG00000091971/ENSMUSG00000022965/ENSMUSG00000025701/ENSMUSG00000108691/…	H2-Ea/Lamc2/6030469F06Rik/Socs1/H2-DMa/H2-DMb2/Tgfb2/Lamc3/Ccr5/Mapk13/Il10ra/Igtp/Gnai2/Pik3cg/Myd88/Tnfrsf1a/Pik3r6/Hspa1a/Ifngr2/Alox5/Gm45226/H2-Eb1/Bad/Itgb1/Hspa1b/Tlr4/Tlr2/Nfkbib/Gm15950/Lamb2/Bcl2l1/Hspa1l/Birc2/Stat3/Ifng/Gnai3/Irgm2/Mapk14/Akt2-ps/Nos2/Ifngr1	mmu:100504404/mmu:16782/mmu:16779/mmu:12703/mmu:14998/mmu:15000/mmu:21808/mmu:23928/mmu:12774/mmu:26415/mmu:16154/mmu:16145/mmu:14678/mmu:30955/mmu:17874/mmu:21937/mmu:104709/mmu:193740/mmu:15980/mmu:11689/mmu:13063/mmu:14969/mmu:12015/mmu:16412/mmu:15511/mmu:21898/mmu:24088/mmu:18036/mmu:226519/mmu:16779/mmu:12048/mmu:15482/mmu:11797/mmu:20848/mmu:15978/mmu:14679/mmu:54396/mmu:26416/mmu:11652/mm…	41	9	ENSMUSG00000095953/ENSMUSG00000026840/ENSMUSG00000046207/ENSMUSG00000108691/ENSMUSG00000089818/ENSMUSG00000052911/ENSMUSG00000007033/ENSMUSG00000057367/ENSMUSG00000020826	32	ENSMUSG00000036322/ENSMUSG00000026479/ENSMUSG00000038037/ENSMUSG00000037649/ENSMUSG00000037548/ENSMUSG00000039239/ENSMUSG00000079227/ENSMUSG00000004864/ENSMUSG00000032089/ENSMUSG00000078853/ENSMUSG00000032562/ENSMUSG00000020573/ENSMUSG00000032508/ENSMUSG00000030341/ENSMUSG00000091971/ENSMUSG00000022965/ENSMUSG00000025701/ENSMUSG00000060586/ENSMUSG00000024959/ENSMUSG00000025809/ENSMUSG00000090877/…
mmu04935	Growth hormone synthesis, secretion and action	38/2482	128/10747	0.0498449	0.246993	ENSMUSG00000042761/ENSMUSG00000038037/ENSMUSG00000040061/ENSMUSG00000030287/ENSMUSG00000052889/ENSMUSG00000004864/ENSMUSG00000051177/ENSMUSG00000081121/ENSMUSG00000032562/ENSMUSG00000064177/ENSMUSG00000028991/ENSMUSG00000046070/ENSMUSG00000028466/ENSMUSG00000015461/ENSMUSG00000101132/ENSMUSG00000021754/ENSMUSG00000042406/ENSMUSG00000042626/ENSMUSG00000016933/ENSMUSG00000098889/ENSMUSG00000027230/…	Mrap2/Socs1/Plcb2/Itpr2/Prkcb/Mapk13/Plcb1/Gm12791/Gnai2/Ghrl/Mtor/Igfals/Creb3/Atf6b/Gm8000/Map3k1/Atf4/Shc1/Plcg1/Gm27206/Creb3l1/Map2k2/Creb3l2/Irs1/Map2k1/Gnaq/Adcy4/Prkca/Pik3cd/Crk/Stat3/Adcy2/Creb3l3/Stat5a/Gnai3/Mapk14/Hras/Akt2-ps	mmu:244958/mmu:12703/mmu:18796/mmu:16439/mmu:18751/mmu:26415/mmu:18795/mmu:14784/mmu:14678/mmu:58991/mmu:56717/mmu:16005/mmu:12913/mmu:12915/mmu:216233/mmu:26401/mmu:11911/mmu:20416/mmu:18803/mmu:18803/mmu:26427/mmu:26396/mmu:208647/mmu:16367/mmu:26395/mmu:14682/mmu:104110/mmu:18750/mmu:18707/mmu:12928/mmu:20848/mmu:210044/mmu:208677/mmu:20850/mmu:14679/mmu:26416/mmu:15461/mmu:11652	38	14	ENSMUSG00000040061/ENSMUSG00000030287/ENSMUSG00000064177/ENSMUSG00000028991/ENSMUSG00000046070/ENSMUSG00000021754/ENSMUSG00000016933/ENSMUSG00000098889/ENSMUSG00000038648/ENSMUSG00000055980/ENSMUSG00000024639/ENSMUSG00000022220/ENSMUSG00000050965/ENSMUSG00000035041	24	ENSMUSG00000042761/ENSMUSG00000038037/ENSMUSG00000052889/ENSMUSG00000004864/ENSMUSG00000051177/ENSMUSG00000081121/ENSMUSG00000032562/ENSMUSG00000028466/ENSMUSG00000015461/ENSMUSG00000101132/ENSMUSG00000042406/ENSMUSG00000042626/ENSMUSG00000027230/ENSMUSG00000035027/ENSMUSG00000004936/ENSMUSG00000039936/ENSMUSG00000017776/ENSMUSG00000004040/ENSMUSG00000021536/ENSMUSG00000004043/ENSMUSG00000000001/…
mmu04670	Leukocyte transendothelial migration	40/2482	136/10747	0.0515664	0.24822	ENSMUSG00000031740/ENSMUSG00000062825/ENSMUSG00000030830/ENSMUSG00000052889/ENSMUSG00000033220/ENSMUSG00000004864/ENSMUSG00000059195/ENSMUSG00000091530/ENSMUSG00000006519/ENSMUSG00000041378/ENSMUSG00000032562/ENSMUSG00000015950/ENSMUSG00000000290/ENSMUSG00000031871/ENSMUSG00000022469/ENSMUSG00000049044/ENSMUSG00000055976/ENSMUSG00000031207/ENSMUSG00000016933/ENSMUSG00000043889/ENSMUSG00000071715/…	Mmp2/Actg1/Itgal/Prkcb/Rac2/Mapk13/Gm12715/Cldn20/Cyba/Cldn5/Gnai2/Ncf1/Itgb2/Cdh5/Rapgef3/Rapgef4/Cldn23/Msn/Plcg1/Gm8399/Ncf4/Cybb/Ptpn11/Gm27206/Itgb1/Jam3/Rassf5/Thy1/Itk/Icam1/Vasp/Actn4/Prkca/Pik3cd/ENSMUSG00000095742/Gm15382/Rac1/Gnai3/Mapk14/Myl12a	mmu:17390/mmu:11465/mmu:16408/mmu:18751/mmu:19354/mmu:26415/mmu:11465/mmu:621628/mmu:13057/mmu:12741/mmu:14678/mmu:17969/mmu:16414/mmu:12562/mmu:223864/mmu:56508/mmu:71908/mmu:17698/mmu:18803/mmu:11465/mmu:17972/mmu:13058/mmu:19247/mmu:18803/mmu:16412/mmu:83964/mmu:54354/mmu:21838/mmu:16428/mmu:15894/mmu:22323/mmu:60595/mmu:18750/mmu:18707/mmu:673094/mmu:215449/mmu:19353/mmu:14679/mmu:26416/mmu:6…	40	7	ENSMUSG00000091530/ENSMUSG00000022469/ENSMUSG00000049044/ENSMUSG00000016933/ENSMUSG00000098889/ENSMUSG00000050965/ENSMUSG00000083083	33	ENSMUSG00000031740/ENSMUSG00000062825/ENSMUSG00000030830/ENSMUSG00000052889/ENSMUSG00000033220/ENSMUSG00000004864/ENSMUSG00000059195/ENSMUSG00000006519/ENSMUSG00000041378/ENSMUSG00000032562/ENSMUSG00000015950/ENSMUSG00000000290/ENSMUSG00000031871/ENSMUSG00000055976/ENSMUSG00000031207/ENSMUSG00000043889/ENSMUSG00000071715/ENSMUSG00000015340/ENSMUSG00000043733/ENSMUSG00000025809/ENSMUSG00000031990/…
mmu05224	Breast cancer	48/2482	167/10747	0.0517078	0.24822	ENSMUSG00000022382/ENSMUSG00000036856/ENSMUSG00000005533/ENSMUSG00000023067/ENSMUSG00000002109/ENSMUSG00000044674/ENSMUSG00000097305/ENSMUSG00000022297/ENSMUSG00000087231/ENSMUSG00000001127/ENSMUSG00000021055/ENSMUSG00000081121/ENSMUSG00000031870/ENSMUSG00000070526/ENSMUSG00000028991/ENSMUSG00000015957/ENSMUSG00000022101/ENSMUSG00000057789/ENSMUSG00000000782/ENSMUSG00000021994/ENSMUSG00000042626/…	Wnt7b/Wnt4/Igf1r/Cdkn1a/Ddb2/Fzd1/Gm17276/Fzd6/E230016M11Rik/Araf/Esr2/Gm12791/Pgr/Peg12/Mtor/Wnt11/Fgf17/Bak1/Tcf7/Wnt5a/Shc1/Erbb2/Fzd7/Wnt10a/Frat1/Gadd45g/Fgf7/Fgfr1/Wnt6/Fzd9/Map2k2/Fzd2/Egf/Map2k1/Bax/Fgf2/Pik3cd/Gm15482/Trp53-ps/Polk/Apc2/Braf/Cdk4/Gm16159/Lrp5/Brca2/Hras/Akt2-ps	mmu:22422/mmu:22417/mmu:16001/mmu:12575/mmu:107986/mmu:14362/mmu:18131/mmu:14368/mmu:13197/mmu:11836/mmu:13983/mmu:14784/mmu:18667/mmu:27412/mmu:56717/mmu:22411/mmu:14171/mmu:12018/mmu:21414/mmu:22418/mmu:20416/mmu:13866/mmu:14369/mmu:22409/mmu:14296/mmu:23882/mmu:14178/mmu:14182/mmu:22420/mmu:14371/mmu:26396/mmu:57265/mmu:13645/mmu:26395/mmu:12028/mmu:14173/mmu:18707/mmu:12571/mmu:22059/mmu:2701…	48	17	ENSMUSG00000005533/ENSMUSG00000002109/ENSMUSG00000097305/ENSMUSG00000087231/ENSMUSG00000001127/ENSMUSG00000021055/ENSMUSG00000028991/ENSMUSG00000022101/ENSMUSG00000021994/ENSMUSG00000067199/ENSMUSG00000028017/ENSMUSG00000086711/ENSMUSG00000021668/ENSMUSG00000020135/ENSMUSG00000002413/ENSMUSG00000086134/ENSMUSG00000041147	31	ENSMUSG00000022382/ENSMUSG00000036856/ENSMUSG00000023067/ENSMUSG00000044674/ENSMUSG00000022297/ENSMUSG00000081121/ENSMUSG00000031870/ENSMUSG00000070526/ENSMUSG00000015957/ENSMUSG00000057789/ENSMUSG00000000782/ENSMUSG00000042626/ENSMUSG00000062312/ENSMUSG00000041075/ENSMUSG00000026167/ENSMUSG00000021453/ENSMUSG00000027208/ENSMUSG00000031565/ENSMUSG00000033227/ENSMUSG00000049551/ENSMUSG00000035027/…
mmu04610	Complement and coagulation cascades	30/2482	98/10747	0.0523356	0.24822	ENSMUSG00000073418/ENSMUSG00000031538/ENSMUSG00000021675/ENSMUSG00000026616/ENSMUSG00000055172/ENSMUSG00000026579/ENSMUSG00000048376/ENSMUSG00000028979/ENSMUSG00000036905/ENSMUSG00000038521/ENSMUSG00000016493/ENSMUSG00000074743/ENSMUSG00000036896/ENSMUSG00000022912/ENSMUSG00000060459/ENSMUSG00000036887/ENSMUSG00000049130/ENSMUSG00000027082/ENSMUSG00000000290/ENSMUSG00000039109/ENSMUSG00000024164/…	C4b/Plat/F2rl2/Cr2/C1ra/F5/F2r/Masp2/C1qb/C1s1/Cd46/Thbd/C1qc/Pros1/Kng2/C1qa/C5ar1/Tfpi/Itgb2/F13a1/C3/C8g/Cfb/C3ar1/F2rl3/Plau/Gm16332/Cd55os/Vwf/C7	mmu:12268/mmu:18791/mmu:14064/mmu:12902/mmu:50909/mmu:14067/mmu:14062/mmu:17175/mmu:12260/mmu:50908/mmu:17221/mmu:21824/mmu:12262/mmu:19128/mmu:16644/mmu:12259/mmu:12273/mmu:21788/mmu:16414/mmu:74145/mmu:12266/mmu:69379/mmu:14962/mmu:12267/mmu:14065/mmu:18792/mmu:12628/mmu:13137/mmu:22371/mmu:109828	30	7	ENSMUSG00000026616/ENSMUSG00000028979/ENSMUSG00000016493/ENSMUSG00000015083/ENSMUSG00000090231/ENSMUSG00000089991/ENSMUSG00000087691	23	ENSMUSG00000073418/ENSMUSG00000031538/ENSMUSG00000021675/ENSMUSG00000055172/ENSMUSG00000026579/ENSMUSG00000048376/ENSMUSG00000036905/ENSMUSG00000038521/ENSMUSG00000074743/ENSMUSG00000036896/ENSMUSG00000022912/ENSMUSG00000060459/ENSMUSG00000036887/ENSMUSG00000049130/ENSMUSG00000027082/ENSMUSG00000000290/ENSMUSG00000039109/ENSMUSG00000024164/ENSMUSG00000040552/ENSMUSG00000050147/ENSMUSG00000021822/…
mmu00520	Amino sugar and nucleotide sugar metabolism	20/2482	61/10747	0.0535296	0.250307	ENSMUSG00000028334/ENSMUSG00000022474/ENSMUSG00000081492/ENSMUSG00000016756/ENSMUSG00000028671/ENSMUSG00000021665/ENSMUSG00000036073/ENSMUSG00000037012/ENSMUSG00000020766/ENSMUSG00000056131/ENSMUSG00000022570/ENSMUSG00000029201/ENSMUSG00000020080/ENSMUSG00000038372/ENSMUSG00000070284/ENSMUSG00000027207/ENSMUSG00000020363/ENSMUSG00000107770/ENSMUSG00000026956/ENSMUSG00000025791	Nans/Pmm1/Gm9311/Cmah/Gale/Hexb/Galt/Hk1/Galk1/Pgm3/Gfus/Ugdh/Hkdc1/Gmds/Gmppb/Galk2/Gfpt2/Gm44126/Uap1l1/Pgm1	mmu:94181/mmu:29858/mmu:67883/mmu:12763/mmu:74246/mmu:15212/mmu:14430/mmu:15275/mmu:14635/mmu:109785/mmu:22122/mmu:22235/mmu:216019/mmu:218138/mmu:331026/mmu:69976/mmu:14584/mmu:67883/mmu:227620/mmu:72157	20	3	ENSMUSG00000081492/ENSMUSG00000028671/ENSMUSG00000056131	17	ENSMUSG00000028334/ENSMUSG00000022474/ENSMUSG00000016756/ENSMUSG00000021665/ENSMUSG00000036073/ENSMUSG00000037012/ENSMUSG00000020766/ENSMUSG00000022570/ENSMUSG00000029201/ENSMUSG00000020080/ENSMUSG00000038372/ENSMUSG00000070284/ENSMUSG00000027207/ENSMUSG00000020363/ENSMUSG00000107770/ENSMUSG00000026956/ENSMUSG00000025791
mmu00603	Glycosphingolipid biosynthesis - globo and isoglobo series	2482-07-01	16/10747	0.0545855	0.2517	ENSMUSG00000028794/ENSMUSG00000021665/ENSMUSG00000055978/ENSMUSG00000022453/ENSMUSG00000008461/ENSMUSG00000031266/ENSMUSG00000026829	A3galt2/Hexb/Fut2/Naga/Fut1/Gla/Gbgt1	mmu:215493/mmu:15212/mmu:14344/mmu:17939/mmu:14343/mmu:11605/mmu:227671	7	2	ENSMUSG00000028794/ENSMUSG00000026829	5	ENSMUSG00000021665/ENSMUSG00000055978/ENSMUSG00000022453/ENSMUSG00000008461/ENSMUSG00000031266
mmu05211	Renal cell carcinoma	29/2482	95/10747	0.0575562	0.261763	ENSMUSG00000009376/ENSMUSG00000035105/ENSMUSG00000023067/ENSMUSG00000039239/ENSMUSG00000001127/ENSMUSG00000028864/ENSMUSG00000081121/ENSMUSG00000031284/ENSMUSG00000024959/ENSMUSG00000043733/ENSMUSG00000074923/ENSMUSG00000035027/ENSMUSG00000100602/ENSMUSG00000031987/ENSMUSG00000004936/ENSMUSG00000000489/ENSMUSG00000039936/ENSMUSG00000017776/ENSMUSG00000055839/ENSMUSG00000097073/ENSMUSG00000083083/…	Met/Egln3/Cdkn1a/Tgfb2/Araf/Hgf/Gm12791/Pak3/Bad/Ptpn11/Pak6/Map2k2/Gm19498/Egln1/Map2k1/Pdgfb/Pik3cd/Crk/Elob/9430037G07Rik/Gm15382/Rapgef1/Braf/Tfe3/Rbx1-ps/Rac1/Vhl/Hras/Akt2-ps	mmu:17295/mmu:112407/mmu:12575/mmu:21808/mmu:11836/mmu:15234/mmu:14784/mmu:18481/mmu:12015/mmu:19247/mmu:214230/mmu:26396/mmu:67923/mmu:112405/mmu:26395/mmu:18591/mmu:18707/mmu:12928/mmu:67673/mmu:67923/mmu:215449/mmu:107746/mmu:109880/mmu:209446/mmu:56438/mmu:19353/mmu:22346/mmu:15461/mmu:11652	29	8	ENSMUSG00000001127/ENSMUSG00000031284/ENSMUSG00000074923/ENSMUSG00000000489/ENSMUSG00000097073/ENSMUSG00000083083/ENSMUSG00000002413/ENSMUSG00000049832	21	ENSMUSG00000009376/ENSMUSG00000035105/ENSMUSG00000023067/ENSMUSG00000039239/ENSMUSG00000028864/ENSMUSG00000081121/ENSMUSG00000024959/ENSMUSG00000043733/ENSMUSG00000035027/ENSMUSG00000100602/ENSMUSG00000031987/ENSMUSG00000004936/ENSMUSG00000039936/ENSMUSG00000017776/ENSMUSG00000055839/ENSMUSG00000039844/ENSMUSG00000000134/ENSMUSG00000001847/ENSMUSG00000033933/ENSMUSG00000025499/ENSMUSG00000084347
mmu04012	ErbB signaling pathway	31/2482	103/10747	0.0604598	0.271252	ENSMUSG00000023067/ENSMUSG00000052889/ENSMUSG00000053819/ENSMUSG00000027646/ENSMUSG00000003031/ENSMUSG00000001127/ENSMUSG00000009406/ENSMUSG00000081121/ENSMUSG00000031284/ENSMUSG00000031490/ENSMUSG00000028991/ENSMUSG00000042626/ENSMUSG00000016933/ENSMUSG00000024959/ENSMUSG00000062312/ENSMUSG00000074923/ENSMUSG00000098889/ENSMUSG00000062991/ENSMUSG00000035027/ENSMUSG00000028017/ENSMUSG00000021820/…	Cdkn1a/Prkcb/Camk2d/Src/Cdkn1b/Araf/Elk1/Gm12791/Pak3/Eif4ebp1/Mtor/Shc1/Plcg1/Bad/Erbb2/Pak6/Gm27206/Nrg1/Map2k2/Egf/Camk2g/Map2k1/Prkca/Pik3cd/Crk/Braf/Stat5a/Nck2/Gm6226/Hras/Akt2-ps	mmu:12575/mmu:18751/mmu:108058/mmu:20779/mmu:12576/mmu:11836/mmu:13712/mmu:14784/mmu:18481/mmu:13685/mmu:56717/mmu:20416/mmu:18803/mmu:12015/mmu:13866/mmu:214230/mmu:18803/mmu:211323/mmu:26396/mmu:13645/mmu:12325/mmu:26395/mmu:18750/mmu:18707/mmu:12928/mmu:109880/mmu:20850/mmu:17974/mmu:17974/mmu:15461/mmu:11652	31	14	ENSMUSG00000003031/ENSMUSG00000001127/ENSMUSG00000009406/ENSMUSG00000031284/ENSMUSG00000028991/ENSMUSG00000016933/ENSMUSG00000074923/ENSMUSG00000098889/ENSMUSG00000062991/ENSMUSG00000028017/ENSMUSG00000021820/ENSMUSG00000050965/ENSMUSG00000002413/ENSMUSG00000086926	17	ENSMUSG00000023067/ENSMUSG00000052889/ENSMUSG00000053819/ENSMUSG00000027646/ENSMUSG00000081121/ENSMUSG00000031490/ENSMUSG00000042626/ENSMUSG00000024959/ENSMUSG00000062312/ENSMUSG00000035027/ENSMUSG00000004936/ENSMUSG00000039936/ENSMUSG00000017776/ENSMUSG00000004043/ENSMUSG00000066877/ENSMUSG00000025499/ENSMUSG00000084347
mmu05212	Pancreatic cancer	29/2482	96/10747	0.0649009	0.28252	ENSMUSG00000023067/ENSMUSG00000039239/ENSMUSG00000033220/ENSMUSG00000002109/ENSMUSG00000087231/ENSMUSG00000001127/ENSMUSG00000032440/ENSMUSG00000028991/ENSMUSG00000057789/ENSMUSG00000024959/ENSMUSG00000062312/ENSMUSG00000021453/ENSMUSG00000028017/ENSMUSG00000004936/ENSMUSG00000003873/ENSMUSG00000004451/ENSMUSG00000007659/ENSMUSG00000039936/ENSMUSG00000024096/ENSMUSG00000086711/ENSMUSG00000090704/…	Cdkn1a/Tgfb2/Rac2/Ddb2/E230016M11Rik/Araf/Tgfbr2/Mtor/Bak1/Bad/Erbb2/Gadd45g/Egf/Map2k1/Bax/Ralb/Bcl2l1/Pik3cd/Ralbp1/Gm15482/Trp53-ps/Stat3/Tgfbr1/Polk/Braf/Cdk4/Rac1/Brca2/Akt2-ps	mmu:12575/mmu:21808/mmu:19354/mmu:107986/mmu:13197/mmu:11836/mmu:21813/mmu:56717/mmu:12018/mmu:12015/mmu:13866/mmu:23882/mmu:13645/mmu:26395/mmu:12028/mmu:64143/mmu:12048/mmu:18707/mmu:19765/mmu:12571/mmu:22059/mmu:20848/mmu:21812/mmu:27015/mmu:109880/mmu:12567/mmu:19353/mmu:12190/mmu:11652	29	9	ENSMUSG00000002109/ENSMUSG00000087231/ENSMUSG00000001127/ENSMUSG00000028991/ENSMUSG00000028017/ENSMUSG00000086711/ENSMUSG00000021668/ENSMUSG00000002413/ENSMUSG00000041147	20	ENSMUSG00000023067/ENSMUSG00000039239/ENSMUSG00000033220/ENSMUSG00000032440/ENSMUSG00000057789/ENSMUSG00000024959/ENSMUSG00000062312/ENSMUSG00000021453/ENSMUSG00000004936/ENSMUSG00000003873/ENSMUSG00000004451/ENSMUSG00000007659/ENSMUSG00000039936/ENSMUSG00000024096/ENSMUSG00000090704/ENSMUSG00000004040/ENSMUSG00000007613/ENSMUSG00000006728/ENSMUSG00000001847/ENSMUSG00000084347
mmu05222	Small cell lung cancer	35/2482	119/10747	0.0651917	0.28252	ENSMUSG00000032487/ENSMUSG00000026479/ENSMUSG00000095953/ENSMUSG00000017491/ENSMUSG00000023067/ENSMUSG00000026840/ENSMUSG00000028044/ENSMUSG00000002109/ENSMUSG00000003031/ENSMUSG00000087231/ENSMUSG00000057789/ENSMUSG00000062248/ENSMUSG00000108691/ENSMUSG00000021453/ENSMUSG00000031273/ENSMUSG00000031502/ENSMUSG00000025809/ENSMUSG00000031503/ENSMUSG00000019979/ENSMUSG00000089818/ENSMUSG00000003873/…	Ptgs2/Lamc2/6030469F06Rik/Rarb/Cdkn1a/Lamc3/Cks1b/Ddb2/Cdkn1b/E230016M11Rik/Bak1/Cks2/Gm45226/Gadd45g/Col4a6/Col4a1/Itgb1/Col4a2/Apaf1/Gm15950/Bax/Lamb2/Bcl2l1/Pik3cd/Rxra/Rxrg/Fn1/Gm15482/Birc2/Trp53-ps/Ccne1/Polk/Cdk4/Akt2-ps/Nos2	mmu:19225/mmu:16782/mmu:16779/mmu:218772/mmu:12575/mmu:23928/mmu:54124/mmu:107986/mmu:12576/mmu:13197/mmu:12018/mmu:66197/mmu:13063/mmu:23882/mmu:94216/mmu:12826/mmu:16412/mmu:12827/mmu:11783/mmu:226519/mmu:12028/mmu:16779/mmu:12048/mmu:18707/mmu:20181/mmu:20183/mmu:14268/mmu:12571/mmu:11797/mmu:22059/mmu:12447/mmu:27015/mmu:12567/mmu:11652/mmu:18126	35	13	ENSMUSG00000095953/ENSMUSG00000026840/ENSMUSG00000002109/ENSMUSG00000003031/ENSMUSG00000087231/ENSMUSG00000108691/ENSMUSG00000031273/ENSMUSG00000089818/ENSMUSG00000052911/ENSMUSG00000086711/ENSMUSG00000057367/ENSMUSG00000021668/ENSMUSG00000020826	22	ENSMUSG00000032487/ENSMUSG00000026479/ENSMUSG00000017491/ENSMUSG00000023067/ENSMUSG00000028044/ENSMUSG00000057789/ENSMUSG00000062248/ENSMUSG00000021453/ENSMUSG00000031502/ENSMUSG00000025809/ENSMUSG00000031503/ENSMUSG00000019979/ENSMUSG00000003873/ENSMUSG00000007659/ENSMUSG00000039936/ENSMUSG00000015846/ENSMUSG00000015843/ENSMUSG00000026193/ENSMUSG00000090704/ENSMUSG00000002068/ENSMUSG00000006728/…
mmu04931	Insulin resistance	36/2482	123/10747	0.066181	0.28252	ENSMUSG00000005373/ENSMUSG00000031808/ENSMUSG00000027690/ENSMUSG00000052889/ENSMUSG00000117278/ENSMUSG00000021069/ENSMUSG00000003644/ENSMUSG00000086769/ENSMUSG00000032715/ENSMUSG00000030341/ENSMUSG00000028991/ENSMUSG00000023809/ENSMUSG00000028466/ENSMUSG00000020538/ENSMUSG00000044167/ENSMUSG00000006542/ENSMUSG00000042717/ENSMUSG00000040385/ENSMUSG00000031980/ENSMUSG00000034160/ENSMUSG00000043733/…	Mlxipl/Slc27a1/Slc2a2/Prkcb/Gm36684/Pygl/Rps6ka1/Gm15587/Trib3/Tnfrsf1a/Mtor/Rps6ka2/Creb3/Srebf1/Foxo1/Prkag3/Ppp1r3a/Ppp1ca/Agt/Ogt/Ptpn11/Ptprf/Prkab2/Slc27a3/Creb3l1/Creb3l2/Irs1/Pik3cd/Ptpa/Stat3/Oga/Ppp1r3d/Gfpt2/Creb3l3/G6pc2/Akt2-ps	mmu:58805/mmu:26457/mmu:20526/mmu:18751/mmu:20112/mmu:110095/mmu:20111/mmu:18127/mmu:228775/mmu:21937/mmu:56717/mmu:20112/mmu:12913/mmu:20787/mmu:56458/mmu:241113/mmu:140491/mmu:19045/mmu:11606/mmu:108155/mmu:19247/mmu:19268/mmu:108097/mmu:26568/mmu:26427/mmu:208647/mmu:16367/mmu:18707/mmu:110854/mmu:20848/mmu:76055/mmu:228966/mmu:14584/mmu:208677/mmu:14378/mmu:11652	36	14	ENSMUSG00000005373/ENSMUSG00000031808/ENSMUSG00000086769/ENSMUSG00000028991/ENSMUSG00000023809/ENSMUSG00000044167/ENSMUSG00000006542/ENSMUSG00000034160/ENSMUSG00000038205/ENSMUSG00000027932/ENSMUSG00000038648/ENSMUSG00000055980/ENSMUSG00000025220/ENSMUSG00000035041	22	ENSMUSG00000027690/ENSMUSG00000052889/ENSMUSG00000117278/ENSMUSG00000021069/ENSMUSG00000003644/ENSMUSG00000032715/ENSMUSG00000030341/ENSMUSG00000028466/ENSMUSG00000020538/ENSMUSG00000042717/ENSMUSG00000040385/ENSMUSG00000031980/ENSMUSG00000043733/ENSMUSG00000033295/ENSMUSG00000027230/ENSMUSG00000039936/ENSMUSG00000039515/ENSMUSG00000004040/ENSMUSG00000049999/ENSMUSG00000020363/ENSMUSG00000005232/…
mmu04640	Hematopoietic cell lineage	30/2482	100/10747	0.0663751	0.28252	ENSMUSG00000053977/ENSMUSG00000036322/ENSMUSG00000053044/ENSMUSG00000026616/ENSMUSG00000037649/ENSMUSG00000037548/ENSMUSG00000030342/ENSMUSG00000024669/ENSMUSG00000016494/ENSMUSG00000002033/ENSMUSG00000097325/ENSMUSG00000000555/ENSMUSG00000059326/ENSMUSG00000073889/ENSMUSG00000032094/ENSMUSG00000030748/ENSMUSG00000024621/ENSMUSG00000015947/ENSMUSG00000060586/ENSMUSG00000047139/ENSMUSG00000029084/…	Cd8a/H2-Ea/Cd8b1/Cr2/H2-DMa/H2-DMb2/Cd9/Cd5/Cd34/Cd3g/Gm16897/Itga5/Csf2ra/Il11ra1/Cd3d/Il4ra/Csf1r/Fcgr1/H2-Eb1/Cd24a/Cd38/Cd44/Cd22/Itgb3/Csf1/Cd55os/Il6ra/Il1r1/Il5/Cd3e	mmu:12525/mmu:100504404/mmu:12526/mmu:12902/mmu:14998/mmu:15000/mmu:12527/mmu:12507/mmu:12490/mmu:12502/mmu:12490/mmu:16402/mmu:12982/mmu:16157/mmu:12500/mmu:16190/mmu:12978/mmu:14129/mmu:14969/mmu:12484/mmu:12494/mmu:12505/mmu:12483/mmu:16416/mmu:12977/mmu:13137/mmu:16194/mmu:16177/mmu:16191/mmu:12501	30	5	ENSMUSG00000026616/ENSMUSG00000097325/ENSMUSG00000059326/ENSMUSG00000087691/ENSMUSG00000036117	25	ENSMUSG00000053977/ENSMUSG00000036322/ENSMUSG00000053044/ENSMUSG00000037649/ENSMUSG00000037548/ENSMUSG00000030342/ENSMUSG00000024669/ENSMUSG00000016494/ENSMUSG00000002033/ENSMUSG00000000555/ENSMUSG00000073889/ENSMUSG00000032094/ENSMUSG00000030748/ENSMUSG00000024621/ENSMUSG00000015947/ENSMUSG00000060586/ENSMUSG00000047139/ENSMUSG00000029084/ENSMUSG00000005087/ENSMUSG00000030577/ENSMUSG00000020689/…
mmu00970	Aminoacyl-tRNA biosynthesis	16/2482	48/10747	0.0688855	0.287186	ENSMUSG00000035202/ENSMUSG00000046994/ENSMUSG00000024587/ENSMUSG00000056228/ENSMUSG00000029777/ENSMUSG00000083207/ENSMUSG00000019143/ENSMUSG00000068739/ENSMUSG00000028107/ENSMUSG00000022241/ENSMUSG00000004233/ENSMUSG00000021266/ENSMUSG00000024493/ENSMUSG00000001380/ENSMUSG00000030871/ENSMUSG00000010755	Lars2/Mars2/Nars/Cars2/Gars/Gm14780/Hars2/Sars/Tars2/Tars/Wars2/Wars1/Lars/Hars/Ears2/Cars	mmu:102436/mmu:212679/mmu:70223/mmu:71941/mmu:353172/mmu:22321/mmu:70791/mmu:20226/mmu:71807/mmu:110960/mmu:70560/mmu:22375/mmu:107045/mmu:15115/mmu:67417/mmu:27267	16	7	ENSMUSG00000046994/ENSMUSG00000056228/ENSMUSG00000083207/ENSMUSG00000019143/ENSMUSG00000028107/ENSMUSG00000004233/ENSMUSG00000030871	9	ENSMUSG00000035202/ENSMUSG00000024587/ENSMUSG00000029777/ENSMUSG00000068739/ENSMUSG00000022241/ENSMUSG00000021266/ENSMUSG00000024493/ENSMUSG00000001380/ENSMUSG00000010755
mmu04064	NF-kappa B signaling pathway	33/2482	112/10747	0.0701976	0.287186	ENSMUSG00000032487/ENSMUSG00000031497/ENSMUSG00000016024/ENSMUSG00000052889/ENSMUSG00000024399/ENSMUSG00000099974/ENSMUSG00000068105/ENSMUSG00000026117/ENSMUSG00000087231/ENSMUSG00000030742/ENSMUSG00000032508/ENSMUSG00000030341/ENSMUSG00000026321/ENSMUSG00000018930/ENSMUSG00000016933/ENSMUSG00000025507/ENSMUSG00000021453/ENSMUSG00000098889/ENSMUSG00000061132/ENSMUSG00000039005/ENSMUSG00000031887/…	Ptgs2/Tnfsf13b/Lbp/Prkcb/Ltb/Bcl2a1d/Tnfrsf13c/Zap70/E230016M11Rik/Lat/Myd88/Tnfrsf1a/Tnfrsf11a/Ccl4/Plcg1/Pidd1/Gadd45g/Gm27206/Blnk/Tlr4/Tradd/Icam1/Ltbr/Tnfsf14/Plau/Bcl2l1/Birc2/Il1r1/Btk/Lck/Tirap/Eda2r/Ripk1	mmu:19225/mmu:24099/mmu:16803/mmu:18751/mmu:16994/mmu:12047/mmu:72049/mmu:22637/mmu:13197/mmu:16797/mmu:17874/mmu:21937/mmu:21934/mmu:20303/mmu:18803/mmu:57913/mmu:23882/mmu:18803/mmu:17060/mmu:21898/mmu:71609/mmu:15894/mmu:17000/mmu:50930/mmu:18792/mmu:12048/mmu:11797/mmu:16177/mmu:12229/mmu:16818/mmu:117149/mmu:245527/mmu:19766	33	8	ENSMUSG00000068105/ENSMUSG00000087231/ENSMUSG00000026321/ENSMUSG00000016933/ENSMUSG00000025507/ENSMUSG00000098889/ENSMUSG00000057367/ENSMUSG00000034457	25	ENSMUSG00000032487/ENSMUSG00000031497/ENSMUSG00000016024/ENSMUSG00000052889/ENSMUSG00000024399/ENSMUSG00000099974/ENSMUSG00000026117/ENSMUSG00000030742/ENSMUSG00000032508/ENSMUSG00000030341/ENSMUSG00000018930/ENSMUSG00000021453/ENSMUSG00000061132/ENSMUSG00000039005/ENSMUSG00000031887/ENSMUSG00000037405/ENSMUSG00000030339/ENSMUSG00000005824/ENSMUSG00000021822/ENSMUSG00000007659/ENSMUSG00000026072/…
mmu04810	Regulation of actin cytoskeleton	76/2482	282/10747	0.0705114	0.287186	ENSMUSG00000062825/ENSMUSG00000030849/ENSMUSG00000082319/ENSMUSG00000049775/ENSMUSG00000005640/ENSMUSG00000030830/ENSMUSG00000034616/ENSMUSG00000021676/ENSMUSG00000048376/ENSMUSG00000042121/ENSMUSG00000046993/ENSMUSG00000029622/ENSMUSG00000033220/ENSMUSG00000025949/ENSMUSG00000027646/ENSMUSG00000001281/ENSMUSG00000059195/ENSMUSG00000000555/ENSMUSG00000001127/ENSMUSG00000060459/ENSMUSG00000022488/…	Actg1/Fgfr2/Actr3-ps/Tmsb4x/Insrr/Itgal/Ssh3/Iqgap2/F2r/Ssh1/Gm5637/Arpc1b/Rac2/Pikfyve/Src/Itgb7/Gm12715/Itga5/Araf/Kng2/Nckap1l/Arpc1a/Cfl1/Pdgfra/Rgcc/Actr3b/Itgb2/Pak3/Fgf17/Gm38336/Msn/Itgb5/F420014N23Rik/C8g/Gm8399/Rras2/Ppp1ca/Pak6/Itgb1/Fgf7/Fgfr1/Scin/Gsn/Gna12/Gm11696/Map2k2/Egf/Itgb3/Arpc2/Actn4/Map2k1/Pdgfb/Diaph3/Ppp1r12a/Arpc3/Pfn1/Fgf2/Pik3cd/Fn1/Crk/Itga10/Lpar1/Mylk4/Apc2/Braf/Ar…	mmu:11465/mmu:14183/mmu:74117/mmu:19241/mmu:23920/mmu:16408/mmu:245857/mmu:544963/mmu:14062/mmu:231637/mmu:11867/mmu:11867/mmu:19354/mmu:18711/mmu:20779/mmu:16421/mmu:11465/mmu:16402/mmu:11836/mmu:16644/mmu:105855/mmu:56443/mmu:12631/mmu:18595/mmu:66214/mmu:242894/mmu:16414/mmu:18481/mmu:14171/mmu:226970/mmu:17698/mmu:16419/mmu:117150/mmu:69379/mmu:11465/mmu:66922/mmu:19045/mmu:214230/mmu:16412/m…	76	20	ENSMUSG00000005640/ENSMUSG00000034616/ENSMUSG00000025949/ENSMUSG00000001127/ENSMUSG00000031284/ENSMUSG00000022101/ENSMUSG00000104002/ENSMUSG00000097331/ENSMUSG00000015083/ENSMUSG00000074923/ENSMUSG00000056687/ENSMUSG00000028017/ENSMUSG00000000489/ENSMUSG00000019907/ENSMUSG00000090210/ENSMUSG00000044951/ENSMUSG00000020135/ENSMUSG00000002413/ENSMUSG00000086134/ENSMUSG00000026768	56	ENSMUSG00000062825/ENSMUSG00000030849/ENSMUSG00000082319/ENSMUSG00000049775/ENSMUSG00000030830/ENSMUSG00000021676/ENSMUSG00000048376/ENSMUSG00000042121/ENSMUSG00000046993/ENSMUSG00000029622/ENSMUSG00000033220/ENSMUSG00000027646/ENSMUSG00000001281/ENSMUSG00000059195/ENSMUSG00000000555/ENSMUSG00000060459/ENSMUSG00000022488/ENSMUSG00000029621/ENSMUSG00000056201/ENSMUSG00000029231/ENSMUSG00000022018/…
mmu04613	Neutrophil extracellular trap formation	70/2482	258/10747	0.0709315	0.287186	ENSMUSG00000062825/ENSMUSG00000037894/ENSMUSG00000078851/ENSMUSG00000030830/ENSMUSG00000040061/ENSMUSG00000052889/ENSMUSG00000004698/ENSMUSG00000068854/ENSMUSG00000033220/ENSMUSG00000099583/ENSMUSG00000071478/ENSMUSG00000033538/ENSMUSG00000004864/ENSMUSG00000051177/ENSMUSG00000027646/ENSMUSG00000059195/ENSMUSG00000006519/ENSMUSG00000069303/ENSMUSG00000064288/ENSMUSG00000049130/ENSMUSG00000026580/…	Actg1/H2az1/H2ac25/Itgal/Plcb2/Prkcb/Hdac9/H2bc21/Rac2/H3c4/H2ac7/Casp4/Mapk13/Plcb1/Src/Gm12715/Cyba/H2bc24/H4c12/C5ar1/Selp/Ncf1/Itgb2/C3/Tlr7/Fcgr1/Mtor/Mpo/Plcg1/Gm8399/H3f3a-ps2/Gm5560/Ncf4/Cybb/Gm6108/Aqp9/H4c8/Hat1/Slc25a4/Fcgr3/Gm27206/H2bc14/H2bc6/Macroh2a2/Slc25a5/Tlr4/Map2k2/Itgb3/Tlr2/Gm6749/Gm47650/Tlr8/H4c9/Map2k1/Prkca/H3f3a/Hdac10/Pik3cd/Vwf/H4c3/Vdac3/Gm45631/H4c11/H2bc8/H2af-ps2…	mmu:11465/mmu:51788/mmu:319162/mmu:16408/mmu:18796/mmu:18751/mmu:15184/mmu:319190/mmu:19354/mmu:319148/mmu:319164/mmu:12363/mmu:26415/mmu:18795/mmu:20779/mmu:11465/mmu:13057/mmu:319180/mmu:100041230/mmu:12273/mmu:20344/mmu:17969/mmu:16414/mmu:12266/mmu:170743/mmu:14129/mmu:56717/mmu:17523/mmu:18803/mmu:11465/mmu:15081/mmu:11740/mmu:17972/mmu:13058/mmu:51788/mmu:64008/mmu:100041230/mmu:107435/mmu:…	70	23	ENSMUSG00000078851/ENSMUSG00000040061/ENSMUSG00000068854/ENSMUSG00000099583/ENSMUSG00000071478/ENSMUSG00000069303/ENSMUSG00000064288/ENSMUSG00000028991/ENSMUSG00000016933/ENSMUSG00000109104/ENSMUSG00000060981/ENSMUSG00000098889/ENSMUSG00000114279/ENSMUSG00000047246/ENSMUSG00000113125/ENSMUSG00000060639/ENSMUSG00000050965/ENSMUSG00000062906/ENSMUSG00000060678/ENSMUSG00000110243/ENSMUSG00000067455/…	47	ENSMUSG00000062825/ENSMUSG00000037894/ENSMUSG00000030830/ENSMUSG00000052889/ENSMUSG00000004698/ENSMUSG00000033220/ENSMUSG00000033538/ENSMUSG00000004864/ENSMUSG00000051177/ENSMUSG00000027646/ENSMUSG00000059195/ENSMUSG00000006519/ENSMUSG00000049130/ENSMUSG00000026580/ENSMUSG00000015950/ENSMUSG00000000290/ENSMUSG00000024164/ENSMUSG00000044583/ENSMUSG00000015947/ENSMUSG00000009350/ENSMUSG00000043889/…
mmu05220	Chronic myeloid leukemia	30/2482	101/10747	0.074308	0.293902	ENSMUSG00000023067/ENSMUSG00000039239/ENSMUSG00000097139/ENSMUSG00000002109/ENSMUSG00000003031/ENSMUSG00000087231/ENSMUSG00000001127/ENSMUSG00000032440/ENSMUSG00000081121/ENSMUSG00000057789/ENSMUSG00000042626/ENSMUSG00000024959/ENSMUSG00000021453/ENSMUSG00000043733/ENSMUSG00000037373/ENSMUSG00000035027/ENSMUSG00000004936/ENSMUSG00000003873/ENSMUSG00000007659/ENSMUSG00000039936/ENSMUSG00000086711/…	Cdkn1a/Tgfb2/Gm26626/Ddb2/Cdkn1b/E230016M11Rik/Araf/Tgfbr2/Gm12791/Bak1/Shc1/Bad/Gadd45g/Ptpn11/Ctbp1/Map2k2/Map2k1/Bax/Bcl2l1/Pik3cd/Gm15482/Trp53-ps/Crk/Tgfbr1/Polk/Braf/Stat5a/Cdk4/Hras/Akt2-ps	mmu:12575/mmu:21808/mmu:12394/mmu:107986/mmu:12576/mmu:13197/mmu:11836/mmu:21813/mmu:14784/mmu:12018/mmu:20416/mmu:12015/mmu:23882/mmu:19247/mmu:13016/mmu:26396/mmu:26395/mmu:12028/mmu:12048/mmu:18707/mmu:12571/mmu:22059/mmu:12928/mmu:21812/mmu:27015/mmu:109880/mmu:20850/mmu:12567/mmu:15461/mmu:11652	30	8	ENSMUSG00000097139/ENSMUSG00000002109/ENSMUSG00000003031/ENSMUSG00000087231/ENSMUSG00000001127/ENSMUSG00000086711/ENSMUSG00000021668/ENSMUSG00000002413	22	ENSMUSG00000023067/ENSMUSG00000039239/ENSMUSG00000032440/ENSMUSG00000081121/ENSMUSG00000057789/ENSMUSG00000042626/ENSMUSG00000024959/ENSMUSG00000021453/ENSMUSG00000043733/ENSMUSG00000037373/ENSMUSG00000035027/ENSMUSG00000004936/ENSMUSG00000003873/ENSMUSG00000007659/ENSMUSG00000039936/ENSMUSG00000090704/ENSMUSG00000017776/ENSMUSG00000007613/ENSMUSG00000004043/ENSMUSG00000006728/ENSMUSG00000025499/…
mmu05161	Hepatitis B	52/2482	187/10747	0.074912	0.293902	ENSMUSG00000023067/ENSMUSG00000039239/ENSMUSG00000052889/ENSMUSG00000002109/ENSMUSG00000004864/ENSMUSG00000027646/ENSMUSG00000001127/ENSMUSG00000009406/ENSMUSG00000031805/ENSMUSG00000032440/ENSMUSG00000003184/ENSMUSG00000081121/ENSMUSG00000032508/ENSMUSG00000091421/ENSMUSG00000033016/ENSMUSG00000028466/ENSMUSG00000015461/ENSMUSG00000021754/ENSMUSG00000042406/ENSMUSG00000000817/ENSMUSG00000108691/…	Cdkn1a/Tgfb2/Prkcb/Ddb2/Mapk13/Src/Araf/Elk1/Jak3/Tgfbr2/Irf3/Gm12791/Myd88/Gm4202/Nfatc1/Creb3/Atf6b/Map3k1/Atf4/Fasl/Gm45226/Bid/Bad/Ifnar1/Ddb1/Tlr3/Creb3l1/Tlr4/Map2k2/Apaf1/Creb3l2/Tlr2/Map2k1/Irf7/Bax/Prkca/Pik3cd/Trp53-ps/Stat3/Ccne1/Tgfbr1/Vdac3/Birc5/Creb3l3/Braf/Stat4/Stat5a/Tirap/Mapk14/Hras/Vdac3-ps1/Akt2-ps	mmu:12575/mmu:21808/mmu:18751/mmu:107986/mmu:26415/mmu:20779/mmu:11836/mmu:13712/mmu:16453/mmu:21813/mmu:54131/mmu:14784/mmu:17874/mmu:22631/mmu:18018/mmu:12913/mmu:12915/mmu:26401/mmu:11911/mmu:14103/mmu:13063/mmu:12122/mmu:12015/mmu:15975/mmu:13194/mmu:142980/mmu:26427/mmu:21898/mmu:26396/mmu:11783/mmu:208647/mmu:24088/mmu:26395/mmu:54123/mmu:12028/mmu:18750/mmu:18707/mmu:22059/mmu:20848/mmu:12…	52	11	ENSMUSG00000002109/ENSMUSG00000001127/ENSMUSG00000009406/ENSMUSG00000031805/ENSMUSG00000003184/ENSMUSG00000021754/ENSMUSG00000108691/ENSMUSG00000038648/ENSMUSG00000050965/ENSMUSG00000035041/ENSMUSG00000002413	41	ENSMUSG00000023067/ENSMUSG00000039239/ENSMUSG00000052889/ENSMUSG00000004864/ENSMUSG00000027646/ENSMUSG00000032440/ENSMUSG00000081121/ENSMUSG00000032508/ENSMUSG00000091421/ENSMUSG00000033016/ENSMUSG00000028466/ENSMUSG00000015461/ENSMUSG00000042406/ENSMUSG00000000817/ENSMUSG00000004446/ENSMUSG00000024959/ENSMUSG00000022967/ENSMUSG00000024740/ENSMUSG00000031639/ENSMUSG00000027230/ENSMUSG00000039005/…
mmu05321	Inflammatory bowel disease	21/2482	67/10747	0.0752459	0.293902	ENSMUSG00000036322/ENSMUSG00000026068/ENSMUSG00000037649/ENSMUSG00000037548/ENSMUSG00000039239/ENSMUSG00000030748/ENSMUSG00000033016/ENSMUSG00000026070/ENSMUSG00000022965/ENSMUSG00000001444/ENSMUSG00000060586/ENSMUSG00000031304/ENSMUSG00000039005/ENSMUSG00000027995/ENSMUSG00000030745/ENSMUSG00000004040/ENSMUSG00000036117/ENSMUSG00000062939/ENSMUSG00000055170/ENSMUSG00000032238/ENSMUSG00000020009	H2-Ea/Il18rap/H2-DMa/H2-DMb2/Tgfb2/Il4ra/Nfatc1/Il18r1/Ifngr2/Tbx21/H2-Eb1/Il2rg/Tlr4/Tlr2/Il21r/Stat3/Il5/Stat4/Ifng/Rora/Ifngr1	mmu:100504404/mmu:16174/mmu:14998/mmu:15000/mmu:21808/mmu:16190/mmu:18018/mmu:16182/mmu:15980/mmu:57765/mmu:14969/mmu:16186/mmu:21898/mmu:24088/mmu:60504/mmu:20848/mmu:16191/mmu:20849/mmu:15978/mmu:19883/mmu:15979	21	2	ENSMUSG00000036117/ENSMUSG00000032238	19	ENSMUSG00000036322/ENSMUSG00000026068/ENSMUSG00000037649/ENSMUSG00000037548/ENSMUSG00000039239/ENSMUSG00000030748/ENSMUSG00000033016/ENSMUSG00000026070/ENSMUSG00000022965/ENSMUSG00000001444/ENSMUSG00000060586/ENSMUSG00000031304/ENSMUSG00000039005/ENSMUSG00000027995/ENSMUSG00000030745/ENSMUSG00000004040/ENSMUSG00000062939/ENSMUSG00000055170/ENSMUSG00000020009
mmu04071	Sphingolipid signaling pathway	41/2482	145/10747	0.0842278	0.325116	ENSMUSG00000040061/ENSMUSG00000043895/ENSMUSG00000052889/ENSMUSG00000033220/ENSMUSG00000004864/ENSMUSG00000051177/ENSMUSG00000060459/ENSMUSG00000086769/ENSMUSG00000024887/ENSMUSG00000050511/ENSMUSG00000032562/ENSMUSG00000023088/ENSMUSG00000030341/ENSMUSG00000024500/ENSMUSG00000004446/ENSMUSG00000017843/ENSMUSG00000043461/ENSMUSG00000113491/ENSMUSG00000031591/ENSMUSG00000031887/ENSMUSG00000000149/…	Plcb2/S1pr2/Prkcb/Rac2/Mapk13/Plcb1/Kng2/Gm15587/Asah2/Oprd1/Gnai2/Abcc1/Tnfrsf1a/Ppp2r2b/Bid/Ppp2r5c/Sptssb/Gm19221/Asah1/Tradd/Gna12/Gm11696/Map2k2/Acer2/Ppp2r1a/Map2k1/Gnaq/Ppp2ca/Bax/Prkca/Pik3cd/Trp53-ps/Map3k5/S1pr1/Rac1/Gnai3/Mapk14/Hras/Akt2-ps/Sgpp2/Gm17137	mmu:18796/mmu:14739/mmu:18751/mmu:19354/mmu:26415/mmu:18795/mmu:16644/mmu:18127/mmu:54447/mmu:18386/mmu:14678/mmu:17250/mmu:21937/mmu:72930/mmu:12122/mmu:26931/mmu:66183/mmu:71978/mmu:11886/mmu:71609/mmu:14673/mmu:14674/mmu:26396/mmu:230379/mmu:51792/mmu:26395/mmu:14682/mmu:19052/mmu:12028/mmu:18750/mmu:18707/mmu:22059/mmu:26408/mmu:13609/mmu:19353/mmu:14679/mmu:26416/mmu:15461/mmu:11652/mmu:4333…	41	11	ENSMUSG00000040061/ENSMUSG00000086769/ENSMUSG00000024887/ENSMUSG00000050511/ENSMUSG00000113491/ENSMUSG00000056687/ENSMUSG00000024639/ENSMUSG00000050965/ENSMUSG00000071369/ENSMUSG00000032908/ENSMUSG00000090559	30	ENSMUSG00000043895/ENSMUSG00000052889/ENSMUSG00000033220/ENSMUSG00000004864/ENSMUSG00000051177/ENSMUSG00000060459/ENSMUSG00000032562/ENSMUSG00000023088/ENSMUSG00000030341/ENSMUSG00000024500/ENSMUSG00000004446/ENSMUSG00000017843/ENSMUSG00000043461/ENSMUSG00000031591/ENSMUSG00000031887/ENSMUSG00000000149/ENSMUSG00000035027/ENSMUSG00000038007/ENSMUSG00000007564/ENSMUSG00000004936/ENSMUSG00000020349/…
mmu04933	AGE-RAGE signaling pathway in diabetic complications	33/2482	114/10747	0.0863037	0.325116	ENSMUSG00000031740/ENSMUSG00000040061/ENSMUSG00000039239/ENSMUSG00000052889/ENSMUSG00000035352/ENSMUSG00000004864/ENSMUSG00000051177/ENSMUSG00000074743/ENSMUSG00000003031/ENSMUSG00000086769/ENSMUSG00000032440/ENSMUSG00000033016/ENSMUSG00000044167/ENSMUSG00000016933/ENSMUSG00000015340/ENSMUSG00000031980/ENSMUSG00000031273/ENSMUSG00000031502/ENSMUSG00000098889/ENSMUSG00000031503/ENSMUSG00000037405/…	Mmp2/Plcb2/Tgfb2/Prkcb/Ccl12/Mapk13/Plcb1/Thbd/Cdkn1b/Gm15587/Tgfbr2/Nfatc1/Foxo1/Plcg1/Cybb/Agt/Col4a6/Col4a1/Gm27206/Col4a2/Icam1/Bax/Prkca/Pik3cd/Fn1/Stat3/Tgfbr1/Stat5a/Cdk4/Rac1/Mapk14/Hras/Akt2-ps	mmu:17390/mmu:18796/mmu:21808/mmu:18751/mmu:20293/mmu:26415/mmu:18795/mmu:21824/mmu:12576/mmu:18127/mmu:21813/mmu:18018/mmu:56458/mmu:18803/mmu:13058/mmu:11606/mmu:94216/mmu:12826/mmu:18803/mmu:12827/mmu:15894/mmu:12028/mmu:18750/mmu:18707/mmu:14268/mmu:20848/mmu:21812/mmu:20850/mmu:12567/mmu:19353/mmu:26416/mmu:15461/mmu:11652	33	8	ENSMUSG00000040061/ENSMUSG00000003031/ENSMUSG00000086769/ENSMUSG00000044167/ENSMUSG00000016933/ENSMUSG00000031273/ENSMUSG00000098889/ENSMUSG00000050965	25	ENSMUSG00000031740/ENSMUSG00000039239/ENSMUSG00000052889/ENSMUSG00000035352/ENSMUSG00000004864/ENSMUSG00000051177/ENSMUSG00000074743/ENSMUSG00000032440/ENSMUSG00000033016/ENSMUSG00000015340/ENSMUSG00000031980/ENSMUSG00000031502/ENSMUSG00000031503/ENSMUSG00000037405/ENSMUSG00000003873/ENSMUSG00000039936/ENSMUSG00000026193/ENSMUSG00000004040/ENSMUSG00000007613/ENSMUSG00000004043/ENSMUSG00000006728/…
mmu04261	Adrenergic signaling in cardiomyocytes	49/2482	177/10747	0.0871195	0.325116	ENSMUSG00000019194/ENSMUSG00000040061/ENSMUSG00000031799/ENSMUSG00000053819/ENSMUSG00000004864/ENSMUSG00000051177/ENSMUSG00000032562/ENSMUSG00000020573/ENSMUSG00000046207/ENSMUSG00000022469/ENSMUSG00000049044/ENSMUSG00000036438/ENSMUSG00000024500/ENSMUSG00000099397/ENSMUSG00000028466/ENSMUSG00000050541/ENSMUSG00000020882/ENSMUSG00000015461/ENSMUSG00000045730/ENSMUSG00000042406/ENSMUSG00000035458/…	Scn1b/Plcb2/Tpm4/Camk2d/Mapk13/Plcb1/Gnai2/Pik3cg/Pik3r6/Rapgef3/Rapgef4/Calm2/Ppp2r2b/Gm7809/Creb3/Adra1b/Cacnb1/Atf6b/Adrb2/Atf4/Tnni3/Ppp1ca/Agt/Ppp2r5c/Gm19221/Creb3l1/Creb3l2/Cacng1/Camk2g/Ppp2r1a/Kcnq1/Gnaq/Ppp2ca/Adcy4/Prkca/Tpm3-rs7/Gm30970/Popdc3/Adcy2/Cacna2d3/Creb3l3/Tpm3/Atp1b1/Gnai3/Actc1/Mapk14/Cacng7/Calm1/Akt2-ps	mmu:20266/mmu:18796/mmu:326618/mmu:108058/mmu:26415/mmu:18795/mmu:14678/mmu:30955/mmu:104709/mmu:223864/mmu:56508/mmu:12315/mmu:72930/mmu:326618/mmu:12913/mmu:11548/mmu:12295/mmu:12915/mmu:11555/mmu:11911/mmu:21954/mmu:19045/mmu:11606/mmu:26931/mmu:71978/mmu:26427/mmu:208647/mmu:12299/mmu:12325/mmu:51792/mmu:16535/mmu:14682/mmu:19052/mmu:104110/mmu:18750/mmu:326618/mmu:11938/mmu:78977/mmu:210044/…	49	15	ENSMUSG00000040061/ENSMUSG00000046207/ENSMUSG00000022469/ENSMUSG00000049044/ENSMUSG00000020882/ENSMUSG00000045730/ENSMUSG00000035458/ENSMUSG00000113491/ENSMUSG00000038648/ENSMUSG00000021820/ENSMUSG00000024639/ENSMUSG00000022220/ENSMUSG00000050965/ENSMUSG00000058126/ENSMUSG00000035041	34	ENSMUSG00000019194/ENSMUSG00000031799/ENSMUSG00000053819/ENSMUSG00000004864/ENSMUSG00000051177/ENSMUSG00000032562/ENSMUSG00000020573/ENSMUSG00000036438/ENSMUSG00000024500/ENSMUSG00000099397/ENSMUSG00000028466/ENSMUSG00000050541/ENSMUSG00000015461/ENSMUSG00000042406/ENSMUSG00000040385/ENSMUSG00000031980/ENSMUSG00000017843/ENSMUSG00000027230/ENSMUSG00000020722/ENSMUSG00000007564/ENSMUSG00000009545/…
mmu04911	Insulin secretion	27/2482	91/10747	0.0879188	0.325116	ENSMUSG00000027690/ENSMUSG00000029778/ENSMUSG00000061601/ENSMUSG00000040061/ENSMUSG00000052889/ENSMUSG00000096146/ENSMUSG00000053819/ENSMUSG00000051177/ENSMUSG00000038260/ENSMUSG00000007207/ENSMUSG00000049044/ENSMUSG00000028466/ENSMUSG00000015461/ENSMUSG00000042406/ENSMUSG00000031840/ENSMUSG00000027230/ENSMUSG00000038648/ENSMUSG00000021820/ENSMUSG00000024639/ENSMUSG00000022220/ENSMUSG00000050965/…	Slc2a2/Adcyap1r1/Pclo/Plcb2/Prkcb/Kcnj11/Camk2d/Plcb1/Trpm4/Stx1a/Rapgef4/Creb3/Atf6b/Atf4/Rab3a/Creb3l1/Creb3l2/Camk2g/Gnaq/Adcy4/Prkca/Adcy2/Kcnn1/Creb3l3/Atp1b1/Gcg/Rims2	mmu:20526/mmu:11517/mmu:26875/mmu:18796/mmu:18751/mmu:16514/mmu:108058/mmu:18795/mmu:68667/mmu:20907/mmu:56508/mmu:12913/mmu:12915/mmu:11911/mmu:19339/mmu:26427/mmu:208647/mmu:12325/mmu:14682/mmu:104110/mmu:18750/mmu:210044/mmu:84036/mmu:208677/mmu:11931/mmu:14526/mmu:116838	27	15	ENSMUSG00000061601/ENSMUSG00000040061/ENSMUSG00000096146/ENSMUSG00000038260/ENSMUSG00000007207/ENSMUSG00000049044/ENSMUSG00000031840/ENSMUSG00000038648/ENSMUSG00000021820/ENSMUSG00000024639/ENSMUSG00000022220/ENSMUSG00000050965/ENSMUSG00000002908/ENSMUSG00000035041/ENSMUSG00000037386	12	ENSMUSG00000027690/ENSMUSG00000029778/ENSMUSG00000052889/ENSMUSG00000053819/ENSMUSG00000051177/ENSMUSG00000028466/ENSMUSG00000015461/ENSMUSG00000042406/ENSMUSG00000027230/ENSMUSG00000021536/ENSMUSG00000026576/ENSMUSG00000000394
mmu04666	Fc gamma R-mediated phagocytosis	35/2482	122/10747	0.0881338	0.325116	ENSMUSG00000082319/ENSMUSG00000052889/ENSMUSG00000046993/ENSMUSG00000031165/ENSMUSG00000029622/ENSMUSG00000033220/ENSMUSG00000098488/ENSMUSG00000029621/ENSMUSG00000056201/ENSMUSG00000056367/ENSMUSG00000015950/ENSMUSG00000030742/ENSMUSG00000015947/ENSMUSG00000016933/ENSMUSG00000026395/ENSMUSG00000059498/ENSMUSG00000098889/ENSMUSG00000052151/ENSMUSG00000002565/ENSMUSG00000026879/ENSMUSG00000056220/…	Actr3-ps/Prkcb/Gm5637/Was/Arpc1b/Rac2/Pla2g4b/Arpc1a/Cfl1/Actr3b/Ncf1/Lat/Fcgr1/Plcg1/Ptprc/Fcgr3/Gm27206/Plpp2/Scin/Gsn/Pla2g4a/Vasp/Fcgr2b/Arpc2/Map2k1/Arpc3/Prkca/Pik3cd/Crk/Arf6/Myo10/Arpc5/Rac1/Actr3/Akt2-ps	mmu:74117/mmu:18751/mmu:11867/mmu:22376/mmu:11867/mmu:19354/mmu:211429/mmu:56443/mmu:12631/mmu:242894/mmu:17969/mmu:16797/mmu:14129/mmu:18803/mmu:19264/mmu:14131/mmu:18803/mmu:50784/mmu:20259/mmu:227753/mmu:18783/mmu:22323/mmu:14130/mmu:76709/mmu:26395/mmu:56378/mmu:18750/mmu:18707/mmu:12928/mmu:11845/mmu:17909/mmu:67771/mmu:19353/mmu:74117/mmu:11652	35	5	ENSMUSG00000098488/ENSMUSG00000016933/ENSMUSG00000098889/ENSMUSG00000050965/ENSMUSG00000022272	30	ENSMUSG00000082319/ENSMUSG00000052889/ENSMUSG00000046993/ENSMUSG00000031165/ENSMUSG00000029622/ENSMUSG00000033220/ENSMUSG00000029621/ENSMUSG00000056201/ENSMUSG00000056367/ENSMUSG00000015950/ENSMUSG00000030742/ENSMUSG00000015947/ENSMUSG00000026395/ENSMUSG00000059498/ENSMUSG00000052151/ENSMUSG00000002565/ENSMUSG00000026879/ENSMUSG00000056220/ENSMUSG00000030403/ENSMUSG00000026656/ENSMUSG00000006304/…
mmu04926	Relaxin signaling pathway	39/2482	138/10747	0.090911	0.331675	ENSMUSG00000031740/ENSMUSG00000040061/ENSMUSG00000034792/ENSMUSG00000004864/ENSMUSG00000051177/ENSMUSG00000027646/ENSMUSG00000086769/ENSMUSG00000032440/ENSMUSG00000081121/ENSMUSG00000018909/ENSMUSG00000032562/ENSMUSG00000028466/ENSMUSG00000015461/ENSMUSG00000042406/ENSMUSG00000042626/ENSMUSG00000031273/ENSMUSG00000031502/ENSMUSG00000079019/ENSMUSG00000032766/ENSMUSG00000027230/ENSMUSG00000031503/…	Mmp2/Plcb2/Gna15/Mapk13/Plcb1/Src/Gm15587/Tgfbr2/Gm12791/Arrb1/Gnai2/Creb3/Atf6b/Atf4/Shc1/Col4a6/Col4a1/Insl3/Gng11/Creb3l1/Col4a2/Map2k2/Creb3l2/Rln1/Map2k1/Adcy4/Prkca/Pik3cd/Gng2/Gm3150/Tgfbr1/Adcy2/Creb3l3/Gnai3/Mapk14/Gnb1/Hras/Akt2-ps/Nos2	mmu:17390/mmu:18796/mmu:14676/mmu:26415/mmu:18795/mmu:20779/mmu:18127/mmu:21813/mmu:14784/mmu:109689/mmu:14678/mmu:12913/mmu:12915/mmu:11911/mmu:20416/mmu:94216/mmu:12826/mmu:16336/mmu:66066/mmu:26427/mmu:12827/mmu:26396/mmu:208647/mmu:19773/mmu:26395/mmu:104110/mmu:18750/mmu:18707/mmu:14702/mmu:14707/mmu:21812/mmu:210044/mmu:208677/mmu:14679/mmu:26416/mmu:14688/mmu:15461/mmu:11652/mmu:18126	39	10	ENSMUSG00000040061/ENSMUSG00000086769/ENSMUSG00000031273/ENSMUSG00000079019/ENSMUSG00000038648/ENSMUSG00000039097/ENSMUSG00000022220/ENSMUSG00000050965/ENSMUSG00000035041/ENSMUSG00000020826	29	ENSMUSG00000031740/ENSMUSG00000034792/ENSMUSG00000004864/ENSMUSG00000051177/ENSMUSG00000027646/ENSMUSG00000032440/ENSMUSG00000081121/ENSMUSG00000018909/ENSMUSG00000032562/ENSMUSG00000028466/ENSMUSG00000015461/ENSMUSG00000042406/ENSMUSG00000042626/ENSMUSG00000031502/ENSMUSG00000032766/ENSMUSG00000027230/ENSMUSG00000031503/ENSMUSG00000035027/ENSMUSG00000004936/ENSMUSG00000039936/ENSMUSG00000043004/…
mmu04721	Synaptic vesicle cycle	26/2482	88/10747	0.0965912	0.343456	ENSMUSG00000052026/ENSMUSG00000025094/ENSMUSG00000047547/ENSMUSG00000033615/ENSMUSG00000055368/ENSMUSG00000036330/ENSMUSG00000028542/ENSMUSG00000026797/ENSMUSG00000034799/ENSMUSG00000024403/ENSMUSG00000039347/ENSMUSG00000007207/ENSMUSG00000117935/ENSMUSG00000034187/ENSMUSG00000081272/ENSMUSG00000022841/ENSMUSG00000031840/ENSMUSG00000060279/ENSMUSG00000030108/ENSMUSG00000008036/ENSMUSG00000028238/…	Slc6a7/Slc18a2/Cltb/Cplx1/Slc6a2/Slc18a1/Slc6a9/Stxbp1/Unc13a/Atp6v1g2/Atp6v0e2/Stx1a/Gm8717/Nsf/Ap2m1-ps/Ap2m1/Rab3a/Ap2a1/Slc6a13/Ap2s1/Atp6v0d2/Clta/Atp6v0d1/Atp6v0c/Slc1a3/Ap2a2	mmu:240332/mmu:214084/mmu:74325/mmu:12889/mmu:20538/mmu:110877/mmu:14664/mmu:20910/mmu:382018/mmu:66237/mmu:76252/mmu:20907/mmu:11773/mmu:18195/mmu:11773/mmu:11773/mmu:19339/mmu:11771/mmu:14412/mmu:232910/mmu:242341/mmu:12757/mmu:11972/mmu:11984/mmu:20512/mmu:11772	26	10	ENSMUSG00000052026/ENSMUSG00000025094/ENSMUSG00000033615/ENSMUSG00000036330/ENSMUSG00000034799/ENSMUSG00000024403/ENSMUSG00000039347/ENSMUSG00000007207/ENSMUSG00000031840/ENSMUSG00000028238	16	ENSMUSG00000047547/ENSMUSG00000055368/ENSMUSG00000028542/ENSMUSG00000026797/ENSMUSG00000117935/ENSMUSG00000034187/ENSMUSG00000081272/ENSMUSG00000022841/ENSMUSG00000060279/ENSMUSG00000030108/ENSMUSG00000008036/ENSMUSG00000028478/ENSMUSG00000013160/ENSMUSG00000024121/ENSMUSG00000005360/ENSMUSG00000002957
mmu04370	VEGF signaling pathway	21/2482	69/10747	0.0979213	0.343456	ENSMUSG00000032487/ENSMUSG00000052889/ENSMUSG00000033220/ENSMUSG00000098488/ENSMUSG00000004864/ENSMUSG00000027646/ENSMUSG00000086769/ENSMUSG00000016528/ENSMUSG00000028071/ENSMUSG00000016933/ENSMUSG00000024959/ENSMUSG00000098889/ENSMUSG00000056220/ENSMUSG00000035027/ENSMUSG00000004936/ENSMUSG00000050965/ENSMUSG00000039936/ENSMUSG00000001847/ENSMUSG00000053436/ENSMUSG00000025499/ENSMUSG00000084347	Ptgs2/Prkcb/Rac2/Pla2g4b/Mapk13/Src/Gm15587/Mapkapk2/Sh2d2a/Plcg1/Bad/Gm27206/Pla2g4a/Map2k2/Map2k1/Prkca/Pik3cd/Rac1/Mapk14/Hras/Akt2-ps	mmu:19225/mmu:18751/mmu:19354/mmu:211429/mmu:26415/mmu:20779/mmu:18127/mmu:17164/mmu:27371/mmu:18803/mmu:12015/mmu:18803/mmu:18783/mmu:26396/mmu:26395/mmu:18750/mmu:18707/mmu:19353/mmu:26416/mmu:15461/mmu:11652	21	5	ENSMUSG00000098488/ENSMUSG00000086769/ENSMUSG00000016933/ENSMUSG00000098889/ENSMUSG00000050965	16	ENSMUSG00000032487/ENSMUSG00000052889/ENSMUSG00000033220/ENSMUSG00000004864/ENSMUSG00000027646/ENSMUSG00000016528/ENSMUSG00000028071/ENSMUSG00000024959/ENSMUSG00000056220/ENSMUSG00000035027/ENSMUSG00000004936/ENSMUSG00000039936/ENSMUSG00000001847/ENSMUSG00000053436/ENSMUSG00000025499/ENSMUSG00000084347
mmu00513	Various types of N-glycan biosynthesis	14/2482	43/10747	0.100714	0.343456	ENSMUSG00000041084/ENSMUSG00000022174/ENSMUSG00000028757/ENSMUSG00000030062/ENSMUSG00000041372/ENSMUSG00000037306/ENSMUSG00000118664/ENSMUSG00000036372/ENSMUSG00000021665/ENSMUSG00000028541/ENSMUSG00000032437/ENSMUSG00000032116/ENSMUSG00000028413/ENSMUSG00000024085	Ostc/Dad1/Ddost/Rpn1/B4galnt3/Man1c1/Tusc3/Tmem258/Hexb/B4galt2/Stt3b/Stt3a/B4galt1/Man2a1	mmu:66357/mmu:13135/mmu:13200/mmu:103963/mmu:330406/mmu:230815/mmu:80286/mmu:69038/mmu:15212/mmu:53418/mmu:68292/mmu:16430/mmu:14595/mmu:17158	14	0		14	ENSMUSG00000041084/ENSMUSG00000022174/ENSMUSG00000028757/ENSMUSG00000030062/ENSMUSG00000041372/ENSMUSG00000037306/ENSMUSG00000118664/ENSMUSG00000036372/ENSMUSG00000021665/ENSMUSG00000028541/ENSMUSG00000032437/ENSMUSG00000032116/ENSMUSG00000028413/ENSMUSG00000024085
mmu04611	Platelet activation	44/2482	159/10747	0.100995	0.343456	ENSMUSG00000062825/ENSMUSG00000029925/ENSMUSG00000040061/ENSMUSG00000030287/ENSMUSG00000048376/ENSMUSG00000098488/ENSMUSG00000029334/ENSMUSG00000032946/ENSMUSG00000004864/ENSMUSG00000051177/ENSMUSG00000027646/ENSMUSG00000059195/ENSMUSG00000086769/ENSMUSG00000032562/ENSMUSG00000020573/ENSMUSG00000046207/ENSMUSG00000049686/ENSMUSG00000047250/ENSMUSG00000024965/ENSMUSG00000043889/ENSMUSG00000040385/…	Actg1/Tbxas1/Plcb2/Itpr2/F2r/Pla2g4b/Prkg2/Rasgrp2/Mapk13/Plcb1/Src/Gm12715/Gm15587/Gnai2/Pik3cg/Pik3r6/Orai1/Ptgs1/Fermt3/Gm8399/Ppp1ca/Fcgr3/Itgb1/P2ry12/Apbb1ip/Ptgir/Pla2g4a/Gm11696/F2rl3/Itgb3/Vasp/Gnaq/Ppp1r12a/Adcy4/Pik3cd/Vwf/Gm15382/Btk/Adcy2/Mylk4/Gnai3/Mapk14/Myl12a/Akt2-ps	mmu:11465/mmu:21391/mmu:18796/mmu:16439/mmu:14062/mmu:211429/mmu:19092/mmu:19395/mmu:26415/mmu:18795/mmu:20779/mmu:11465/mmu:18127/mmu:14678/mmu:30955/mmu:104709/mmu:109305/mmu:19224/mmu:108101/mmu:11465/mmu:19045/mmu:14131/mmu:16412/mmu:70839/mmu:54519/mmu:19222/mmu:18783/mmu:14674/mmu:14065/mmu:16416/mmu:22323/mmu:14682/mmu:17931/mmu:104110/mmu:18707/mmu:22371/mmu:215449/mmu:12229/mmu:210044/mm…	44	13	ENSMUSG00000040061/ENSMUSG00000030287/ENSMUSG00000098488/ENSMUSG00000032946/ENSMUSG00000086769/ENSMUSG00000046207/ENSMUSG00000043017/ENSMUSG00000056687/ENSMUSG00000024639/ENSMUSG00000019907/ENSMUSG00000022220/ENSMUSG00000083083/ENSMUSG00000044951	31	ENSMUSG00000062825/ENSMUSG00000029925/ENSMUSG00000048376/ENSMUSG00000029334/ENSMUSG00000004864/ENSMUSG00000051177/ENSMUSG00000027646/ENSMUSG00000059195/ENSMUSG00000032562/ENSMUSG00000020573/ENSMUSG00000049686/ENSMUSG00000047250/ENSMUSG00000024965/ENSMUSG00000043889/ENSMUSG00000040385/ENSMUSG00000059498/ENSMUSG00000025809/ENSMUSG00000036353/ENSMUSG00000026786/ENSMUSG00000056220/ENSMUSG00000050147/…
mmu04744	Phototransduction	2482-09-01	25/10747	0.101148	0.343456	ENSMUSG00000031789/ENSMUSG00000023979/ENSMUSG00000009108/ENSMUSG00000036438/ENSMUSG00000024575/ENSMUSG00000025386/ENSMUSG00000067220/ENSMUSG00000029064/ENSMUSG00000001175	Cngb1/Guca1b/Gnat2/Calm2/Pde6a/Pde6g/Cnga1/Gnb1/Calm1	mmu:333329/mmu:107477/mmu:14686/mmu:12315/mmu:225600/mmu:18588/mmu:12788/mmu:14688/mmu:12315	9	4	ENSMUSG00000031789/ENSMUSG00000023979/ENSMUSG00000025386/ENSMUSG00000067220	5	ENSMUSG00000009108/ENSMUSG00000036438/ENSMUSG00000024575/ENSMUSG00000029064/ENSMUSG00000001175
mmu04964	Proximal tubule bicarbonate reclamation	2482-09-01	25/10747	0.101148	0.343456	ENSMUSG00000004655/ENSMUSG00000036123/ENSMUSG00000027562/ENSMUSG00000026103/ENSMUSG00000044005/ENSMUSG00000010064/ENSMUSG00000021794/ENSMUSG00000026576/ENSMUSG00000086929	Aqp1/Slc9a3/Car2/Gls/Gls2/Slc38a3/Glud1/Atp1b1/Gm11788	mmu:11826/mmu:105243/mmu:12349/mmu:14660/mmu:216456/mmu:76257/mmu:14661/mmu:11931/mmu:27376	9	5	ENSMUSG00000036123/ENSMUSG00000026103/ENSMUSG00000044005/ENSMUSG00000010064/ENSMUSG00000086929	4	ENSMUSG00000004655/ENSMUSG00000027562/ENSMUSG00000021794/ENSMUSG00000026576
mmu04630	JAK-STAT signaling pathway	46/2482	167/10747	0.101382	0.343456	ENSMUSG00000068227/ENSMUSG00000038037/ENSMUSG00000023067/ENSMUSG00000020007/ENSMUSG00000054263/ENSMUSG00000017057/ENSMUSG00000023206/ENSMUSG00000005268/ENSMUSG00000059326/ENSMUSG00000032089/ENSMUSG00000073889/ENSMUSG00000031805/ENSMUSG00000029231/ENSMUSG00000081121/ENSMUSG00000030748/ENSMUSG00000028991/ENSMUSG00000021756/ENSMUSG00000022965/ENSMUSG00000101132/ENSMUSG00000031304/ENSMUSG00000022967/…	Il2rb/Socs1/Cdkn1a/Il20ra/Lifr/Il13ra1/Il15ra/Prlr/Csf2ra/Il10ra/Il11ra1/Jak3/Pdgfra/Gm12791/Il4ra/Mtor/Il6st/Ifngr2/Gm8000/Il2rg/Ifnar1/Ptpn11/Csf2rb/Ifnl3/Egf/Il21r/Aox4/Osm/Pdgfb/Cish/Bcl2l1/Pik3cd/Il6ra/Stat3/Il5/Ccnd3/Stat4/Stat5a/Osmr/Ifng/Il22ra1/Fhl1/Hras/Akt2-ps/Ctf1/Ifngr1	mmu:16185/mmu:12703/mmu:12575/mmu:237313/mmu:16880/mmu:16164/mmu:16169/mmu:19116/mmu:12982/mmu:16154/mmu:16157/mmu:16453/mmu:18595/mmu:14784/mmu:16190/mmu:56717/mmu:16195/mmu:15980/mmu:216233/mmu:16186/mmu:15975/mmu:19247/mmu:12983/mmu:338374/mmu:13645/mmu:60504/mmu:71872/mmu:18413/mmu:18591/mmu:12700/mmu:12048/mmu:18707/mmu:16194/mmu:20848/mmu:16191/mmu:12445/mmu:20849/mmu:20850/mmu:18414/mmu:15…	46	11	ENSMUSG00000054263/ENSMUSG00000023206/ENSMUSG00000005268/ENSMUSG00000059326/ENSMUSG00000031805/ENSMUSG00000028991/ENSMUSG00000060747/ENSMUSG00000028017/ENSMUSG00000000489/ENSMUSG00000032578/ENSMUSG00000036117	35	ENSMUSG00000068227/ENSMUSG00000038037/ENSMUSG00000023067/ENSMUSG00000020007/ENSMUSG00000017057/ENSMUSG00000032089/ENSMUSG00000073889/ENSMUSG00000029231/ENSMUSG00000081121/ENSMUSG00000030748/ENSMUSG00000021756/ENSMUSG00000022965/ENSMUSG00000101132/ENSMUSG00000031304/ENSMUSG00000022967/ENSMUSG00000043733/ENSMUSG00000071713/ENSMUSG00000030745/ENSMUSG00000038242/ENSMUSG00000058755/ENSMUSG00000007659/…
mmu04720	Long-term potentiation	24/2482	81/10747	0.104402	0.344306	ENSMUSG00000040061/ENSMUSG00000030287/ENSMUSG00000052889/ENSMUSG00000117278/ENSMUSG00000053819/ENSMUSG00000051177/ENSMUSG00000001127/ENSMUSG00000003644/ENSMUSG00000033981/ENSMUSG00000022469/ENSMUSG00000023809/ENSMUSG00000036438/ENSMUSG00000020524/ENSMUSG00000042406/ENSMUSG00000040385/ENSMUSG00000035027/ENSMUSG00000021820/ENSMUSG00000004936/ENSMUSG00000024639/ENSMUSG00000050965/ENSMUSG00000083083/…	Plcb2/Itpr2/Prkcb/Gm36684/Camk2d/Plcb1/Araf/Rps6ka1/Gria2/Rapgef3/Rps6ka2/Calm2/Gria1/Atf4/Ppp1ca/Map2k2/Camk2g/Map2k1/Gnaq/Prkca/Gm15382/Braf/Hras/Calm1	mmu:18796/mmu:16439/mmu:18751/mmu:20112/mmu:108058/mmu:18795/mmu:11836/mmu:20111/mmu:14800/mmu:223864/mmu:20112/mmu:12315/mmu:14799/mmu:11911/mmu:19045/mmu:26396/mmu:12325/mmu:26395/mmu:14682/mmu:18750/mmu:215449/mmu:109880/mmu:15461/mmu:12315	24	11	ENSMUSG00000040061/ENSMUSG00000030287/ENSMUSG00000001127/ENSMUSG00000033981/ENSMUSG00000022469/ENSMUSG00000023809/ENSMUSG00000021820/ENSMUSG00000024639/ENSMUSG00000050965/ENSMUSG00000083083/ENSMUSG00000002413	13	ENSMUSG00000052889/ENSMUSG00000117278/ENSMUSG00000053819/ENSMUSG00000051177/ENSMUSG00000003644/ENSMUSG00000036438/ENSMUSG00000020524/ENSMUSG00000042406/ENSMUSG00000040385/ENSMUSG00000035027/ENSMUSG00000004936/ENSMUSG00000025499/ENSMUSG00000001175
mmu04924	Renin secretion	24/2482	81/10747	0.104402	0.344306	ENSMUSG00000004655/ENSMUSG00000030671/ENSMUSG00000029778/ENSMUSG00000040061/ENSMUSG00000030287/ENSMUSG00000029334/ENSMUSG00000051177/ENSMUSG00000032562/ENSMUSG00000041695/ENSMUSG00000059173/ENSMUSG00000049686/ENSMUSG00000036438/ENSMUSG00000031616/ENSMUSG00000045730/ENSMUSG00000106424/ENSMUSG00000031980/ENSMUSG00000022489/ENSMUSG00000056025/ENSMUSG00000024639/ENSMUSG00000028635/ENSMUSG00000039942/…	Aqp1/Pde3b/Adcyap1r1/Plcb2/Itpr2/Prkg2/Plcb1/Gnai2/Kcnj2/Pde1a/Orai1/Calm2/Ednra/Adrb2/Gm34866/Agt/Pde1b/Clca3a1/Gnaq/Edn2/Ptger4/Clca1/Gnai3/Calm1	mmu:11826/mmu:18576/mmu:11517/mmu:18796/mmu:16439/mmu:19092/mmu:18795/mmu:14678/mmu:16518/mmu:18573/mmu:109305/mmu:12315/mmu:13617/mmu:11555/mmu:12722/mmu:11606/mmu:18574/mmu:12722/mmu:14682/mmu:13615/mmu:19219/mmu:23844/mmu:14679/mmu:12315	24	7	ENSMUSG00000040061/ENSMUSG00000030287/ENSMUSG00000045730/ENSMUSG00000106424/ENSMUSG00000056025/ENSMUSG00000024639/ENSMUSG00000028255	17	ENSMUSG00000004655/ENSMUSG00000030671/ENSMUSG00000029778/ENSMUSG00000029334/ENSMUSG00000051177/ENSMUSG00000032562/ENSMUSG00000041695/ENSMUSG00000059173/ENSMUSG00000049686/ENSMUSG00000036438/ENSMUSG00000031616/ENSMUSG00000031980/ENSMUSG00000022489/ENSMUSG00000028635/ENSMUSG00000039942/ENSMUSG00000000001/ENSMUSG00000001175
mmu05410	Hypertrophic cardiomyopathy	33/2482	116/10747	0.104744	0.344306	ENSMUSG00000062825/ENSMUSG00000027488/ENSMUSG00000028063/ENSMUSG00000039239/ENSMUSG00000031799/ENSMUSG00000051747/ENSMUSG00000001281/ENSMUSG00000059195/ENSMUSG00000000555/ENSMUSG00000026208/ENSMUSG00000099397/ENSMUSG00000022817/ENSMUSG00000020882/ENSMUSG00000020354/ENSMUSG00000035458/ENSMUSG00000043889/ENSMUSG00000006542/ENSMUSG00000031980/ENSMUSG00000025809/ENSMUSG00000062694/ENSMUSG00000038205/…	Actg1/Snta1/Lmna/Tgfb2/Tpm4/Ttn/Itgb7/Gm12715/Itga5/Des/Gm7809/Itgb5/Cacnb1/Sgcd/Tnni3/Gm8399/Prkag3/Agt/Itgb1/Cav3/Prkab2/Itgb3/Cacng1/Tpm3-rs7/Emd/Gm30970/Itga10/Cacna2d3/Tpm3/Actc1/Itga8/Itgb8/Cacng7	mmu:11465/mmu:20648/mmu:16905/mmu:21808/mmu:326618/mmu:22138/mmu:16421/mmu:11465/mmu:16402/mmu:13346/mmu:326618/mmu:16419/mmu:12295/mmu:24052/mmu:21954/mmu:11465/mmu:241113/mmu:11606/mmu:16412/mmu:12391/mmu:108097/mmu:16416/mmu:12299/mmu:326618/mmu:13726/mmu:11938/mmu:213119/mmu:12294/mmu:326618/mmu:11464/mmu:241226/mmu:320910/mmu:81904	33	8	ENSMUSG00000051747/ENSMUSG00000020882/ENSMUSG00000035458/ENSMUSG00000006542/ENSMUSG00000038205/ENSMUSG00000058126/ENSMUSG00000090210/ENSMUSG00000026768	25	ENSMUSG00000062825/ENSMUSG00000027488/ENSMUSG00000028063/ENSMUSG00000039239/ENSMUSG00000031799/ENSMUSG00000001281/ENSMUSG00000059195/ENSMUSG00000000555/ENSMUSG00000026208/ENSMUSG00000099397/ENSMUSG00000022817/ENSMUSG00000020354/ENSMUSG00000043889/ENSMUSG00000031980/ENSMUSG00000025809/ENSMUSG00000062694/ENSMUSG00000020689/ENSMUSG00000020722/ENSMUSG00000001964/ENSMUSG00000115637/ENSMUSG00000021991/…
mmu04062	Chemokine signaling pathway	57/2482	212/10747	0.108571	0.353389	ENSMUSG00000035042/ENSMUSG00000009185/ENSMUSG00000050232/ENSMUSG00000040061/ENSMUSG00000025804/ENSMUSG00000052889/ENSMUSG00000035352/ENSMUSG00000031165/ENSMUSG00000033220/ENSMUSG00000079227/ENSMUSG00000034855/ENSMUSG00000018927/ENSMUSG00000032946/ENSMUSG00000051177/ENSMUSG00000027646/ENSMUSG00000031805/ENSMUSG00000029417/ENSMUSG00000081121/ENSMUSG00000018909/ENSMUSG00000032562/ENSMUSG00000015950/…	Ccl5/Ccl8/Cxcr3/Plcb2/Ccr1/Prkcb/Ccl12/Was/Rac2/Ccr5/Cxcl10/Ccl6/Rasgrp2/Plcb1/Src/Jak3/Cxcl9/Gm12791/Arrb1/Gnai2/Ncf1/Pik3cg/Pik3r6/Ccl9/Ccl7/Ccl4/Shc1/Plcg1/Bad/Dock2/Gm27206/Ccl11/Gng11/Grk4/Itk/Nfkbib/Cxcl16/Map2k1/Gnaq/Adcy4/Pik3cd/Gng2/Cx3cr1/Gm3150/Crk/Stat3/Cxcl14/Gm15382/Adcy2/Braf/Rac1/Gnai3/Gnb1/Ccl24/Ccr3/Hras/Akt2-ps	mmu:20304/mmu:20307/mmu:12766/mmu:18796/mmu:12768/mmu:18751/mmu:20293/mmu:22376/mmu:19354/mmu:12774/mmu:15945/mmu:20305/mmu:19395/mmu:18795/mmu:20779/mmu:16453/mmu:17329/mmu:14784/mmu:109689/mmu:14678/mmu:17969/mmu:30955/mmu:104709/mmu:20308/mmu:20306/mmu:20303/mmu:20416/mmu:18803/mmu:12015/mmu:94176/mmu:18803/mmu:20292/mmu:66066/mmu:14772/mmu:16428/mmu:18036/mmu:66102/mmu:26395/mmu:14682/mmu:104…	57	12	ENSMUSG00000040061/ENSMUSG00000032946/ENSMUSG00000031805/ENSMUSG00000046207/ENSMUSG00000016933/ENSMUSG00000098889/ENSMUSG00000052783/ENSMUSG00000024639/ENSMUSG00000022220/ENSMUSG00000083083/ENSMUSG00000002413/ENSMUSG00000035448	45	ENSMUSG00000035042/ENSMUSG00000009185/ENSMUSG00000050232/ENSMUSG00000025804/ENSMUSG00000052889/ENSMUSG00000035352/ENSMUSG00000031165/ENSMUSG00000033220/ENSMUSG00000079227/ENSMUSG00000034855/ENSMUSG00000018927/ENSMUSG00000051177/ENSMUSG00000027646/ENSMUSG00000029417/ENSMUSG00000081121/ENSMUSG00000018909/ENSMUSG00000032562/ENSMUSG00000015950/ENSMUSG00000020573/ENSMUSG00000019122/ENSMUSG00000035373/…
mmu04530	Tight junction	69/2482	261/10747	0.111797	0.360354	ENSMUSG00000062825/ENSMUSG00000032531/ENSMUSG00000072235/ENSMUSG00000082319/ENSMUSG00000082809/ENSMUSG00000097139/ENSMUSG00000041301/ENSMUSG00000046993/ENSMUSG00000031165/ENSMUSG00000029622/ENSMUSG00000039824/ENSMUSG00000038301/novel.322/ENSMUSG00000027646/ENSMUSG00000059195/ENSMUSG00000091530/ENSMUSG00000029621/ENSMUSG00000041378/ENSMUSG00000052572/ENSMUSG00000056367/ENSMUSG00000084911/ENSMUSG00…	Actg1/Amotl2/Tuba1a/Actr3-ps/Gm14150/Gm26626/Cftr/Gm5637/Was/Arpc1b/Myl6b/Snx10/-/Src/Gm12715/Cldn20/Arpc1a/Cldn5/Dlg2/Actr3b/Gm16185/Cldn23/Ppp2r2b/Msn/Tuba1b/Amotl1/Map3k1/Gm14810/Gm8399/Prkag3/Rab8b/Tuba4a/Erbb2/Gm38215/Nf2/Gm3226/Llgl1/Itgb1/Jam3/Cgn/Prkab2/Gm19221/Mpp4/Gm5526/Vasp/Arpc2/Fam187b/Actn4/Ppp2r1a/Rab8a/Arhgap17/Ppp2ca/Arpc3/Tjp2/Gata4/Pard6b/Map3k5/Gm3756/Cdk4/Gm5915/BC021767/Arp…	mmu:11465/mmu:56332/mmu:22142/mmu:74117/mmu:22143/mmu:12394/mmu:12638/mmu:11867/mmu:22376/mmu:11867/mmu:216459/mmu:17999/mmu:17999/mmu:20779/mmu:11465/mmu:621628/mmu:56443/mmu:12741/mmu:23859/mmu:242894/mmu:17999/mmu:71908/mmu:72930/mmu:17698/mmu:22143/mmu:75723/mmu:26401/mmu:22143/mmu:11465/mmu:241113/mmu:235442/mmu:22145/mmu:13866/mmu:17999/mmu:18016/mmu:22143/mmu:16897/mmu:16412/mmu:83964/mmu:…	69	21	ENSMUSG00000032531/ENSMUSG00000097139/ENSMUSG00000039824/novel.322/ENSMUSG00000091530/ENSMUSG00000084911/ENSMUSG00000021754/ENSMUSG00000083603/ENSMUSG00000006542/ENSMUSG00000103556/ENSMUSG00000009073/ENSMUSG00000068876/ENSMUSG00000038205/ENSMUSG00000113491/ENSMUSG00000079550/ENSMUSG00000046826/ENSMUSG00000030766/ENSMUSG00000044641/ENSMUSG00000071369/ENSMUSG00000085006/ENSMUSG00000109428	48	ENSMUSG00000062825/ENSMUSG00000072235/ENSMUSG00000082319/ENSMUSG00000082809/ENSMUSG00000041301/ENSMUSG00000046993/ENSMUSG00000031165/ENSMUSG00000029622/ENSMUSG00000038301/ENSMUSG00000027646/ENSMUSG00000059195/ENSMUSG00000029621/ENSMUSG00000041378/ENSMUSG00000052572/ENSMUSG00000056367/ENSMUSG00000055976/ENSMUSG00000024500/ENSMUSG00000031207/ENSMUSG00000023004/ENSMUSG00000013076/ENSMUSG00000043889/…
mmu00510	N-Glycan biosynthesis	17/2482	55/10747	0.113592	0.362622	ENSMUSG00000042428/ENSMUSG00000041084/ENSMUSG00000022174/ENSMUSG00000028757/ENSMUSG00000030062/ENSMUSG00000037306/ENSMUSG00000118664/ENSMUSG00000078919/ENSMUSG00000036372/ENSMUSG00000028541/ENSMUSG00000032437/ENSMUSG00000032116/ENSMUSG00000022885/ENSMUSG00000028413/ENSMUSG00000024085/ENSMUSG00000042737/ENSMUSG00000032123	Mgat3/Ostc/Dad1/Ddost/Rpn1/Man1c1/Tusc3/Dpm1/Tmem258/B4galt2/Stt3b/Stt3a/St6gal1/B4galt1/Man2a1/Dpm3/Dpagt1	mmu:17309/mmu:66357/mmu:13135/mmu:13200/mmu:103963/mmu:230815/mmu:80286/mmu:13480/mmu:69038/mmu:53418/mmu:68292/mmu:16430/mmu:20440/mmu:14595/mmu:17158/mmu:68563/mmu:13478	17	1	ENSMUSG00000078919	16	ENSMUSG00000042428/ENSMUSG00000041084/ENSMUSG00000022174/ENSMUSG00000028757/ENSMUSG00000030062/ENSMUSG00000037306/ENSMUSG00000118664/ENSMUSG00000036372/ENSMUSG00000028541/ENSMUSG00000032437/ENSMUSG00000032116/ENSMUSG00000022885/ENSMUSG00000028413/ENSMUSG00000024085/ENSMUSG00000042737/ENSMUSG00000032123
mmu04540	Gap junction	35/2482	125/10747	0.116001	0.365253	ENSMUSG00000072235/ENSMUSG00000082809/ENSMUSG00000040061/ENSMUSG00000030287/ENSMUSG00000058672/ENSMUSG00000052889/ENSMUSG00000001473/ENSMUSG00000034997/ENSMUSG00000062380/ENSMUSG00000029334/ENSMUSG00000019942/ENSMUSG00000051177/ENSMUSG00000027646/ENSMUSG00000029231/ENSMUSG00000081121/ENSMUSG00000032562/ENSMUSG00000001525/ENSMUSG00000023004/ENSMUSG00000083603/ENSMUSG00000026202/ENSMUSG00000114547/…	Tuba1a/Gm14150/Plcb2/Itpr2/Tubb2a/Prkcb/Tubb6/Htr2a/Tubb3/Prkg2/Cdk1/Plcb1/Src/Pdgfra/Gm12791/Gnai2/Tubb5/Tuba1b/Gm14810/Tuba4a/Gm3226/Map2k2/Egf/Map2k5/Map2k1/Gnaq/Pdgfb/Adcy4/Prkca/Lpar1/Adcy2/Gm3756/Gnai3/Tubb4b/Hras	mmu:22142/mmu:22143/mmu:18796/mmu:16439/mmu:22151/mmu:18751/mmu:67951/mmu:15558/mmu:22152/mmu:19092/mmu:12534/mmu:18795/mmu:20779/mmu:18595/mmu:14784/mmu:14678/mmu:22154/mmu:22143/mmu:22143/mmu:22145/mmu:22143/mmu:26396/mmu:13645/mmu:23938/mmu:26395/mmu:14682/mmu:18591/mmu:104110/mmu:18750/mmu:14745/mmu:210044/mmu:22143/mmu:14679/mmu:227613/mmu:15461	35	8	ENSMUSG00000040061/ENSMUSG00000030287/ENSMUSG00000083603/ENSMUSG00000028017/ENSMUSG00000024639/ENSMUSG00000000489/ENSMUSG00000022220/ENSMUSG00000050965	27	ENSMUSG00000072235/ENSMUSG00000082809/ENSMUSG00000058672/ENSMUSG00000052889/ENSMUSG00000001473/ENSMUSG00000034997/ENSMUSG00000062380/ENSMUSG00000029334/ENSMUSG00000019942/ENSMUSG00000051177/ENSMUSG00000027646/ENSMUSG00000029231/ENSMUSG00000081121/ENSMUSG00000032562/ENSMUSG00000001525/ENSMUSG00000023004/ENSMUSG00000026202/ENSMUSG00000114547/ENSMUSG00000035027/ENSMUSG00000058444/ENSMUSG00000004936/…
mmu01040	Biosynthesis of unsaturated fatty acids	14/2482	44/10747	0.117717	0.365253	ENSMUSG00000121445/ENSMUSG00000025202/ENSMUSG00000033629/ENSMUSG00000029098/ENSMUSG00000083567/ENSMUSG00000032349/ENSMUSG00000072949/ENSMUSG00000032262/ENSMUSG00000027195/ENSMUSG00000037071/ENSMUSG00000035376/ENSMUSG00000021226/ENSMUSG00000006390/ENSMUSG00000024507	ENSMUSG00000121445/Scd3/Hacd3/Acox3/Gm11451/Elovl5/Acot1/Elovl4/Hsd17b12/Scd1/Hacd2/Acot2/Elovl1/Hsd17b4	mmu:20280/mmu:30049/mmu:57874/mmu:80911/mmu:30963/mmu:68801/mmu:26897/mmu:83603/mmu:56348/mmu:20249/mmu:70757/mmu:171210/mmu:54325/mmu:15488	14	4	ENSMUSG00000025202/ENSMUSG00000033629/ENSMUSG00000029098/ENSMUSG00000032349	10	ENSMUSG00000121445/ENSMUSG00000083567/ENSMUSG00000072949/ENSMUSG00000032262/ENSMUSG00000027195/ENSMUSG00000037071/ENSMUSG00000035376/ENSMUSG00000021226/ENSMUSG00000006390/ENSMUSG00000024507
mmu04215	Apoptosis - multiple species	14/2482	44/10747	0.117717	0.365253	ENSMUSG00000026278/ENSMUSG00000097546/ENSMUSG00000030341/ENSMUSG00000057789/ENSMUSG00000108691/ENSMUSG00000004446/ENSMUSG00000086753/ENSMUSG00000024521/ENSMUSG00000114278/ENSMUSG00000019979/ENSMUSG00000003873/ENSMUSG00000007659/ENSMUSG00000057367/ENSMUSG00000017716	Bok/Gm26749/Tnfrsf1a/Bak1/Gm45226/Bid/Gm15751/Pmaip1/Gm49027/Apaf1/Bax/Bcl2l1/Birc2/Birc5	mmu:51800/mmu:12211/mmu:21937/mmu:12018/mmu:13063/mmu:12122/mmu:66593/mmu:58801/mmu:66593/mmu:11783/mmu:12028/mmu:12048/mmu:11797/mmu:11799	14	5	ENSMUSG00000097546/ENSMUSG00000108691/ENSMUSG00000086753/ENSMUSG00000114278/ENSMUSG00000057367	9	ENSMUSG00000026278/ENSMUSG00000030341/ENSMUSG00000057789/ENSMUSG00000004446/ENSMUSG00000024521/ENSMUSG00000019979/ENSMUSG00000003873/ENSMUSG00000007659/ENSMUSG00000017716
mmu05144	Malaria	18/2482	60/10747	0.132586	0.40758	ENSMUSG00000009376/ENSMUSG00000030830/ENSMUSG00000039239/ENSMUSG00000035352/ENSMUSG00000023885/ENSMUSG00000040249/ENSMUSG00000028864/ENSMUSG00000026580/ENSMUSG00000000290/ENSMUSG00000032508/ENSMUSG00000090523/ENSMUSG00000039005/ENSMUSG00000037405/ENSMUSG00000021702/ENSMUSG00000027995/ENSMUSG00000069919/ENSMUSG00000079298/ENSMUSG00000055170	Met/Itgal/Tgfb2/Ccl12/Thbs2/Lrp1/Hgf/Selp/Itgb2/Myd88/Gypc/Tlr4/Icam1/Thbs4/Tlr2/Hba-a1/Klrb1b/Ifng	mmu:17295/mmu:16408/mmu:21808/mmu:20293/mmu:21826/mmu:16971/mmu:15234/mmu:20344/mmu:16414/mmu:17874/mmu:71683/mmu:21898/mmu:15894/mmu:21828/mmu:24088/mmu:110257/mmu:80782/mmu:15978	18	2	ENSMUSG00000021702/ENSMUSG00000069919	16	ENSMUSG00000009376/ENSMUSG00000030830/ENSMUSG00000039239/ENSMUSG00000035352/ENSMUSG00000023885/ENSMUSG00000040249/ENSMUSG00000028864/ENSMUSG00000026580/ENSMUSG00000000290/ENSMUSG00000032508/ENSMUSG00000090523/ENSMUSG00000039005/ENSMUSG00000037405/ENSMUSG00000027995/ENSMUSG00000079298/ENSMUSG00000055170
mmu04912	GnRH signaling pathway	28/2482	99/10747	0.134148	0.408598	ENSMUSG00000031740/ENSMUSG00000040061/ENSMUSG00000000957/ENSMUSG00000030287/ENSMUSG00000052889/ENSMUSG00000098488/ENSMUSG00000053819/ENSMUSG00000004864/ENSMUSG00000051177/ENSMUSG00000027646/ENSMUSG00000009406/ENSMUSG00000081121/ENSMUSG00000036438/ENSMUSG00000021754/ENSMUSG00000042406/ENSMUSG00000056220/ENSMUSG00000035027/ENSMUSG00000021820/ENSMUSG00000004936/ENSMUSG00000024639/ENSMUSG00000022220/…	Mmp2/Plcb2/Mmp14/Itpr2/Prkcb/Pla2g4b/Camk2d/Mapk13/Plcb1/Src/Elk1/Gm12791/Calm2/Map3k1/Atf4/Pla2g4a/Map2k2/Camk2g/Map2k1/Gnaq/Adcy4/Prkca/Map3k3/Map3k4/Adcy2/Mapk14/Hras/Calm1	mmu:17390/mmu:18796/mmu:17387/mmu:16439/mmu:18751/mmu:211429/mmu:108058/mmu:26415/mmu:18795/mmu:20779/mmu:13712/mmu:14784/mmu:12315/mmu:26401/mmu:11911/mmu:18783/mmu:26396/mmu:12325/mmu:26395/mmu:14682/mmu:104110/mmu:18750/mmu:26406/mmu:26407/mmu:210044/mmu:26416/mmu:15461/mmu:12315	28	10	ENSMUSG00000040061/ENSMUSG00000030287/ENSMUSG00000098488/ENSMUSG00000009406/ENSMUSG00000021754/ENSMUSG00000021820/ENSMUSG00000024639/ENSMUSG00000022220/ENSMUSG00000050965/ENSMUSG00000014426	18	ENSMUSG00000031740/ENSMUSG00000000957/ENSMUSG00000052889/ENSMUSG00000053819/ENSMUSG00000004864/ENSMUSG00000051177/ENSMUSG00000027646/ENSMUSG00000081121/ENSMUSG00000036438/ENSMUSG00000042406/ENSMUSG00000056220/ENSMUSG00000035027/ENSMUSG00000004936/ENSMUSG00000020700/ENSMUSG00000021536/ENSMUSG00000053436/ENSMUSG00000025499/ENSMUSG00000001175
mmu00100	Steroid biosynthesis	2482-08-01	23/10747	0.139994	0.422529	ENSMUSG00000058454/ENSMUSG00000032018/ENSMUSG00000004880/ENSMUSG00000006724/ENSMUSG00000030670/ENSMUSG00000024781/ENSMUSG00000023045/ENSMUSG00000026675	Dhcr7/Sc5d/Lbr/Cyp27b1/Cyp2r1/Lipa/Soat2/Hsd17b7	mmu:13360/mmu:235293/mmu:98386/mmu:13115/mmu:244209/mmu:16889/mmu:223920/mmu:15490	8	4	ENSMUSG00000058454/ENSMUSG00000032018/ENSMUSG00000006724/ENSMUSG00000026675	4	ENSMUSG00000004880/ENSMUSG00000030670/ENSMUSG00000024781/ENSMUSG00000023045
mmu04971	Gastric acid secretion	26/2482	92/10747	0.145704	0.433333	ENSMUSG00000062825/ENSMUSG00000040061/ENSMUSG00000030287/ENSMUSG00000052889/ENSMUSG00000041301/ENSMUSG00000053819/ENSMUSG00000051177/ENSMUSG00000059195/ENSMUSG00000005553/ENSMUSG00000027562/ENSMUSG00000032562/ENSMUSG00000041695/ENSMUSG00000036438/ENSMUSG00000043889/ENSMUSG00000051497/ENSMUSG00000021820/ENSMUSG00000009545/ENSMUSG00000024639/ENSMUSG00000022220/ENSMUSG00000050965/ENSMUSG00000021536/…	Actg1/Plcb2/Itpr2/Prkcb/Cftr/Camk2d/Plcb1/Gm12715/Atp4a/Car2/Gnai2/Kcnj2/Calm2/Gm8399/Kcnj16/Camk2g/Kcnq1/Gnaq/Adcy4/Prkca/Adcy2/Mylk4/Atp1b1/Gnai3/Hrh2/Calm1	mmu:11465/mmu:18796/mmu:16439/mmu:18751/mmu:12638/mmu:108058/mmu:18795/mmu:11465/mmu:11944/mmu:12349/mmu:14678/mmu:16518/mmu:12315/mmu:11465/mmu:16517/mmu:12325/mmu:16535/mmu:14682/mmu:104110/mmu:18750/mmu:210044/mmu:238564/mmu:11931/mmu:14679/mmu:15466/mmu:12315	26	9	ENSMUSG00000040061/ENSMUSG00000030287/ENSMUSG00000005553/ENSMUSG00000051497/ENSMUSG00000021820/ENSMUSG00000024639/ENSMUSG00000022220/ENSMUSG00000050965/ENSMUSG00000044951	17	ENSMUSG00000062825/ENSMUSG00000052889/ENSMUSG00000041301/ENSMUSG00000053819/ENSMUSG00000051177/ENSMUSG00000059195/ENSMUSG00000027562/ENSMUSG00000032562/ENSMUSG00000041695/ENSMUSG00000036438/ENSMUSG00000043889/ENSMUSG00000009545/ENSMUSG00000021536/ENSMUSG00000026576/ENSMUSG00000000001/ENSMUSG00000034987/ENSMUSG00000001175
mmu04727	GABAergic synapse	28/2482	100/10747	0.147114	0.433333	ENSMUSG00000031343/ENSMUSG00000052889/ENSMUSG00000024462/ENSMUSG00000033676/ENSMUSG00000027646/ENSMUSG00000032562/ENSMUSG00000034187/ENSMUSG00000026103/ENSMUSG00000044005/ENSMUSG00000023267/ENSMUSG00000031170/ENSMUSG00000030108/ENSMUSG00000032766/ENSMUSG00000082100/ENSMUSG00000029211/ENSMUSG00000017740/ENSMUSG00000020159/ENSMUSG00000010064/ENSMUSG00000018567/ENSMUSG00000022220/ENSMUSG00000050965/…	Gabra3/Prkcb/Gabbr1/Gabrb3/Src/Gnai2/Nsf/Gls/Gls2/Gabrr2/Slc38a5/Slc6a13/Gng11/Glns-ps1/Gabra4/Slc12a5/Gabrp/Slc38a3/Gabarap/Adcy4/Prkca/Gabrb2/Gng2/Gm3150/Glul/Adcy2/Gnai3/Gnb1	mmu:14396/mmu:18751/mmu:54393/mmu:14402/mmu:20779/mmu:14678/mmu:18195/mmu:14660/mmu:216456/mmu:14409/mmu:209837/mmu:14412/mmu:66066/mmu:14645/mmu:14397/mmu:57138/mmu:216643/mmu:76257/mmu:56486/mmu:104110/mmu:18750/mmu:14401/mmu:14702/mmu:14707/mmu:14645/mmu:210044/mmu:14679/mmu:14688	28	9	ENSMUSG00000024462/ENSMUSG00000026103/ENSMUSG00000044005/ENSMUSG00000023267/ENSMUSG00000031170/ENSMUSG00000017740/ENSMUSG00000010064/ENSMUSG00000022220/ENSMUSG00000050965	19	ENSMUSG00000031343/ENSMUSG00000052889/ENSMUSG00000033676/ENSMUSG00000027646/ENSMUSG00000032562/ENSMUSG00000034187/ENSMUSG00000030108/ENSMUSG00000032766/ENSMUSG00000082100/ENSMUSG00000029211/ENSMUSG00000020159/ENSMUSG00000018567/ENSMUSG00000007653/ENSMUSG00000043004/ENSMUSG00000096173/ENSMUSG00000026473/ENSMUSG00000021536/ENSMUSG00000000001/ENSMUSG00000029064
mmu05100	Bacterial invasion of epithelial cells	30/2482	108/10747	0.148061	0.433333	ENSMUSG00000009376/ENSMUSG00000047547/ENSMUSG00000062825/ENSMUSG00000082319/ENSMUSG00000046993/ENSMUSG00000029622/ENSMUSG00000000303/ENSMUSG00000027646/ENSMUSG00000059195/ENSMUSG00000000555/ENSMUSG00000029621/ENSMUSG00000014791/ENSMUSG00000056367/ENSMUSG00000042626/ENSMUSG00000043889/ENSMUSG00000025809/ENSMUSG00000062694/ENSMUSG00000029003/ENSMUSG00000028478/ENSMUSG00000006304/ENSMUSG00000029465/…	Met/Cltb/Actg1/Actr3-ps/Gm5637/Arpc1b/Cdh1/Src/Gm12715/Itga5/Arpc1a/Elmo3/Actr3b/Shc1/Gm8399/Itgb1/Cav3/Mad2l2/Clta/Arpc2/Arpc3/Pik3cd/Fn1/Crk/Rhog/Septin2/Arpc5/Rac1/Actr3/Gm6263	mmu:17295/mmu:74325/mmu:11465/mmu:74117/mmu:11867/mmu:11867/mmu:12550/mmu:20779/mmu:11465/mmu:16402/mmu:56443/mmu:234683/mmu:242894/mmu:20416/mmu:11465/mmu:16412/mmu:12391/mmu:71890/mmu:12757/mmu:76709/mmu:56378/mmu:18707/mmu:14268/mmu:12928/mmu:56212/mmu:18000/mmu:67771/mmu:19353/mmu:74117/mmu:16202	30	3	ENSMUSG00000014791/ENSMUSG00000026276/ENSMUSG00000080966	27	ENSMUSG00000009376/ENSMUSG00000047547/ENSMUSG00000062825/ENSMUSG00000082319/ENSMUSG00000046993/ENSMUSG00000029622/ENSMUSG00000000303/ENSMUSG00000027646/ENSMUSG00000059195/ENSMUSG00000000555/ENSMUSG00000029621/ENSMUSG00000056367/ENSMUSG00000042626/ENSMUSG00000043889/ENSMUSG00000025809/ENSMUSG00000062694/ENSMUSG00000029003/ENSMUSG00000028478/ENSMUSG00000006304/ENSMUSG00000029465/ENSMUSG00000039936/…
mmu05414	Dilated cardiomyopathy	33/2482	120/10747	0.148795	0.433333	ENSMUSG00000062825/ENSMUSG00000027488/ENSMUSG00000028063/ENSMUSG00000039239/ENSMUSG00000031799/ENSMUSG00000051747/ENSMUSG00000001281/ENSMUSG00000059195/ENSMUSG00000000555/ENSMUSG00000026208/ENSMUSG00000099397/ENSMUSG00000022817/ENSMUSG00000020882/ENSMUSG00000020354/ENSMUSG00000035458/ENSMUSG00000043889/ENSMUSG00000031980/ENSMUSG00000025809/ENSMUSG00000062694/ENSMUSG00000020689/ENSMUSG00000020722/…	Actg1/Snta1/Lmna/Tgfb2/Tpm4/Ttn/Itgb7/Gm12715/Itga5/Des/Gm7809/Itgb5/Cacnb1/Sgcd/Tnni3/Gm8399/Agt/Itgb1/Cav3/Itgb3/Cacng1/Adcy4/Tpm3-rs7/Emd/Gm30970/Itga10/Adcy2/Cacna2d3/Tpm3/Actc1/Itga8/Itgb8/Cacng7	mmu:11465/mmu:20648/mmu:16905/mmu:21808/mmu:326618/mmu:22138/mmu:16421/mmu:11465/mmu:16402/mmu:13346/mmu:326618/mmu:16419/mmu:12295/mmu:24052/mmu:21954/mmu:11465/mmu:11606/mmu:16412/mmu:12391/mmu:16416/mmu:12299/mmu:104110/mmu:326618/mmu:13726/mmu:11938/mmu:213119/mmu:210044/mmu:12294/mmu:326618/mmu:11464/mmu:241226/mmu:320910/mmu:81904	33	7	ENSMUSG00000051747/ENSMUSG00000020882/ENSMUSG00000035458/ENSMUSG00000022220/ENSMUSG00000058126/ENSMUSG00000090210/ENSMUSG00000026768	26	ENSMUSG00000062825/ENSMUSG00000027488/ENSMUSG00000028063/ENSMUSG00000039239/ENSMUSG00000031799/ENSMUSG00000001281/ENSMUSG00000059195/ENSMUSG00000000555/ENSMUSG00000026208/ENSMUSG00000099397/ENSMUSG00000022817/ENSMUSG00000020354/ENSMUSG00000043889/ENSMUSG00000031980/ENSMUSG00000025809/ENSMUSG00000062694/ENSMUSG00000020689/ENSMUSG00000020722/ENSMUSG00000001964/ENSMUSG00000115637/ENSMUSG00000021536/…
mmu00601	Glycosphingolipid biosynthesis - lacto and neolacto series	2482-09-01	27/10747	0.150257	0.433784	ENSMUSG00000049307/ENSMUSG00000021360/ENSMUSG00000029433/ENSMUSG00000031803/ENSMUSG00000033849/ENSMUSG00000055978/ENSMUSG00000028541/ENSMUSG00000028413/ENSMUSG00000008461	Fut4/Gcnt2/Diablo/B3gnt3/B3galt2/Fut2/B4galt2/B4galt1/Fut1	mmu:14345/mmu:14538/mmu:231727/mmu:72297/mmu:26878/mmu:14344/mmu:53418/mmu:14595/mmu:14343	9	2	ENSMUSG00000029433/ENSMUSG00000033849	7	ENSMUSG00000049307/ENSMUSG00000021360/ENSMUSG00000031803/ENSMUSG00000055978/ENSMUSG00000028541/ENSMUSG00000028413/ENSMUSG00000008461
mmu05418	Fluid shear stress and atherosclerosis	51/2482	193/10747	0.153561	0.439502	ENSMUSG00000031740/ENSMUSG00000031538/ENSMUSG00000062825/ENSMUSG00000083899/ENSMUSG00000052430/ENSMUSG00000082896/ENSMUSG00000035352/ENSMUSG00000067336/ENSMUSG00000033220/ENSMUSG00000086436/ENSMUSG00000004864/ENSMUSG00000026241/ENSMUSG00000027646/ENSMUSG00000059195/ENSMUSG00000074743/ENSMUSG00000006519/ENSMUSG00000086769/ENSMUSG00000015950/ENSMUSG00000004032/ENSMUSG00000031871/ENSMUSG00000030341/…	Mmp2/Plat/Actg1/Gm12346/Bmpr1b/Gm5844/Ccl12/Bmpr2/Rac2/Gm13690/Mapk13/Nppc/Src/Gm12715/Thbd/Cyba/Gm15587/Ncf1/Gstm5/Cdh5/Tnfrsf1a/Calm2/Acvr1/Bmpr1a/Gm8399/Cav3/Gm5424/Hsp90b1/Icam1/Itgb3/Txn2/Map2k5/Txn1/Sumo3/Gstp-ps/Pdgfb/Pik3cd/Il1r1/Trp53-ps/Gstm7/Gsta4/Map3k5/Ifng/Gm6665/Rac1/Gsta1/Gm9403/Mgst1/Mapk14/Calm1/Akt2-ps	mmu:17390/mmu:18791/mmu:11465/mmu:15519/mmu:12167/mmu:15519/mmu:20293/mmu:12168/mmu:19354/mmu:170930/mmu:26415/mmu:18159/mmu:20779/mmu:11465/mmu:21824/mmu:13057/mmu:18127/mmu:17969/mmu:14866/mmu:12562/mmu:21937/mmu:12315/mmu:11477/mmu:12166/mmu:11465/mmu:12391/mmu:11898/mmu:22027/mmu:15894/mmu:16416/mmu:56551/mmu:23938/mmu:22166/mmu:20610/mmu:14869/mmu:18591/mmu:18707/mmu:16177/mmu:22059/mmu:6831…	51	8	ENSMUSG00000052430/ENSMUSG00000067336/ENSMUSG00000086436/ENSMUSG00000086769/ENSMUSG00000000489/ENSMUSG00000004035/ENSMUSG00000071369/ENSMUSG00000106499	43	ENSMUSG00000031740/ENSMUSG00000031538/ENSMUSG00000062825/ENSMUSG00000083899/ENSMUSG00000082896/ENSMUSG00000035352/ENSMUSG00000033220/ENSMUSG00000004864/ENSMUSG00000026241/ENSMUSG00000027646/ENSMUSG00000059195/ENSMUSG00000074743/ENSMUSG00000006519/ENSMUSG00000015950/ENSMUSG00000004032/ENSMUSG00000031871/ENSMUSG00000030341/ENSMUSG00000036438/ENSMUSG00000026836/ENSMUSG00000021796/ENSMUSG00000043889/…
mmu00511	Other glycan degradation	2482-07-01	20/10747	0.158105	0.44864	ENSMUSG00000032295/ENSMUSG00000021665/ENSMUSG00000005142/ENSMUSG00000045594/ENSMUSG00000079434/ENSMUSG00000086728/ENSMUSG00000028048	Man2c1/Hexb/Man2b1/Glb1/Neu2/Man2c1os/Gba	mmu:73744/mmu:15212/mmu:17159/mmu:12091/mmu:23956/mmu:73744/mmu:14466	7	2	ENSMUSG00000032295/ENSMUSG00000086728	5	ENSMUSG00000021665/ENSMUSG00000005142/ENSMUSG00000045594/ENSMUSG00000079434/ENSMUSG00000028048
mmu04512	ECM-receptor interaction	27/2482	97/10747	0.160403	0.451304	ENSMUSG00000092200/ENSMUSG00000026479/ENSMUSG00000095953/ENSMUSG00000042453/ENSMUSG00000026840/ENSMUSG00000032572/ENSMUSG00000023885/ENSMUSG00000001281/ENSMUSG00000000555/ENSMUSG00000022817/ENSMUSG00000031273/ENSMUSG00000031502/ENSMUSG00000025809/ENSMUSG00000005087/ENSMUSG00000053025/ENSMUSG00000031503/ENSMUSG00000039084/ENSMUSG00000020689/ENSMUSG00000021702/ENSMUSG00000089818/ENSMUSG00000052911/…	Tnxa/Lamc2/6030469F06Rik/Reln/Lamc3/Col6a4/Thbs2/Itgb7/Itga5/Itgb5/Col4a6/Col4a1/Itgb1/Cd44/Sv2b/Col4a2/Chad/Itgb3/Thbs4/Gm15950/Lamb2/Gm47575/Vwf/Fn1/Itga10/Itga8/Itgb8	mmu:81877/mmu:16782/mmu:16779/mmu:19699/mmu:23928/mmu:68553/mmu:21826/mmu:16421/mmu:16402/mmu:16419/mmu:94216/mmu:12826/mmu:16412/mmu:12505/mmu:64176/mmu:12827/mmu:12643/mmu:16416/mmu:21828/mmu:226519/mmu:16779/mmu:68553/mmu:22371/mmu:14268/mmu:213119/mmu:241226/mmu:320910	27	11	ENSMUSG00000095953/ENSMUSG00000026840/ENSMUSG00000032572/ENSMUSG00000031273/ENSMUSG00000039084/ENSMUSG00000021702/ENSMUSG00000089818/ENSMUSG00000052911/ENSMUSG00000111796/ENSMUSG00000090210/ENSMUSG00000026768	16	ENSMUSG00000092200/ENSMUSG00000026479/ENSMUSG00000042453/ENSMUSG00000023885/ENSMUSG00000001281/ENSMUSG00000000555/ENSMUSG00000022817/ENSMUSG00000031502/ENSMUSG00000025809/ENSMUSG00000005087/ENSMUSG00000053025/ENSMUSG00000031503/ENSMUSG00000020689/ENSMUSG00000001930/ENSMUSG00000026193/ENSMUSG00000025321
mmu00565	Ether lipid metabolism	16/2482	54/10747	0.162882	0.452363	ENSMUSG00000030703/ENSMUSG00000098488/ENSMUSG00000038173/ENSMUSG00000041202/ENSMUSG00000060002/ENSMUSG00000055323/ENSMUSG00000052151/ENSMUSG00000052160/ENSMUSG00000056220/ENSMUSG00000041193/ENSMUSG00000090307/ENSMUSG00000058908/ENSMUSG00000005447/ENSMUSG00000022425/ENSMUSG00000045282/ENSMUSG00000021608	Gdpd3/Pla2g4b/Enpp6/Pla2g2d/Chpt1/Gm9967/Plpp2/Pld4/Pla2g4a/Pla2g5/1700071M16Rik/Pla2g2a/Pafah1b3/Enpp2/Tmem86b/Lpcat1	mmu:68616/mmu:211429/mmu:320981/mmu:18782/mmu:212862/mmu:68616/mmu:50784/mmu:104759/mmu:18783/mmu:18784/mmu:27226/mmu:18780/mmu:18476/mmu:18606/mmu:68255/mmu:210992	16	7	ENSMUSG00000030703/ENSMUSG00000098488/ENSMUSG00000038173/ENSMUSG00000060002/ENSMUSG00000055323/ENSMUSG00000041193/ENSMUSG00000045282	9	ENSMUSG00000041202/ENSMUSG00000052151/ENSMUSG00000052160/ENSMUSG00000056220/ENSMUSG00000090307/ENSMUSG00000058908/ENSMUSG00000005447/ENSMUSG00000022425/ENSMUSG00000021608
mmu04210	Apoptosis	51/2482	194/10747	0.163505	0.452363	ENSMUSG00000062825/ENSMUSG00000072235/ENSMUSG00000082809/ENSMUSG00000015437/ENSMUSG00000028063/ENSMUSG00000030287/ENSMUSG00000099974/ENSMUSG00000028111/ENSMUSG00000030560/ENSMUSG00000059195/ENSMUSG00000087231/ENSMUSG00000030341/ENSMUSG00000057789/ENSMUSG00000023004/ENSMUSG00000042406/ENSMUSG00000000817/ENSMUSG00000083603/ENSMUSG00000108691/ENSMUSG00000043889/ENSMUSG00000026202/ENSMUSG00000004446/…	Actg1/Tuba1a/Gm14150/Gzmb/Lmna/Itpr2/Bcl2a1d/Ctsk/Ctsc/Gm12715/E230016M11Rik/Tnfrsf1a/Bak1/Tuba1b/Atf4/Fasl/Gm14810/Gm45226/Gm8399/Tuba4a/Bid/Bad/Pidd1/Gm3226/Gadd45g/Gm15751/Csf2rb/Pmaip1/Capn2/Tradd/Gm49027/Map2k2/Apaf1/Endog/Map2k1/Bax/Ctsz/Bcl2l1/Pik3cd/Birc2/Trp53-ps/Prf1/Gm10814/Birc5/Map3k5/Gm3756/Capn1/Dab2ip/Hras/Akt2-ps/Ripk1	mmu:11465/mmu:22142/mmu:22143/mmu:14939/mmu:16905/mmu:16439/mmu:12047/mmu:13038/mmu:13032/mmu:11465/mmu:13197/mmu:21937/mmu:12018/mmu:22143/mmu:11911/mmu:14103/mmu:22143/mmu:13063/mmu:11465/mmu:22145/mmu:12122/mmu:12015/mmu:57913/mmu:22143/mmu:23882/mmu:66593/mmu:12983/mmu:58801/mmu:12334/mmu:71609/mmu:66593/mmu:26396/mmu:11783/mmu:13804/mmu:26395/mmu:12028/mmu:64138/mmu:12048/mmu:18707/mmu:11797…	51	10	ENSMUSG00000030287/ENSMUSG00000087231/ENSMUSG00000083603/ENSMUSG00000108691/ENSMUSG00000025507/ENSMUSG00000086753/ENSMUSG00000114278/ENSMUSG00000057367/ENSMUSG00000097404/ENSMUSG00000071369	41	ENSMUSG00000062825/ENSMUSG00000072235/ENSMUSG00000082809/ENSMUSG00000015437/ENSMUSG00000028063/ENSMUSG00000099974/ENSMUSG00000028111/ENSMUSG00000030560/ENSMUSG00000059195/ENSMUSG00000030341/ENSMUSG00000057789/ENSMUSG00000023004/ENSMUSG00000042406/ENSMUSG00000000817/ENSMUSG00000043889/ENSMUSG00000026202/ENSMUSG00000004446/ENSMUSG00000024959/ENSMUSG00000114547/ENSMUSG00000021453/ENSMUSG00000071713/…
mmu04915	Estrogen signaling pathway	42/2482	158/10747	0.16988	0.465151	ENSMUSG00000023043/ENSMUSG00000031740/ENSMUSG00000026824/ENSMUSG00000083899/ENSMUSG00000040061/ENSMUSG00000084890/ENSMUSG00000082896/ENSMUSG00000030287/ENSMUSG00000020911/ENSMUSG00000024462/ENSMUSG00000051177/ENSMUSG00000027646/ENSMUSG00000021055/ENSMUSG00000086769/ENSMUSG00000081121/ENSMUSG00000031870/ENSMUSG00000032562/ENSMUSG00000036438/ENSMUSG00000091971/ENSMUSG00000028466/ENSMUSG00000015461/…	Krt18/Mmp2/Kcnj3/Gm12346/Plcb2/A830036E02Rik/Gm5844/Itpr2/Krt19/Gabbr1/Plcb1/Src/Esr2/Gm15587/Gm12791/Pgr/Gnai2/Calm2/Hspa1a/Creb3/Atf6b/Atf4/Shc1/Krt14/Hspa1b/Creb3l1/Hsp90b1/Map2k2/Creb3l2/Map2k1/Gnaq/Adcy4/Pik3cd/Hspa1l/Adcy2/Rara/Creb3l3/Gnai3/Gm9403/Hras/Calm1/Akt2-ps	mmu:16668/mmu:17390/mmu:16519/mmu:15519/mmu:18796/mmu:268482/mmu:15519/mmu:16439/mmu:16669/mmu:54393/mmu:18795/mmu:20779/mmu:13983/mmu:18127/mmu:14784/mmu:18667/mmu:14678/mmu:12315/mmu:193740/mmu:12913/mmu:12915/mmu:11911/mmu:20416/mmu:16664/mmu:15511/mmu:26427/mmu:22027/mmu:26396/mmu:208647/mmu:26395/mmu:14682/mmu:104110/mmu:18707/mmu:15482/mmu:210044/mmu:19401/mmu:208677/mmu:14679/mmu:15516/mmu…	42	13	ENSMUSG00000026824/ENSMUSG00000040061/ENSMUSG00000084890/ENSMUSG00000030287/ENSMUSG00000024462/ENSMUSG00000021055/ENSMUSG00000086769/ENSMUSG00000038648/ENSMUSG00000024639/ENSMUSG00000022220/ENSMUSG00000007033/ENSMUSG00000035041/ENSMUSG00000106499	29	ENSMUSG00000023043/ENSMUSG00000031740/ENSMUSG00000083899/ENSMUSG00000082896/ENSMUSG00000020911/ENSMUSG00000051177/ENSMUSG00000027646/ENSMUSG00000081121/ENSMUSG00000031870/ENSMUSG00000032562/ENSMUSG00000036438/ENSMUSG00000091971/ENSMUSG00000028466/ENSMUSG00000015461/ENSMUSG00000042406/ENSMUSG00000042626/ENSMUSG00000045545/ENSMUSG00000090877/ENSMUSG00000027230/ENSMUSG00000020048/ENSMUSG00000035027/…
mmu04724	Glutamatergic synapse	36/2482	134/10747	0.1732	0.465151	ENSMUSG00000026824/ENSMUSG00000040061/ENSMUSG00000001985/ENSMUSG00000030287/ENSMUSG00000052889/ENSMUSG00000086602/ENSMUSG00000098488/ENSMUSG00000037703/ENSMUSG00000051177/ENSMUSG00000032562/ENSMUSG00000033981/ENSMUSG00000026103/ENSMUSG00000003279/ENSMUSG00000020524/ENSMUSG00000044005/ENSMUSG00000032766/ENSMUSG00000056220/ENSMUSG00000037541/ENSMUSG00000082100/ENSMUSG00000056755/ENSMUSG00000010064/…	Kcnj3/Plcb2/Grik3/Itpr2/Prkcb/Gm15609/Pla2g4b/Lzts3/Plcb1/Gnai2/Gria2/Gls/Dlgap1/Gria1/Gls2/Gng11/Pla2g4a/Shank2/Glns-ps1/Grm7/Slc38a3/Gnaq/Gm44570/Adcy4/Homer1/Prkca/Gng2/Gm3150/Slc1a3/Shank3/Homer2/Glul/Adcy2/Grin3b/Gnai3/Gnb1	mmu:16519/mmu:18796/mmu:14807/mmu:16439/mmu:18751/mmu:58234/mmu:211429/mmu:241638/mmu:18795/mmu:14678/mmu:14800/mmu:14660/mmu:224997/mmu:14799/mmu:216456/mmu:66066/mmu:18783/mmu:210274/mmu:14645/mmu:108073/mmu:76257/mmu:14682/mmu:26557/mmu:104110/mmu:26556/mmu:18750/mmu:14702/mmu:14707/mmu:20512/mmu:58234/mmu:26557/mmu:14645/mmu:210044/mmu:170483/mmu:14679/mmu:14688	36	22	ENSMUSG00000026824/ENSMUSG00000040061/ENSMUSG00000001985/ENSMUSG00000030287/ENSMUSG00000086602/ENSMUSG00000098488/ENSMUSG00000037703/ENSMUSG00000033981/ENSMUSG00000026103/ENSMUSG00000003279/ENSMUSG00000044005/ENSMUSG00000037541/ENSMUSG00000056755/ENSMUSG00000010064/ENSMUSG00000024639/ENSMUSG00000109194/ENSMUSG00000022220/ENSMUSG00000007617/ENSMUSG00000050965/ENSMUSG00000022623/ENSMUSG00000025813/…	14	ENSMUSG00000052889/ENSMUSG00000051177/ENSMUSG00000032562/ENSMUSG00000020524/ENSMUSG00000032766/ENSMUSG00000056220/ENSMUSG00000082100/ENSMUSG00000043004/ENSMUSG00000096173/ENSMUSG00000005360/ENSMUSG00000026473/ENSMUSG00000021536/ENSMUSG00000000001/ENSMUSG00000029064
mmu04914	Progesterone-mediated oocyte maturation	33/2482	122/10747	0.174368	0.465151	ENSMUSG00000005533/ENSMUSG00000030671/ENSMUSG00000083899/ENSMUSG00000082896/ENSMUSG00000020300/ENSMUSG00000117278/ENSMUSG00000019942/ENSMUSG00000004864/ENSMUSG00000001127/ENSMUSG00000003644/ENSMUSG00000029554/ENSMUSG00000031870/ENSMUSG00000032562/ENSMUSG00000023809/ENSMUSG00000032218/ENSMUSG00000029003/ENSMUSG00000083897/ENSMUSG00000027496/ENSMUSG00000004936/ENSMUSG00000022220/ENSMUSG00000039936/…	Igf1r/Pde3b/Gm12346/Gm5844/Cpeb4/Gm36684/Cdk1/Mapk13/Araf/Rps6ka1/Mad1l1/Pgr/Gnai2/Rps6ka2/Ccnb2/Mad2l2/Gm14843/Aurka/Map2k1/Adcy4/Pik3cd/Plk1/Cdc16/Adcy2/Anapc16/Fzr1/Braf/Gnai3/Gm9403/Mad2l1/Mapk14/Cpeb2/Akt2-ps	mmu:16001/mmu:18576/mmu:15519/mmu:15519/mmu:67579/mmu:20112/mmu:12534/mmu:26415/mmu:11836/mmu:20111/mmu:17120/mmu:18667/mmu:14678/mmu:20112/mmu:12442/mmu:71890/mmu:69010/mmu:20878/mmu:26395/mmu:104110/mmu:18707/mmu:18817/mmu:69957/mmu:210044/mmu:52717/mmu:56371/mmu:109880/mmu:14679/mmu:15516/mmu:56150/mmu:26416/mmu:231207/mmu:11652	33	9	ENSMUSG00000005533/ENSMUSG00000020300/ENSMUSG00000001127/ENSMUSG00000023809/ENSMUSG00000083897/ENSMUSG00000022220/ENSMUSG00000002413/ENSMUSG00000106499/ENSMUSG00000039782	24	ENSMUSG00000030671/ENSMUSG00000083899/ENSMUSG00000082896/ENSMUSG00000117278/ENSMUSG00000019942/ENSMUSG00000004864/ENSMUSG00000003644/ENSMUSG00000029554/ENSMUSG00000031870/ENSMUSG00000032562/ENSMUSG00000032218/ENSMUSG00000029003/ENSMUSG00000027496/ENSMUSG00000004936/ENSMUSG00000039936/ENSMUSG00000030867/ENSMUSG00000038416/ENSMUSG00000021536/ENSMUSG00000020107/ENSMUSG00000020235/ENSMUSG00000000001/…
mmu05032	Morphine addiction	27/2482	98/10747	0.175048	0.465151	ENSMUSG00000031343/ENSMUSG00000026824/ENSMUSG00000030671/ENSMUSG00000052889/ENSMUSG00000024462/ENSMUSG00000021699/ENSMUSG00000033676/ENSMUSG00000031842/ENSMUSG00000018909/ENSMUSG00000032562/ENSMUSG00000059173/ENSMUSG00000032177/ENSMUSG00000023267/ENSMUSG00000022489/ENSMUSG00000032766/ENSMUSG00000052783/ENSMUSG00000029211/ENSMUSG00000069094/ENSMUSG00000020159/ENSMUSG00000022220/ENSMUSG00000050965/…	Gabra3/Kcnj3/Pde3b/Prkcb/Gabbr1/Pde4d/Gabrb3/Pde4c/Arrb1/Gnai2/Pde1a/Pde4a/Gabrr2/Pde1b/Gng11/Grk4/Gabra4/Pde7a/Gabrp/Adcy4/Prkca/Gabrb2/Gng2/Gm3150/Adcy2/Gnai3/Gnb1	mmu:14396/mmu:16519/mmu:18576/mmu:18751/mmu:54393/mmu:238871/mmu:14402/mmu:110385/mmu:109689/mmu:14678/mmu:18573/mmu:18577/mmu:14409/mmu:18574/mmu:66066/mmu:14772/mmu:14397/mmu:18583/mmu:216643/mmu:104110/mmu:18750/mmu:14401/mmu:14702/mmu:14707/mmu:210044/mmu:14679/mmu:14688	27	9	ENSMUSG00000026824/ENSMUSG00000024462/ENSMUSG00000031842/ENSMUSG00000032177/ENSMUSG00000023267/ENSMUSG00000052783/ENSMUSG00000069094/ENSMUSG00000022220/ENSMUSG00000050965	18	ENSMUSG00000031343/ENSMUSG00000030671/ENSMUSG00000052889/ENSMUSG00000021699/ENSMUSG00000033676/ENSMUSG00000018909/ENSMUSG00000032562/ENSMUSG00000059173/ENSMUSG00000022489/ENSMUSG00000032766/ENSMUSG00000029211/ENSMUSG00000020159/ENSMUSG00000007653/ENSMUSG00000043004/ENSMUSG00000096173/ENSMUSG00000021536/ENSMUSG00000000001/ENSMUSG00000029064
mmu05230	Central carbon metabolism in cancer	29/2482	106/10747	0.175132	0.465151	ENSMUSG00000009376/ENSMUSG00000101133/ENSMUSG00000030849/ENSMUSG00000027690/ENSMUSG00000105093/ENSMUSG00000031299/ENSMUSG00000029231/ENSMUSG00000025486/ENSMUSG00000032294/ENSMUSG00000028991/ENSMUSG00000030110/ENSMUSG00000040010/ENSMUSG00000026103/ENSMUSG00000037012/ENSMUSG00000044005/ENSMUSG00000104913/ENSMUSG00000062312/ENSMUSG00000031565/ENSMUSG00000035027/ENSMUSG00000115505/ENSMUSG00000004936/…	Met/Gm29050/Fgfr2/Slc2a2/Gm17815/Pdha1/Pdgfra/Sirt3/Pkm/Mtor/Ret/Slc7a5/Gls/Hk1/Gls2/Gm6560/Erbb2/Fgfr1/Map2k2/Gm9247/Map2k1/Pfkl/Pik3cd/Hkdc1/Ldha-ps2/Trp53-ps/Gm16159/Hras/Akt2-ps	mmu:17295/mmu:106557/mmu:14183/mmu:20526/mmu:16828/mmu:18597/mmu:18595/mmu:64384/mmu:18746/mmu:56717/mmu:19713/mmu:20539/mmu:14660/mmu:15275/mmu:216456/mmu:18746/mmu:13866/mmu:14182/mmu:26396/mmu:16828/mmu:26395/mmu:18641/mmu:18707/mmu:216019/mmu:16828/mmu:22059/mmu:14182/mmu:15461/mmu:11652	29	7	ENSMUSG00000101133/ENSMUSG00000105093/ENSMUSG00000025486/ENSMUSG00000028991/ENSMUSG00000026103/ENSMUSG00000044005/ENSMUSG00000086134	22	ENSMUSG00000009376/ENSMUSG00000030849/ENSMUSG00000027690/ENSMUSG00000031299/ENSMUSG00000029231/ENSMUSG00000032294/ENSMUSG00000030110/ENSMUSG00000040010/ENSMUSG00000037012/ENSMUSG00000104913/ENSMUSG00000062312/ENSMUSG00000031565/ENSMUSG00000035027/ENSMUSG00000115505/ENSMUSG00000004936/ENSMUSG00000020277/ENSMUSG00000039936/ENSMUSG00000020080/ENSMUSG00000083836/ENSMUSG00000090704/ENSMUSG00000025499/…
mmu01522	Endocrine resistance	29/2482	107/10747	0.189853	0.500247	ENSMUSG00000031740/ENSMUSG00000005533/ENSMUSG00000023067/ENSMUSG00000018160/ENSMUSG00000028551/ENSMUSG00000004864/ENSMUSG00000097305/ENSMUSG00000027646/ENSMUSG00000003031/ENSMUSG00000001127/ENSMUSG00000021055/ENSMUSG00000081121/ENSMUSG00000028991/ENSMUSG00000042626/ENSMUSG00000024959/ENSMUSG00000062312/ENSMUSG00000035027/ENSMUSG00000016758/ENSMUSG00000004936/ENSMUSG00000003873/ENSMUSG00000022220/…	Mmp2/Igf1r/Cdkn1a/Med1/Cdkn2c/Mapk13/Gm17276/Src/Cdkn1b/Araf/Esr2/Gm12791/Mtor/Shc1/Bad/Erbb2/Map2k2/Bik/Map2k1/Bax/Adcy4/Pik3cd/Trp53-ps/Adcy2/Braf/Cdk4/Mapk14/Hras/Akt2-ps	mmu:17390/mmu:16001/mmu:12575/mmu:19014/mmu:12580/mmu:26415/mmu:18131/mmu:20779/mmu:12576/mmu:11836/mmu:13983/mmu:14784/mmu:56717/mmu:20416/mmu:12015/mmu:13866/mmu:26396/mmu:12124/mmu:26395/mmu:12028/mmu:104110/mmu:18707/mmu:22059/mmu:210044/mmu:109880/mmu:12567/mmu:26416/mmu:15461/mmu:11652	29	9	ENSMUSG00000005533/ENSMUSG00000018160/ENSMUSG00000097305/ENSMUSG00000003031/ENSMUSG00000001127/ENSMUSG00000021055/ENSMUSG00000028991/ENSMUSG00000022220/ENSMUSG00000002413	20	ENSMUSG00000031740/ENSMUSG00000023067/ENSMUSG00000028551/ENSMUSG00000004864/ENSMUSG00000027646/ENSMUSG00000081121/ENSMUSG00000042626/ENSMUSG00000024959/ENSMUSG00000062312/ENSMUSG00000035027/ENSMUSG00000016758/ENSMUSG00000004936/ENSMUSG00000003873/ENSMUSG00000039936/ENSMUSG00000090704/ENSMUSG00000021536/ENSMUSG00000006728/ENSMUSG00000053436/ENSMUSG00000025499/ENSMUSG00000084347
mmu04014	Ras signaling pathway	68/2482	267/10747	0.194431	0.50548	ENSMUSG00000009376/ENSMUSG00000030849/ENSMUSG00000005533/ENSMUSG00000052889/ENSMUSG00000033220/ENSMUSG00000026117/ENSMUSG00000098488/ENSMUSG00000032946/ENSMUSG00000002847/ENSMUSG00000041202/ENSMUSG00000028864/ENSMUSG00000009406/ENSMUSG00000027460/ENSMUSG00000029231/ENSMUSG00000074121/ENSMUSG00000081121/ENSMUSG00000024621/ENSMUSG00000030742/ENSMUSG00000031284/ENSMUSG00000036438/ENSMUSG00000022101/…	Met/Fgfr2/Igf1r/Prkcb/Rac2/Zap70/Pla2g4b/Rasgrp2/Pla1a/Pla2g2d/Hgf/Elk1/Angpt4/Pdgfra/Ntf5/Gm12791/Csf1r/Lat/Pak3/Calm2/Fgf17/Rasgrf1/Gm52948/Fasl/Shc1/Plcg1/Rras2/Bad/Rgl2/Rab5c/Rasal1/Ptpn11/Pak6/Gm27206/Fgf7/Fgfr1/Rassf5/Gng11/Pla2g4a/Ralgapa1/Map2k2/Egf/Pla2g5/Rasgrp3/Pla2g2a/Map2k1/Pdgfb/Csf1/Ralb/Fgf2/Prkca/Bcl2l1/Pik3cd/Gng2/Efna5/Ralbp1/Gm3150/Arf6/Gm11201/Gm15382/Syngap1/Exoc2/Rac1/Gm161…	mmu:17295/mmu:14183/mmu:16001/mmu:18751/mmu:19354/mmu:22637/mmu:211429/mmu:19395/mmu:85031/mmu:18782/mmu:15234/mmu:13712/mmu:11602/mmu:18595/mmu:78405/mmu:14784/mmu:12978/mmu:16797/mmu:18481/mmu:12315/mmu:14171/mmu:19417/mmu:54153/mmu:14103/mmu:20416/mmu:18803/mmu:66922/mmu:12015/mmu:19732/mmu:19345/mmu:19415/mmu:19247/mmu:214230/mmu:18803/mmu:14178/mmu:14182/mmu:54354/mmu:66066/mmu:18783/mmu:567…	68	23	ENSMUSG00000005533/ENSMUSG00000098488/ENSMUSG00000032946/ENSMUSG00000009406/ENSMUSG00000074121/ENSMUSG00000031284/ENSMUSG00000022101/ENSMUSG00000118521/ENSMUSG00000016933/ENSMUSG00000041354/ENSMUSG00000074923/ENSMUSG00000098889/ENSMUSG00000021027/ENSMUSG00000028017/ENSMUSG00000041193/ENSMUSG00000071042/ENSMUSG00000000489/ENSMUSG00000050965/ENSMUSG00000048915/ENSMUSG00000085941/ENSMUSG00000083083/…	45	ENSMUSG00000009376/ENSMUSG00000030849/ENSMUSG00000052889/ENSMUSG00000033220/ENSMUSG00000026117/ENSMUSG00000002847/ENSMUSG00000041202/ENSMUSG00000028864/ENSMUSG00000027460/ENSMUSG00000029231/ENSMUSG00000081121/ENSMUSG00000024621/ENSMUSG00000030742/ENSMUSG00000036438/ENSMUSG00000032356/ENSMUSG00000000817/ENSMUSG00000042626/ENSMUSG00000055723/ENSMUSG00000024959/ENSMUSG00000019173/ENSMUSG00000029602/…
mmu04710	Circadian rhythm	2482-12-01	40/10747	0.194884	0.50548	ENSMUSG00000021775/ENSMUSG00000059824/ENSMUSG00000028957/ENSMUSG00000055866/ENSMUSG00000020889/ENSMUSG00000006542/ENSMUSG00000084781/ENSMUSG00000035509/ENSMUSG00000038205/ENSMUSG00000030103/ENSMUSG00000049832/ENSMUSG00000032238	Nr1d2/Dbp/Per3/Per2/Nr1d1/Prkag3/D930015M05Rik/Fbxl21/Prkab2/Bhlhe40/Rbx1-ps/Rora	mmu:353187/mmu:13170/mmu:18628/mmu:18627/mmu:217166/mmu:241113/mmu:12953/mmu:213311/mmu:108097/mmu:20893/mmu:56438/mmu:19883	12	11	ENSMUSG00000021775/ENSMUSG00000059824/ENSMUSG00000028957/ENSMUSG00000055866/ENSMUSG00000020889/ENSMUSG00000006542/ENSMUSG00000084781/ENSMUSG00000035509/ENSMUSG00000038205/ENSMUSG00000049832/ENSMUSG00000032238	1	ENSMUSG00000030103
mmu00630	Glyoxylate and dicarboxylate metabolism	13/2482	44/10747	0.198209	0.506196	ENSMUSG00000103658/ENSMUSG00000034424/ENSMUSG00000020534/ENSMUSG00000032607/ENSMUSG00000027452/ENSMUSG00000082100/ENSMUSG00000017718/ENSMUSG00000027605/ENSMUSG00000117951/ENSMUSG00000025403/ENSMUSG00000026473/ENSMUSG00000027187/ENSMUSG00000020258	Gm37201/Gcsh/Shmt1/Amt/Acss1/Glns-ps1/Afmid/Acss2/Gm50357/Shmt2/Glul/Cat/Glyctk	mmu:68133/mmu:68133/mmu:20425/mmu:434437/mmu:68738/mmu:14645/mmu:71562/mmu:60525/mmu:68133/mmu:108037/mmu:14645/mmu:12359/mmu:235582	13	7	ENSMUSG00000020534/ENSMUSG00000032607/ENSMUSG00000027452/ENSMUSG00000017718/ENSMUSG00000027605/ENSMUSG00000027187/ENSMUSG00000020258	6	ENSMUSG00000103658/ENSMUSG00000034424/ENSMUSG00000082100/ENSMUSG00000117951/ENSMUSG00000025403/ENSMUSG00000026473
mmu00760	Nicotinate and nicotinamide metabolism	13/2482	44/10747	0.198209	0.506196	ENSMUSG00000032271/ENSMUSG00000030674/ENSMUSG00000115338/ENSMUSG00000025138/ENSMUSG00000054021/ENSMUSG00000029524/ENSMUSG00000032456/ENSMUSG00000025486/ENSMUSG00000037370/ENSMUSG00000029084/ENSMUSG00000042751/ENSMUSG00000038242/ENSMUSG00000068417	Nnmt/Qprt/Pnp/Sirt7/Sirt5/Sirt4/Nmnat3/Sirt3/Enpp1/Cd38/Nmnat2/Aox4/Pnp2	mmu:18113/mmu:67375/mmu:18950/mmu:209011/mmu:68346/mmu:75387/mmu:74080/mmu:64384/mmu:18605/mmu:12494/mmu:226518/mmu:71872/mmu:667034	13	5	ENSMUSG00000025138/ENSMUSG00000054021/ENSMUSG00000029524/ENSMUSG00000032456/ENSMUSG00000025486	8	ENSMUSG00000032271/ENSMUSG00000030674/ENSMUSG00000115338/ENSMUSG00000037370/ENSMUSG00000029084/ENSMUSG00000042751/ENSMUSG00000038242/ENSMUSG00000068417
mmu04360	Axon guidance	54/2482	210/10747	0.202841	0.51134	ENSMUSG00000025876/ENSMUSG00000056427/ENSMUSG00000009376/ENSMUSG00000036856/ENSMUSG00000020902/ENSMUSG00000034616/ENSMUSG00000052430/ENSMUSG00000040254/ENSMUSG00000028661/ENSMUSG00000067336/ENSMUSG00000042121/ENSMUSG00000033220/ENSMUSG00000053819/ENSMUSG00000027646/ENSMUSG00000056201/ENSMUSG00000037660/ENSMUSG00000032562/ENSMUSG00000063626/ENSMUSG00000031284/ENSMUSG00000029168/ENSMUSG00000022687/…	Unc5a/Slit3/Met/Wnt4/Ntn1/Ssh3/Bmpr1b/Sema3d/Epha8/Bmpr2/Ssh1/Rac2/Camk2d/Src/Cfl1/Gdf7/Gnai2/Unc5d/Pak3/Dpysl5/Boc/Ryk/Wnt5a/Plcg1/Ptpn11/Pak6/Gm27206/Itgb1/Sema3a/Sema4f/Camk2g/Lrrc4c/Ablim2/Prkca/Pik3cd/Efna5/Sema6c/Gm43431/Sema4b/Pard6b/Sema3e/Sema4a/Rac1/Srgap1/Gnai3/Trpc3/Pard6g/Smo/Nck2/Gm6226/Epha10/Myl12a/Gm6263/Hras	mmu:107448/mmu:20564/mmu:17295/mmu:22417/mmu:18208/mmu:245857/mmu:12167/mmu:108151/mmu:13842/mmu:12168/mmu:231637/mmu:19354/mmu:108058/mmu:20779/mmu:12631/mmu:238057/mmu:14678/mmu:210801/mmu:18481/mmu:65254/mmu:117606/mmu:20187/mmu:22418/mmu:18803/mmu:19247/mmu:214230/mmu:18803/mmu:16412/mmu:20346/mmu:20355/mmu:12325/mmu:241568/mmu:231148/mmu:18750/mmu:18707/mmu:13640/mmu:20360/mmu:20346/mmu:2035…	54	21	ENSMUSG00000034616/ENSMUSG00000052430/ENSMUSG00000028661/ENSMUSG00000067336/ENSMUSG00000037660/ENSMUSG00000031284/ENSMUSG00000029168/ENSMUSG00000021994/ENSMUSG00000016933/ENSMUSG00000074923/ENSMUSG00000098889/ENSMUSG00000021820/ENSMUSG00000029095/ENSMUSG00000050965/ENSMUSG00000048915/ENSMUSG00000038777/ENSMUSG00000044641/ENSMUSG00000020121/ENSMUSG00000027716/ENSMUSG00000086926/ENSMUSG00000080966	33	ENSMUSG00000025876/ENSMUSG00000056427/ENSMUSG00000009376/ENSMUSG00000036856/ENSMUSG00000020902/ENSMUSG00000040254/ENSMUSG00000042121/ENSMUSG00000033220/ENSMUSG00000053819/ENSMUSG00000027646/ENSMUSG00000056201/ENSMUSG00000032562/ENSMUSG00000063626/ENSMUSG00000022687/ENSMUSG00000032547/ENSMUSG00000043733/ENSMUSG00000025809/ENSMUSG00000028883/ENSMUSG00000000627/ENSMUSG00000050587/ENSMUSG00000039936/…
mmu04211	Longevity regulating pathway	27/2482	100/10747	0.206389	0.51134	ENSMUSG00000005533/ENSMUSG00000050900/ENSMUSG00000027244/ENSMUSG00000031490/ENSMUSG00000028991/ENSMUSG00000028466/ENSMUSG00000015461/ENSMUSG00000044167/ENSMUSG00000042406/ENSMUSG00000037204/ENSMUSG00000006542/ENSMUSG00000028893/ENSMUSG00000038205/ENSMUSG00000027230/ENSMUSG00000038648/ENSMUSG00000055980/ENSMUSG00000003873/ENSMUSG00000022220/ENSMUSG00000039936/ENSMUSG00000090704/ENSMUSG00000021536/…	Igf1r/Gm7327/Atg13/Eif4ebp1/Mtor/Creb3/Atf6b/Foxo1/Atf4/Atg101/Prkag3/Sesn2/Prkab2/Creb3l1/Creb3l2/Irs1/Bax/Adcy4/Pik3cd/Trp53-ps/Adcy2/Camkk2/Atg5/Creb3l3/Cat/Hras/Akt2-ps	mmu:16001/mmu:13684/mmu:51897/mmu:13685/mmu:56717/mmu:12913/mmu:12915/mmu:56458/mmu:11911/mmu:68118/mmu:241113/mmu:230784/mmu:108097/mmu:26427/mmu:208647/mmu:16367/mmu:12028/mmu:104110/mmu:18707/mmu:22059/mmu:210044/mmu:207565/mmu:11793/mmu:208677/mmu:12359/mmu:15461/mmu:11652	27	11	ENSMUSG00000005533/ENSMUSG00000028991/ENSMUSG00000044167/ENSMUSG00000006542/ENSMUSG00000038205/ENSMUSG00000038648/ENSMUSG00000055980/ENSMUSG00000022220/ENSMUSG00000029471/ENSMUSG00000035041/ENSMUSG00000027187	16	ENSMUSG00000050900/ENSMUSG00000027244/ENSMUSG00000031490/ENSMUSG00000028466/ENSMUSG00000015461/ENSMUSG00000042406/ENSMUSG00000037204/ENSMUSG00000028893/ENSMUSG00000027230/ENSMUSG00000003873/ENSMUSG00000039936/ENSMUSG00000090704/ENSMUSG00000021536/ENSMUSG00000038160/ENSMUSG00000025499/ENSMUSG00000084347
mmu04913	Ovarian steroidogenesis	18/2482	64/10747	0.206614	0.51134	ENSMUSG00000032487/ENSMUSG00000024107/ENSMUSG00000005533/ENSMUSG00000003555/ENSMUSG00000031574/ENSMUSG00000098488/ENSMUSG00000106456/ENSMUSG00000024087/ENSMUSG00000032274/ENSMUSG00000025701/ENSMUSG00000072949/ENSMUSG00000056220/ENSMUSG00000026675/ENSMUSG00000022220/ENSMUSG00000021226/ENSMUSG00000031844/ENSMUSG00000021536/ENSMUSG00000039004	Ptgs2/Lhcgr/Igf1r/Cyp17a1/Star/Pla2g4b/Gm9678/Cyp1b1/Cyp19a1/Alox5/Acot1/Pla2g4a/Hsd17b7/Adcy4/Acot2/Hsd17b2/Adcy2/Bmp6	mmu:19225/mmu:16867/mmu:16001/mmu:13074/mmu:20845/mmu:211429/mmu:100043456/mmu:13078/mmu:13075/mmu:11689/mmu:26897/mmu:18783/mmu:15490/mmu:104110/mmu:171210/mmu:15486/mmu:210044/mmu:12161	18	7	ENSMUSG00000024107/ENSMUSG00000005533/ENSMUSG00000031574/ENSMUSG00000098488/ENSMUSG00000106456/ENSMUSG00000026675/ENSMUSG00000022220	11	ENSMUSG00000032487/ENSMUSG00000003555/ENSMUSG00000024087/ENSMUSG00000032274/ENSMUSG00000025701/ENSMUSG00000072949/ENSMUSG00000056220/ENSMUSG00000021226/ENSMUSG00000031844/ENSMUSG00000021536/ENSMUSG00000039004
mmu04929	GnRH secretion	20/2482	72/10747	0.207658	0.51134	ENSMUSG00000026824/ENSMUSG00000040061/ENSMUSG00000030287/ENSMUSG00000052889/ENSMUSG00000096146/ENSMUSG00000024462/ENSMUSG00000051177/ENSMUSG00000021055/ENSMUSG00000018909/ENSMUSG00000024112/ENSMUSG00000020331/ENSMUSG00000021730/ENSMUSG00000035027/ENSMUSG00000004936/ENSMUSG00000024639/ENSMUSG00000050965/ENSMUSG00000039936/ENSMUSG00000002908/ENSMUSG00000025499/ENSMUSG00000084347	Kcnj3/Plcb2/Itpr2/Prkcb/Kcnj11/Gabbr1/Plcb1/Esr2/Arrb1/Cacna1h/Hcn2/Hcn1/Map2k2/Map2k1/Gnaq/Prkca/Pik3cd/Kcnn1/Hras/Akt2-ps	mmu:16519/mmu:18796/mmu:16439/mmu:18751/mmu:16514/mmu:54393/mmu:18795/mmu:13983/mmu:109689/mmu:58226/mmu:15166/mmu:15165/mmu:26396/mmu:26395/mmu:14682/mmu:18750/mmu:18707/mmu:84036/mmu:15461/mmu:11652	20	12	ENSMUSG00000026824/ENSMUSG00000040061/ENSMUSG00000030287/ENSMUSG00000096146/ENSMUSG00000024462/ENSMUSG00000021055/ENSMUSG00000024112/ENSMUSG00000020331/ENSMUSG00000021730/ENSMUSG00000024639/ENSMUSG00000050965/ENSMUSG00000002908	8	ENSMUSG00000052889/ENSMUSG00000051177/ENSMUSG00000018909/ENSMUSG00000035027/ENSMUSG00000004936/ENSMUSG00000039936/ENSMUSG00000025499/ENSMUSG00000084347
mmu04917	Prolactin signaling pathway	22/2482	80/10747	0.207925	0.51134	ENSMUSG00000024107/ENSMUSG00000027690/ENSMUSG00000003555/ENSMUSG00000038037/ENSMUSG00000004864/ENSMUSG00000027646/ENSMUSG00000005268/ENSMUSG00000021055/ENSMUSG00000081121/ENSMUSG00000026321/ENSMUSG00000036073/ENSMUSG00000101132/ENSMUSG00000042626/ENSMUSG00000035027/ENSMUSG00000004936/ENSMUSG00000032578/ENSMUSG00000039936/ENSMUSG00000004040/ENSMUSG00000004043/ENSMUSG00000053436/ENSMUSG00000025499/…	Lhcgr/Slc2a2/Cyp17a1/Socs1/Mapk13/Src/Prlr/Esr2/Gm12791/Tnfrsf11a/Galt/Gm8000/Shc1/Map2k2/Map2k1/Cish/Pik3cd/Stat3/Stat5a/Mapk14/Hras/Akt2-ps	mmu:16867/mmu:20526/mmu:13074/mmu:12703/mmu:26415/mmu:20779/mmu:19116/mmu:13983/mmu:14784/mmu:21934/mmu:14430/mmu:216233/mmu:20416/mmu:26396/mmu:26395/mmu:12700/mmu:18707/mmu:20848/mmu:20850/mmu:26416/mmu:15461/mmu:11652	22	5	ENSMUSG00000024107/ENSMUSG00000005268/ENSMUSG00000021055/ENSMUSG00000026321/ENSMUSG00000032578	17	ENSMUSG00000027690/ENSMUSG00000003555/ENSMUSG00000038037/ENSMUSG00000004864/ENSMUSG00000027646/ENSMUSG00000081121/ENSMUSG00000036073/ENSMUSG00000101132/ENSMUSG00000042626/ENSMUSG00000035027/ENSMUSG00000004936/ENSMUSG00000039936/ENSMUSG00000004040/ENSMUSG00000004043/ENSMUSG00000053436/ENSMUSG00000025499/ENSMUSG00000084347
mmu04660	T cell receptor signaling pathway	37/2482	141/10747	0.212329	0.518332	ENSMUSG00000053977/ENSMUSG00000053044/ENSMUSG00000042351/ENSMUSG00000026117/ENSMUSG00000002033/ENSMUSG00000004864/ENSMUSG00000023947/ENSMUSG00000032094/ENSMUSG00000081121/ENSMUSG00000030742/ENSMUSG00000031284/ENSMUSG00000024500/ENSMUSG00000033016/ENSMUSG00000016933/ENSMUSG00000026395/ENSMUSG00000017843/ENSMUSG00000043733/ENSMUSG00000074923/ENSMUSG00000098889/ENSMUSG00000113491/ENSMUSG00000020395/…	Cd8a/Cd8b1/Grap2/Zap70/Cd3g/Mapk13/Nfkbie/Cd3d/Gm12791/Lat/Pak3/Ppp2r2b/Nfatc1/Plcg1/Ptprc/Ppp2r5c/Ptpn11/Pak6/Gm27206/Gm19221/Itk/Map2k2/Nfkbib/Ppp2r1a/Map2k1/Ppp2ca/Pik3cd/Il5/Cd3e/Lck/Cdk4/Ifng/Nck2/Gm6226/Mapk14/Hras/Akt2-ps	mmu:12525/mmu:12526/mmu:17444/mmu:22637/mmu:12502/mmu:26415/mmu:18037/mmu:12500/mmu:14784/mmu:16797/mmu:18481/mmu:72930/mmu:18018/mmu:18803/mmu:19264/mmu:26931/mmu:19247/mmu:214230/mmu:18803/mmu:71978/mmu:16428/mmu:26396/mmu:18036/mmu:51792/mmu:26395/mmu:19052/mmu:18707/mmu:16191/mmu:12501/mmu:16818/mmu:12567/mmu:15978/mmu:17974/mmu:17974/mmu:26416/mmu:15461/mmu:11652	37	7	ENSMUSG00000031284/ENSMUSG00000016933/ENSMUSG00000074923/ENSMUSG00000098889/ENSMUSG00000113491/ENSMUSG00000036117/ENSMUSG00000086926	30	ENSMUSG00000053977/ENSMUSG00000053044/ENSMUSG00000042351/ENSMUSG00000026117/ENSMUSG00000002033/ENSMUSG00000004864/ENSMUSG00000023947/ENSMUSG00000032094/ENSMUSG00000081121/ENSMUSG00000030742/ENSMUSG00000024500/ENSMUSG00000033016/ENSMUSG00000026395/ENSMUSG00000017843/ENSMUSG00000043733/ENSMUSG00000020395/ENSMUSG00000035027/ENSMUSG00000030595/ENSMUSG00000007564/ENSMUSG00000004936/ENSMUSG00000020349/…
mmu04620	Toll-like receptor signaling pathway	28/2482	105/10747	0.222102	0.53761	ENSMUSG00000035042/ENSMUSG00000016024/ENSMUSG00000028111/ENSMUSG00000034855/ENSMUSG00000004864/ENSMUSG00000029417/ENSMUSG00000003184/ENSMUSG00000032508/ENSMUSG00000044583/ENSMUSG00000018930/ENSMUSG00000022901/ENSMUSG00000022967/ENSMUSG00000031639/ENSMUSG00000039005/ENSMUSG00000035027/ENSMUSG00000027995/ENSMUSG00000025139/ENSMUSG00000040522/ENSMUSG00000004936/ENSMUSG00000025498/ENSMUSG00000039936/…	Ccl5/Lbp/Ctsk/Cxcl10/Mapk13/Cxcl9/Irf3/Myd88/Tlr7/Ccl4/Cd86/Ifnar1/Tlr3/Tlr4/Map2k2/Tlr2/Tollip/Tlr8/Map2k1/Irf7/Pik3cd/Irf5/Tirap/Tlr6/Rac1/Mapk14/Akt2-ps/Ripk1	mmu:20304/mmu:16803/mmu:13038/mmu:15945/mmu:26415/mmu:17329/mmu:54131/mmu:17874/mmu:170743/mmu:20303/mmu:12524/mmu:15975/mmu:142980/mmu:21898/mmu:26396/mmu:24088/mmu:54473/mmu:170744/mmu:26395/mmu:54123/mmu:18707/mmu:27056/mmu:117149/mmu:21899/mmu:19353/mmu:26416/mmu:11652/mmu:19766	28	1	ENSMUSG00000003184	27	ENSMUSG00000035042/ENSMUSG00000016024/ENSMUSG00000028111/ENSMUSG00000034855/ENSMUSG00000004864/ENSMUSG00000029417/ENSMUSG00000032508/ENSMUSG00000044583/ENSMUSG00000018930/ENSMUSG00000022901/ENSMUSG00000022967/ENSMUSG00000031639/ENSMUSG00000039005/ENSMUSG00000035027/ENSMUSG00000027995/ENSMUSG00000025139/ENSMUSG00000040522/ENSMUSG00000004936/ENSMUSG00000025498/ENSMUSG00000039936/ENSMUSG00000029771/…
mmu04380	Osteoclast differentiation	39/2482	150/10747	0.223623	0.53761	ENSMUSG00000063727/ENSMUSG00000038037/ENSMUSG00000039239/ENSMUSG00000030287/ENSMUSG00000028111/ENSMUSG00000004864/ENSMUSG00000030579/ENSMUSG00000006519/ENSMUSG00000032440/ENSMUSG00000081121/ENSMUSG00000024621/ENSMUSG00000015950/ENSMUSG00000030341/ENSMUSG00000015947/ENSMUSG00000026321/ENSMUSG00000033016/ENSMUSG00000022965/ENSMUSG00000071715/ENSMUSG00000022967/ENSMUSG00000059498/ENSMUSG00000061132/…	Tnfrsf11b/Socs1/Tgfb2/Itpr2/Ctsk/Mapk13/Tyrobp/Cyba/Tgfbr2/Gm12791/Csf1r/Ncf1/Tnfrsf1a/Fcgr1/Tnfrsf11a/Nfatc1/Ifngr2/Ncf4/Ifnar1/Fcgr3/Blnk/Sirpb1b/Itgb3/Fcgr2b/Map2k1/Csf1/Pik3cd/Il1r1/Gm30970/Tgfbr1/Btk/Lck/Jund/Ifng/Fosl2/Rac1/Mapk14/Akt2-ps/Ifngr1	mmu:18383/mmu:12703/mmu:21808/mmu:16439/mmu:13038/mmu:26415/mmu:22177/mmu:13057/mmu:21813/mmu:14784/mmu:12978/mmu:17969/mmu:21937/mmu:14129/mmu:21934/mmu:18018/mmu:15980/mmu:17972/mmu:15975/mmu:14131/mmu:17060/mmu:668101/mmu:16416/mmu:14130/mmu:26395/mmu:12977/mmu:18707/mmu:16177/mmu:11938/mmu:21812/mmu:12229/mmu:16818/mmu:16478/mmu:15978/mmu:14284/mmu:19353/mmu:26416/mmu:11652/mmu:15979	39	3	ENSMUSG00000030287/ENSMUSG00000026321/ENSMUSG00000029135	36	ENSMUSG00000063727/ENSMUSG00000038037/ENSMUSG00000039239/ENSMUSG00000028111/ENSMUSG00000004864/ENSMUSG00000030579/ENSMUSG00000006519/ENSMUSG00000032440/ENSMUSG00000081121/ENSMUSG00000024621/ENSMUSG00000015950/ENSMUSG00000030341/ENSMUSG00000015947/ENSMUSG00000033016/ENSMUSG00000022965/ENSMUSG00000071715/ENSMUSG00000022967/ENSMUSG00000059498/ENSMUSG00000061132/ENSMUSG00000095028/ENSMUSG00000020689/…
mmu00250	Alanine, aspartate and glutamate metabolism	15/2482	53/10747	0.226182	0.53761	ENSMUSG00000089678/ENSMUSG00000022546/ENSMUSG00000029752/ENSMUSG00000026103/ENSMUSG00000044005/ENSMUSG00000102399/ENSMUSG00000046687/ENSMUSG00000082100/ENSMUSG00000075591/ENSMUSG00000031672/ENSMUSG00000011148/ENSMUSG00000026473/ENSMUSG00000020363/ENSMUSG00000021794/ENSMUSG00000001773	Agxt2/Gpt/Asns/Gls/Gls2/Gm5049/Gm5424/Glns-ps1/Gm10874/Got2/Adssl1/Glul/Gfpt2/Glud1/Folh1	mmu:268782/mmu:76282/mmu:27053/mmu:14660/mmu:216456/mmu:108682/mmu:11898/mmu:14645/mmu:14719/mmu:14719/mmu:11565/mmu:14645/mmu:14584/mmu:14661/mmu:53320	15	6	ENSMUSG00000089678/ENSMUSG00000022546/ENSMUSG00000026103/ENSMUSG00000044005/ENSMUSG00000102399/ENSMUSG00000075591	9	ENSMUSG00000029752/ENSMUSG00000046687/ENSMUSG00000082100/ENSMUSG00000031672/ENSMUSG00000011148/ENSMUSG00000026473/ENSMUSG00000020363/ENSMUSG00000021794/ENSMUSG00000001773
mmu05221	Acute myeloid leukemia	22/2482	81/10747	0.226703	0.53761	ENSMUSG00000055866/ENSMUSG00000097139/ENSMUSG00000099974/ENSMUSG00000001127/ENSMUSG00000081121/ENSMUSG00000024621/ENSMUSG00000015947/ENSMUSG00000031490/ENSMUSG00000028991/ENSMUSG00000000782/ENSMUSG00000009350/ENSMUSG00000024959/ENSMUSG00000034957/ENSMUSG00000035027/ENSMUSG00000004936/ENSMUSG00000039936/ENSMUSG00000004040/ENSMUSG00000037992/ENSMUSG00000002413/ENSMUSG00000004043/ENSMUSG00000025499/…	Per2/Gm26626/Bcl2a1d/Araf/Gm12791/Csf1r/Fcgr1/Eif4ebp1/Mtor/Tcf7/Mpo/Bad/Cebpa/Map2k2/Map2k1/Pik3cd/Stat3/Rara/Braf/Stat5a/Hras/Akt2-ps	mmu:18627/mmu:12394/mmu:12047/mmu:11836/mmu:14784/mmu:12978/mmu:14129/mmu:13685/mmu:56717/mmu:21414/mmu:17523/mmu:12015/mmu:12606/mmu:26396/mmu:26395/mmu:18707/mmu:20848/mmu:19401/mmu:109880/mmu:20850/mmu:15461/mmu:11652	22	5	ENSMUSG00000055866/ENSMUSG00000097139/ENSMUSG00000001127/ENSMUSG00000028991/ENSMUSG00000002413	17	ENSMUSG00000099974/ENSMUSG00000081121/ENSMUSG00000024621/ENSMUSG00000015947/ENSMUSG00000031490/ENSMUSG00000000782/ENSMUSG00000009350/ENSMUSG00000024959/ENSMUSG00000034957/ENSMUSG00000035027/ENSMUSG00000004936/ENSMUSG00000039936/ENSMUSG00000004040/ENSMUSG00000037992/ENSMUSG00000004043/ENSMUSG00000025499/ENSMUSG00000084347
mmu00920	Sulfur metabolism	2482-04-01	11/10747	0.23566	0.544742	ENSMUSG00000068874/ENSMUSG00000005803/ENSMUSG00000068877/ENSMUSG00000028032	Selenbp1/Sqor/Selenbp2/Papss1	mmu:20341/mmu:59010/mmu:20342/mmu:23971	4	0		4	ENSMUSG00000068874/ENSMUSG00000005803/ENSMUSG00000068877/ENSMUSG00000028032
mmu03266	Virion - Herpesvirus	2482-04-01	11/10747	0.23566	0.544742	ENSMUSG00000000555/ENSMUSG00000032012/ENSMUSG00000020689/ENSMUSG00000062300	Itga5/Nectin1/Itgb3/Nectin2	mmu:16402/mmu:58235/mmu:16416/mmu:19294	4	1	ENSMUSG00000032012	3	ENSMUSG00000000555/ENSMUSG00000020689/ENSMUSG00000062300
mmu04142	Lysosome	40/2482	155/10747	0.236041	0.544742	ENSMUSG00000047547/ENSMUSG00000026177/ENSMUSG00000031903/ENSMUSG00000028657/ENSMUSG00000002204/ENSMUSG00000028111/ENSMUSG00000030560/ENSMUSG00000022125/ENSMUSG00000021665/ENSMUSG00000107892/ENSMUSG00000005142/ENSMUSG00000085939/ENSMUSG00000004849/ENSMUSG00000024781/ENSMUSG00000045594/ENSMUSG00000028581/ENSMUSG00000029408/ENSMUSG00000049624/ENSMUSG00000029426/ENSMUSG00000037416/ENSMUSG00000028238/…	Cltb/Slc11a1/Pla2g15/Ppt1/Napsa/Ctsk/Ctsc/Cln5/Hexb/Gm44524/Man2b1/Cd63-ps/Ap1s1/Lipa/Glb1/Laptm5/Abcb9/Slc17a5/Scarb2/Dmxl1/Atp6v0d2/Asah1/Clta/Gga3/Lamp2/Sumf1/Naga/Cd63/M6pr-ps/Atp6v0d1/Atp6v0c/Ctsz/Laptm4a/Gm17344/Gnptab/Gba/Npc1/Gla/Ap4e1/Ctse	mmu:74325/mmu:18173/mmu:192654/mmu:19063/mmu:16541/mmu:13038/mmu:13032/mmu:211286/mmu:15212/mmu:72175/mmu:17159/mmu:12512/mmu:11769/mmu:16889/mmu:12091/mmu:16792/mmu:56325/mmu:235504/mmu:12492/mmu:240283/mmu:242341/mmu:11886/mmu:12757/mmu:260302/mmu:16784/mmu:58911/mmu:17939/mmu:12512/mmu:17113/mmu:11972/mmu:11984/mmu:64138/mmu:17775/mmu:11765/mmu:432486/mmu:14466/mmu:18145/mmu:11605/mmu:108011/m…	40	8	ENSMUSG00000028657/ENSMUSG00000107892/ENSMUSG00000029408/ENSMUSG00000037416/ENSMUSG00000028238/ENSMUSG00000020740/ENSMUSG00000078143/ENSMUSG00000001998	32	ENSMUSG00000047547/ENSMUSG00000026177/ENSMUSG00000031903/ENSMUSG00000002204/ENSMUSG00000028111/ENSMUSG00000030560/ENSMUSG00000022125/ENSMUSG00000021665/ENSMUSG00000005142/ENSMUSG00000085939/ENSMUSG00000004849/ENSMUSG00000024781/ENSMUSG00000045594/ENSMUSG00000028581/ENSMUSG00000049624/ENSMUSG00000029426/ENSMUSG00000031591/ENSMUSG00000028478/ENSMUSG00000016534/ENSMUSG00000030101/ENSMUSG00000022453/…
mmu05210	Colorectal cancer	30/2482	114/10747	0.236274	0.544742	ENSMUSG00000023067/ENSMUSG00000039239/ENSMUSG00000033220/ENSMUSG00000002109/ENSMUSG00000087231/ENSMUSG00000001127/ENSMUSG00000032440/ENSMUSG00000081121/ENSMUSG00000028991/ENSMUSG00000057789/ENSMUSG00000000782/ENSMUSG00000108691/ENSMUSG00000024959/ENSMUSG00000021453/ENSMUSG00000024521/ENSMUSG00000035027/ENSMUSG00000028017/ENSMUSG00000004936/ENSMUSG00000003873/ENSMUSG00000004451/ENSMUSG00000039936/…	Cdkn1a/Tgfb2/Rac2/Ddb2/E230016M11Rik/Araf/Tgfbr2/Gm12791/Mtor/Bak1/Tcf7/Gm45226/Bad/Gadd45g/Pmaip1/Map2k2/Egf/Map2k1/Bax/Ralb/Pik3cd/Trp53-ps/Tgfbr1/Polk/Birc5/Apc2/Braf/Rac1/Hras/Akt2-ps	mmu:12575/mmu:21808/mmu:19354/mmu:107986/mmu:13197/mmu:11836/mmu:21813/mmu:14784/mmu:56717/mmu:12018/mmu:21414/mmu:13063/mmu:12015/mmu:23882/mmu:58801/mmu:26396/mmu:13645/mmu:26395/mmu:12028/mmu:64143/mmu:18707/mmu:22059/mmu:21812/mmu:27015/mmu:11799/mmu:23805/mmu:109880/mmu:19353/mmu:15461/mmu:11652	30	9	ENSMUSG00000002109/ENSMUSG00000087231/ENSMUSG00000001127/ENSMUSG00000028991/ENSMUSG00000108691/ENSMUSG00000028017/ENSMUSG00000021668/ENSMUSG00000020135/ENSMUSG00000002413	21	ENSMUSG00000023067/ENSMUSG00000039239/ENSMUSG00000033220/ENSMUSG00000032440/ENSMUSG00000081121/ENSMUSG00000057789/ENSMUSG00000000782/ENSMUSG00000024959/ENSMUSG00000021453/ENSMUSG00000024521/ENSMUSG00000035027/ENSMUSG00000004936/ENSMUSG00000003873/ENSMUSG00000004451/ENSMUSG00000039936/ENSMUSG00000090704/ENSMUSG00000007613/ENSMUSG00000017716/ENSMUSG00000001847/ENSMUSG00000025499/ENSMUSG00000084347
mmu05162	Measles	45/2482	176/10747	0.241065	0.549182	ENSMUSG00000068227/ENSMUSG00000032661/ENSMUSG00000002033/ENSMUSG00000016493/ENSMUSG00000003031/ENSMUSG00000020372/ENSMUSG00000031805/ENSMUSG00000066861/ENSMUSG00000032094/ENSMUSG00000003184/ENSMUSG00000032508/ENSMUSG00000044583/ENSMUSG00000091971/ENSMUSG00000031207/ENSMUSG00000052776/ENSMUSG00000057789/ENSMUSG00000000817/ENSMUSG00000108691/ENSMUSG00000031304/ENSMUSG00000004446/ENSMUSG00000024959/…	Il2rb/Oas3/Cd3g/Cd46/Cdkn1b/Rack1/Jak3/Oas1g/Cd3d/Irf3/Myd88/Tlr7/Hspa1a/Msn/Oas1a/Bak1/Fasl/Gm45226/Il2rg/Bid/Bad/Ifnar1/Hspa1b/Gm6552/Tlr4/Tradd/Eif3h/Apaf1/Tlr2/Nfkbib/Fcgr2b/Irf7/Bax/Bcl2l1/Pik3cd/Hspa1l/Gm15482/Trp53-ps/Stat3/Ccne1/Cd3e/Ccnd3/Stat5a/Cdk4/Akt2-ps	mmu:16185/mmu:246727/mmu:12502/mmu:17221/mmu:12576/mmu:14694/mmu:16453/mmu:23960/mmu:12500/mmu:54131/mmu:17874/mmu:170743/mmu:193740/mmu:17698/mmu:246730/mmu:12018/mmu:14103/mmu:13063/mmu:16186/mmu:12122/mmu:12015/mmu:15975/mmu:15511/mmu:68135/mmu:21898/mmu:71609/mmu:68135/mmu:11783/mmu:24088/mmu:18036/mmu:14130/mmu:54123/mmu:12028/mmu:12048/mmu:18707/mmu:15482/mmu:12571/mmu:22059/mmu:20848/mmu:1…	45	7	ENSMUSG00000016493/ENSMUSG00000003031/ENSMUSG00000031805/ENSMUSG00000003184/ENSMUSG00000108691/ENSMUSG00000007033/ENSMUSG00000086711	38	ENSMUSG00000068227/ENSMUSG00000032661/ENSMUSG00000002033/ENSMUSG00000020372/ENSMUSG00000066861/ENSMUSG00000032094/ENSMUSG00000032508/ENSMUSG00000044583/ENSMUSG00000091971/ENSMUSG00000031207/ENSMUSG00000052776/ENSMUSG00000057789/ENSMUSG00000000817/ENSMUSG00000031304/ENSMUSG00000004446/ENSMUSG00000024959/ENSMUSG00000022967/ENSMUSG00000090877/ENSMUSG00000117458/ENSMUSG00000039005/ENSMUSG00000031887/…
mmu05164	Influenza A	56/2482	222/10747	0.245734	0.549182	ENSMUSG00000036322/ENSMUSG00000035042/ENSMUSG00000062825/ENSMUSG00000037649/ENSMUSG00000005483/ENSMUSG00000030793/ENSMUSG00000037548/ENSMUSG00000052889/ENSMUSG00000035352/ENSMUSG00000032661/ENSMUSG00000034855/ENSMUSG00000059195/ENSMUSG00000066861/ENSMUSG00000003184/ENSMUSG00000022194/ENSMUSG00000032508/ENSMUSG00000044583/ENSMUSG00000030341/ENSMUSG00000052776/ENSMUSG00000057789/ENSMUSG00000090610/…	H2-Ea/Ccl5/Actg1/H2-DMa/Dnajb1/Pycard/H2-DMb2/Prkcb/Ccl12/Oas3/Cxcl10/Gm12715/Oas1g/Irf3/Pabpn1/Myd88/Tlr7/Tnfrsf1a/Oas1a/Bak1/Gm3571/Ifngr2/Fasl/Gm45226/H2-Eb1/Gm8399/Gm5560/Bid/Ifnar1/Slc25a4/Tlr3/Fdps/Slc25a5/Tlr4/Tradd/Map2k2/Apaf1/Icam1/Nfkbib/Map2k1/Irf7/Bax/Gm18782/Prkca/Pik3cd/Gm15482/Nxf1/Rsad2/Nxt1/Ccnd3/Cpsf4/Cdk4/Ifng/Nxt2/Akt2-ps/Ifngr1	mmu:100504404/mmu:20304/mmu:11465/mmu:14998/mmu:81489/mmu:66824/mmu:15000/mmu:18751/mmu:20293/mmu:246727/mmu:15945/mmu:11465/mmu:23960/mmu:54131/mmu:54196/mmu:17874/mmu:170743/mmu:21937/mmu:246730/mmu:12018/mmu:110196/mmu:15980/mmu:14103/mmu:13063/mmu:14969/mmu:11465/mmu:11740/mmu:12122/mmu:15975/mmu:11739/mmu:142980/mmu:110196/mmu:11740/mmu:21898/mmu:71609/mmu:26396/mmu:11783/mmu:15894/mmu:18036…	56	7	ENSMUSG00000003184/ENSMUSG00000022194/ENSMUSG00000108691/ENSMUSG00000109367/ENSMUSG00000050965/ENSMUSG00000086711/ENSMUSG00000010097	49	ENSMUSG00000036322/ENSMUSG00000035042/ENSMUSG00000062825/ENSMUSG00000037649/ENSMUSG00000005483/ENSMUSG00000030793/ENSMUSG00000037548/ENSMUSG00000052889/ENSMUSG00000035352/ENSMUSG00000032661/ENSMUSG00000034855/ENSMUSG00000059195/ENSMUSG00000066861/ENSMUSG00000032508/ENSMUSG00000044583/ENSMUSG00000030341/ENSMUSG00000052776/ENSMUSG00000057789/ENSMUSG00000090610/ENSMUSG00000022965/ENSMUSG00000000817/…
mmu04024	cAMP signaling pathway	62/2482	247/10747	0.245871	0.549182	ENSMUSG00000024107/ENSMUSG00000031789/ENSMUSG00000030671/ENSMUSG00000049112/ENSMUSG00000029778/ENSMUSG00000003123/ENSMUSG00000045569/ENSMUSG00000048376/ENSMUSG00000041301/ENSMUSG00000033220/ENSMUSG00000024462/ENSMUSG00000021699/ENSMUSG00000053819/ENSMUSG00000031842/ENSMUSG00000029098/ENSMUSG00000032562/ENSMUSG00000033981/ENSMUSG00000064177/ENSMUSG00000035262/ENSMUSG00000022469/ENSMUSG00000049044/…	Lhcgr/Cngb1/Pde3b/Oxtr/Adcyap1r1/Lipe/Mc2r/F2r/Cftr/Rac2/Gabbr1/Pde4d/Camk2d/Pde4c/Acox3/Gnai2/Gria2/Ghrl/Amh/Rapgef3/Rapgef4/Orai1/Calm2/Ednra/Nfatc1/Creb3/Adrb2/Hcn2/Gria1/Gli1/Tnni3/Rras2/Ppp1ca/Bad/Hcar2/Pde4a/Creb3l1/Map2k2/Gli3/Creb3l2/Camk2g/Hcar1/Cnga1/Map2k1/Ppp1r12a/Adcy4/Pik3cd/Gm30970/Edn2/Popdc3/Gm15382/Adcy2/Creb3l3/Grin3b/Braf/Atp1b1/Rac1/Gnai3/Gcg/Adora2a/Calm1/Akt2-ps	mmu:16867/mmu:333329/mmu:18576/mmu:18430/mmu:11517/mmu:16890/mmu:17200/mmu:14062/mmu:12638/mmu:19354/mmu:54393/mmu:238871/mmu:108058/mmu:110385/mmu:80911/mmu:14678/mmu:14800/mmu:58991/mmu:11705/mmu:223864/mmu:56508/mmu:109305/mmu:12315/mmu:13617/mmu:18018/mmu:12913/mmu:11555/mmu:15166/mmu:14799/mmu:14632/mmu:21954/mmu:66922/mmu:19045/mmu:12015/mmu:80885/mmu:18577/mmu:26427/mmu:26396/mmu:14634/mmu…	62	26	ENSMUSG00000024107/ENSMUSG00000031789/ENSMUSG00000049112/ENSMUSG00000003123/ENSMUSG00000024462/ENSMUSG00000031842/ENSMUSG00000029098/ENSMUSG00000033981/ENSMUSG00000064177/ENSMUSG00000035262/ENSMUSG00000022469/ENSMUSG00000049044/ENSMUSG00000045730/ENSMUSG00000020331/ENSMUSG00000025407/ENSMUSG00000035458/ENSMUSG00000032177/ENSMUSG00000038648/ENSMUSG00000021820/ENSMUSG00000067220/ENSMUSG00000019907/…	36	ENSMUSG00000030671/ENSMUSG00000029778/ENSMUSG00000045569/ENSMUSG00000048376/ENSMUSG00000041301/ENSMUSG00000033220/ENSMUSG00000021699/ENSMUSG00000053819/ENSMUSG00000032562/ENSMUSG00000049686/ENSMUSG00000036438/ENSMUSG00000031616/ENSMUSG00000033016/ENSMUSG00000028466/ENSMUSG00000020524/ENSMUSG00000055723/ENSMUSG00000040385/ENSMUSG00000024959/ENSMUSG00000045502/ENSMUSG00000027230/ENSMUSG00000035027/…
mmu01523	Antifolate resistance	2482-11-01	38/10747	0.247107	0.549182	ENSMUSG00000073985/ENSMUSG00000001827/ENSMUSG00000073987/ENSMUSG00000023088/ENSMUSG00000025747/ENSMUSG00000020534/ENSMUSG00000022822/ENSMUSG00000029802/ENSMUSG00000025403/ENSMUSG00000001436/ENSMUSG00000029009	Gm10602/Folr1/Ggh/Abcc1/Tyms/Shmt1/Abcc5/Abcg2/Shmt2/Slc19a1/Mthfr	mmu:14276/mmu:14275/mmu:14590/mmu:17250/mmu:22171/mmu:20425/mmu:27416/mmu:26357/mmu:108037/mmu:20509/mmu:17769	11	5	ENSMUSG00000073985/ENSMUSG00000001827/ENSMUSG00000020534/ENSMUSG00000022822/ENSMUSG00000029009	6	ENSMUSG00000073987/ENSMUSG00000023088/ENSMUSG00000025747/ENSMUSG00000029802/ENSMUSG00000025403/ENSMUSG00000001436
mmu05143	African trypanosomiasis	2482-11-01	38/10747	0.247107	0.549182	ENSMUSG00000040061/ENSMUSG00000052889/ENSMUSG00000051177/ENSMUSG00000060459/ENSMUSG00000032508/ENSMUSG00000000817/ENSMUSG00000037405/ENSMUSG00000024639/ENSMUSG00000050965/ENSMUSG00000069919/ENSMUSG00000055170	Plcb2/Prkcb/Plcb1/Kng2/Myd88/Fasl/Icam1/Gnaq/Prkca/Hba-a1/Ifng	mmu:18796/mmu:18751/mmu:18795/mmu:16644/mmu:17874/mmu:14103/mmu:15894/mmu:14682/mmu:18750/mmu:110257/mmu:15978	11	4	ENSMUSG00000040061/ENSMUSG00000024639/ENSMUSG00000050965/ENSMUSG00000069919	7	ENSMUSG00000052889/ENSMUSG00000051177/ENSMUSG00000060459/ENSMUSG00000032508/ENSMUSG00000000817/ENSMUSG00000037405/ENSMUSG00000055170
mmu04664	Fc epsilon RI signaling pathway	20/2482	74/10747	0.248124	0.549182	ENSMUSG00000033220/ENSMUSG00000098488/ENSMUSG00000004864/ENSMUSG00000060063/ENSMUSG00000081121/ENSMUSG00000030742/ENSMUSG00000025701/ENSMUSG00000016933/ENSMUSG00000098889/ENSMUSG00000056220/ENSMUSG00000035027/ENSMUSG00000004936/ENSMUSG00000050965/ENSMUSG00000039936/ENSMUSG00000036117/ENSMUSG00000031264/ENSMUSG00000001847/ENSMUSG00000053436/ENSMUSG00000025499/ENSMUSG00000084347	Rac2/Pla2g4b/Mapk13/Alox5ap/Gm12791/Lat/Alox5/Plcg1/Gm27206/Pla2g4a/Map2k2/Map2k1/Prkca/Pik3cd/Il5/Btk/Rac1/Mapk14/Hras/Akt2-ps	mmu:19354/mmu:211429/mmu:26415/mmu:11690/mmu:14784/mmu:16797/mmu:11689/mmu:18803/mmu:18803/mmu:18783/mmu:26396/mmu:26395/mmu:18750/mmu:18707/mmu:16191/mmu:12229/mmu:19353/mmu:26416/mmu:15461/mmu:11652	20	5	ENSMUSG00000098488/ENSMUSG00000016933/ENSMUSG00000098889/ENSMUSG00000050965/ENSMUSG00000036117	15	ENSMUSG00000033220/ENSMUSG00000004864/ENSMUSG00000060063/ENSMUSG00000081121/ENSMUSG00000030742/ENSMUSG00000025701/ENSMUSG00000056220/ENSMUSG00000035027/ENSMUSG00000004936/ENSMUSG00000039936/ENSMUSG00000031264/ENSMUSG00000001847/ENSMUSG00000053436/ENSMUSG00000025499/ENSMUSG00000084347
mmu05219	Bladder cancer	14/2482	50/10747	0.250325	0.550383	ENSMUSG00000031740/ENSMUSG00000023067/ENSMUSG00000000303/ENSMUSG00000027646/ENSMUSG00000001127/ENSMUSG00000062312/ENSMUSG00000035027/ENSMUSG00000028017/ENSMUSG00000004936/ENSMUSG00000032380/ENSMUSG00000090704/ENSMUSG00000002413/ENSMUSG00000006728/ENSMUSG00000025499	Mmp2/Cdkn1a/Cdh1/Src/Araf/Erbb2/Map2k2/Egf/Map2k1/Dapk2/Trp53-ps/Braf/Cdk4/Hras	mmu:17390/mmu:12575/mmu:12550/mmu:20779/mmu:11836/mmu:13866/mmu:26396/mmu:13645/mmu:26395/mmu:13143/mmu:22059/mmu:109880/mmu:12567/mmu:15461	14	3	ENSMUSG00000001127/ENSMUSG00000028017/ENSMUSG00000002413	11	ENSMUSG00000031740/ENSMUSG00000023067/ENSMUSG00000000303/ENSMUSG00000027646/ENSMUSG00000062312/ENSMUSG00000035027/ENSMUSG00000004936/ENSMUSG00000032380/ENSMUSG00000090704/ENSMUSG00000006728/ENSMUSG00000025499
mmu04550	Signaling pathways regulating pluripotency of stem cells	38/2482	148/10747	0.254081	0.554966	ENSMUSG00000022382/ENSMUSG00000036856/ENSMUSG00000030849/ENSMUSG00000005533/ENSMUSG00000052430/ENSMUSG00000067336/ENSMUSG00000054263/ENSMUSG00000044674/ENSMUSG00000004864/ENSMUSG00000022297/ENSMUSG00000031805/ENSMUSG00000081121/ENSMUSG00000015957/ENSMUSG00000026836/ENSMUSG00000021756/ENSMUSG00000000782/ENSMUSG00000021994/ENSMUSG00000021796/ENSMUSG00000041075/ENSMUSG00000026167/ENSMUSG00000031565/…	Wnt7b/Wnt4/Fgfr2/Igf1r/Bmpr1b/Bmpr2/Lifr/Fzd1/Mapk13/Fzd6/Jak3/Gm12791/Wnt11/Acvr1/Il6st/Tcf7/Wnt5a/Bmpr1a/Fzd7/Wnt10a/Fgfr1/Smad9/Wnt6/Fzd9/Map2k2/Fzd2/Setdb1/Map2k1/Fgf2/Pik3cd/Stat3/Apc2/Smad1/Gm16159/Mapk14/Hras/Akt2-ps/Jarid2	mmu:22422/mmu:22417/mmu:14183/mmu:16001/mmu:12167/mmu:12168/mmu:16880/mmu:14362/mmu:26415/mmu:14368/mmu:16453/mmu:14784/mmu:22411/mmu:11477/mmu:16195/mmu:21414/mmu:22418/mmu:12166/mmu:14369/mmu:22409/mmu:14182/mmu:55994/mmu:22420/mmu:14371/mmu:26396/mmu:57265/mmu:84505/mmu:26395/mmu:14173/mmu:18707/mmu:20848/mmu:23805/mmu:17125/mmu:14182/mmu:26416/mmu:15461/mmu:11652/mmu:16468	38	12	ENSMUSG00000005533/ENSMUSG00000052430/ENSMUSG00000067336/ENSMUSG00000054263/ENSMUSG00000031805/ENSMUSG00000021994/ENSMUSG00000027796/ENSMUSG00000015697/ENSMUSG00000020135/ENSMUSG00000031681/ENSMUSG00000086134/ENSMUSG00000038518	26	ENSMUSG00000022382/ENSMUSG00000036856/ENSMUSG00000030849/ENSMUSG00000044674/ENSMUSG00000004864/ENSMUSG00000022297/ENSMUSG00000081121/ENSMUSG00000015957/ENSMUSG00000026836/ENSMUSG00000021756/ENSMUSG00000000782/ENSMUSG00000021796/ENSMUSG00000041075/ENSMUSG00000026167/ENSMUSG00000031565/ENSMUSG00000033227/ENSMUSG00000049551/ENSMUSG00000035027/ENSMUSG00000050288/ENSMUSG00000004936/ENSMUSG00000037225/…
mmu04270	Vascular smooth muscle contraction	42/2482	165/10747	0.260655	0.565604	ENSMUSG00000034353/ENSMUSG00000063929/ENSMUSG00000040061/ENSMUSG00000030287/ENSMUSG00000052889/ENSMUSG00000039824/ENSMUSG00000098488/ENSMUSG00000041202/ENSMUSG00000026241/ENSMUSG00000051177/ENSMUSG00000001127/ENSMUSG00000036438/ENSMUSG00000031616/ENSMUSG00000050541/ENSMUSG00000054136/ENSMUSG00000028469/ENSMUSG00000040385/ENSMUSG00000031980/ENSMUSG00000043017/ENSMUSG00000056220/ENSMUSG00000000149/…	Ramp1/Cyp4a32/Plcb2/Itpr2/Prkcb/Myl6b/Pla2g4b/Pla2g2d/Nppc/Plcb1/Araf/Calm2/Ednra/Adra1b/Adm2/Npr2/Ppp1ca/Agt/Ptgir/Pla2g4a/Gna12/Gm11696/Gm5526/Map2k2/Calca/Pla2g5/Pla2g2a/Map2k1/Gnaq/Ppp1r12a/Adcy4/Prkca/Edn2/Adcy2/Mylk4/Braf/Prkch/Gm5915/Adm/Adora2a/Gm8894/Calm1	mmu:51801/mmu:100040843/mmu:18796/mmu:16439/mmu:18751/mmu:216459/mmu:211429/mmu:18782/mmu:18159/mmu:18795/mmu:11836/mmu:12315/mmu:13617/mmu:11548/mmu:223780/mmu:230103/mmu:19045/mmu:11606/mmu:19222/mmu:18783/mmu:14673/mmu:14674/mmu:17904/mmu:26396/mmu:12310/mmu:18784/mmu:18780/mmu:26395/mmu:14682/mmu:17931/mmu:104110/mmu:18750/mmu:13615/mmu:210044/mmu:238564/mmu:109880/mmu:18755/mmu:17904/mmu:115…	42	16	ENSMUSG00000063929/ENSMUSG00000040061/ENSMUSG00000030287/ENSMUSG00000039824/ENSMUSG00000098488/ENSMUSG00000001127/ENSMUSG00000028469/ENSMUSG00000043017/ENSMUSG00000056687/ENSMUSG00000041193/ENSMUSG00000024639/ENSMUSG00000019907/ENSMUSG00000022220/ENSMUSG00000050965/ENSMUSG00000044951/ENSMUSG00000002413	26	ENSMUSG00000034353/ENSMUSG00000052889/ENSMUSG00000041202/ENSMUSG00000026241/ENSMUSG00000051177/ENSMUSG00000036438/ENSMUSG00000031616/ENSMUSG00000050541/ENSMUSG00000054136/ENSMUSG00000040385/ENSMUSG00000031980/ENSMUSG00000056220/ENSMUSG00000000149/ENSMUSG00000084817/ENSMUSG00000035027/ENSMUSG00000030669/ENSMUSG00000058908/ENSMUSG00000004936/ENSMUSG00000028635/ENSMUSG00000021536/ENSMUSG00000021108/…
mmu05133	Pertussis	24/2482	91/10747	0.263122	0.56725	ENSMUSG00000073418/ENSMUSG00000055172/ENSMUSG00000030793/ENSMUSG00000036905/ENSMUSG00000038521/ENSMUSG00000004864/ENSMUSG00000036896/ENSMUSG00000000555/ENSMUSG00000036887/ENSMUSG00000056201/ENSMUSG00000003184/ENSMUSG00000032562/ENSMUSG00000000290/ENSMUSG00000032508/ENSMUSG00000024164/ENSMUSG00000036438/ENSMUSG00000025809/ENSMUSG00000039005/ENSMUSG00000038058/ENSMUSG00000032041/ENSMUSG00000000001/…	C4b/C1ra/Pycard/C1qb/C1s1/Mapk13/C1qc/Itga5/C1qa/Cfl1/Irf3/Gnai2/Itgb2/Myd88/C3/Calm2/Itgb1/Tlr4/Nod1/Tirap/Gnai3/Mapk14/Calm1/Nos2	mmu:12268/mmu:50909/mmu:66824/mmu:12260/mmu:50908/mmu:26415/mmu:12262/mmu:16402/mmu:12259/mmu:12631/mmu:54131/mmu:14678/mmu:16414/mmu:17874/mmu:12266/mmu:12315/mmu:16412/mmu:21898/mmu:107607/mmu:117149/mmu:14679/mmu:26416/mmu:12315/mmu:18126	24	2	ENSMUSG00000003184/ENSMUSG00000020826	22	ENSMUSG00000073418/ENSMUSG00000055172/ENSMUSG00000030793/ENSMUSG00000036905/ENSMUSG00000038521/ENSMUSG00000004864/ENSMUSG00000036896/ENSMUSG00000000555/ENSMUSG00000036887/ENSMUSG00000056201/ENSMUSG00000032562/ENSMUSG00000000290/ENSMUSG00000032508/ENSMUSG00000024164/ENSMUSG00000036438/ENSMUSG00000025809/ENSMUSG00000039005/ENSMUSG00000038058/ENSMUSG00000032041/ENSMUSG00000000001/ENSMUSG00000053436/…
mmu04217	Necroptosis	59/2482	237/10747	0.275754	0.586055	ENSMUSG00000027514/ENSMUSG00000037894/ENSMUSG00000078851/ENSMUSG00000083899/ENSMUSG00000030793/ENSMUSG00000082896/ENSMUSG00000022221/ENSMUSG00000098488/ENSMUSG00000053819/ENSMUSG00000071478/ENSMUSG00000021069/ENSMUSG00000031805/ENSMUSG00000062933/ENSMUSG00000030341/ENSMUSG00000027804/ENSMUSG00000022965/ENSMUSG00000000817/ENSMUSG00000024661/ENSMUSG00000067161/ENSMUSG00000015340/ENSMUSG00000004446/…	Zbp1/H2az1/H2ac25/Gm12346/Pycard/Gm5844/Ripk3/Pla2g4b/Camk2d/H2ac7/Pygl/Jak3/Gm10123/Tnfrsf1a/Ppid/Ifngr2/Fasl/Fth1/Gm5560/Cybb/Bid/Gm6108/Ifnar1/Slc25a4/Macroh2a2/Tlr3/Capn2/Slc25a5/Mlkl/Pla2g4a/Tlr4/Tradd/Glns-ps1/Camk2g/Gm13493/Chmp4b/Gm14046/Bax/Gm13400/Sharpin/Chmp3/Birc2/Stat3/Chmp1a/Vdac3/Gm10814/Glul/Gm9234/Stat4/Stat5a/Glud1/Capn1/Ifng/H2af-ps2/Gm9403/Chmp6/Vdac3-ps1/Ripk1/Ifngr1	mmu:58203/mmu:51788/mmu:319162/mmu:15519/mmu:66824/mmu:15519/mmu:56532/mmu:211429/mmu:108058/mmu:319164/mmu:110095/mmu:16453/mmu:268373/mmu:21937/mmu:67738/mmu:15980/mmu:14103/mmu:14319/mmu:11740/mmu:13058/mmu:12122/mmu:51788/mmu:15975/mmu:11739/mmu:404634/mmu:142980/mmu:12334/mmu:11740/mmu:74568/mmu:18783/mmu:21898/mmu:71609/mmu:14645/mmu:12325/mmu:268373/mmu:75608/mmu:268373/mmu:12028/mmu:26837…	59	13	ENSMUSG00000078851/ENSMUSG00000098488/ENSMUSG00000071478/ENSMUSG00000031805/ENSMUSG00000027804/ENSMUSG00000109104/ENSMUSG00000021820/ENSMUSG00000084143/ENSMUSG00000022552/ENSMUSG00000057367/ENSMUSG00000097404/ENSMUSG00000091383/ENSMUSG00000106499	46	ENSMUSG00000027514/ENSMUSG00000037894/ENSMUSG00000083899/ENSMUSG00000030793/ENSMUSG00000082896/ENSMUSG00000022221/ENSMUSG00000053819/ENSMUSG00000021069/ENSMUSG00000062933/ENSMUSG00000030341/ENSMUSG00000022965/ENSMUSG00000000817/ENSMUSG00000024661/ENSMUSG00000067161/ENSMUSG00000015340/ENSMUSG00000004446/ENSMUSG00000022967/ENSMUSG00000031633/ENSMUSG00000020086/ENSMUSG00000031639/ENSMUSG00000026509/…
mmu04022	cGMP-PKG signaling pathway	53/2482	212/10747	0.277009	0.586055	ENSMUSG00000031789/ENSMUSG00000030671/ENSMUSG00000040061/ENSMUSG00000079033/ENSMUSG00000030287/ENSMUSG00000029334/ENSMUSG00000026241/ENSMUSG00000051177/ENSMUSG00000060459/ENSMUSG00000086769/ENSMUSG00000050511/ENSMUSG00000030247/ENSMUSG00000032562/ENSMUSG00000020573/ENSMUSG00000046207/ENSMUSG00000036438/ENSMUSG00000031616/ENSMUSG00000033016/ENSMUSG00000028466/ENSMUSG00000050541/ENSMUSG00000015461/…	Cngb1/Pde3b/Plcb2/Mef2b/Itpr2/Prkg2/Nppc/Plcb1/Kng2/Gm15587/Oprd1/Kcnj8/Gnai2/Pik3cg/Pik3r6/Calm2/Ednra/Nfatc1/Creb3/Adra1b/Atf6b/Adrb2/Atf4/Npr2/Gm5560/Ppp1ca/Bad/Slc25a4/Creb3l1/Slc25a5/Gna12/Gm11696/Map2k2/Creb3l2/Irs1/Vasp/Cnga1/Map2k1/Gnaq/Ppp1r12a/Adcy4/Gm30970/Srf/Gata4/Vdac3/Adcy2/Mylk4/Creb3l3/Atp1b1/Gnai3/Vdac3-ps1/Calm1/Akt2-ps	mmu:333329/mmu:18576/mmu:18796/mmu:105980076/mmu:16439/mmu:19092/mmu:18159/mmu:18795/mmu:16644/mmu:18127/mmu:18386/mmu:16523/mmu:14678/mmu:30955/mmu:104709/mmu:12315/mmu:13617/mmu:18018/mmu:12913/mmu:11548/mmu:12915/mmu:11555/mmu:11911/mmu:230103/mmu:11740/mmu:19045/mmu:12015/mmu:11739/mmu:26427/mmu:11740/mmu:14673/mmu:14674/mmu:26396/mmu:208647/mmu:16367/mmu:22323/mmu:12788/mmu:26395/mmu:14682/m…	53	18	ENSMUSG00000031789/ENSMUSG00000040061/ENSMUSG00000079033/ENSMUSG00000030287/ENSMUSG00000086769/ENSMUSG00000050511/ENSMUSG00000046207/ENSMUSG00000045730/ENSMUSG00000028469/ENSMUSG00000056687/ENSMUSG00000038648/ENSMUSG00000055980/ENSMUSG00000067220/ENSMUSG00000024639/ENSMUSG00000019907/ENSMUSG00000022220/ENSMUSG00000044951/ENSMUSG00000035041	35	ENSMUSG00000030671/ENSMUSG00000029334/ENSMUSG00000026241/ENSMUSG00000051177/ENSMUSG00000060459/ENSMUSG00000030247/ENSMUSG00000032562/ENSMUSG00000020573/ENSMUSG00000036438/ENSMUSG00000031616/ENSMUSG00000033016/ENSMUSG00000028466/ENSMUSG00000050541/ENSMUSG00000015461/ENSMUSG00000042406/ENSMUSG00000067161/ENSMUSG00000040385/ENSMUSG00000024959/ENSMUSG00000031633/ENSMUSG00000027230/ENSMUSG00000016319/…
mmu04150	mTOR signaling pathway	46/2482	183/10747	0.280034	0.586055	ENSMUSG00000022382/ENSMUSG00000036856/ENSMUSG00000005533/ENSMUSG00000027412/ENSMUSG00000052889/ENSMUSG00000050552/ENSMUSG00000050900/ENSMUSG00000117278/ENSMUSG00000024170/ENSMUSG00000028278/ENSMUSG00000085875/ENSMUSG00000044674/ENSMUSG00000036106/ENSMUSG00000022297/ENSMUSG00000024403/ENSMUSG00000003644/ENSMUSG00000020108/ENSMUSG00000081121/ENSMUSG00000047789/ENSMUSG00000030341/ENSMUSG00000031490/…	Wnt7b/Wnt4/Igf1r/Lpin3/Prkcb/Lamtor4/Gm7327/Gm36684/Telo2/Rragd/Gm12905/Fzd1/Prr5/Fzd6/Atp6v1g2/Rps6ka1/Ddit4/Gm12791/Slc38a9/Tnfrsf1a/Eif4ebp1/Mtor/Wnt11/Rps6ka2/Slc7a5/Rictor/Wnt5a/Lamtor5/Fzd7/Wnt10a/4930549G23Rik/Sesn2/Rraga/Wnt6/Fzd9/Map2k2/Fzd2/Irs1/Slc3a2/Map2k1/Prkca/Pik3cd/Braf/Lrp5/Hras/Akt2-ps	mmu:22422/mmu:22417/mmu:16001/mmu:64899/mmu:18751/mmu:66096/mmu:13684/mmu:20112/mmu:71718/mmu:52187/mmu:54170/mmu:14362/mmu:109270/mmu:14368/mmu:66237/mmu:20111/mmu:74747/mmu:14784/mmu:268706/mmu:21937/mmu:13685/mmu:56717/mmu:22411/mmu:20112/mmu:20539/mmu:78757/mmu:22418/mmu:68576/mmu:14369/mmu:22409/mmu:72124/mmu:230784/mmu:68441/mmu:22420/mmu:14371/mmu:26396/mmu:57265/mmu:16367/mmu:17254/mmu:26…	46	14	ENSMUSG00000005533/ENSMUSG00000027412/ENSMUSG00000024170/ENSMUSG00000085875/ENSMUSG00000024403/ENSMUSG00000047789/ENSMUSG00000028991/ENSMUSG00000023809/ENSMUSG00000050310/ENSMUSG00000021994/ENSMUSG00000118134/ENSMUSG00000055980/ENSMUSG00000050965/ENSMUSG00000002413	32	ENSMUSG00000022382/ENSMUSG00000036856/ENSMUSG00000052889/ENSMUSG00000050552/ENSMUSG00000050900/ENSMUSG00000117278/ENSMUSG00000028278/ENSMUSG00000044674/ENSMUSG00000036106/ENSMUSG00000022297/ENSMUSG00000003644/ENSMUSG00000020108/ENSMUSG00000081121/ENSMUSG00000030341/ENSMUSG00000031490/ENSMUSG00000015957/ENSMUSG00000040010/ENSMUSG00000087260/ENSMUSG00000041075/ENSMUSG00000026167/ENSMUSG00000028893/…
mmu04520	Adherens junction	33/2482	129/10747	0.280505	0.586055	ENSMUSG00000009376/ENSMUSG00000062825/ENSMUSG00000005533/ENSMUSG00000109998/ENSMUSG00000031165/ENSMUSG00000033220/ENSMUSG00000025314/ENSMUSG00000000303/ENSMUSG00000027646/ENSMUSG00000059195/ENSMUSG00000000600/ENSMUSG00000032440/ENSMUSG00000031871/ENSMUSG00000044573/ENSMUSG00000000782/ENSMUSG00000032012/ENSMUSG00000043889/ENSMUSG00000062312/ENSMUSG00000114796/ENSMUSG00000031565/ENSMUSG00000033295/…	Met/Actg1/Igf1r/Gm45437/Was/Rac2/Ptprj/Cdh1/Src/Gm12715/Krit1/Tgfbr2/Cdh5/Acp1/Tcf7/Nectin1/Gm8399/Erbb2/A930028N01Rik/Fgfr1/Ptprf/Actn4/Nectin2/Ccm2/Heg1/Fer/Tgfbr1/Gm15382/Rac1/Gm16159/A030001D20Rik/Myl12a/Nectin4	mmu:17295/mmu:11465/mmu:16001/mmu:69903/mmu:22376/mmu:19354/mmu:19271/mmu:12550/mmu:20779/mmu:11465/mmu:79264/mmu:21813/mmu:12562/mmu:11431/mmu:21414/mmu:58235/mmu:11465/mmu:13866/mmu:20411/mmu:14182/mmu:19268/mmu:60595/mmu:19294/mmu:216527/mmu:77446/mmu:14158/mmu:21812/mmu:215449/mmu:19353/mmu:14182/mmu:69903/mmu:67268/mmu:71740	33	8	ENSMUSG00000005533/ENSMUSG00000109998/ENSMUSG00000000600/ENSMUSG00000032012/ENSMUSG00000114796/ENSMUSG00000083083/ENSMUSG00000086134/ENSMUSG00000110357	25	ENSMUSG00000009376/ENSMUSG00000062825/ENSMUSG00000031165/ENSMUSG00000033220/ENSMUSG00000025314/ENSMUSG00000000303/ENSMUSG00000027646/ENSMUSG00000059195/ENSMUSG00000032440/ENSMUSG00000031871/ENSMUSG00000044573/ENSMUSG00000000782/ENSMUSG00000043889/ENSMUSG00000062312/ENSMUSG00000031565/ENSMUSG00000033295/ENSMUSG00000054808/ENSMUSG00000062300/ENSMUSG00000000378/ENSMUSG00000075254/ENSMUSG00000000127/…
mmu05323	Rheumatoid arthritis	25/2482	96/10747	0.280671	0.586055	ENSMUSG00000036322/ENSMUSG00000035042/ENSMUSG00000031497/ENSMUSG00000043613/ENSMUSG00000037649/ENSMUSG00000030830/ENSMUSG00000037548/ENSMUSG00000039239/ENSMUSG00000024399/ENSMUSG00000035352/ENSMUSG00000028111/ENSMUSG00000024403/ENSMUSG00000039347/ENSMUSG00000000290/ENSMUSG00000026321/ENSMUSG00000022901/ENSMUSG00000060586/ENSMUSG00000028238/ENSMUSG00000039005/ENSMUSG00000037405/ENSMUSG00000027995/…	H2-Ea/Ccl5/Tnfsf13b/Mmp3/H2-DMa/Itgal/H2-DMb2/Tgfb2/Ltb/Ccl12/Ctsk/Atp6v1g2/Atp6v0e2/Itgb2/Tnfrsf11a/Cd86/H2-Eb1/Atp6v0d2/Tlr4/Icam1/Tlr2/Atp6v0d1/Csf1/Atp6v0c/Ifng	mmu:100504404/mmu:20304/mmu:24099/mmu:17392/mmu:14998/mmu:16408/mmu:15000/mmu:21808/mmu:16994/mmu:20293/mmu:13038/mmu:66237/mmu:76252/mmu:16414/mmu:21934/mmu:12524/mmu:14969/mmu:242341/mmu:21898/mmu:15894/mmu:24088/mmu:11972/mmu:12977/mmu:11984/mmu:15978	25	4	ENSMUSG00000024403/ENSMUSG00000039347/ENSMUSG00000026321/ENSMUSG00000028238	21	ENSMUSG00000036322/ENSMUSG00000035042/ENSMUSG00000031497/ENSMUSG00000043613/ENSMUSG00000037649/ENSMUSG00000030830/ENSMUSG00000037548/ENSMUSG00000039239/ENSMUSG00000024399/ENSMUSG00000035352/ENSMUSG00000028111/ENSMUSG00000000290/ENSMUSG00000022901/ENSMUSG00000060586/ENSMUSG00000039005/ENSMUSG00000037405/ENSMUSG00000027995/ENSMUSG00000013160/ENSMUSG00000014599/ENSMUSG00000024121/ENSMUSG00000055170
mmu03420	Nucleotide excision repair	21/2482	80/10747	0.289319	0.596608	ENSMUSG00000000751/ENSMUSG00000003549/ENSMUSG00000002109/ENSMUSG00000028884/ENSMUSG00000029363/ENSMUSG00000029387/ENSMUSG00000012483/ENSMUSG00000054051/ENSMUSG00000022881/ENSMUSG00000024740/ENSMUSG00000028394/ENSMUSG00000037355/ENSMUSG00000020974/ENSMUSG00000118088/ENSMUSG00000039771/ENSMUSG00000034345/ENSMUSG00000021103/ENSMUSG00000049832/ENSMUSG00000024854/ENSMUSG00000024258/ENSMUSG00000031783	Rpa1/Ercc1/Ddb2/Rpa2/Rfc5/Gtf2h3/Rpa3/Ercc6/Rfc4/Ddb1/Pole3/Uvssa/Pole2/Gm3815/Polr2j/Gtf2h5/Mnat1/Rbx1-ps/Pold4/Polr2d/Polr2c	mmu:68275/mmu:13870/mmu:107986/mmu:19891/mmu:72151/mmu:209357/mmu:68240/mmu:319955/mmu:106344/mmu:13194/mmu:59001/mmu:71101/mmu:18974/mmu:20021/mmu:20022/mmu:66467/mmu:17420/mmu:56438/mmu:69745/mmu:69241/mmu:20021	21	5	ENSMUSG00000002109/ENSMUSG00000029387/ENSMUSG00000054051/ENSMUSG00000037355/ENSMUSG00000049832	16	ENSMUSG00000000751/ENSMUSG00000003549/ENSMUSG00000028884/ENSMUSG00000029363/ENSMUSG00000012483/ENSMUSG00000022881/ENSMUSG00000024740/ENSMUSG00000028394/ENSMUSG00000020974/ENSMUSG00000118088/ENSMUSG00000039771/ENSMUSG00000034345/ENSMUSG00000021103/ENSMUSG00000024854/ENSMUSG00000024258/ENSMUSG00000031783
mmu04918	Thyroid hormone synthesis	21/2482	80/10747	0.289319	0.596608	ENSMUSG00000020884/ENSMUSG00000025823/ENSMUSG00000040061/ENSMUSG00000030287/ENSMUSG00000052889/ENSMUSG00000040963/ENSMUSG00000053469/ENSMUSG00000051177/ENSMUSG00000028466/ENSMUSG00000015461/ENSMUSG00000042406/ENSMUSG00000027230/ENSMUSG00000020048/ENSMUSG00000038648/ENSMUSG00000024639/ENSMUSG00000022220/ENSMUSG00000050965/ENSMUSG00000021760/ENSMUSG00000021536/ENSMUSG00000035041/ENSMUSG00000026576	Asgr1/Pdia4/Plcb2/Itpr2/Prkcb/Asgr2/Tg/Plcb1/Creb3/Atf6b/Atf4/Creb3l1/Hsp90b1/Creb3l2/Gnaq/Adcy4/Prkca/Gpx8/Adcy2/Creb3l3/Atp1b1	mmu:11889/mmu:12304/mmu:18796/mmu:16439/mmu:18751/mmu:11890/mmu:21819/mmu:18795/mmu:12913/mmu:12915/mmu:11911/mmu:26427/mmu:22027/mmu:208647/mmu:14682/mmu:104110/mmu:18750/mmu:69590/mmu:210044/mmu:208677/mmu:11931	21	7	ENSMUSG00000040061/ENSMUSG00000030287/ENSMUSG00000038648/ENSMUSG00000024639/ENSMUSG00000022220/ENSMUSG00000050965/ENSMUSG00000035041	14	ENSMUSG00000020884/ENSMUSG00000025823/ENSMUSG00000052889/ENSMUSG00000040963/ENSMUSG00000053469/ENSMUSG00000051177/ENSMUSG00000028466/ENSMUSG00000015461/ENSMUSG00000042406/ENSMUSG00000027230/ENSMUSG00000020048/ENSMUSG00000021760/ENSMUSG00000021536/ENSMUSG00000026576
mmu04725	Cholinergic synapse	31/2482	122/10747	0.302887	0.613362	ENSMUSG00000026824/ENSMUSG00000040061/ENSMUSG00000030287/ENSMUSG00000052889/ENSMUSG00000053819/ENSMUSG00000051177/ENSMUSG00000032562/ENSMUSG00000020573/ENSMUSG00000041695/ENSMUSG00000046207/ENSMUSG00000028466/ENSMUSG00000042406/ENSMUSG00000028033/ENSMUSG00000032766/ENSMUSG00000027230/ENSMUSG00000038648/ENSMUSG00000021820/ENSMUSG00000009545/ENSMUSG00000004936/ENSMUSG00000024639/ENSMUSG00000022220/…	Kcnj3/Plcb2/Itpr2/Prkcb/Camk2d/Plcb1/Gnai2/Pik3cg/Kcnj2/Pik3r6/Creb3/Atf4/Kcnq5/Gng11/Creb3l1/Creb3l2/Camk2g/Kcnq1/Map2k1/Gnaq/Adcy4/Prkca/Pik3cd/Gng2/Gm3150/Adcy2/Creb3l3/Gnai3/Gnb1/Hras/Akt2-ps	mmu:16519/mmu:18796/mmu:16439/mmu:18751/mmu:108058/mmu:18795/mmu:14678/mmu:30955/mmu:16518/mmu:104709/mmu:12913/mmu:11911/mmu:226922/mmu:66066/mmu:26427/mmu:208647/mmu:12325/mmu:16535/mmu:26395/mmu:14682/mmu:104110/mmu:18750/mmu:18707/mmu:14702/mmu:14707/mmu:210044/mmu:208677/mmu:14679/mmu:14688/mmu:15461/mmu:11652	31	11	ENSMUSG00000026824/ENSMUSG00000040061/ENSMUSG00000030287/ENSMUSG00000046207/ENSMUSG00000028033/ENSMUSG00000038648/ENSMUSG00000021820/ENSMUSG00000024639/ENSMUSG00000022220/ENSMUSG00000050965/ENSMUSG00000035041	20	ENSMUSG00000052889/ENSMUSG00000053819/ENSMUSG00000051177/ENSMUSG00000032562/ENSMUSG00000020573/ENSMUSG00000041695/ENSMUSG00000028466/ENSMUSG00000042406/ENSMUSG00000032766/ENSMUSG00000027230/ENSMUSG00000009545/ENSMUSG00000004936/ENSMUSG00000039936/ENSMUSG00000043004/ENSMUSG00000096173/ENSMUSG00000021536/ENSMUSG00000000001/ENSMUSG00000029064/ENSMUSG00000025499/ENSMUSG00000084347
mmu05030	Cocaine addiction	14/2482	52/10747	0.303811	0.613362	ENSMUSG00000025094/ENSMUSG00000036330/ENSMUSG00000020182/ENSMUSG00000032562/ENSMUSG00000033981/ENSMUSG00000028466/ENSMUSG00000015461/ENSMUSG00000042406/ENSMUSG00000027230/ENSMUSG00000038648/ENSMUSG00000035041/ENSMUSG00000035745/ENSMUSG00000026930/ENSMUSG00000000001	Slc18a2/Slc18a1/Ddc/Gnai2/Gria2/Creb3/Atf6b/Atf4/Creb3l1/Creb3l2/Creb3l3/Grin3b/Gpsm1/Gnai3	mmu:214084/mmu:110877/mmu:13195/mmu:14678/mmu:14800/mmu:12913/mmu:12915/mmu:11911/mmu:26427/mmu:208647/mmu:208677/mmu:170483/mmu:67839/mmu:14679	14	7	ENSMUSG00000025094/ENSMUSG00000036330/ENSMUSG00000033981/ENSMUSG00000038648/ENSMUSG00000035041/ENSMUSG00000035745/ENSMUSG00000026930	7	ENSMUSG00000020182/ENSMUSG00000032562/ENSMUSG00000028466/ENSMUSG00000015461/ENSMUSG00000042406/ENSMUSG00000027230/ENSMUSG00000000001
mmu04910	Insulin signaling pathway	41/2482	164/10747	0.307765	0.613362	ENSMUSG00000038037/ENSMUSG00000030671/ENSMUSG00000003123/ENSMUSG00000050900/ENSMUSG00000021069/ENSMUSG00000020190/ENSMUSG00000001127/ENSMUSG00000009406/ENSMUSG00000081121/ENSMUSG00000031490/ENSMUSG00000028991/ENSMUSG00000036438/ENSMUSG00000020538/ENSMUSG00000044167/ENSMUSG00000101132/ENSMUSG00000037012/ENSMUSG00000042626/ENSMUSG00000006542/ENSMUSG00000042717/ENSMUSG00000040385/ENSMUSG00000024959/…	Socs1/Pde3b/Lipe/Gm7327/Pygl/Mknk2/Araf/Elk1/Gm12791/Eif4ebp1/Mtor/Calm2/Srebf1/Foxo1/Gm8000/Hk1/Shc1/Prkag3/Ppp1r3a/Ppp1ca/Bad/A930028N01Rik/Inpp5a/Ptprf/Phka1/Prkab2/Map2k2/Flot1/Irs1/Map2k1/Pik3cd/Hkdc1/Crk/Ppp1r3d/Rapgef1/Braf/G6pc2/Rhoq/Hras/Calm1/Akt2-ps	mmu:12703/mmu:18576/mmu:16890/mmu:13684/mmu:110095/mmu:17347/mmu:11836/mmu:13712/mmu:14784/mmu:13685/mmu:56717/mmu:12315/mmu:20787/mmu:56458/mmu:216233/mmu:15275/mmu:20416/mmu:241113/mmu:140491/mmu:19045/mmu:12015/mmu:20411/mmu:212111/mmu:19268/mmu:18679/mmu:108097/mmu:26396/mmu:14251/mmu:16367/mmu:26395/mmu:18707/mmu:216019/mmu:12928/mmu:228966/mmu:107746/mmu:109880/mmu:14378/mmu:104215/mmu:1546…	41	11	ENSMUSG00000003123/ENSMUSG00000001127/ENSMUSG00000009406/ENSMUSG00000028991/ENSMUSG00000044167/ENSMUSG00000006542/ENSMUSG00000114796/ENSMUSG00000034055/ENSMUSG00000038205/ENSMUSG00000055980/ENSMUSG00000002413	30	ENSMUSG00000038037/ENSMUSG00000030671/ENSMUSG00000050900/ENSMUSG00000021069/ENSMUSG00000020190/ENSMUSG00000081121/ENSMUSG00000031490/ENSMUSG00000036438/ENSMUSG00000020538/ENSMUSG00000101132/ENSMUSG00000037012/ENSMUSG00000042626/ENSMUSG00000042717/ENSMUSG00000040385/ENSMUSG00000024959/ENSMUSG00000025477/ENSMUSG00000033295/ENSMUSG00000035027/ENSMUSG00000059714/ENSMUSG00000004936/ENSMUSG00000039936/…
mmu01232	Nucleotide metabolism	29/2482	114/10747	0.308535	0.613362	ENSMUSG00000024066/ENSMUSG00000031562/ENSMUSG00000115338/ENSMUSG00000006589/ENSMUSG00000024177/ENSMUSG00000071041/ENSMUSG00000041608/ENSMUSG00000025747/ENSMUSG00000111875/ENSMUSG00000037370/ENSMUSG00000089917/ENSMUSG00000074797/ENSMUSG00000110545/ENSMUSG00000107066/ENSMUSG00000020407/ENSMUSG00000032565/ENSMUSG00000035824/ENSMUSG00000037601/ENSMUSG00000027203/ENSMUSG00000044350/ENSMUSG00000011148/…	Xdh/Dctd/Pnp/Aprt/Nme4/Impdh2-ps/Entpd3/Tyms/Gm5425/Enpp1/Uckl1/Itpa/Gm7730/Gm4482/Upp1/Nudt16/Tk2/Nme1/Dut/Lacc1/Adssl1/Ampd3/Dctpp1/Dck/Cmpk1/Impdh1/Pnp2/Impdh2/Hprt	mmu:22436/mmu:320685/mmu:18950/mmu:11821/mmu:56520/mmu:23918/mmu:215446/mmu:22171/mmu:18103/mmu:18605/mmu:68556/mmu:16434/mmu:18103/mmu:22245/mmu:22271/mmu:75686/mmu:57813/mmu:18102/mmu:110074/mmu:210808/mmu:11565/mmu:11717/mmu:66422/mmu:13178/mmu:66588/mmu:23917/mmu:667034/mmu:23918/mmu:15452	29	3	ENSMUSG00000031562/ENSMUSG00000089917/ENSMUSG00000035824	26	ENSMUSG00000024066/ENSMUSG00000115338/ENSMUSG00000006589/ENSMUSG00000024177/ENSMUSG00000071041/ENSMUSG00000041608/ENSMUSG00000025747/ENSMUSG00000111875/ENSMUSG00000037370/ENSMUSG00000074797/ENSMUSG00000110545/ENSMUSG00000107066/ENSMUSG00000020407/ENSMUSG00000032565/ENSMUSG00000037601/ENSMUSG00000027203/ENSMUSG00000044350/ENSMUSG00000011148/ENSMUSG00000005686/ENSMUSG00000042462/ENSMUSG00000029366/…
mmu04925	Aldosterone synthesis and secretion	29/2482	114/10747	0.308535	0.613362	ENSMUSG00000023034/ENSMUSG00000040061/ENSMUSG00000003123/ENSMUSG00000030287/ENSMUSG00000031574/ENSMUSG00000052889/ENSMUSG00000045569/ENSMUSG00000053819/ENSMUSG00000051177/ENSMUSG00000049686/ENSMUSG00000036438/ENSMUSG00000106456/ENSMUSG00000024112/ENSMUSG00000028466/ENSMUSG00000015461/ENSMUSG00000042406/ENSMUSG00000031980/ENSMUSG00000049265/ENSMUSG00000027230/ENSMUSG00000038648/ENSMUSG00000021820/…	Nr4a1/Plcb2/Lipe/Itpr2/Star/Prkcb/Mc2r/Camk2d/Plcb1/Orai1/Calm2/Gm9678/Cacna1h/Creb3/Atf6b/Atf4/Agt/Kcnk3/Creb3l1/Creb3l2/Camk2g/Gnaq/Adcy4/Prkca/Adcy2/Creb3l3/Atp1b1/Dagla/Calm1	mmu:15370/mmu:18796/mmu:16890/mmu:16439/mmu:20845/mmu:18751/mmu:17200/mmu:108058/mmu:18795/mmu:109305/mmu:12315/mmu:100043456/mmu:58226/mmu:12913/mmu:12915/mmu:11911/mmu:11606/mmu:16527/mmu:26427/mmu:208647/mmu:12325/mmu:14682/mmu:104110/mmu:18750/mmu:210044/mmu:208677/mmu:11931/mmu:269060/mmu:12315	29	14	ENSMUSG00000040061/ENSMUSG00000003123/ENSMUSG00000030287/ENSMUSG00000031574/ENSMUSG00000106456/ENSMUSG00000024112/ENSMUSG00000049265/ENSMUSG00000038648/ENSMUSG00000021820/ENSMUSG00000024639/ENSMUSG00000022220/ENSMUSG00000050965/ENSMUSG00000035041/ENSMUSG00000035735	15	ENSMUSG00000023034/ENSMUSG00000052889/ENSMUSG00000045569/ENSMUSG00000053819/ENSMUSG00000051177/ENSMUSG00000049686/ENSMUSG00000036438/ENSMUSG00000028466/ENSMUSG00000015461/ENSMUSG00000042406/ENSMUSG00000031980/ENSMUSG00000027230/ENSMUSG00000021536/ENSMUSG00000026576/ENSMUSG00000001175
mmu00563	Glycosylphosphatidylinositol (GPI)-anchor biosynthesis	2482-09-01	32/10747	0.310356	0.613362	ENSMUSG00000045140/ENSMUSG00000010607/ENSMUSG00000014245/ENSMUSG00000031381/ENSMUSG00000024145/ENSMUSG00000017721/ENSMUSG00000084862/ENSMUSG00000023791/ENSMUSG00000028454	Pigw/Pigyl/Pigl/Piga/Pigf/Pigt/Gm16278/Pigx/Pigo	mmu:70325/mmu:66268/mmu:327942/mmu:18700/mmu:18701/mmu:78928/mmu:14755/mmu:72084/mmu:56703	9	5	ENSMUSG00000045140/ENSMUSG00000014245/ENSMUSG00000031381/ENSMUSG00000084862/ENSMUSG00000028454	4	ENSMUSG00000010607/ENSMUSG00000024145/ENSMUSG00000017721/ENSMUSG00000023791
mmu00670	One carbon pool by folate	2482-08-01	28/10747	0.310376	0.613362	ENSMUSG00000020256/novel.476/ENSMUSG00000030088/ENSMUSG00000025747/ENSMUSG00000020534/ENSMUSG00000032607/ENSMUSG00000025403/ENSMUSG00000029009	Aldh1l2/-/Aldh1l1/Tyms/Shmt1/Amt/Shmt2/Mthfr	mmu:216188/mmu:100039707/mmu:107747/mmu:22171/mmu:20425/mmu:434437/mmu:108037/mmu:17769	8	4	ENSMUSG00000030088/ENSMUSG00000020534/ENSMUSG00000032607/ENSMUSG00000029009	4	ENSMUSG00000020256/novel.476/ENSMUSG00000025747/ENSMUSG00000025403
mmu05207	Chemical carcinogenesis - receptor activation	59/2482	241/10747	0.326418	0.641246	ENSMUSG00000083899/ENSMUSG00000082896/ENSMUSG00000052889/ENSMUSG00000117278/ENSMUSG00000090124/ENSMUSG00000027646/ENSMUSG00000021055/ENSMUSG00000003644/ENSMUSG00000081121/ENSMUSG00000031870/ENSMUSG00000018909/ENSMUSG00000032562/ENSMUSG00000004032/ENSMUSG00000031490/ENSMUSG00000028991/ENSMUSG00000023809/ENSMUSG00000022101/ENSMUSG00000024087/ENSMUSG00000037348/ENSMUSG00000028466/ENSMUSG00000015461/…	Gm12346/Gm5844/Prkcb/Gm36684/Ugt1a7c/Src/Esr2/Rps6ka1/Gm12791/Pgr/Arrb1/Gnai2/Gstm5/Eif4ebp1/Mtor/Rps6ka2/Fgf17/Cyp1b1/Paqr7/Creb3/Atf6b/Adrb2/Atf4/Bad/Gm15368/Fgf7/Bcl6/Creb3l1/Hsp90b1/Vdr/Map2k2/Egf/Creb3l2/Map2k1/Klf5/Gm18782/Adcy4/Fgf2/Prkca/Pik3cd/Rxra/Rxrg/Stat3/Gstm7/Gsta4/Aip/Birc5/Adcy2/Ccnd3/Creb3l3/Stat5a/Gm6665/Gsta1/Gnai3/Gm9403/Mgst1/Hras/Akt2-ps/Ptges3-ps	mmu:15519/mmu:15519/mmu:18751/mmu:20112/mmu:94284/mmu:20779/mmu:13983/mmu:20111/mmu:14784/mmu:18667/mmu:109689/mmu:14678/mmu:14866/mmu:13685/mmu:56717/mmu:20112/mmu:14171/mmu:13078/mmu:71904/mmu:12913/mmu:12915/mmu:11555/mmu:11911/mmu:12015/mmu:22236/mmu:14178/mmu:12053/mmu:26427/mmu:22027/mmu:22337/mmu:26396/mmu:13645/mmu:208647/mmu:26395/mmu:12224/mmu:381686/mmu:104110/mmu:14173/mmu:18750/mmu:1…	59	15	ENSMUSG00000021055/ENSMUSG00000028991/ENSMUSG00000023809/ENSMUSG00000022101/ENSMUSG00000045730/ENSMUSG00000081488/ENSMUSG00000022508/ENSMUSG00000028017/ENSMUSG00000038648/ENSMUSG00000109367/ENSMUSG00000022220/ENSMUSG00000050965/ENSMUSG00000004035/ENSMUSG00000035041/ENSMUSG00000106499	44	ENSMUSG00000083899/ENSMUSG00000082896/ENSMUSG00000052889/ENSMUSG00000117278/ENSMUSG00000090124/ENSMUSG00000027646/ENSMUSG00000003644/ENSMUSG00000081121/ENSMUSG00000031870/ENSMUSG00000018909/ENSMUSG00000032562/ENSMUSG00000004032/ENSMUSG00000031490/ENSMUSG00000024087/ENSMUSG00000037348/ENSMUSG00000028466/ENSMUSG00000015461/ENSMUSG00000042406/ENSMUSG00000024959/ENSMUSG00000027208/ENSMUSG00000027230/…
mmu04750	Inflammatory mediator regulation of TRP channels	32/2482	128/10747	0.33571	0.651416	ENSMUSG00000043029/ENSMUSG00000063929/ENSMUSG00000040061/ENSMUSG00000030287/ENSMUSG00000052889/ENSMUSG00000034997/ENSMUSG00000038276/ENSMUSG00000098488/ENSMUSG00000053819/ENSMUSG00000004864/ENSMUSG00000051177/ENSMUSG00000027646/ENSMUSG00000060459/ENSMUSG00000036438/ENSMUSG00000022514/ENSMUSG00000016933/ENSMUSG00000040385/ENSMUSG00000098889/ENSMUSG00000056220/ENSMUSG00000021820/ENSMUSG00000025197/…	Trpv3/Cyp4a32/Plcb2/Itpr2/Prkcb/Htr2a/Asic3/Pla2g4b/Camk2d/Mapk13/Plcb1/Src/Kng2/Calm2/Il1rap/Plcg1/Ppp1ca/Gm27206/Pla2g4a/Camk2g/Cyp2c23/Gnaq/Hrh1/Adcy4/Prkca/Pik3cd/Il1r1/Adcy2/Ptger4/Prkch/Mapk14/Calm1	mmu:246788/mmu:100040843/mmu:18796/mmu:16439/mmu:18751/mmu:15558/mmu:171209/mmu:211429/mmu:108058/mmu:26415/mmu:18795/mmu:20779/mmu:16644/mmu:12315/mmu:16180/mmu:18803/mmu:19045/mmu:18803/mmu:18783/mmu:12325/mmu:226143/mmu:14682/mmu:15465/mmu:104110/mmu:18750/mmu:18707/mmu:16177/mmu:210044/mmu:19219/mmu:18755/mmu:26416/mmu:12315	32	13	ENSMUSG00000043029/ENSMUSG00000063929/ENSMUSG00000040061/ENSMUSG00000030287/ENSMUSG00000038276/ENSMUSG00000098488/ENSMUSG00000016933/ENSMUSG00000098889/ENSMUSG00000021820/ENSMUSG00000025197/ENSMUSG00000024639/ENSMUSG00000022220/ENSMUSG00000050965	19	ENSMUSG00000052889/ENSMUSG00000034997/ENSMUSG00000053819/ENSMUSG00000004864/ENSMUSG00000051177/ENSMUSG00000027646/ENSMUSG00000060459/ENSMUSG00000036438/ENSMUSG00000022514/ENSMUSG00000040385/ENSMUSG00000056220/ENSMUSG00000053004/ENSMUSG00000039936/ENSMUSG00000026072/ENSMUSG00000021536/ENSMUSG00000039942/ENSMUSG00000021108/ENSMUSG00000053436/ENSMUSG00000001175
mmu01524	Platinum drug resistance	26/2482	103/10747	0.337481	0.651416	ENSMUSG00000023067/ENSMUSG00000003549/ENSMUSG00000004032/ENSMUSG00000057789/ENSMUSG00000000817/ENSMUSG00000108691/ENSMUSG00000004446/ENSMUSG00000024959/ENSMUSG00000062312/ENSMUSG00000006567/ENSMUSG00000024521/ENSMUSG00000019979/ENSMUSG00000103653/ENSMUSG00000003873/ENSMUSG00000007659/ENSMUSG00000039936/ENSMUSG00000057367/ENSMUSG00000090704/ENSMUSG00000004035/ENSMUSG00000032348/ENSMUSG00000017716/…	Cdkn1a/Ercc1/Gstm5/Bak1/Fasl/Gm45226/Bid/Bad/Erbb2/Atp7b/Pmaip1/Apaf1/Gstp-ps/Bax/Bcl2l1/Pik3cd/Birc2/Trp53-ps/Gstm7/Gsta4/Birc5/Map3k5/Gm6665/Gsta1/Mgst1/Akt2-ps	mmu:12575/mmu:13870/mmu:14866/mmu:12018/mmu:14103/mmu:13063/mmu:12122/mmu:12015/mmu:13866/mmu:11979/mmu:58801/mmu:11783/mmu:14869/mmu:12028/mmu:12048/mmu:18707/mmu:11797/mmu:22059/mmu:68312/mmu:14860/mmu:11799/mmu:26408/mmu:14863/mmu:14857/mmu:56615/mmu:11652	26	4	ENSMUSG00000108691/ENSMUSG00000057367/ENSMUSG00000004035/ENSMUSG00000071369	22	ENSMUSG00000023067/ENSMUSG00000003549/ENSMUSG00000004032/ENSMUSG00000057789/ENSMUSG00000000817/ENSMUSG00000004446/ENSMUSG00000024959/ENSMUSG00000062312/ENSMUSG00000006567/ENSMUSG00000024521/ENSMUSG00000019979/ENSMUSG00000103653/ENSMUSG00000003873/ENSMUSG00000007659/ENSMUSG00000039936/ENSMUSG00000090704/ENSMUSG00000032348/ENSMUSG00000017716/ENSMUSG00000091561/ENSMUSG00000074183/ENSMUSG00000008540/…
mmu05412	Arrhythmogenic right ventricular cardiomyopathy	26/2482	103/10747	0.337481	0.651416	ENSMUSG00000062825/ENSMUSG00000027488/ENSMUSG00000028063/ENSMUSG00000001281/ENSMUSG00000059195/ENSMUSG00000000555/ENSMUSG00000024304/ENSMUSG00000026208/ENSMUSG00000022817/ENSMUSG00000000782/ENSMUSG00000020882/ENSMUSG00000020354/ENSMUSG00000043889/ENSMUSG00000025809/ENSMUSG00000062694/ENSMUSG00000024331/ENSMUSG00000020689/ENSMUSG00000020722/ENSMUSG00000001964/ENSMUSG00000115637/ENSMUSG00000090210/…	Actg1/Snta1/Lmna/Itgb7/Gm12715/Itga5/Cdh2/Des/Itgb5/Tcf7/Cacnb1/Sgcd/Gm8399/Itgb1/Cav3/Dsc2/Itgb3/Cacng1/Emd/Gm30970/Itga10/Cacna2d3/Itga8/Itgb8/Actn3/Cacng7	mmu:11465/mmu:20648/mmu:16905/mmu:16421/mmu:11465/mmu:16402/mmu:12558/mmu:13346/mmu:16419/mmu:21414/mmu:12295/mmu:24052/mmu:11465/mmu:16412/mmu:12391/mmu:13506/mmu:16416/mmu:12299/mmu:13726/mmu:11938/mmu:213119/mmu:12294/mmu:241226/mmu:320910/mmu:11474/mmu:81904	26	4	ENSMUSG00000020882/ENSMUSG00000024331/ENSMUSG00000090210/ENSMUSG00000026768	22	ENSMUSG00000062825/ENSMUSG00000027488/ENSMUSG00000028063/ENSMUSG00000001281/ENSMUSG00000059195/ENSMUSG00000000555/ENSMUSG00000024304/ENSMUSG00000026208/ENSMUSG00000022817/ENSMUSG00000000782/ENSMUSG00000020354/ENSMUSG00000043889/ENSMUSG00000025809/ENSMUSG00000062694/ENSMUSG00000020689/ENSMUSG00000020722/ENSMUSG00000001964/ENSMUSG00000115637/ENSMUSG00000021991/ENSMUSG00000025321/ENSMUSG00000006457/…
mmu04371	Apelin signaling pathway	39/2482	158/10747	0.34596	0.663924	ENSMUSG00000031538/ENSMUSG00000030671/ENSMUSG00000079042/ENSMUSG00000040061/ENSMUSG00000030592/ENSMUSG00000003123/ENSMUSG00000079033/ENSMUSG00000030287/ENSMUSG00000004698/ENSMUSG00000000303/ENSMUSG00000051177/ENSMUSG00000097305/ENSMUSG00000086769/ENSMUSG00000032562/ENSMUSG00000020573/ENSMUSG00000046207/ENSMUSG00000028991/ENSMUSG00000036438/ENSMUSG00000006542/ENSMUSG00000055723/ENSMUSG00000032766/…	Plat/Pde3b/Apela/Plcb2/Ryr1/Lipe/Mef2b/Itpr2/Hdac9/Cdh1/Plcb1/Gm17276/Gm15587/Gnai2/Pik3cg/Pik3r6/Mtor/Calm2/Prkag3/Rras2/Gng11/Prkab2/Gm11696/Map2k2/Map2k1/Gnaq/Map1lc3b/Adcy4/Gng2/Gm3150/Tgfbr1/Adcy2/Mylk4/Gnai3/Gnb1/Hras/Calm1/Akt2-ps/Nos2	mmu:18791/mmu:18576/mmu:100038489/mmu:18796/mmu:20190/mmu:16890/mmu:105980076/mmu:16439/mmu:15184/mmu:12550/mmu:18795/mmu:18131/mmu:18127/mmu:14678/mmu:30955/mmu:104709/mmu:56717/mmu:12315/mmu:241113/mmu:66922/mmu:66066/mmu:108097/mmu:14674/mmu:26396/mmu:26395/mmu:14682/mmu:67443/mmu:104110/mmu:14702/mmu:14707/mmu:21812/mmu:210044/mmu:238564/mmu:14679/mmu:14688/mmu:15461/mmu:12315/mmu:11652/mmu:1…	39	16	ENSMUSG00000040061/ENSMUSG00000030592/ENSMUSG00000003123/ENSMUSG00000079033/ENSMUSG00000030287/ENSMUSG00000097305/ENSMUSG00000086769/ENSMUSG00000046207/ENSMUSG00000028991/ENSMUSG00000006542/ENSMUSG00000038205/ENSMUSG00000056687/ENSMUSG00000024639/ENSMUSG00000022220/ENSMUSG00000044951/ENSMUSG00000020826	23	ENSMUSG00000031538/ENSMUSG00000030671/ENSMUSG00000079042/ENSMUSG00000004698/ENSMUSG00000000303/ENSMUSG00000051177/ENSMUSG00000032562/ENSMUSG00000020573/ENSMUSG00000036438/ENSMUSG00000055723/ENSMUSG00000032766/ENSMUSG00000035027/ENSMUSG00000004936/ENSMUSG00000031812/ENSMUSG00000043004/ENSMUSG00000096173/ENSMUSG00000007613/ENSMUSG00000021536/ENSMUSG00000000001/ENSMUSG00000029064/ENSMUSG00000025499/…
mmu05417	Lipid and atherosclerosis	64/2482	264/10747	0.350198	0.664136	ENSMUSG00000035042/ENSMUSG00000016024/ENSMUSG00000043613/ENSMUSG00000083899/ENSMUSG00000040061/ENSMUSG00000030793/ENSMUSG00000082896/ENSMUSG00000035352/ENSMUSG00000053819/ENSMUSG00000004864/ENSMUSG00000051177/ENSMUSG00000027646/ENSMUSG00000006519/ENSMUSG00000086769/ENSMUSG00000003184/ENSMUSG00000026580/ENSMUSG00000015950/ENSMUSG00000032508/ENSMUSG00000030341/ENSMUSG00000111282/ENSMUSG00000036438/…	Ccl5/Lbp/Mmp3/Gm12346/Plcb2/Pycard/Gm5844/Ccl12/Camk2d/Mapk13/Plcb1/Src/Cyba/Gm15587/Irf3/Selp/Ncf1/Myd88/Tnfrsf1a/Gm47528/Calm2/Hspa1a/Nfatc1/Atf4/Fasl/Plcg1/Gm45226/Ncf4/Cybb/Bid/Bad/Gm27206/Hspa1b/Hsp90b1/Mib2/Tlr4/Vldlr/Apaf1/Icam1/Tlr2/Pou2f3/Camk2g/Gm15789/Irf7/Bax/Prkca/Bcl2l1/Pik3cd/Hspa1l/Rxra/Rxrg/Trp53-ps/Stat3/Gm15382/Map3k5/Atf6/Tirap/Tlr6/Rac1/Gm9403/Mapk14/Hras/Calm1/Akt2-ps	mmu:20304/mmu:16803/mmu:17392/mmu:15519/mmu:18796/mmu:66824/mmu:15519/mmu:20293/mmu:108058/mmu:26415/mmu:18795/mmu:20779/mmu:13057/mmu:18127/mmu:54131/mmu:20344/mmu:17969/mmu:17874/mmu:21937/mmu:11808/mmu:12315/mmu:193740/mmu:18018/mmu:11911/mmu:14103/mmu:18803/mmu:13063/mmu:17972/mmu:13058/mmu:12122/mmu:12015/mmu:18803/mmu:15511/mmu:22027/mmu:76580/mmu:21898/mmu:22359/mmu:11783/mmu:15894/mmu:240…	64	15	ENSMUSG00000040061/ENSMUSG00000086769/ENSMUSG00000003184/ENSMUSG00000111282/ENSMUSG00000016933/ENSMUSG00000108691/ENSMUSG00000098889/ENSMUSG00000029060/ENSMUSG00000021820/ENSMUSG00000082057/ENSMUSG00000050965/ENSMUSG00000007033/ENSMUSG00000083083/ENSMUSG00000071369/ENSMUSG00000106499	49	ENSMUSG00000035042/ENSMUSG00000016024/ENSMUSG00000043613/ENSMUSG00000083899/ENSMUSG00000030793/ENSMUSG00000082896/ENSMUSG00000035352/ENSMUSG00000053819/ENSMUSG00000004864/ENSMUSG00000051177/ENSMUSG00000027646/ENSMUSG00000006519/ENSMUSG00000026580/ENSMUSG00000015950/ENSMUSG00000032508/ENSMUSG00000030341/ENSMUSG00000036438/ENSMUSG00000091971/ENSMUSG00000033016/ENSMUSG00000042406/ENSMUSG00000000817/…
mmu00360	Phenylalanine metabolism	2482-07-01	25/10747	0.351265	0.664136	ENSMUSG00000020182/ENSMUSG00000024885/ENSMUSG00000078651/ENSMUSG00000033307/ENSMUSG00000082826/ENSMUSG00000075591/ENSMUSG00000031672	Ddc/Aldh3b1/Aoc2/Mif/Mif-ps3/Gm10874/Got2	mmu:13195/mmu:67689/mmu:237940/mmu:17319/mmu:17319/mmu:14719/mmu:14719	7	3	ENSMUSG00000024885/ENSMUSG00000078651/ENSMUSG00000075591	4	ENSMUSG00000020182/ENSMUSG00000033307/ENSMUSG00000082826/ENSMUSG00000031672
mmu00910	Nitrogen metabolism	2482-06-01	21/10747	0.352919	0.664136	ENSMUSG00000027555/ENSMUSG00000087142/ENSMUSG00000027562/ENSMUSG00000082100/ENSMUSG00000026473/ENSMUSG00000021794	Car13/Gm12454/Car2/Glns-ps1/Glul/Glud1	mmu:71934/mmu:230099/mmu:12349/mmu:14645/mmu:14645/mmu:14661	6	1	ENSMUSG00000087142	5	ENSMUSG00000027555/ENSMUSG00000027562/ENSMUSG00000082100/ENSMUSG00000026473/ENSMUSG00000021794
mmu05152	Tuberculosis	50/2482	205/10747	0.354529	0.664136	ENSMUSG00000036322/ENSMUSG00000024610/ENSMUSG00000016024/ENSMUSG00000037649/ENSMUSG00000037548/ENSMUSG00000039239/ENSMUSG00000030707/ENSMUSG00000053819/ENSMUSG00000004864/ENSMUSG00000027646/ENSMUSG00000032089/ENSMUSG00000000290/ENSMUSG00000032508/ENSMUSG00000024164/ENSMUSG00000030341/ENSMUSG00000015947/ENSMUSG00000036438/ENSMUSG00000006724/ENSMUSG00000022965/ENSMUSG00000108691/ENSMUSG00000060586/…	H2-Ea/Cd74/Lbp/H2-DMa/H2-DMb2/Tgfb2/Coro1a/Camk2d/Mapk13/Src/Il10ra/Itgb2/Myd88/C3/Tnfrsf1a/Fcgr1/Calm2/Cyp27b1/Ifngr2/Gm45226/H2-Eb1/Bid/Mrc1/Bad/Rab5c/Fcgr3/Atp6v0d2/Vdr/Tlr4/Tradd/Lamp2/Apaf1/Tlr2/Camk2g/Gm15789/Fcgr2b/Lsp1/Atp6v0d1/Bax/Atp6v0c/Ripk2/Gm11201/Tirap/Ifng/Tlr6/Mapk14/Calm1/Akt2-ps/Nos2/Ifngr1	mmu:100504404/mmu:16149/mmu:16803/mmu:14998/mmu:15000/mmu:21808/mmu:12721/mmu:108058/mmu:26415/mmu:20779/mmu:16154/mmu:16414/mmu:17874/mmu:12266/mmu:21937/mmu:14129/mmu:12315/mmu:13115/mmu:15980/mmu:13063/mmu:14969/mmu:12122/mmu:17533/mmu:12015/mmu:19345/mmu:14131/mmu:242341/mmu:22337/mmu:21898/mmu:71609/mmu:16784/mmu:11783/mmu:24088/mmu:12325/mmu:15510/mmu:14130/mmu:16985/mmu:11972/mmu:12028/mmu…	50	7	ENSMUSG00000006724/ENSMUSG00000108691/ENSMUSG00000028238/ENSMUSG00000021820/ENSMUSG00000082057/ENSMUSG00000085941/ENSMUSG00000020826	43	ENSMUSG00000036322/ENSMUSG00000024610/ENSMUSG00000016024/ENSMUSG00000037649/ENSMUSG00000037548/ENSMUSG00000039239/ENSMUSG00000030707/ENSMUSG00000053819/ENSMUSG00000004864/ENSMUSG00000027646/ENSMUSG00000032089/ENSMUSG00000000290/ENSMUSG00000032508/ENSMUSG00000024164/ENSMUSG00000030341/ENSMUSG00000015947/ENSMUSG00000036438/ENSMUSG00000022965/ENSMUSG00000060586/ENSMUSG00000004446/ENSMUSG00000026712/…
mmu05132	Salmonella infection	86/2482	358/10747	0.356073	0.664136	ENSMUSG00000062825/ENSMUSG00000072235/ENSMUSG00000082319/ENSMUSG00000028447/ENSMUSG00000083899/ENSMUSG00000082809/ENSMUSG00000030793/ENSMUSG00000082896/ENSMUSG00000058672/ENSMUSG00000022221/ENSMUSG00000001473/ENSMUSG00000046993/ENSMUSG00000029622/ENSMUSG00000062380/ENSMUSG00000078945/ENSMUSG00000033538/ENSMUSG00000004864/ENSMUSG00000059195/ENSMUSG00000054364/ENSMUSG00000041959/ENSMUSG00000068699/…	Actg1/Tuba1a/Actr3-ps/Dctn3/Gm12346/Gm14150/Pycard/Gm5844/Tubb2a/Ripk3/Tubb6/Gm5637/Arpc1b/Tubb3/Naip2/Casp4/Mapk13/Gm12715/Rhob/S100a10/Flnc/Arf2/Nckap1l/Arpc1a/Actr3b/Pik3cg/Rps3/Myd88/Tnfrsf1a/Pak3/Actr1a/Tubb5/Bak1/Tuba1b/Tcf7/Dynll2/Anxa2/Cyth4/Gm14810/Gm45226/Gm8399/Tuba4a/Ptprc/Rab5c/Gm3226/Hsp90b1/Mlkl/Tlr4/Tradd/Map2k2/Dynlrb1/Tlr2/Txn2/Txn1/Arpc2/Nod1/M6pr-ps/Map2k1/Bax/Arpc3/Pfn1/Ripk2…	mmu:11465/mmu:22142/mmu:74117/mmu:53598/mmu:15519/mmu:22143/mmu:66824/mmu:15519/mmu:22151/mmu:56532/mmu:67951/mmu:11867/mmu:11867/mmu:22152/mmu:17948/mmu:12363/mmu:26415/mmu:11465/mmu:11852/mmu:20194/mmu:68794/mmu:11841/mmu:105855/mmu:56443/mmu:242894/mmu:30955/mmu:27050/mmu:17874/mmu:21937/mmu:18481/mmu:54130/mmu:22154/mmu:12018/mmu:22143/mmu:21414/mmu:68097/mmu:12306/mmu:72318/mmu:22143/mmu:130…	86	8	ENSMUSG00000031284/ENSMUSG00000020483/ENSMUSG00000083603/ENSMUSG00000108691/ENSMUSG00000038195/ENSMUSG00000057367/ENSMUSG00000106499/ENSMUSG00000024862	78	ENSMUSG00000062825/ENSMUSG00000072235/ENSMUSG00000082319/ENSMUSG00000028447/ENSMUSG00000083899/ENSMUSG00000082809/ENSMUSG00000030793/ENSMUSG00000082896/ENSMUSG00000058672/ENSMUSG00000022221/ENSMUSG00000001473/ENSMUSG00000046993/ENSMUSG00000029622/ENSMUSG00000062380/ENSMUSG00000078945/ENSMUSG00000033538/ENSMUSG00000004864/ENSMUSG00000059195/ENSMUSG00000054364/ENSMUSG00000041959/ENSMUSG00000068699/…
mmu00051	Fructose and mannose metabolism	14/2482	54/10747	0.360079	0.667856	ENSMUSG00000052131/ENSMUSG00000061758/ENSMUSG00000022474/ENSMUSG00000026773/ENSMUSG00000106755/ENSMUSG00000026409/ENSMUSG00000023456/ENSMUSG00000029762/ENSMUSG00000037012/ENSMUSG00000022570/ENSMUSG00000020277/ENSMUSG00000020080/ENSMUSG00000038372/ENSMUSG00000070284	Akr1b7/Akr1b10/Pmm1/Pfkfb3/Tpi-rs11/Pfkfb2/Tpi1/Akr1b8/Hk1/Gfus/Pfkl/Hkdc1/Gmds/Gmppb	mmu:11997/mmu:67861/mmu:29858/mmu:170768/mmu:21991/mmu:18640/mmu:21991/mmu:14187/mmu:15275/mmu:22122/mmu:18641/mmu:216019/mmu:218138/mmu:331026	14	2	ENSMUSG00000026773/ENSMUSG00000026409	12	ENSMUSG00000052131/ENSMUSG00000061758/ENSMUSG00000022474/ENSMUSG00000106755/ENSMUSG00000023456/ENSMUSG00000029762/ENSMUSG00000037012/ENSMUSG00000022570/ENSMUSG00000020277/ENSMUSG00000020080/ENSMUSG00000038372/ENSMUSG00000070284
mmu05160	Hepatitis C	47/2482	193/10747	0.364952	0.672669	ENSMUSG00000034459/ENSMUSG00000023067/ENSMUSG00000032661/ENSMUSG00000034855/ENSMUSG00000091530/ENSMUSG00000001127/ENSMUSG00000066861/ENSMUSG00000041378/ENSMUSG00000003184/ENSMUSG00000081121/ENSMUSG00000030341/ENSMUSG00000091421/ENSMUSG00000055976/ENSMUSG00000024500/ENSMUSG00000052776/ENSMUSG00000057789/ENSMUSG00000067297/ENSMUSG00000000817/ENSMUSG00000108691/ENSMUSG00000079339/ENSMUSG00000004446/…	Ifit1/Cdkn1a/Oas3/Cxcl10/Cldn20/Araf/Oas1g/Cldn5/Irf3/Gm12791/Tnfrsf1a/Gm4202/Cldn23/Ppp2r2b/Oas1a/Bak1/Ifit1bl2/Fasl/Gm45226/Ifit1bl1/Bid/Bad/Ifnar1/Tlr3/Gm19221/Tradd/Map2k2/Apaf1/Egf/Eif3e/Ppp2r1a/Map2k1/Irf7/Ppp2ca/Bax/Pik3cd/Rxra/Gm15482/Trp53-ps/Stat3/Rsad2/Braf/Cdk4/Ifng/Hras/Akt2-ps/Ripk1	mmu:15957/mmu:12575/mmu:246727/mmu:15945/mmu:621628/mmu:11836/mmu:23960/mmu:12741/mmu:54131/mmu:14784/mmu:21937/mmu:22631/mmu:71908/mmu:72930/mmu:246730/mmu:12018/mmu:112419/mmu:14103/mmu:13063/mmu:667373/mmu:12122/mmu:12015/mmu:15975/mmu:142980/mmu:71978/mmu:71609/mmu:26396/mmu:11783/mmu:13645/mmu:16341/mmu:51792/mmu:26395/mmu:54123/mmu:19052/mmu:12028/mmu:18707/mmu:20181/mmu:12571/mmu:22059/mmu…	47	8	ENSMUSG00000091530/ENSMUSG00000001127/ENSMUSG00000003184/ENSMUSG00000108691/ENSMUSG00000113491/ENSMUSG00000028017/ENSMUSG00000086711/ENSMUSG00000002413	39	ENSMUSG00000034459/ENSMUSG00000023067/ENSMUSG00000032661/ENSMUSG00000034855/ENSMUSG00000066861/ENSMUSG00000041378/ENSMUSG00000081121/ENSMUSG00000030341/ENSMUSG00000091421/ENSMUSG00000055976/ENSMUSG00000024500/ENSMUSG00000052776/ENSMUSG00000057789/ENSMUSG00000067297/ENSMUSG00000000817/ENSMUSG00000079339/ENSMUSG00000004446/ENSMUSG00000024959/ENSMUSG00000022967/ENSMUSG00000031639/ENSMUSG00000031887/…
mmu03030	DNA replication	2482-12-01	46/10747	0.368753	0.672669	ENSMUSG00000000751/ENSMUSG00000028884/ENSMUSG00000024925/ENSMUSG00000029363/ENSMUSG00000012483/ENSMUSG00000022881/ENSMUSG00000026355/ENSMUSG00000028394/ENSMUSG00000020974/ENSMUSG00000022673/ENSMUSG00000005410/ENSMUSG00000024854	Rpa1/Rpa2/Rnaseh2c/Rfc5/Rpa3/Rfc4/Mcm6/Pole3/Pole2/Mcm4/Mcm5/Pold4	mmu:68275/mmu:19891/mmu:68209/mmu:72151/mmu:68240/mmu:106344/mmu:17219/mmu:59001/mmu:18974/mmu:17217/mmu:17218/mmu:69745	12	0		12	ENSMUSG00000000751/ENSMUSG00000028884/ENSMUSG00000024925/ENSMUSG00000029363/ENSMUSG00000012483/ENSMUSG00000022881/ENSMUSG00000026355/ENSMUSG00000028394/ENSMUSG00000020974/ENSMUSG00000022673/ENSMUSG00000005410/ENSMUSG00000024854
mmu04672	Intestinal immune network for IgA production	2482-12-01	46/10747	0.368753	0.672669	ENSMUSG00000036322/ENSMUSG00000031497/ENSMUSG00000040627/ENSMUSG00000037649/ENSMUSG00000037548/ENSMUSG00000068105/ENSMUSG00000023206/ENSMUSG00000001281/ENSMUSG00000022901/ENSMUSG00000060586/ENSMUSG00000030339/ENSMUSG00000036117	H2-Ea/Tnfsf13b/Aicda/H2-DMa/H2-DMb2/Tnfrsf13c/Il15ra/Itgb7/Cd86/H2-Eb1/Ltbr/Il5	mmu:100504404/mmu:24099/mmu:11628/mmu:14998/mmu:15000/mmu:72049/mmu:16169/mmu:16421/mmu:12524/mmu:14969/mmu:17000/mmu:16191	12	3	ENSMUSG00000068105/ENSMUSG00000023206/ENSMUSG00000036117	9	ENSMUSG00000036322/ENSMUSG00000031497/ENSMUSG00000040627/ENSMUSG00000037649/ENSMUSG00000037548/ENSMUSG00000001281/ENSMUSG00000022901/ENSMUSG00000060586/ENSMUSG00000030339
mmu05134	Legionellosis	31/2482	126/10747	0.376529	0.682193	ENSMUSG00000030793/ENSMUSG00000020385/ENSMUSG00000078945/ENSMUSG00000062421/ENSMUSG00000024870/ENSMUSG00000000290/ENSMUSG00000032508/ENSMUSG00000024164/ENSMUSG00000117822/ENSMUSG00000026034/ENSMUSG00000091971/ENSMUSG00000108691/ENSMUSG00000117875/ENSMUSG00000099492/ENSMUSG00000107383/ENSMUSG00000090877/ENSMUSG00000037742/ENSMUSG00000112654/ENSMUSG00000039005/ENSMUSG00000082536/ENSMUSG00000019979/…	Pycard/Clk4/Naip2/Arf2/Rab1b/Itgb2/Myd88/C3/Eef1a1-ps1/Clk1/Hspa1a/Gm45226/Gm6789/Gm5525/Gm4366/Hspa1b/Eef1a1/4930455C13Rik/Tlr4/Gm13456/Apaf1/Tlr2/Sar1a/Gm15789/Gm16439/Hspa1l/Eef1g/Arf1/Sar1b/Gm5869/Vcp	mmu:66824/mmu:12750/mmu:17948/mmu:11841/mmu:76308/mmu:16414/mmu:17874/mmu:12266/mmu:13627/mmu:12747/mmu:193740/mmu:13063/mmu:13627/mmu:67160/mmu:67160/mmu:15511/mmu:13627/mmu:56422/mmu:21898/mmu:13627/mmu:11783/mmu:24088/mmu:20224/mmu:15510/mmu:12176/mmu:15482/mmu:67160/mmu:11840/mmu:66397/mmu:13627/mmu:269523	31	7	ENSMUSG00000020385/ENSMUSG00000026034/ENSMUSG00000108691/ENSMUSG00000112654/ENSMUSG00000082057/ENSMUSG00000072594/ENSMUSG00000007033	24	ENSMUSG00000030793/ENSMUSG00000078945/ENSMUSG00000062421/ENSMUSG00000024870/ENSMUSG00000000290/ENSMUSG00000032508/ENSMUSG00000024164/ENSMUSG00000117822/ENSMUSG00000091971/ENSMUSG00000117875/ENSMUSG00000099492/ENSMUSG00000107383/ENSMUSG00000090877/ENSMUSG00000037742/ENSMUSG00000039005/ENSMUSG00000082536/ENSMUSG00000019979/ENSMUSG00000027995/ENSMUSG00000020088/ENSMUSG00000071644/ENSMUSG00000048076/…
mmu00062	Fatty acid elongation	2482-10-01	38/10747	0.378083	0.682193	ENSMUSG00000028657/ENSMUSG00000033629/ENSMUSG00000083567/ENSMUSG00000032349/ENSMUSG00000072949/ENSMUSG00000032262/ENSMUSG00000027195/ENSMUSG00000035376/ENSMUSG00000021226/ENSMUSG00000006390	Ppt1/Hacd3/Gm11451/Elovl5/Acot1/Elovl4/Hsd17b12/Hacd2/Acot2/Elovl1	mmu:19063/mmu:57874/mmu:30963/mmu:68801/mmu:26897/mmu:83603/mmu:56348/mmu:70757/mmu:171210/mmu:54325	10	3	ENSMUSG00000028657/ENSMUSG00000033629/ENSMUSG00000032349	7	ENSMUSG00000083567/ENSMUSG00000072949/ENSMUSG00000032262/ENSMUSG00000027195/ENSMUSG00000035376/ENSMUSG00000021226/ENSMUSG00000006390
mmu05206	MicroRNAs in cancer	49/2482	203/10747	0.387709	0.695781	ENSMUSG00000009376/ENSMUSG00000032487/ENSMUSG00000092200/ENSMUSG00000040584/ENSMUSG00000038037/ENSMUSG00000023067/ENSMUSG00000039239/ENSMUSG00000052889/ENSMUSG00000004698/ENSMUSG00000026728/ENSMUSG00000026435/ENSMUSG00000067336/ENSMUSG00000041313/ENSMUSG00000097305/ENSMUSG00000003031/ENSMUSG00000000555/ENSMUSG00000054387/ENSMUSG00000020108/ENSMUSG00000029231/ENSMUSG00000081121/ENSMUSG00000023088/…	Met/Ptgs2/Tnxa/Abcb1a/Socs1/Cdkn1a/Tgfb2/Prkcb/Hdac9/Vim/Slc45a3/Bmpr2/Slc7a1/Gm17276/Cdkn1b/Itga5/Mdm4/Ddit4/Pdgfra/Gm12791/Abcc1/Mtor/Gls/Bak1/Cyp1b1/St14/Shc1/Gls2/Plcg1/Erbb2/Gm27206/Cd44/Bcl2l2/Map2k2/Itgb3/Irs1/Map2k1/Plau/Pdgfb/Prkca/Pik3cd/Efna5/Gm15482/Trp53-ps/Crk/Stat3/Ccne1/Apc2/Hras	mmu:17295/mmu:19225/mmu:81877/mmu:18671/mmu:12703/mmu:12575/mmu:21808/mmu:18751/mmu:15184/mmu:22352/mmu:212980/mmu:12168/mmu:11987/mmu:18131/mmu:12576/mmu:16402/mmu:17248/mmu:74747/mmu:18595/mmu:14784/mmu:17250/mmu:56717/mmu:14660/mmu:12018/mmu:13078/mmu:19143/mmu:20416/mmu:216456/mmu:18803/mmu:13866/mmu:18803/mmu:12505/mmu:12050/mmu:26396/mmu:16416/mmu:16367/mmu:26395/mmu:18792/mmu:18591/mmu:187…	49	16	ENSMUSG00000067336/ENSMUSG00000097305/ENSMUSG00000003031/ENSMUSG00000054387/ENSMUSG00000028991/ENSMUSG00000026103/ENSMUSG00000044005/ENSMUSG00000016933/ENSMUSG00000098889/ENSMUSG00000089682/ENSMUSG00000055980/ENSMUSG00000000489/ENSMUSG00000050965/ENSMUSG00000048915/ENSMUSG00000086711/ENSMUSG00000020135	33	ENSMUSG00000009376/ENSMUSG00000032487/ENSMUSG00000092200/ENSMUSG00000040584/ENSMUSG00000038037/ENSMUSG00000023067/ENSMUSG00000039239/ENSMUSG00000052889/ENSMUSG00000004698/ENSMUSG00000026728/ENSMUSG00000026435/ENSMUSG00000041313/ENSMUSG00000000555/ENSMUSG00000020108/ENSMUSG00000029231/ENSMUSG00000081121/ENSMUSG00000023088/ENSMUSG00000057789/ENSMUSG00000024087/ENSMUSG00000031995/ENSMUSG00000042626/…
mmu04668	TNF signaling pathway	31/2482	127/10747	0.395503	0.703215	ENSMUSG00000035042/ENSMUSG00000032487/ENSMUSG00000043613/ENSMUSG00000000957/ENSMUSG00000022221/ENSMUSG00000035352/ENSMUSG00000034855/ENSMUSG00000118668/ENSMUSG00000004864/ENSMUSG00000078920/ENSMUSG00000030341/ENSMUSG00000091514/ENSMUSG00000028466/ENSMUSG00000026070/ENSMUSG00000015461/ENSMUSG00000042406/ENSMUSG00000027230/ENSMUSG00000012519/ENSMUSG00000031887/ENSMUSG00000037405/ENSMUSG00000038648/…	Ccl5/Ptgs2/Mmp3/Mmp14/Ripk3/Ccl12/Cxcl10/Rps6ka4/Mapk13/Ifi47/Tnfrsf1a/Gm17484/Creb3/Il18r1/Atf6b/Atf4/Creb3l1/Mlkl/Tradd/Icam1/Creb3l2/Map2k1/Csf1/Pik3cd/Birc2/Map3k5/Creb3l3/Mapk14/Dab2ip/Akt2-ps/Ripk1	mmu:20304/mmu:19225/mmu:17392/mmu:17387/mmu:56532/mmu:20293/mmu:15945/mmu:56613/mmu:26415/mmu:15953/mmu:21937/mmu:67384/mmu:12913/mmu:16182/mmu:12915/mmu:11911/mmu:26427/mmu:74568/mmu:71609/mmu:15894/mmu:208647/mmu:26395/mmu:12977/mmu:18707/mmu:11797/mmu:26408/mmu:208677/mmu:26416/mmu:69601/mmu:11652/mmu:19766	31	5	ENSMUSG00000091514/ENSMUSG00000038648/ENSMUSG00000057367/ENSMUSG00000071369/ENSMUSG00000035041	26	ENSMUSG00000035042/ENSMUSG00000032487/ENSMUSG00000043613/ENSMUSG00000000957/ENSMUSG00000022221/ENSMUSG00000035352/ENSMUSG00000034855/ENSMUSG00000118668/ENSMUSG00000004864/ENSMUSG00000078920/ENSMUSG00000030341/ENSMUSG00000028466/ENSMUSG00000026070/ENSMUSG00000015461/ENSMUSG00000042406/ENSMUSG00000027230/ENSMUSG00000012519/ENSMUSG00000031887/ENSMUSG00000037405/ENSMUSG00000004936/ENSMUSG00000014599/…
mmu04728	Dopaminergic synapse	39/2482	161/10747	0.396088	0.703215	ENSMUSG00000025094/ENSMUSG00000026824/ENSMUSG00000040061/ENSMUSG00000030287/ENSMUSG00000052889/ENSMUSG00000036330/ENSMUSG00000053819/ENSMUSG00000004864/ENSMUSG00000051177/ENSMUSG00000020182/ENSMUSG00000018909/ENSMUSG00000032562/ENSMUSG00000033981/ENSMUSG00000036438/ENSMUSG00000024500/ENSMUSG00000028466/ENSMUSG00000015461/ENSMUSG00000020524/ENSMUSG00000042406/ENSMUSG00000040385/ENSMUSG00000017843/…	Slc18a2/Kcnj3/Plcb2/Itpr2/Prkcb/Slc18a1/Camk2d/Mapk13/Plcb1/Ddc/Arrb1/Gnai2/Gria2/Calm2/Ppp2r2b/Creb3/Atf6b/Gria1/Atf4/Ppp1ca/Ppp2r5c/Gng11/Gm19221/Creb3l1/Creb3l2/Camk2g/Ppp2r1a/Gnaq/Ppp2ca/Prkca/Comt/Gng2/Gm3150/Creb3l3/Gnai3/Mapk14/Gnb1/Calm1/Akt2-ps	mmu:214084/mmu:16519/mmu:18796/mmu:16439/mmu:18751/mmu:110877/mmu:108058/mmu:26415/mmu:18795/mmu:13195/mmu:109689/mmu:14678/mmu:14800/mmu:12315/mmu:72930/mmu:12913/mmu:12915/mmu:14799/mmu:11911/mmu:19045/mmu:26931/mmu:66066/mmu:71978/mmu:26427/mmu:208647/mmu:12325/mmu:51792/mmu:14682/mmu:19052/mmu:18750/mmu:12846/mmu:14702/mmu:14707/mmu:208677/mmu:14679/mmu:26416/mmu:14688/mmu:12315/mmu:11652	39	12	ENSMUSG00000025094/ENSMUSG00000026824/ENSMUSG00000040061/ENSMUSG00000030287/ENSMUSG00000036330/ENSMUSG00000033981/ENSMUSG00000113491/ENSMUSG00000038648/ENSMUSG00000021820/ENSMUSG00000024639/ENSMUSG00000050965/ENSMUSG00000035041	27	ENSMUSG00000052889/ENSMUSG00000053819/ENSMUSG00000004864/ENSMUSG00000051177/ENSMUSG00000020182/ENSMUSG00000018909/ENSMUSG00000032562/ENSMUSG00000036438/ENSMUSG00000024500/ENSMUSG00000028466/ENSMUSG00000015461/ENSMUSG00000020524/ENSMUSG00000042406/ENSMUSG00000040385/ENSMUSG00000017843/ENSMUSG00000032766/ENSMUSG00000027230/ENSMUSG00000007564/ENSMUSG00000020349/ENSMUSG00000000326/ENSMUSG00000043004/…
mmu00061	Fatty acid biosynthesis	2482-06-01	22/10747	0.399192	0.704956	ENSMUSG00000018796/ENSMUSG00000024207/ENSMUSG00000105786/ENSMUSG00000073422/ENSMUSG00000032281/ENSMUSG00000021786	Acsl1/Acsbg2/Gm18957/Hsd17b8/Acsbg1/Oxsm	mmu:14081/mmu:328845/mmu:14081/mmu:14979/mmu:94180/mmu:71147	6	6	ENSMUSG00000018796/ENSMUSG00000024207/ENSMUSG00000105786/ENSMUSG00000073422/ENSMUSG00000032281/ENSMUSG00000021786	0
mmu00430	Taurine and hypotaurine metabolism	2482-05-01	18/10747	0.405019	0.711462	ENSMUSG00000040471/ENSMUSG00000006345/ENSMUSG00000040170/ENSMUSG00000023044/ENSMUSG00000026692	Ggt6/Ggt1/Fmo2/Csad/Fmo4	mmu:71522/mmu:14598/mmu:55990/mmu:246277/mmu:226564	5	2	ENSMUSG00000040471/ENSMUSG00000023044	3	ENSMUSG00000006345/ENSMUSG00000040170/ENSMUSG00000026692
mmu04068	FoxO signaling pathway	39/2482	162/10747	0.413072	0.711872	ENSMUSG00000005533/ENSMUSG00000023067/ENSMUSG00000039239/ENSMUSG00000052135/ENSMUSG00000004864/ENSMUSG00000003031/ENSMUSG00000087231/ENSMUSG00000001127/ENSMUSG00000032440/ENSMUSG00000081121/ENSMUSG00000044167/ENSMUSG00000000817/ENSMUSG00000006542/ENSMUSG00000021453/ENSMUSG00000032218/ENSMUSG00000022508/ENSMUSG00000038205/ENSMUSG00000035027/ENSMUSG00000028017/ENSMUSG00000055980/ENSMUSG00000004936/…	Igf1r/Cdkn1a/Tgfb2/Foxo6/Mapk13/Cdkn1b/E230016M11Rik/Araf/Tgfbr2/Gm12791/Foxo1/Fasl/Prkag3/Gadd45g/Ccnb2/Bcl6/Prkab2/Map2k2/Egf/Irs1/Map2k1/Cdkn2d/Gabarap/Gm44570/Gm16439/Homer1/Pik3cd/Plk1/Stat3/Tgfbr1/Homer2/S1pr1/Braf/G6pc2/Sgk3/Cat/Mapk14/Hras/Akt2-ps	mmu:16001/mmu:12575/mmu:21808/mmu:329934/mmu:26415/mmu:12576/mmu:13197/mmu:11836/mmu:21813/mmu:14784/mmu:56458/mmu:14103/mmu:241113/mmu:23882/mmu:12442/mmu:12053/mmu:108097/mmu:26396/mmu:13645/mmu:16367/mmu:26395/mmu:12581/mmu:56486/mmu:26557/mmu:12176/mmu:26556/mmu:18707/mmu:18817/mmu:20848/mmu:21812/mmu:26557/mmu:13609/mmu:109880/mmu:14378/mmu:170755/mmu:12359/mmu:26416/mmu:15461/mmu:11652	39	16	ENSMUSG00000005533/ENSMUSG00000003031/ENSMUSG00000087231/ENSMUSG00000001127/ENSMUSG00000044167/ENSMUSG00000006542/ENSMUSG00000022508/ENSMUSG00000038205/ENSMUSG00000028017/ENSMUSG00000055980/ENSMUSG00000109194/ENSMUSG00000072594/ENSMUSG00000007617/ENSMUSG00000025813/ENSMUSG00000002413/ENSMUSG00000027187	23	ENSMUSG00000023067/ENSMUSG00000039239/ENSMUSG00000052135/ENSMUSG00000004864/ENSMUSG00000032440/ENSMUSG00000081121/ENSMUSG00000000817/ENSMUSG00000021453/ENSMUSG00000032218/ENSMUSG00000035027/ENSMUSG00000004936/ENSMUSG00000096472/ENSMUSG00000018567/ENSMUSG00000039936/ENSMUSG00000030867/ENSMUSG00000004040/ENSMUSG00000007613/ENSMUSG00000045092/ENSMUSG00000005232/ENSMUSG00000025915/ENSMUSG00000053436/…
mmu04920	Adipocytokine signaling pathway	19/2482	77/10747	0.413891	0.711872	ENSMUSG00000023947/ENSMUSG00000030341/ENSMUSG00000028991/ENSMUSG00000018796/ENSMUSG00000024207/ENSMUSG00000006542/ENSMUSG00000043733/ENSMUSG00000105786/ENSMUSG00000038205/ENSMUSG00000031887/ENSMUSG00000055980/ENSMUSG00000030595/ENSMUSG00000032281/ENSMUSG00000015846/ENSMUSG00000015843/ENSMUSG00000004040/ENSMUSG00000029471/ENSMUSG00000005232/ENSMUSG00000084347	Nfkbie/Tnfrsf1a/Mtor/Acsl1/Acsbg2/Prkag3/Ptpn11/Gm18957/Prkab2/Tradd/Irs1/Nfkbib/Acsbg1/Rxra/Rxrg/Stat3/Camkk2/G6pc2/Akt2-ps	mmu:18037/mmu:21937/mmu:56717/mmu:14081/mmu:328845/mmu:241113/mmu:19247/mmu:14081/mmu:108097/mmu:71609/mmu:16367/mmu:18036/mmu:94180/mmu:20181/mmu:20183/mmu:20848/mmu:207565/mmu:14378/mmu:11652	19	9	ENSMUSG00000028991/ENSMUSG00000018796/ENSMUSG00000024207/ENSMUSG00000006542/ENSMUSG00000105786/ENSMUSG00000038205/ENSMUSG00000055980/ENSMUSG00000032281/ENSMUSG00000029471	10	ENSMUSG00000023947/ENSMUSG00000030341/ENSMUSG00000043733/ENSMUSG00000031887/ENSMUSG00000030595/ENSMUSG00000015846/ENSMUSG00000015843/ENSMUSG00000004040/ENSMUSG00000005232/ENSMUSG00000084347
mmu04115	p53 signaling pathway	29/2482	120/10747	0.424762	0.711872	ENSMUSG00000023067/ENSMUSG00000002109/ENSMUSG00000019942/ENSMUSG00000087231/ENSMUSG00000027215/ENSMUSG00000059830/ENSMUSG00000054387/ENSMUSG00000108691/ENSMUSG00000004446/ENSMUSG00000032409/ENSMUSG00000025507/ENSMUSG00000021453/ENSMUSG00000028893/ENSMUSG00000040782/ENSMUSG00000048949/ENSMUSG00000032218/ENSMUSG00000000552/ENSMUSG00000064326/ENSMUSG00000024521/ENSMUSG00000019979/ENSMUSG00000003873/…	Cdkn1a/Ddb2/Cdk1/E230016M11Rik/Cd82/Gm16380/Mdm4/Gm45226/Bid/Atr/Pidd1/Gadd45g/Sesn2/Cop1/Gm6206/Ccnb2/Zfp385a/Siva1/Pmaip1/Apaf1/Bax/Bcl2l1/Gm15482/Gm16199/Trp53-ps/Ccne1/Ccnd3/Cdk4/Ppm1d	mmu:12575/mmu:107986/mmu:12534/mmu:13197/mmu:12521/mmu:30954/mmu:17248/mmu:13063/mmu:12122/mmu:245000/mmu:57913/mmu:23882/mmu:230784/mmu:26374/mmu:26374/mmu:12442/mmu:29813/mmu:30954/mmu:58801/mmu:11783/mmu:12028/mmu:12048/mmu:12571/mmu:26374/mmu:22059/mmu:12447/mmu:12445/mmu:12567/mmu:53892	29	8	ENSMUSG00000002109/ENSMUSG00000087231/ENSMUSG00000054387/ENSMUSG00000108691/ENSMUSG00000032409/ENSMUSG00000025507/ENSMUSG00000048949/ENSMUSG00000086711	21	ENSMUSG00000023067/ENSMUSG00000019942/ENSMUSG00000027215/ENSMUSG00000059830/ENSMUSG00000004446/ENSMUSG00000021453/ENSMUSG00000028893/ENSMUSG00000040782/ENSMUSG00000032218/ENSMUSG00000000552/ENSMUSG00000064326/ENSMUSG00000024521/ENSMUSG00000019979/ENSMUSG00000003873/ENSMUSG00000007659/ENSMUSG00000089936/ENSMUSG00000090704/ENSMUSG00000002068/ENSMUSG00000034165/ENSMUSG00000006728/ENSMUSG00000020525
mmu00230	Purine metabolism	40/2482	167/10747	0.425458	0.711872	ENSMUSG00000024066/ENSMUSG00000030671/ENSMUSG00000115338/ENSMUSG00000021699/ENSMUSG00000031842/ENSMUSG00000059173/ENSMUSG00000006589/ENSMUSG00000024177/ENSMUSG00000071041/ENSMUSG00000041608/ENSMUSG00000028469/ENSMUSG00000111875/ENSMUSG00000037370/ENSMUSG00000020899/ENSMUSG00000032177/ENSMUSG00000074797/ENSMUSG00000110545/ENSMUSG00000022489/ENSMUSG00000024575/ENSMUSG00000031432/ENSMUSG00000025386/…	Xdh/Pde3b/Pnp/Pde4d/Pde4c/Pde1a/Aprt/Nme4/Impdh2-ps/Entpd3/Npr2/Gm5425/Enpp1/Pfas/Pde4a/Itpa/Gm7730/Pde1b/Pde6a/Prps1/Pde6g/Nudt16/Gm13199/Pde7a/Nme1/Adcy4/Lacc1/Adssl1/Ampd3/Papss1/Nudt9/Dck/Adcy2/Impdh1/Hddc3/Pnp2/Pde6d/Pgm1/Impdh2/Hprt	mmu:22436/mmu:18576/mmu:18950/mmu:238871/mmu:110385/mmu:18573/mmu:11821/mmu:56520/mmu:23918/mmu:215446/mmu:230103/mmu:18103/mmu:18605/mmu:237823/mmu:18577/mmu:16434/mmu:18103/mmu:18574/mmu:225600/mmu:19139/mmu:18588/mmu:75686/mmu:53893/mmu:18583/mmu:18102/mmu:104110/mmu:210808/mmu:11565/mmu:11717/mmu:23971/mmu:74167/mmu:13178/mmu:210044/mmu:23917/mmu:68695/mmu:667034/mmu:18582/mmu:72157/mmu:23918…	40	8	ENSMUSG00000031842/ENSMUSG00000028469/ENSMUSG00000020899/ENSMUSG00000032177/ENSMUSG00000025386/ENSMUSG00000056718/ENSMUSG00000069094/ENSMUSG00000022220	32	ENSMUSG00000024066/ENSMUSG00000030671/ENSMUSG00000115338/ENSMUSG00000021699/ENSMUSG00000059173/ENSMUSG00000006589/ENSMUSG00000024177/ENSMUSG00000071041/ENSMUSG00000041608/ENSMUSG00000111875/ENSMUSG00000037370/ENSMUSG00000074797/ENSMUSG00000110545/ENSMUSG00000022489/ENSMUSG00000024575/ENSMUSG00000031432/ENSMUSG00000032565/ENSMUSG00000037601/ENSMUSG00000044350/ENSMUSG00000011148/ENSMUSG00000005686/…
mmu00562	Inositol phosphate metabolism	21/2482	86/10747	0.426219	0.711872	ENSMUSG00000040061/ENSMUSG00000039431/ENSMUSG00000001173/ENSMUSG00000025949/ENSMUSG00000051177/ENSMUSG00000024896/ENSMUSG00000019139/ENSMUSG00000020573/ENSMUSG00000106755/ENSMUSG00000023456/ENSMUSG00000118106/ENSMUSG00000097331/ENSMUSG00000016933/ENSMUSG00000025477/ENSMUSG00000098889/ENSMUSG00000029055/ENSMUSG00000039936/ENSMUSG00000026113/ENSMUSG00000025417/ENSMUSG00000026925/ENSMUSG00000086288	Plcb2/Mtmr7/Ocrl/Pikfyve/Plcb1/Minpp1/Isyna1/Pik3cg/Tpi-rs11/Tpi1/Gm54639/F420014N23Rik/Plcg1/Inpp5a/Gm27206/Plch2/Pik3cd/Inpp4a/Pip4k2c/Inpp5e/Gm15265	mmu:18796/mmu:54384/mmu:320634/mmu:18711/mmu:18795/mmu:17330/mmu:71780/mmu:30955/mmu:21991/mmu:21991/mmu:17330/mmu:117150/mmu:18803/mmu:212111/mmu:18803/mmu:269615/mmu:18707/mmu:269180/mmu:117150/mmu:64436/mmu:107650	21	11	ENSMUSG00000040061/ENSMUSG00000039431/ENSMUSG00000001173/ENSMUSG00000025949/ENSMUSG00000097331/ENSMUSG00000016933/ENSMUSG00000098889/ENSMUSG00000029055/ENSMUSG00000026113/ENSMUSG00000026925/ENSMUSG00000086288	10	ENSMUSG00000051177/ENSMUSG00000024896/ENSMUSG00000019139/ENSMUSG00000020573/ENSMUSG00000106755/ENSMUSG00000023456/ENSMUSG00000118106/ENSMUSG00000025477/ENSMUSG00000039936/ENSMUSG00000025417
mmu00590	Arachidonic acid metabolism	21/2482	86/10747	0.426219	0.711872	ENSMUSG00000032487/ENSMUSG00000017969/ENSMUSG00000029925/ENSMUSG00000063929/ENSMUSG00000022947/ENSMUSG00000098488/ENSMUSG00000041202/ENSMUSG00000074604/ENSMUSG00000047250/ENSMUSG00000025701/ENSMUSG00000020892/ENSMUSG00000056220/ENSMUSG00000006345/ENSMUSG00000050737/ENSMUSG00000113529/ENSMUSG00000041193/ENSMUSG00000025197/ENSMUSG00000058908/ENSMUSG00000031613/ENSMUSG00000029059/ENSMUSG00000040078	Ptgs2/Ptgis/Tbxas1/Cyp4a32/Cbr3/Pla2g4b/Pla2g2d/Mgst2/Ptgs1/Alox5/Aloxe3/Pla2g4a/Ggt1/Ptges/Gm47484/Pla2g5/Cyp2c23/Pla2g2a/Hpgd/Prxl2b/Ptges3-ps	mmu:19225/mmu:19223/mmu:21391/mmu:100040843/mmu:109857/mmu:211429/mmu:18782/mmu:17001/mmu:19224/mmu:11689/mmu:23801/mmu:18783/mmu:14598/mmu:64292/mmu:77219/mmu:18784/mmu:226143/mmu:18780/mmu:15446/mmu:66469/mmu:56351	21	8	ENSMUSG00000063929/ENSMUSG00000098488/ENSMUSG00000074604/ENSMUSG00000113529/ENSMUSG00000041193/ENSMUSG00000025197/ENSMUSG00000031613/ENSMUSG00000029059	13	ENSMUSG00000032487/ENSMUSG00000017969/ENSMUSG00000029925/ENSMUSG00000022947/ENSMUSG00000041202/ENSMUSG00000047250/ENSMUSG00000025701/ENSMUSG00000020892/ENSMUSG00000056220/ENSMUSG00000006345/ENSMUSG00000050737/ENSMUSG00000058908/ENSMUSG00000040078
mmu04390	Hippo signaling pathway	47/2482	197/10747	0.426447	0.711872	ENSMUSG00000022382/ENSMUSG00000036856/ENSMUSG00000062825/ENSMUSG00000052430/ENSMUSG00000039239/ENSMUSG00000067336/ENSMUSG00000000303/ENSMUSG00000044674/ENSMUSG00000059195/ENSMUSG00000022297/ENSMUSG00000032440/ENSMUSG00000036459/ENSMUSG00000052572/ENSMUSG00000037660/ENSMUSG00000000290/ENSMUSG00000035262/ENSMUSG00000091421/ENSMUSG00000015957/ENSMUSG00000024500/ENSMUSG00000000782/ENSMUSG00000021994/…	Wnt7b/Wnt4/Actg1/Bmpr1b/Tgfb2/Bmpr2/Cdh1/Fzd1/Gm12715/Fzd6/Tgfbr2/Wtip/Dlg2/Gdf7/Itgb2/Amh/Gm4202/Wnt11/Ppp2r2b/Tcf7/Wnt5a/Bmpr1a/Gm8399/Ppp1ca/Fzd7/Wnt10a/Nf2/Llgl1/Tead2/Gm19221/Wnt6/Fzd9/Fzd2/Sav1/Ppp2r1a/Ppp2ca/Birc2/Tgfbr1/Pard6b/Birc5/Ccnd3/Apc2/Smad1/Pard6g/Crb1/Wwtr1/Bmp6	mmu:22422/mmu:22417/mmu:11465/mmu:12167/mmu:21808/mmu:12168/mmu:12550/mmu:14362/mmu:11465/mmu:14368/mmu:21813/mmu:101543/mmu:23859/mmu:238057/mmu:16414/mmu:11705/mmu:22631/mmu:22411/mmu:72930/mmu:21414/mmu:22418/mmu:12166/mmu:11465/mmu:19045/mmu:14369/mmu:22409/mmu:18016/mmu:16897/mmu:21677/mmu:71978/mmu:22420/mmu:14371/mmu:57265/mmu:64010/mmu:51792/mmu:19052/mmu:11797/mmu:21812/mmu:58220/mmu:117…	47	12	ENSMUSG00000052430/ENSMUSG00000067336/ENSMUSG00000037660/ENSMUSG00000035262/ENSMUSG00000021994/ENSMUSG00000009073/ENSMUSG00000113491/ENSMUSG00000057367/ENSMUSG00000044641/ENSMUSG00000020135/ENSMUSG00000031681/ENSMUSG00000063681	35	ENSMUSG00000022382/ENSMUSG00000036856/ENSMUSG00000062825/ENSMUSG00000039239/ENSMUSG00000000303/ENSMUSG00000044674/ENSMUSG00000059195/ENSMUSG00000022297/ENSMUSG00000032440/ENSMUSG00000036459/ENSMUSG00000052572/ENSMUSG00000000290/ENSMUSG00000091421/ENSMUSG00000015957/ENSMUSG00000024500/ENSMUSG00000000782/ENSMUSG00000021796/ENSMUSG00000043889/ENSMUSG00000040385/ENSMUSG00000041075/ENSMUSG00000026167/…
mmu05415	Diabetic cardiomyopathy	78/2482	330/10747	0.427962	0.711872	ENSMUSG00000031740/ENSMUSG00000040061/ENSMUSG00000039239/ENSMUSG00000052889/ENSMUSG00000033220/ENSMUSG00000030785/ENSMUSG00000053819/ENSMUSG00000035232/ENSMUSG00000082283/ENSMUSG00000004864/ENSMUSG00000051177/ENSMUSG00000006519/ENSMUSG00000086769/ENSMUSG00000032440/ENSMUSG00000031299/ENSMUSG00000105395/ENSMUSG00000002379/ENSMUSG00000015950/ENSMUSG00000068706/ENSMUSG00000042962/ENSMUSG00000024248/…	Mmp2/Plcb2/Tgfb2/Prkcb/Rac2/Cox6a2/Camk2d/Pdk3/Gm14472/Mapk13/Plcb1/Cyba/Gm15587/Tgfbr2/Pdha1/Gm42672/Ndufa11/Ncf1/Gm10250/Gm5436/Cox7a2l/Mtor/Gm29216/Ndufa8/Gm6969/Tnni3/Ndufb9/Gm5560/Ncf4/Cybb/Ppp1ca/Slc25a4/Agt/Cox6c2/Ndufc2/Ndufs5-ps/Atp5d/Cox5b/Slc25a5/Gm2962/Irs1/Camk2g/Mpc1-ps/Gm28437/Cox4i2/Cox7a2/Cma1/Ndufa2/Ndufa4/Cox6b2/Atp5g2/Sdhb/Sdhd/Prkca/Pik3cd/Cox4i1/Atp5h/Ndufs2/Ndufv2/Gm30970/P…	mmu:17390/mmu:18796/mmu:21808/mmu:18751/mmu:19354/mmu:12862/mmu:108058/mmu:236900/mmu:71679/mmu:26415/mmu:18795/mmu:13057/mmu:18127/mmu:21813/mmu:18597/mmu:100042503/mmu:69875/mmu:17969/mmu:71679/mmu:28080/mmu:20463/mmu:56717/mmu:17708/mmu:68375/mmu:20463/mmu:21954/mmu:66218/mmu:11740/mmu:17972/mmu:13058/mmu:19045/mmu:11739/mmu:11606/mmu:12864/mmu:68197/mmu:595136/mmu:66043/mmu:12859/mmu:11740/mm…	78	14	ENSMUSG00000040061/ENSMUSG00000082283/ENSMUSG00000086769/ENSMUSG00000105395/ENSMUSG00000028991/ENSMUSG00000035458/ENSMUSG00000055980/ENSMUSG00000021820/ENSMUSG00000051811/ENSMUSG00000050965/ENSMUSG00000083832/ENSMUSG00000108573/ENSMUSG00000002416/ENSMUSG00000028648	64	ENSMUSG00000031740/ENSMUSG00000039239/ENSMUSG00000052889/ENSMUSG00000033220/ENSMUSG00000030785/ENSMUSG00000053819/ENSMUSG00000035232/ENSMUSG00000004864/ENSMUSG00000051177/ENSMUSG00000006519/ENSMUSG00000032440/ENSMUSG00000031299/ENSMUSG00000002379/ENSMUSG00000015950/ENSMUSG00000068706/ENSMUSG00000042962/ENSMUSG00000024248/ENSMUSG00000101249/ENSMUSG00000026895/ENSMUSG00000066553/ENSMUSG00000022354/…
mmu05146	Amoebiasis	28/2482	116/10747	0.43008	0.711872	ENSMUSG00000026479/ENSMUSG00000095953/ENSMUSG00000040061/ENSMUSG00000039239/ENSMUSG00000026840/ENSMUSG00000052889/ENSMUSG00000034792/ENSMUSG00000051177/ENSMUSG00000000290/ENSMUSG00000015083/ENSMUSG00000019173/ENSMUSG00000031273/ENSMUSG00000031502/ENSMUSG00000031503/ENSMUSG00000039005/ENSMUSG00000027995/ENSMUSG00000060147/ENSMUSG00000045827/ENSMUSG00000054808/ENSMUSG00000024639/ENSMUSG00000089818/…	Lamc2/6030469F06Rik/Plcb2/Tgfb2/Lamc3/Prkcb/Gna15/Plcb1/Itgb2/C8g/Rab5c/Col4a6/Col4a1/Col4a2/Tlr4/Tlr2/Serpinb6a/Serpinb9/Actn4/Gnaq/Gm15950/Lamb2/Prkca/Pik3cd/Fn1/Il1r1/Ifng/Nos2	mmu:16782/mmu:16779/mmu:18796/mmu:21808/mmu:23928/mmu:18751/mmu:14676/mmu:18795/mmu:16414/mmu:69379/mmu:19345/mmu:94216/mmu:12826/mmu:12827/mmu:21898/mmu:24088/mmu:20719/mmu:20723/mmu:60595/mmu:14682/mmu:226519/mmu:16779/mmu:18750/mmu:18707/mmu:14268/mmu:16177/mmu:15978/mmu:18126	28	10	ENSMUSG00000095953/ENSMUSG00000040061/ENSMUSG00000026840/ENSMUSG00000015083/ENSMUSG00000031273/ENSMUSG00000024639/ENSMUSG00000089818/ENSMUSG00000052911/ENSMUSG00000050965/ENSMUSG00000020826	18	ENSMUSG00000026479/ENSMUSG00000039239/ENSMUSG00000052889/ENSMUSG00000034792/ENSMUSG00000051177/ENSMUSG00000000290/ENSMUSG00000019173/ENSMUSG00000031502/ENSMUSG00000031503/ENSMUSG00000039005/ENSMUSG00000027995/ENSMUSG00000060147/ENSMUSG00000045827/ENSMUSG00000054808/ENSMUSG00000039936/ENSMUSG00000026193/ENSMUSG00000026072/ENSMUSG00000055170
mmu04072	Phospholipase D signaling pathway	39/2482	163/10747	0.430139	0.711872	ENSMUSG00000040061/ENSMUSG00000048376/ENSMUSG00000098488/ENSMUSG00000051177/ENSMUSG00000062421/ENSMUSG00000029231/ENSMUSG00000081121/ENSMUSG00000020573/ENSMUSG00000046207/ENSMUSG00000022469/ENSMUSG00000049044/ENSMUSG00000028991/ENSMUSG00000018008/ENSMUSG00000042626/ENSMUSG00000016933/ENSMUSG00000055723/ENSMUSG00000031980/ENSMUSG00000043733/ENSMUSG00000098889/ENSMUSG00000052151/ENSMUSG00000056220/…	Plcb2/F2r/Pla2g4b/Plcb1/Arf2/Pdgfra/Gm12791/Pik3cg/Pik3r6/Rapgef3/Rapgef4/Mtor/Cyth4/Shc1/Plcg1/Rras2/Agt/Ptpn11/Gm27206/Plpp2/Pla2g4a/Gna12/Gm11696/Map2k2/Egf/Grm7/Map2k1/Pdgfb/Ralb/Adcy4/Prkca/Pik3cd/Arf1/Arf6/Lpar1/Adcy2/Lpar6/Hras/Akt2-ps	mmu:18796/mmu:14062/mmu:211429/mmu:18795/mmu:11841/mmu:18595/mmu:14784/mmu:30955/mmu:104709/mmu:223864/mmu:56508/mmu:56717/mmu:72318/mmu:20416/mmu:18803/mmu:66922/mmu:11606/mmu:19247/mmu:18803/mmu:50784/mmu:18783/mmu:14673/mmu:14674/mmu:26396/mmu:13645/mmu:108073/mmu:26395/mmu:18591/mmu:64143/mmu:104110/mmu:18750/mmu:18707/mmu:11840/mmu:11845/mmu:14745/mmu:210044/mmu:67168/mmu:15461/mmu:11652	39	15	ENSMUSG00000040061/ENSMUSG00000098488/ENSMUSG00000046207/ENSMUSG00000022469/ENSMUSG00000049044/ENSMUSG00000028991/ENSMUSG00000016933/ENSMUSG00000098889/ENSMUSG00000056687/ENSMUSG00000028017/ENSMUSG00000056755/ENSMUSG00000000489/ENSMUSG00000022220/ENSMUSG00000050965/ENSMUSG00000033446	24	ENSMUSG00000048376/ENSMUSG00000051177/ENSMUSG00000062421/ENSMUSG00000029231/ENSMUSG00000081121/ENSMUSG00000020573/ENSMUSG00000018008/ENSMUSG00000042626/ENSMUSG00000055723/ENSMUSG00000031980/ENSMUSG00000043733/ENSMUSG00000052151/ENSMUSG00000056220/ENSMUSG00000000149/ENSMUSG00000035027/ENSMUSG00000004936/ENSMUSG00000004451/ENSMUSG00000039936/ENSMUSG00000048076/ENSMUSG00000044147/ENSMUSG00000038668/…
mmu04973	Carbohydrate digestion and absorption	2482-12-01	48/10747	0.431647	0.711872	ENSMUSG00000027690/ENSMUSG00000040061/ENSMUSG00000052889/ENSMUSG00000051177/ENSMUSG00000068587/ENSMUSG00000037012/ENSMUSG00000029072/ENSMUSG00000039936/ENSMUSG00000020080/ENSMUSG00000026576/ENSMUSG00000005232/ENSMUSG00000084347	Slc2a2/Plcb2/Prkcb/Plcb1/Mgam/Hk1/Tas1r3/Pik3cd/Hkdc1/Atp1b1/G6pc2/Akt2-ps	mmu:20526/mmu:18796/mmu:18751/mmu:18795/mmu:232714/mmu:15275/mmu:83771/mmu:18707/mmu:216019/mmu:11931/mmu:14378/mmu:11652	12	2	ENSMUSG00000040061/ENSMUSG00000029072	10	ENSMUSG00000027690/ENSMUSG00000052889/ENSMUSG00000051177/ENSMUSG00000068587/ENSMUSG00000037012/ENSMUSG00000039936/ENSMUSG00000020080/ENSMUSG00000026576/ENSMUSG00000005232/ENSMUSG00000084347
mmu04922	Glucagon signaling pathway	34/2482	142/10747	0.437032	0.711872	ENSMUSG00000101133/ENSMUSG00000027690/ENSMUSG00000030671/ENSMUSG00000040061/ENSMUSG00000030287/ENSMUSG00000053819/ENSMUSG00000051177/ENSMUSG00000021069/ENSMUSG00000105093/ENSMUSG00000031299/ENSMUSG00000032294/ENSMUSG00000036438/ENSMUSG00000028466/ENSMUSG00000044167/ENSMUSG00000042406/ENSMUSG00000041846/ENSMUSG00000006542/ENSMUSG00000104913/ENSMUSG00000097121/ENSMUSG00000034055/ENSMUSG00000038205/…	Gm29050/Slc2a2/Pde3b/Plcb2/Itpr2/Camk2d/Plcb1/Pygl/Gm17815/Pdha1/Pkm/Calm2/Creb3/Foxo1/Atf4/Ppp4r3a/Prkag3/Gm6560/D130020L05Rik/Phka1/Prkab2/Creb3l1/Creb3l2/Camk2g/Gm9247/Gnaq/Pfkl/Ldha-ps2/Adcy2/Creb3l3/G6pc2/Gcg/Calm1/Akt2-ps	mmu:106557/mmu:20526/mmu:18576/mmu:18796/mmu:16439/mmu:108058/mmu:18795/mmu:110095/mmu:16828/mmu:18597/mmu:18746/mmu:12315/mmu:12913/mmu:56458/mmu:11911/mmu:68734/mmu:241113/mmu:18746/mmu:68734/mmu:18679/mmu:108097/mmu:26427/mmu:208647/mmu:12325/mmu:16828/mmu:14682/mmu:18641/mmu:16828/mmu:210044/mmu:208677/mmu:14378/mmu:14526/mmu:12315/mmu:11652	34	14	ENSMUSG00000101133/ENSMUSG00000040061/ENSMUSG00000030287/ENSMUSG00000105093/ENSMUSG00000044167/ENSMUSG00000041846/ENSMUSG00000006542/ENSMUSG00000097121/ENSMUSG00000034055/ENSMUSG00000038205/ENSMUSG00000038648/ENSMUSG00000021820/ENSMUSG00000024639/ENSMUSG00000035041	20	ENSMUSG00000027690/ENSMUSG00000030671/ENSMUSG00000053819/ENSMUSG00000051177/ENSMUSG00000021069/ENSMUSG00000031299/ENSMUSG00000032294/ENSMUSG00000036438/ENSMUSG00000028466/ENSMUSG00000042406/ENSMUSG00000104913/ENSMUSG00000027230/ENSMUSG00000115505/ENSMUSG00000020277/ENSMUSG00000083836/ENSMUSG00000021536/ENSMUSG00000005232/ENSMUSG00000000394/ENSMUSG00000001175/ENSMUSG00000084347
mmu00860	Porphyrin metabolism	2482-11-01	44/10747	0.439292	0.711872	ENSMUSG00000090124/ENSMUSG00000028393/ENSMUSG00000032786/ENSMUSG00000081488/ENSMUSG00000062729/ENSMUSG00000040466/ENSMUSG00000001999/ENSMUSG00000030979/ENSMUSG00000025270/ENSMUSG00000029575/ENSMUSG00000030871	Ugt1a7c/Alad/Alas1/Gm15368/Ppox/Blvrb/Blvra/Uros/Alas2/Mmab/Ears2	mmu:94284/mmu:17025/mmu:11655/mmu:22236/mmu:19044/mmu:233016/mmu:109778/mmu:22276/mmu:11656/mmu:77697/mmu:67417	11	6	ENSMUSG00000081488/ENSMUSG00000062729/ENSMUSG00000030979/ENSMUSG00000025270/ENSMUSG00000029575/ENSMUSG00000030871	5	ENSMUSG00000090124/ENSMUSG00000028393/ENSMUSG00000032786/ENSMUSG00000040466/ENSMUSG00000001999
mmu04961	Endocrine and other factor-regulated calcium reabsorption	15/2482	61/10747	0.439523	0.711872	ENSMUSG00000047547/ENSMUSG00000040061/ENSMUSG00000052889/ENSMUSG00000051177/ENSMUSG00000117935/ENSMUSG00000081272/ENSMUSG00000022841/ENSMUSG00000060279/ENSMUSG00000008036/ENSMUSG00000022479/ENSMUSG00000028478/ENSMUSG00000024639/ENSMUSG00000050965/ENSMUSG00000002957/ENSMUSG00000026576	Cltb/Plcb2/Prkcb/Plcb1/Gm8717/Ap2m1-ps/Ap2m1/Ap2a1/Ap2s1/Vdr/Clta/Gnaq/Prkca/Ap2a2/Atp1b1	mmu:74325/mmu:18796/mmu:18751/mmu:18795/mmu:11773/mmu:11773/mmu:11773/mmu:11771/mmu:232910/mmu:22337/mmu:12757/mmu:14682/mmu:18750/mmu:11772/mmu:11931	15	3	ENSMUSG00000040061/ENSMUSG00000024639/ENSMUSG00000050965	12	ENSMUSG00000047547/ENSMUSG00000052889/ENSMUSG00000051177/ENSMUSG00000117935/ENSMUSG00000081272/ENSMUSG00000022841/ENSMUSG00000060279/ENSMUSG00000008036/ENSMUSG00000022479/ENSMUSG00000028478/ENSMUSG00000002957/ENSMUSG00000026576
mmu04979	Cholesterol metabolism	15/2482	61/10747	0.439523	0.711872	ENSMUSG00000031574/ENSMUSG00000041736/ENSMUSG00000044254/ENSMUSG00000040249/ENSMUSG00000111282/ENSMUSG00000024781/ENSMUSG00000027698/ENSMUSG00000037295/ENSMUSG00000023045/ENSMUSG00000035237/ENSMUSG00000017754/ENSMUSG00000008892/ENSMUSG00000024413/ENSMUSG00000054455/ENSMUSG00000075053	Star/Tspo/Pcsk9/Lrp1/Gm47528/Lipa/Nceh1/Ldlrap1/Soat2/Lcat/Pltp/Vdac3/Npc1/Vapb/Vdac3-ps1	mmu:20845/mmu:12257/mmu:100102/mmu:16971/mmu:11808/mmu:16889/mmu:320024/mmu:100017/mmu:223920/mmu:16816/mmu:18830/mmu:22335/mmu:18145/mmu:56491/mmu:22335	15	4	ENSMUSG00000031574/ENSMUSG00000111282/ENSMUSG00000027698/ENSMUSG00000035237	11	ENSMUSG00000041736/ENSMUSG00000044254/ENSMUSG00000040249/ENSMUSG00000024781/ENSMUSG00000037295/ENSMUSG00000023045/ENSMUSG00000017754/ENSMUSG00000008892/ENSMUSG00000024413/ENSMUSG00000054455/ENSMUSG00000075053
mmu04310	Wnt signaling pathway	51/2482	215/10747	0.43956	0.711872	ENSMUSG00000022382/ENSMUSG00000036856/ENSMUSG00000021464/ENSMUSG00000040061/ENSMUSG00000027004/ENSMUSG00000044365/ENSMUSG00000052889/ENSMUSG00000033220/ENSMUSG00000053819/ENSMUSG00000044674/ENSMUSG00000051177/ENSMUSG00000022297/ENSMUSG00000027996/ENSMUSG00000024232/ENSMUSG00000104496/ENSMUSG00000070526/ENSMUSG00000015957/ENSMUSG00000031169/ENSMUSG00000033016/ENSMUSG00000000782/ENSMUSG00000032547/…	Wnt7b/Wnt4/Ror2/Plcb2/Frzb/Cxxc4/Prkcb/Rac2/Camk2d/Fzd1/Plcb1/Fzd6/Sfrp2/Bambi/Gm5837/Peg12/Wnt11/Porcn/Nfatc1/Tcf7/Ryk/Wnt5a/Tle2/Cby1/Fzd7/Wnt10a/Gm26590/Gm15917/Frat1/Prickle3/Ctbp1/Psen1/Wnt6/Fzd9/Tomm6os/Gm26691/Fzd2/Camk2g/Tle3/Prkca/Trp53-ps/Prickle2/Gm8703/Ccnd3/Rspo4/Apc2/Sfrp5/Rbx1-ps/Rac1/Lrp5/Tle1	mmu:22422/mmu:22417/mmu:26564/mmu:18796/mmu:20378/mmu:319478/mmu:18751/mmu:19354/mmu:108058/mmu:14362/mmu:18795/mmu:14368/mmu:20319/mmu:68010/mmu:56505/mmu:27412/mmu:22411/mmu:53627/mmu:18018/mmu:21414/mmu:20187/mmu:22418/mmu:21886/mmu:73739/mmu:14369/mmu:22409/mmu:67772/mmu:21886/mmu:14296/mmu:54630/mmu:13016/mmu:19164/mmu:22420/mmu:14371/mmu:381104/mmu:319478/mmu:57265/mmu:12325/mmu:21887/mmu:1…	51	17	ENSMUSG00000040061/ENSMUSG00000044365/ENSMUSG00000021994/ENSMUSG00000034771/ENSMUSG00000097533/ENSMUSG00000090034/ENSMUSG00000067199/ENSMUSG00000031145/ENSMUSG00000084880/ENSMUSG00000097911/ENSMUSG00000021820/ENSMUSG00000050965/ENSMUSG00000108280/ENSMUSG00000032852/ENSMUSG00000020135/ENSMUSG00000018822/ENSMUSG00000049832	34	ENSMUSG00000022382/ENSMUSG00000036856/ENSMUSG00000021464/ENSMUSG00000027004/ENSMUSG00000052889/ENSMUSG00000033220/ENSMUSG00000053819/ENSMUSG00000044674/ENSMUSG00000051177/ENSMUSG00000022297/ENSMUSG00000027996/ENSMUSG00000024232/ENSMUSG00000104496/ENSMUSG00000070526/ENSMUSG00000015957/ENSMUSG00000031169/ENSMUSG00000033016/ENSMUSG00000000782/ENSMUSG00000032547/ENSMUSG00000022428/ENSMUSG00000041075/…
mmu05322	Systemic lupus erythematosus	41/2482	173/10747	0.454257	0.724954	ENSMUSG00000073418/ENSMUSG00000036322/ENSMUSG00000037894/ENSMUSG00000078851/ENSMUSG00000037649/ENSMUSG00000055172/ENSMUSG00000037548/ENSMUSG00000068854/ENSMUSG00000036905/ENSMUSG00000038521/ENSMUSG00000099583/ENSMUSG00000071478/ENSMUSG00000036896/ENSMUSG00000069303/ENSMUSG00000036887/ENSMUSG00000064288/ENSMUSG00000024164/ENSMUSG00000015947/ENSMUSG00000022901/ENSMUSG00000015083/ENSMUSG00000060586/…	C4b/H2-Ea/H2az1/H2ac25/H2-DMa/C1ra/H2-DMb2/H2bc21/C1qb/C1s1/H3c4/H2ac7/C1qc/H2bc24/C1qa/H4c12/C3/Fcgr1/Cd86/C8g/H2-Eb1/H3f3a-ps2/Gm6108/H4c8/Fcgr3/H2bc14/H2bc6/Macroh2a2/Gm6749/Snrpb/Gm47650/Actn4/H4c9/H3f3a/H4c3/Snrpd3/H4c11/H2bc8/Ifng/H2af-ps2/C7	mmu:12268/mmu:100504404/mmu:51788/mmu:319162/mmu:14998/mmu:50909/mmu:15000/mmu:319190/mmu:12260/mmu:50908/mmu:319148/mmu:319164/mmu:12262/mmu:319180/mmu:12259/mmu:100041230/mmu:12266/mmu:14129/mmu:12524/mmu:69379/mmu:14969/mmu:15081/mmu:51788/mmu:100041230/mmu:14131/mmu:319186/mmu:319189/mmu:404634/mmu:105242736/mmu:20638/mmu:625328/mmu:60595/mmu:100041230/mmu:15081/mmu:100041230/mmu:67332/mmu:10…	41	17	ENSMUSG00000078851/ENSMUSG00000068854/ENSMUSG00000099583/ENSMUSG00000071478/ENSMUSG00000069303/ENSMUSG00000064288/ENSMUSG00000015083/ENSMUSG00000109104/ENSMUSG00000060981/ENSMUSG00000114279/ENSMUSG00000047246/ENSMUSG00000113125/ENSMUSG00000060639/ENSMUSG00000060678/ENSMUSG00000067455/ENSMUSG00000058385/ENSMUSG00000091383	24	ENSMUSG00000073418/ENSMUSG00000036322/ENSMUSG00000037894/ENSMUSG00000037649/ENSMUSG00000055172/ENSMUSG00000037548/ENSMUSG00000036905/ENSMUSG00000038521/ENSMUSG00000036896/ENSMUSG00000036887/ENSMUSG00000024164/ENSMUSG00000015947/ENSMUSG00000022901/ENSMUSG00000060586/ENSMUSG00000081176/ENSMUSG00000059498/ENSMUSG00000020086/ENSMUSG00000107751/ENSMUSG00000027404/ENSMUSG00000054808/ENSMUSG00000060743/…
mmu04621	NOD-like receptor signaling pathway	51/2482	216/10747	0.454532	0.724954	ENSMUSG00000035042/ENSMUSG00000024349/ENSMUSG00000083899/ENSMUSG00000040061/ENSMUSG00000030793/ENSMUSG00000082896/ENSMUSG00000030287/ENSMUSG00000022221/ENSMUSG00000035352/ENSMUSG00000032661/ENSMUSG00000078945/ENSMUSG00000033538/ENSMUSG00000004864/ENSMUSG00000051177/ENSMUSG00000006519/ENSMUSG00000032322/ENSMUSG00000069830/ENSMUSG00000066861/ENSMUSG00000003184/ENSMUSG00000032508/ENSMUSG00000009647/…	Ccl5/Sting1/Gm12346/Plcb2/Pycard/Gm5844/Itpr2/Ripk3/Ccl12/Oas3/Naip2/Casp4/Mapk13/Plcb1/Cyba/Pstpip1/Nlrp1a/Oas1g/Irf3/Myd88/Mcu/Panx1/Oas1a/Trpm2/Cybb/Ifnar1/Nlrp12/Tlr4/Txn2/Nfkbib/Txn1/Nod1/Irf7/Trp53bp1/Mefv/Map1lc3b/Gabarap/Ripk2/P2rx7/Sharpin/Bcl2l1/Birc2/Vdac3/Dhx33/Card6/Atg5/Irgm2/Gm9403/Mapk14/Vdac3-ps1/Ripk1	mmu:20304/mmu:72512/mmu:15519/mmu:18796/mmu:66824/mmu:15519/mmu:16439/mmu:56532/mmu:20293/mmu:246727/mmu:17948/mmu:12363/mmu:26415/mmu:18795/mmu:13057/mmu:19200/mmu:195046/mmu:23960/mmu:54131/mmu:17874/mmu:215999/mmu:55991/mmu:246730/mmu:28240/mmu:13058/mmu:15975/mmu:378425/mmu:21898/mmu:56551/mmu:18036/mmu:22166/mmu:107607/mmu:54123/mmu:27223/mmu:54483/mmu:67443/mmu:56486/mmu:192656/mmu:18439/mm…	51	11	ENSMUSG00000040061/ENSMUSG00000030287/ENSMUSG00000003184/ENSMUSG00000009647/ENSMUSG00000078817/ENSMUSG00000043909/ENSMUSG00000022552/ENSMUSG00000057367/ENSMUSG00000040620/ENSMUSG00000041849/ENSMUSG00000106499	40	ENSMUSG00000035042/ENSMUSG00000024349/ENSMUSG00000083899/ENSMUSG00000030793/ENSMUSG00000082896/ENSMUSG00000022221/ENSMUSG00000035352/ENSMUSG00000032661/ENSMUSG00000078945/ENSMUSG00000033538/ENSMUSG00000004864/ENSMUSG00000051177/ENSMUSG00000006519/ENSMUSG00000032322/ENSMUSG00000069830/ENSMUSG00000066861/ENSMUSG00000032508/ENSMUSG00000031934/ENSMUSG00000052776/ENSMUSG00000009292/ENSMUSG00000015340/…
mmu00120	Primary bile acid biosynthesis	2482-05-01	19/10747	0.455958	0.724954	ENSMUSG00000121445/ENSMUSG00000039519/ENSMUSG00000050370/ENSMUSG00000097558/ENSMUSG00000024507	ENSMUSG00000121445/Cyp7b1/Ch25h/Gm26902/Hsd17b4	mmu:20280/mmu:13123/mmu:12642/mmu:12642/mmu:15488	5	0		5	ENSMUSG00000121445/ENSMUSG00000039519/ENSMUSG00000050370/ENSMUSG00000097558/ENSMUSG00000024507
mmu05031	Amphetamine addiction	20/2482	83/10747	0.456372	0.724954	ENSMUSG00000025094/ENSMUSG00000052889/ENSMUSG00000036330/ENSMUSG00000053819/ENSMUSG00000020182/ENSMUSG00000007207/ENSMUSG00000033981/ENSMUSG00000036438/ENSMUSG00000028466/ENSMUSG00000015461/ENSMUSG00000020524/ENSMUSG00000042406/ENSMUSG00000040385/ENSMUSG00000027230/ENSMUSG00000038648/ENSMUSG00000021820/ENSMUSG00000050965/ENSMUSG00000035041/ENSMUSG00000035745/ENSMUSG00000001175	Slc18a2/Prkcb/Slc18a1/Camk2d/Ddc/Stx1a/Gria2/Calm2/Creb3/Atf6b/Gria1/Atf4/Ppp1ca/Creb3l1/Creb3l2/Camk2g/Prkca/Creb3l3/Grin3b/Calm1	mmu:214084/mmu:18751/mmu:110877/mmu:108058/mmu:13195/mmu:20907/mmu:14800/mmu:12315/mmu:12913/mmu:12915/mmu:14799/mmu:11911/mmu:19045/mmu:26427/mmu:208647/mmu:12325/mmu:18750/mmu:208677/mmu:170483/mmu:12315	20	9	ENSMUSG00000025094/ENSMUSG00000036330/ENSMUSG00000007207/ENSMUSG00000033981/ENSMUSG00000038648/ENSMUSG00000021820/ENSMUSG00000050965/ENSMUSG00000035041/ENSMUSG00000035745	11	ENSMUSG00000052889/ENSMUSG00000053819/ENSMUSG00000020182/ENSMUSG00000036438/ENSMUSG00000028466/ENSMUSG00000015461/ENSMUSG00000020524/ENSMUSG00000042406/ENSMUSG00000040385/ENSMUSG00000027230/ENSMUSG00000001175
mmu01212	Fatty acid metabolism	19/2482	79/10747	0.46335	0.732534	ENSMUSG00000121445/ENSMUSG00000025202/ENSMUSG00000028657/ENSMUSG00000033629/ENSMUSG00000029098/ENSMUSG00000018796/ENSMUSG00000083567/ENSMUSG00000024207/ENSMUSG00000032349/ENSMUSG00000105786/ENSMUSG00000073422/ENSMUSG00000032262/ENSMUSG00000027195/ENSMUSG00000037071/ENSMUSG00000032281/ENSMUSG00000035376/ENSMUSG00000006390/ENSMUSG00000021786/ENSMUSG00000024507	ENSMUSG00000121445/Scd3/Ppt1/Hacd3/Acox3/Acsl1/Gm11451/Acsbg2/Elovl5/Gm18957/Hsd17b8/Elovl4/Hsd17b12/Scd1/Acsbg1/Hacd2/Elovl1/Oxsm/Hsd17b4	mmu:20280/mmu:30049/mmu:19063/mmu:57874/mmu:80911/mmu:14081/mmu:30963/mmu:328845/mmu:68801/mmu:14081/mmu:14979/mmu:83603/mmu:56348/mmu:20249/mmu:94180/mmu:70757/mmu:54325/mmu:71147/mmu:15488	19	11	ENSMUSG00000025202/ENSMUSG00000028657/ENSMUSG00000033629/ENSMUSG00000029098/ENSMUSG00000018796/ENSMUSG00000024207/ENSMUSG00000032349/ENSMUSG00000105786/ENSMUSG00000073422/ENSMUSG00000032281/ENSMUSG00000021786	8	ENSMUSG00000121445/ENSMUSG00000083567/ENSMUSG00000032262/ENSMUSG00000027195/ENSMUSG00000037071/ENSMUSG00000035376/ENSMUSG00000006390/ENSMUSG00000024507
mmu04923	Regulation of lipolysis in adipocytes	15/2482	62/10747	0.467468	0.735542	ENSMUSG00000032487/ENSMUSG00000030671/ENSMUSG00000003123/ENSMUSG00000062515/ENSMUSG00000029334/ENSMUSG00000032562/ENSMUSG00000047250/ENSMUSG00000045730/ENSMUSG00000055980/ENSMUSG00000022220/ENSMUSG00000039936/ENSMUSG00000021536/ENSMUSG00000032540/ENSMUSG00000000001/ENSMUSG00000084347	Ptgs2/Pde3b/Lipe/Fabp4/Prkg2/Gnai2/Ptgs1/Adrb2/Irs1/Adcy4/Pik3cd/Adcy2/Abhd5/Gnai3/Akt2-ps	mmu:19225/mmu:18576/mmu:16890/mmu:11770/mmu:19092/mmu:14678/mmu:19224/mmu:11555/mmu:16367/mmu:104110/mmu:18707/mmu:210044/mmu:67469/mmu:14679/mmu:11652	15	4	ENSMUSG00000003123/ENSMUSG00000045730/ENSMUSG00000055980/ENSMUSG00000022220	11	ENSMUSG00000032487/ENSMUSG00000030671/ENSMUSG00000062515/ENSMUSG00000029334/ENSMUSG00000032562/ENSMUSG00000047250/ENSMUSG00000039936/ENSMUSG00000021536/ENSMUSG00000032540/ENSMUSG00000000001/ENSMUSG00000084347
mmu00983	Drug metabolism - other enzymes	28/2482	118/10747	0.470604	0.736984	ENSMUSG00000024066/ENSMUSG00000090124/ENSMUSG00000004032/ENSMUSG00000024177/ENSMUSG00000071041/ENSMUSG00000009350/ENSMUSG00000111875/ENSMUSG00000089917/ENSMUSG00000081488/ENSMUSG00000074797/ENSMUSG00000110545/ENSMUSG00000056973/ENSMUSG00000107066/ENSMUSG00000020407/ENSMUSG00000103653/ENSMUSG00000035824/ENSMUSG00000037601/ENSMUSG00000027203/ENSMUSG00000004035/ENSMUSG00000032348/ENSMUSG00000028719/…	Xdh/Ugt1a7c/Gstm5/Nme4/Impdh2-ps/Mpo/Gm5425/Uckl1/Gm15368/Itpa/Gm7730/Ces1d/Gm4482/Upp1/Gstp-ps/Tk2/Nme1/Dut/Gstm7/Gsta4/Cmpk1/Impdh1/Umps/Gm6665/Impdh2/Gsta1/Mgst1/Hprt	mmu:22436/mmu:94284/mmu:14866/mmu:56520/mmu:23918/mmu:17523/mmu:18103/mmu:68556/mmu:22236/mmu:16434/mmu:18103/mmu:104158/mmu:22245/mmu:22271/mmu:14869/mmu:57813/mmu:18102/mmu:110074/mmu:68312/mmu:14860/mmu:66588/mmu:23917/mmu:22247/mmu:14863/mmu:23918/mmu:14857/mmu:56615/mmu:15452	28	5	ENSMUSG00000089917/ENSMUSG00000081488/ENSMUSG00000035824/ENSMUSG00000004035/ENSMUSG00000022814	23	ENSMUSG00000024066/ENSMUSG00000090124/ENSMUSG00000004032/ENSMUSG00000024177/ENSMUSG00000071041/ENSMUSG00000009350/ENSMUSG00000111875/ENSMUSG00000074797/ENSMUSG00000110545/ENSMUSG00000056973/ENSMUSG00000107066/ENSMUSG00000020407/ENSMUSG00000103653/ENSMUSG00000037601/ENSMUSG00000027203/ENSMUSG00000032348/ENSMUSG00000028719/ENSMUSG00000003500/ENSMUSG00000091561/ENSMUSG00000062867/ENSMUSG00000074183/…
mmu05231	Choline metabolism in cancer	28/2482	119/10747	0.490811	0.765019	ENSMUSG00000052889/ENSMUSG00000031165/ENSMUSG00000033220/ENSMUSG00000098488/ENSMUSG00000020334/ENSMUSG00000029231/ENSMUSG00000081121/ENSMUSG00000022617/ENSMUSG00000031490/ENSMUSG00000028991/ENSMUSG00000023828/ENSMUSG00000024843/ENSMUSG00000097124/ENSMUSG00000016933/ENSMUSG00000060002/ENSMUSG00000098889/ENSMUSG00000052151/ENSMUSG00000056220/ENSMUSG00000005615/ENSMUSG00000035027/ENSMUSG00000028017/…	Prkcb/Was/Rac2/Pla2g4b/Slc22a4/Pdgfra/Gm12791/Chkb/Eif4ebp1/Mtor/Slc22a3/Chka/A530020G20Rik/Plcg1/Chpt1/Gm27206/Plpp2/Pla2g4a/Pcyt1a/Map2k2/Egf/Map2k1/Pdgfb/Prkca/Pik3cd/Rac1/Hras/Akt2-ps	mmu:18751/mmu:22376/mmu:19354/mmu:211429/mmu:30805/mmu:18595/mmu:14784/mmu:12651/mmu:13685/mmu:56717/mmu:20519/mmu:12660/mmu:213603/mmu:18803/mmu:212862/mmu:18803/mmu:50784/mmu:18783/mmu:13026/mmu:26396/mmu:13645/mmu:26395/mmu:18591/mmu:18750/mmu:18707/mmu:19353/mmu:15461/mmu:11652	28	11	ENSMUSG00000098488/ENSMUSG00000022617/ENSMUSG00000028991/ENSMUSG00000024843/ENSMUSG00000097124/ENSMUSG00000016933/ENSMUSG00000060002/ENSMUSG00000098889/ENSMUSG00000028017/ENSMUSG00000000489/ENSMUSG00000050965	17	ENSMUSG00000052889/ENSMUSG00000031165/ENSMUSG00000033220/ENSMUSG00000020334/ENSMUSG00000029231/ENSMUSG00000081121/ENSMUSG00000031490/ENSMUSG00000023828/ENSMUSG00000052151/ENSMUSG00000056220/ENSMUSG00000005615/ENSMUSG00000035027/ENSMUSG00000004936/ENSMUSG00000039936/ENSMUSG00000001847/ENSMUSG00000025499/ENSMUSG00000084347
mmu03440	Homologous recombination	2482-12-01	50/10747	0.494274	0.766818	ENSMUSG00000000751/ENSMUSG00000028884/ENSMUSG00000021287/ENSMUSG00000012483/ENSMUSG00000031820/ENSMUSG00000020059/ENSMUSG00000035234/ENSMUSG00000042541/ENSMUSG00000024854/ENSMUSG00000022779/ENSMUSG00000041147/ENSMUSG00000030166	Rpa1/Rpa2/Xrcc3/Rpa3/Babam1/Sycp3/Abraxas1/Sem1/Pold4/Top3b/Brca2/Rad52	mmu:68275/mmu:19891/mmu:74335/mmu:68240/mmu:68251/mmu:20962/mmu:70681/mmu:20422/mmu:69745/mmu:21976/mmu:12190/mmu:19365	12	6	ENSMUSG00000021287/ENSMUSG00000020059/ENSMUSG00000035234/ENSMUSG00000022779/ENSMUSG00000041147/ENSMUSG00000030166	6	ENSMUSG00000000751/ENSMUSG00000028884/ENSMUSG00000012483/ENSMUSG00000031820/ENSMUSG00000042541/ENSMUSG00000024854
mmu04713	Circadian entrainment	26/2482	111/10747	0.504229	0.776173	ENSMUSG00000026824/ENSMUSG00000029778/ENSMUSG00000028957/ENSMUSG00000055866/ENSMUSG00000040061/ENSMUSG00000030592/ENSMUSG00000052889/ENSMUSG00000029334/ENSMUSG00000053819/ENSMUSG00000051177/ENSMUSG00000032562/ENSMUSG00000033981/ENSMUSG00000036438/ENSMUSG00000024112/ENSMUSG00000020524/ENSMUSG00000032766/ENSMUSG00000021820/ENSMUSG00000024639/ENSMUSG00000022220/ENSMUSG00000050965/ENSMUSG00000043004/…	Kcnj3/Adcyap1r1/Per3/Per2/Plcb2/Ryr1/Prkcb/Prkg2/Camk2d/Plcb1/Gnai2/Gria2/Calm2/Cacna1h/Gria1/Gng11/Camk2g/Gnaq/Adcy4/Prkca/Gng2/Gm3150/Adcy2/Gnai3/Gnb1/Calm1	mmu:16519/mmu:11517/mmu:18628/mmu:18627/mmu:18796/mmu:20190/mmu:18751/mmu:19092/mmu:108058/mmu:18795/mmu:14678/mmu:14800/mmu:12315/mmu:58226/mmu:14799/mmu:66066/mmu:12325/mmu:14682/mmu:104110/mmu:18750/mmu:14702/mmu:14707/mmu:210044/mmu:14679/mmu:14688/mmu:12315	26	11	ENSMUSG00000026824/ENSMUSG00000028957/ENSMUSG00000055866/ENSMUSG00000040061/ENSMUSG00000030592/ENSMUSG00000033981/ENSMUSG00000024112/ENSMUSG00000021820/ENSMUSG00000024639/ENSMUSG00000022220/ENSMUSG00000050965	15	ENSMUSG00000029778/ENSMUSG00000052889/ENSMUSG00000029334/ENSMUSG00000053819/ENSMUSG00000051177/ENSMUSG00000032562/ENSMUSG00000036438/ENSMUSG00000020524/ENSMUSG00000032766/ENSMUSG00000043004/ENSMUSG00000096173/ENSMUSG00000021536/ENSMUSG00000000001/ENSMUSG00000029064/ENSMUSG00000001175
mmu04966	Collecting duct acid secretion	2482-08-01	33/10747	0.50498	0.776173	ENSMUSG00000024403/ENSMUSG00000039347/ENSMUSG00000005553/ENSMUSG00000027562/ENSMUSG00000017756/ENSMUSG00000028238/ENSMUSG00000013160/ENSMUSG00000024121	Atp6v1g2/Atp6v0e2/Atp4a/Car2/Slc12a7/Atp6v0d2/Atp6v0d1/Atp6v0c	mmu:66237/mmu:76252/mmu:11944/mmu:12349/mmu:20499/mmu:242341/mmu:11972/mmu:11984	8	5	ENSMUSG00000024403/ENSMUSG00000039347/ENSMUSG00000005553/ENSMUSG00000017756/ENSMUSG00000028238	3	ENSMUSG00000027562/ENSMUSG00000013160/ENSMUSG00000024121
mmu04814	Motor proteins	64/2482	276/10747	0.509028	0.77879	ENSMUSG00000067017/ENSMUSG00000022629/ENSMUSG00000062825/ENSMUSG00000072235/ENSMUSG00000033590/ENSMUSG00000028447/ENSMUSG00000031788/ENSMUSG00000082809/ENSMUSG00000058672/ENSMUSG00000001473/ENSMUSG00000031799/ENSMUSG00000039824/ENSMUSG00000047671/ENSMUSG00000062380/ENSMUSG00000017774/ENSMUSG00000035441/ENSMUSG00000059195/ENSMUSG00000030761/ENSMUSG00000066952/ENSMUSG00000035126/ENSMUSG00000100839/…	Capza1-ps1/Kif21a/Actg1/Tuba1a/Myo5c/Dctn3/Kifc3/Gm14150/Tubb2a/Tubb6/Tpm4/Myl6b/Dynlt4/Tubb3/Myo1c/Myo1d/Gm12715/Myo7a/Myo1h/Dnai4/Gm5920/Capzb/Actr1a/Kif4/Tubb5/Gm7809/Tuba1b/Kifc2/Dynll2/Gm14810/Tnni3/Gm8399/Tuba4a/Gm3226/Bicdl2/Hook3/Dnai3/Gm5526/Dynlrb1/Kif26a/Myo19/Kif3b/Myo16/Tpm3-rs7/Gm15697/Kif21b/Tubg2/Myo10/Kif18a/Myh7b/Gm3756/Gm5679/Tpm3/Gm5915/Kif20a/Actc1/Capza2/Klc3/Gm8894/Tubb4b/G…	mmu:12343/mmu:16564/mmu:11465/mmu:22142/mmu:208943/mmu:53598/mmu:16582/mmu:22143/mmu:22151/mmu:67951/mmu:326618/mmu:216459/mmu:242646/mmu:22152/mmu:17913/mmu:338367/mmu:11465/mmu:17921/mmu:231646/mmu:242584/mmu:12343/mmu:12345/mmu:54130/mmu:16571/mmu:22154/mmu:326618/mmu:22143/mmu:16581/mmu:68097/mmu:22143/mmu:21954/mmu:11465/mmu:22145/mmu:22143/mmu:212733/mmu:320191/mmu:242253/mmu:17904/mmu:6706…	64	22	ENSMUSG00000022629/ENSMUSG00000033590/ENSMUSG00000031788/ENSMUSG00000039824/ENSMUSG00000030761/ENSMUSG00000035126/ENSMUSG00000004187/ENSMUSG00000020483/ENSMUSG00000083603/ENSMUSG00000035458/ENSMUSG00000043782/ENSMUSG00000037234/ENSMUSG00000021294/ENSMUSG00000020527/ENSMUSG00000058126/ENSMUSG00000081670/ENSMUSG00000022272/ENSMUSG00000074652/ENSMUSG00000116817/ENSMUSG00000097399/ENSMUSG00000024862/…	42	ENSMUSG00000067017/ENSMUSG00000062825/ENSMUSG00000072235/ENSMUSG00000028447/ENSMUSG00000082809/ENSMUSG00000058672/ENSMUSG00000001473/ENSMUSG00000031799/ENSMUSG00000047671/ENSMUSG00000062380/ENSMUSG00000017774/ENSMUSG00000035441/ENSMUSG00000059195/ENSMUSG00000066952/ENSMUSG00000100839/ENSMUSG00000028745/ENSMUSG00000025228/ENSMUSG00000034311/ENSMUSG00000001525/ENSMUSG00000099397/ENSMUSG00000023004/…
mmu04919	Thyroid hormone signaling pathway	36/2482	155/10747	0.516044	0.785015	ENSMUSG00000036856/ENSMUSG00000062825/ENSMUSG00000040061/ENSMUSG00000052889/ENSMUSG00000018160/ENSMUSG00000051177/ENSMUSG00000097305/ENSMUSG00000027646/ENSMUSG00000059195/ENSMUSG00000030235/ENSMUSG00000026409/ENSMUSG00000028991/ENSMUSG00000019838/ENSMUSG00000044167/ENSMUSG00000016933/ENSMUSG00000043889/ENSMUSG00000024959/ENSMUSG00000056476/ENSMUSG00000098889/ENSMUSG00000035027/ENSMUSG00000020689/…	Wnt4/Actg1/Plcb2/Prkcb/Med1/Plcb1/Gm17276/Src/Gm12715/Slco1c1/Pfkfb2/Mtor/Slc16a10/Foxo1/Plcg1/Gm8399/Bad/Med12l/Gm27206/Map2k2/Itgb3/Dio2/Rcan1/Map2k1/Prkca/Pfkl/Pik3cd/Rxra/Rxrg/Med16/Trp53-ps/Gm30970/Gata4/Atp1b1/Hras/Akt2-ps	mmu:22417/mmu:11465/mmu:18796/mmu:18751/mmu:19014/mmu:18795/mmu:18131/mmu:20779/mmu:11465/mmu:58807/mmu:18640/mmu:56717/mmu:72472/mmu:56458/mmu:18803/mmu:11465/mmu:12015/mmu:329650/mmu:18803/mmu:26396/mmu:16416/mmu:13371/mmu:54720/mmu:26395/mmu:18750/mmu:18641/mmu:18707/mmu:20181/mmu:20183/mmu:216154/mmu:22059/mmu:11938/mmu:14463/mmu:11931/mmu:15461/mmu:11652	36	11	ENSMUSG00000040061/ENSMUSG00000018160/ENSMUSG00000097305/ENSMUSG00000030235/ENSMUSG00000026409/ENSMUSG00000028991/ENSMUSG00000044167/ENSMUSG00000016933/ENSMUSG00000056476/ENSMUSG00000098889/ENSMUSG00000050965	25	ENSMUSG00000036856/ENSMUSG00000062825/ENSMUSG00000052889/ENSMUSG00000051177/ENSMUSG00000027646/ENSMUSG00000059195/ENSMUSG00000019838/ENSMUSG00000043889/ENSMUSG00000024959/ENSMUSG00000035027/ENSMUSG00000020689/ENSMUSG00000007682/ENSMUSG00000022951/ENSMUSG00000004936/ENSMUSG00000020277/ENSMUSG00000039936/ENSMUSG00000015846/ENSMUSG00000015843/ENSMUSG00000013833/ENSMUSG00000090704/ENSMUSG00000115637/…
mmu00564	Glycerophospholipid metabolism	27/2482	116/10747	0.517826	0.785015	ENSMUSG00000031903/ENSMUSG00000027412/ENSMUSG00000025137/ENSMUSG00000098488/ENSMUSG00000002847/ENSMUSG00000041202/ENSMUSG00000018381/ENSMUSG00000022617/ENSMUSG00000024843/ENSMUSG00000121500/ENSMUSG00000009995/ENSMUSG00000021518/ENSMUSG00000060002/ENSMUSG00000052151/ENSMUSG00000004565/ENSMUSG00000052160/ENSMUSG00000056220/ENSMUSG00000005615/ENSMUSG00000041193/ENSMUSG00000035237/ENSMUSG00000082286/…	Pla2g15/Lpin3/Pcyt2/Pla2g4b/Pla1a/Pla2g2d/Abi3/Chkb/Chka/ENSMUSG00000121500/Tafazzin/Ptdss1/Chpt1/Plpp2/Pnpla6/Pld4/Pla2g4a/Pcyt1a/Pla2g5/Lcat/Pisd-ps1/Pla2g2a/ENSMUSG00000095041/Gpat2/Etnk1/Etnk2/Lpcat1	mmu:192654/mmu:64899/mmu:68671/mmu:211429/mmu:85031/mmu:18782/mmu:237928/mmu:12651/mmu:12660/mmu:320951/mmu:66826/mmu:19210/mmu:212862/mmu:50784/mmu:50767/mmu:104759/mmu:18783/mmu:13026/mmu:18784/mmu:16816/mmu:320951/mmu:18780/mmu:320951/mmu:215456/mmu:75320/mmu:214253/mmu:210992	27	16	ENSMUSG00000027412/ENSMUSG00000025137/ENSMUSG00000098488/ENSMUSG00000018381/ENSMUSG00000022617/ENSMUSG00000024843/ENSMUSG00000121500/ENSMUSG00000009995/ENSMUSG00000060002/ENSMUSG00000004565/ENSMUSG00000041193/ENSMUSG00000035237/ENSMUSG00000082286/ENSMUSG00000095041/ENSMUSG00000046338/ENSMUSG00000030275	11	ENSMUSG00000031903/ENSMUSG00000002847/ENSMUSG00000041202/ENSMUSG00000021518/ENSMUSG00000052151/ENSMUSG00000052160/ENSMUSG00000056220/ENSMUSG00000005615/ENSMUSG00000058908/ENSMUSG00000070644/ENSMUSG00000021608
mmu04723	Retrograde endocannabinoid signaling	44/2482	190/10747	0.520326	0.785175	ENSMUSG00000044968/ENSMUSG00000031343/ENSMUSG00000026824/ENSMUSG00000032487/ENSMUSG00000040061/ENSMUSG00000030287/ENSMUSG00000052889/ENSMUSG00000033676/ENSMUSG00000004864/ENSMUSG00000051177/ENSMUSG00000105395/ENSMUSG00000002379/ENSMUSG00000032562/ENSMUSG00000033981/ENSMUSG00000026895/ENSMUSG00000020524/ENSMUSG00000022354/ENSMUSG00000023267/ENSMUSG00000030647/ENSMUSG00000081824/ENSMUSG00000032766/…	Napepld/Gabra3/Kcnj3/Ptgs2/Plcb2/Itpr2/Prkcb/Gabrb3/Mapk13/Plcb1/Gm42672/Ndufa11/Gnai2/Gria2/Ndufa8/Gria1/Ndufb9/Gabrr2/Ndufc2/Ndufs5-ps/Gng11/Gabra4/Ndufa2/Ndufa4/Gabrp/Gnaq/Adcy4/Prkca/Gabrb2/Gng2/Ndufs2/Gm3150/Ndufv2/Adcy2/Ndufb4/Ndufb11/Gnai3/Gm44986/Dagla/Mapk14/Ndufa1/Gnb1/Ndufb2/Ndufs5	mmu:242864/mmu:14396/mmu:16519/mmu:19225/mmu:18796/mmu:16439/mmu:18751/mmu:14402/mmu:26415/mmu:18795/mmu:100042503/mmu:69875/mmu:14678/mmu:14800/mmu:68375/mmu:14799/mmu:66218/mmu:14409/mmu:68197/mmu:595136/mmu:66066/mmu:14397/mmu:17991/mmu:17992/mmu:216643/mmu:14682/mmu:104110/mmu:18750/mmu:14401/mmu:14702/mmu:226646/mmu:14707/mmu:72900/mmu:210044/mmu:100042503/mmu:104130/mmu:14679/mmu:70316/mmu:…	44	14	ENSMUSG00000044968/ENSMUSG00000026824/ENSMUSG00000040061/ENSMUSG00000030287/ENSMUSG00000105395/ENSMUSG00000033981/ENSMUSG00000023267/ENSMUSG00000024639/ENSMUSG00000022220/ENSMUSG00000050965/ENSMUSG00000108573/ENSMUSG00000035735/ENSMUSG00000002416/ENSMUSG00000028648	30	ENSMUSG00000031343/ENSMUSG00000032487/ENSMUSG00000052889/ENSMUSG00000033676/ENSMUSG00000004864/ENSMUSG00000051177/ENSMUSG00000002379/ENSMUSG00000032562/ENSMUSG00000026895/ENSMUSG00000020524/ENSMUSG00000022354/ENSMUSG00000030647/ENSMUSG00000081824/ENSMUSG00000032766/ENSMUSG00000029211/ENSMUSG00000014294/ENSMUSG00000029632/ENSMUSG00000020159/ENSMUSG00000007653/ENSMUSG00000043004/ENSMUSG00000013593/…
mmu00604	Glycosphingolipid biosynthesis - ganglio series	2482-04-01	16/10747	0.524076	0.785175	ENSMUSG00000079442/ENSMUSG00000025425/ENSMUSG00000021665/ENSMUSG00000045594	St6galnac4/St8sia5/Hexb/Glb1	mmu:20448/mmu:225742/mmu:15212/mmu:12091	4	1	ENSMUSG00000025425	3	ENSMUSG00000079442/ENSMUSG00000021665/ENSMUSG00000045594
mmu04114	Oocyte meiosis	37/2482	160/10747	0.52747	0.785175	ENSMUSG00000005533/ENSMUSG00000020415/ENSMUSG00000030287/ENSMUSG00000020300/ENSMUSG00000117278/ENSMUSG00000053819/ENSMUSG00000019942/ENSMUSG00000004864/ENSMUSG00000003644/ENSMUSG00000029554/ENSMUSG00000031870/ENSMUSG00000036928/ENSMUSG00000091421/ENSMUSG00000023809/ENSMUSG00000036438/ENSMUSG00000040385/ENSMUSG00000006398/ENSMUSG00000017843/ENSMUSG00000032218/ENSMUSG00000029003/ENSMUSG00000083897/…	Igf1r/Pttg1/Itpr2/Cpeb4/Gm36684/Camk2d/Cdk1/Mapk13/Rps6ka1/Mad1l1/Pgr/Stag3/Gm4202/Rps6ka2/Calm2/Ppp1ca/Cdc20/Ppp2r5c/Ccnb2/Mad2l2/Gm14843/Camk2g/Aurka/Ppp2r1a/Map2k1/Ppp2ca/Adcy4/Plk1/Ccne1/Cdc16/Adcy2/Anapc16/Rbx1-ps/Mad2l1/Mapk14/Cpeb2/Calm1	mmu:16001/mmu:30939/mmu:16439/mmu:67579/mmu:20112/mmu:108058/mmu:12534/mmu:26415/mmu:20111/mmu:17120/mmu:18667/mmu:50878/mmu:22631/mmu:20112/mmu:12315/mmu:19045/mmu:107995/mmu:26931/mmu:12442/mmu:71890/mmu:69010/mmu:12325/mmu:20878/mmu:51792/mmu:26395/mmu:19052/mmu:104110/mmu:18817/mmu:12447/mmu:69957/mmu:210044/mmu:52717/mmu:56438/mmu:56150/mmu:26416/mmu:231207/mmu:12315	37	10	ENSMUSG00000005533/ENSMUSG00000030287/ENSMUSG00000020300/ENSMUSG00000036928/ENSMUSG00000023809/ENSMUSG00000083897/ENSMUSG00000021820/ENSMUSG00000022220/ENSMUSG00000049832/ENSMUSG00000039782	27	ENSMUSG00000020415/ENSMUSG00000117278/ENSMUSG00000053819/ENSMUSG00000019942/ENSMUSG00000004864/ENSMUSG00000003644/ENSMUSG00000029554/ENSMUSG00000031870/ENSMUSG00000091421/ENSMUSG00000036438/ENSMUSG00000040385/ENSMUSG00000006398/ENSMUSG00000017843/ENSMUSG00000032218/ENSMUSG00000029003/ENSMUSG00000027496/ENSMUSG00000007564/ENSMUSG00000004936/ENSMUSG00000020349/ENSMUSG00000030867/ENSMUSG00000002068/…
mmu04932	Non-alcoholic fatty liver disease	54/2482	234/10747	0.528518	0.785175	ENSMUSG00000005373/ENSMUSG00000030785/ENSMUSG00000004864/ENSMUSG00000105395/ENSMUSG00000002379/ENSMUSG00000030341/ENSMUSG00000024248/ENSMUSG00000101249/ENSMUSG00000026895/ENSMUSG00000020538/ENSMUSG00000042406/ENSMUSG00000000817/ENSMUSG00000066553/ENSMUSG00000108691/ENSMUSG00000022354/ENSMUSG00000006542/ENSMUSG00000004446/ENSMUSG00000066491/ENSMUSG00000030647/ENSMUSG00000081824/ENSMUSG00000038205/…	Mlxipl/Cox6a2/Mapk13/Gm42672/Ndufa11/Tnfrsf1a/Cox7a2l/Gm29216/Ndufa8/Srebf1/Atf4/Fasl/Gm6969/Gm45226/Ndufb9/Prkag3/Bid/Cox6c2/Ndufc2/Ndufs5-ps/Prkab2/Cebpa/Cox5b/Gm2962/Irs1/Gm28437/Cox4i2/Cox7a2/Ndufa2/Ndufa4/Cox6b2/Bax/Sdhb/Sdhd/Pik3cd/Rxra/Cox4i1/Ndufs2/Ndufv2/Il6ra/Cox7b/Cox5a/Map3k5/Gm13771/Uqcrq/Ndufb4/Ndufb11/Rac1/Gm44986/Mapk14/Ndufa1/Ndufb2/Akt2-ps/Ndufs5	mmu:58805/mmu:12862/mmu:26415/mmu:100042503/mmu:69875/mmu:21937/mmu:20463/mmu:17708/mmu:68375/mmu:20787/mmu:11911/mmu:14103/mmu:20463/mmu:13063/mmu:66218/mmu:241113/mmu:12122/mmu:12864/mmu:68197/mmu:595136/mmu:108097/mmu:12606/mmu:12859/mmu:67530/mmu:16367/mmu:17710/mmu:84682/mmu:12866/mmu:17991/mmu:17992/mmu:333182/mmu:12028/mmu:67680/mmu:66925/mmu:18707/mmu:20181/mmu:12857/mmu:226646/mmu:72900/…	54	12	ENSMUSG00000005373/ENSMUSG00000105395/ENSMUSG00000108691/ENSMUSG00000006542/ENSMUSG00000038205/ENSMUSG00000055980/ENSMUSG00000051811/ENSMUSG00000071369/ENSMUSG00000083832/ENSMUSG00000108573/ENSMUSG00000002416/ENSMUSG00000028648	42	ENSMUSG00000030785/ENSMUSG00000004864/ENSMUSG00000002379/ENSMUSG00000030341/ENSMUSG00000024248/ENSMUSG00000101249/ENSMUSG00000026895/ENSMUSG00000020538/ENSMUSG00000042406/ENSMUSG00000000817/ENSMUSG00000066553/ENSMUSG00000022354/ENSMUSG00000004446/ENSMUSG00000066491/ENSMUSG00000030647/ENSMUSG00000081824/ENSMUSG00000034957/ENSMUSG00000061518/ENSMUSG00000089838/ENSMUSG00000101111/ENSMUSG00000009876/…
mmu04020	Calcium signaling pathway	65/2482	282/10747	0.530966	0.785175	ENSMUSG00000009376/ENSMUSG00000024107/ENSMUSG00000030849/ENSMUSG00000049112/ENSMUSG00000040061/ENSMUSG00000030592/ENSMUSG00000030287/ENSMUSG00000052889/ENSMUSG00000048376/ENSMUSG00000034997/ENSMUSG00000034792/ENSMUSG00000053819/ENSMUSG00000051177/ENSMUSG00000028864/ENSMUSG00000022144/ENSMUSG00000086769/ENSMUSG00000029231/ENSMUSG00000059173/ENSMUSG00000009647/ENSMUSG00000049686/ENSMUSG00000036438/…	Met/Lhcgr/Fgfr2/Oxtr/Plcb2/Ryr1/Itpr2/Prkcb/F2r/Htr2a/Gna15/Camk2d/Plcb1/Hgf/Gdnf/Gm15587/Pdgfra/Pde1a/Mcu/Orai1/Calm2/Ret/Fgf17/Ednra/Orai2/Nfatc1/Cacna1h/Adra1b/Asph/Adrb2/Cysltr1/Plcg1/Cacna1e/Gm5560/Erbb2/Slc25a4/Cd38/Gm27206/Fgf7/Fgfr1/Ptger1/Pde1b/Phka1/Slc25a5/Egf/Camk2g/Gnaq/Pdgfb/Hrh1/P2rx7/Adcy4/Fgf2/Prkca/Gm30970/Vdac3/Adcy2/Mylk4/Grin3b/Gm16159/Hrh2/Adora2a/Vdac3-ps1/Calm1/Gm5881/Nos2	mmu:17295/mmu:16867/mmu:14183/mmu:18430/mmu:18796/mmu:20190/mmu:16439/mmu:18751/mmu:14062/mmu:15558/mmu:14676/mmu:108058/mmu:18795/mmu:15234/mmu:14573/mmu:18127/mmu:18595/mmu:18573/mmu:215999/mmu:109305/mmu:12315/mmu:19713/mmu:14171/mmu:13617/mmu:269717/mmu:18018/mmu:58226/mmu:11548/mmu:65973/mmu:11555/mmu:58861/mmu:18803/mmu:12290/mmu:11740/mmu:13866/mmu:11739/mmu:12494/mmu:18803/mmu:14178/mmu:1…	65	26	ENSMUSG00000024107/ENSMUSG00000049112/ENSMUSG00000040061/ENSMUSG00000030592/ENSMUSG00000030287/ENSMUSG00000086769/ENSMUSG00000009647/ENSMUSG00000022101/ENSMUSG00000024112/ENSMUSG00000045730/ENSMUSG00000016933/ENSMUSG00000004110/ENSMUSG00000098889/ENSMUSG00000019464/ENSMUSG00000034055/ENSMUSG00000028017/ENSMUSG00000021820/ENSMUSG00000024639/ENSMUSG00000000489/ENSMUSG00000022220/ENSMUSG00000050965/…	39	ENSMUSG00000009376/ENSMUSG00000030849/ENSMUSG00000052889/ENSMUSG00000048376/ENSMUSG00000034997/ENSMUSG00000034792/ENSMUSG00000053819/ENSMUSG00000051177/ENSMUSG00000028864/ENSMUSG00000022144/ENSMUSG00000029231/ENSMUSG00000059173/ENSMUSG00000049686/ENSMUSG00000036438/ENSMUSG00000030110/ENSMUSG00000031616/ENSMUSG00000039747/ENSMUSG00000033016/ENSMUSG00000050541/ENSMUSG00000028207/ENSMUSG00000052821/…
mmu00785	Lipoic acid metabolism	2482-06-01	25/10747	0.534486	0.785175	ENSMUSG00000031299/ENSMUSG00000103658/ENSMUSG00000034424/ENSMUSG00000032607/ENSMUSG00000117951/ENSMUSG00000025815	Pdha1/Gm37201/Gcsh/Amt/Gm50357/Dhtkd1	mmu:18597/mmu:68133/mmu:68133/mmu:434437/mmu:68133/mmu:209692	6	2	ENSMUSG00000032607/ENSMUSG00000025815	4	ENSMUSG00000031299/ENSMUSG00000103658/ENSMUSG00000034424/ENSMUSG00000117951
mmu05310	Asthma	2482-06-01	25/10747	0.534486	0.785175	ENSMUSG00000036322/ENSMUSG00000037649/ENSMUSG00000037548/ENSMUSG00000060586/ENSMUSG00000020676/ENSMUSG00000036117	H2-Ea/H2-DMa/H2-DMb2/H2-Eb1/Ccl11/Il5	mmu:100504404/mmu:14998/mmu:15000/mmu:14969/mmu:20292/mmu:16191	6	1	ENSMUSG00000036117	5	ENSMUSG00000036322/ENSMUSG00000037649/ENSMUSG00000037548/ENSMUSG00000060586/ENSMUSG00000020676
mmu03082	ATP-dependent chromatin remodeling	41/2482	178/10747	0.537318	0.785857	ENSMUSG00000062825/ENSMUSG00000037894/ENSMUSG00000078851/ENSMUSG00000113263/ENSMUSG00000071478/ENSMUSG00000040865/ENSMUSG00000059195/ENSMUSG00000116250/ENSMUSG00000104496/ENSMUSG00000021221/ENSMUSG00000024856/ENSMUSG00000026987/ENSMUSG00000028863/ENSMUSG00000029394/ENSMUSG00000036568/ENSMUSG00000003778/ENSMUSG00000029438/ENSMUSG00000043889/ENSMUSG00000109104/ENSMUSG00000034154/ENSMUSG00000082675/…	Actg1/H2az1/H2ac25/Gm4811/H2ac7/Ino80d/Gm12715/Gm34939/Gm5837/Dpf3/Cdk2ap2/Baz2b/Meaf6/Cdk2ap1/Bicral/Brd8/Bcl7a/Gm8399/Gm6108/Ino80/Gm6382/Mcrs1/Baz2a/Macroh2a2/Pole3/Rbbp4/Brd9/Rbbp7/Bcl7c/Ino80c/Ss18l1/Nfrkb/Bicra/Chrac1/Gm38948/Srcap/H2af-ps2/Gm8494/Gm7420/0610010K14Rik/Arid1a	mmu:11465/mmu:51788/mmu:319162/mmu:57376/mmu:319164/mmu:227195/mmu:11465/mmu:83797/mmu:56505/mmu:70127/mmu:52004/mmu:407823/mmu:70088/mmu:13445/mmu:210982/mmu:78656/mmu:77045/mmu:11465/mmu:51788/mmu:68142/mmu:245688/mmu:51812/mmu:116848/mmu:404634/mmu:59001/mmu:19646/mmu:105246/mmu:245688/mmu:12055/mmu:225280/mmu:269397/mmu:235134/mmu:243842/mmu:93696/mmu:243842/mmu:100043597/mmu:319176/mmu:57376…	41	23	ENSMUSG00000078851/ENSMUSG00000071478/ENSMUSG00000040865/ENSMUSG00000116250/ENSMUSG00000021221/ENSMUSG00000026987/ENSMUSG00000028863/ENSMUSG00000036568/ENSMUSG00000003778/ENSMUSG00000029438/ENSMUSG00000109104/ENSMUSG00000034154/ENSMUSG00000040054/ENSMUSG00000057649/ENSMUSG00000039086/ENSMUSG00000042185/ENSMUSG00000070808/ENSMUSG00000109984/ENSMUSG00000053877/ENSMUSG00000091383/ENSMUSG00000089975/…	18	ENSMUSG00000062825/ENSMUSG00000037894/ENSMUSG00000113263/ENSMUSG00000059195/ENSMUSG00000104496/ENSMUSG00000024856/ENSMUSG00000029394/ENSMUSG00000043889/ENSMUSG00000082675/ENSMUSG00000037570/ENSMUSG00000020086/ENSMUSG00000028394/ENSMUSG00000057236/ENSMUSG00000031353/ENSMUSG00000030814/ENSMUSG00000047989/ENSMUSG00000068391/ENSMUSG00000094090
mmu00740	Riboflavin metabolism	2482-03-01	12/10747	0.548279	0.798371	ENSMUSG00000044573/ENSMUSG00000037370/ENSMUSG00000040466	Acp1/Enpp1/Blvrb	mmu:11431/mmu:18605/mmu:233016	3	0		3	ENSMUSG00000044573/ENSMUSG00000037370/ENSMUSG00000040466
mmu00770	Pantothenate and CoA biosynthesis	2482-05-01	21/10747	0.553291	0.802151	ENSMUSG00000037440/ENSMUSG00000037370/ENSMUSG00000020010/ENSMUSG00000028636/ENSMUSG00000023044	Vnn1/Enpp1/Vnn3/Ppcs/Csad	mmu:22361/mmu:18605/mmu:26464/mmu:106564/mmu:246277	5	3	ENSMUSG00000037440/ENSMUSG00000020010/ENSMUSG00000023044	2	ENSMUSG00000037370/ENSMUSG00000028636
mmu03460	Fanconi anemia pathway	14/2482	61/10747	0.56052	0.809099	ENSMUSG00000000751/ENSMUSG00000073436/ENSMUSG00000075359/ENSMUSG00000003549/ENSMUSG00000024170/ENSMUSG00000028884/ENSMUSG00000113903/ENSMUSG00000012483/ENSMUSG00000032409/ENSMUSG00000035367/ENSMUSG00000021668/ENSMUSG00000021461/ENSMUSG00000022779/ENSMUSG00000041147	Rpa1/Eme2/Gm20775/Ercc1/Telo2/Rpa2/Gm5655/Rpa3/Atr/Rmi1/Polk/Fancc/Top3b/Brca2	mmu:68275/mmu:193838/mmu:74386/mmu:13870/mmu:71718/mmu:19891/mmu:230484/mmu:68240/mmu:245000/mmu:74386/mmu:27015/mmu:14088/mmu:21976/mmu:12190	14	8	ENSMUSG00000073436/ENSMUSG00000024170/ENSMUSG00000113903/ENSMUSG00000032409/ENSMUSG00000035367/ENSMUSG00000021668/ENSMUSG00000022779/ENSMUSG00000041147	6	ENSMUSG00000000751/ENSMUSG00000075359/ENSMUSG00000003549/ENSMUSG00000028884/ENSMUSG00000012483/ENSMUSG00000021461
mmu04662	B cell receptor signaling pathway	21/2482	92/10747	0.565172	0.812282	ENSMUSG00000026616/ENSMUSG00000025017/ENSMUSG00000052889/ENSMUSG00000033220/ENSMUSG00000025491/ENSMUSG00000023947/ENSMUSG00000081121/ENSMUSG00000033016/ENSMUSG00000061132/ENSMUSG00000030577/ENSMUSG00000035027/ENSMUSG00000030595/ENSMUSG00000040592/ENSMUSG00000026656/ENSMUSG00000071042/ENSMUSG00000004936/ENSMUSG00000039936/ENSMUSG00000031264/ENSMUSG00000001847/ENSMUSG00000025499/ENSMUSG00000084347	Cr2/Pik3ap1/Prkcb/Rac2/Ifitm1/Nfkbie/Gm12791/Nfatc1/Blnk/Cd22/Map2k2/Nfkbib/Cd79b/Fcgr2b/Rasgrp3/Map2k1/Pik3cd/Btk/Rac1/Hras/Akt2-ps	mmu:12902/mmu:83490/mmu:18751/mmu:19354/mmu:68713/mmu:18037/mmu:14784/mmu:18018/mmu:17060/mmu:12483/mmu:26396/mmu:18036/mmu:15985/mmu:14130/mmu:240168/mmu:26395/mmu:18707/mmu:12229/mmu:19353/mmu:15461/mmu:11652	21	3	ENSMUSG00000026616/ENSMUSG00000025017/ENSMUSG00000071042	18	ENSMUSG00000052889/ENSMUSG00000033220/ENSMUSG00000025491/ENSMUSG00000023947/ENSMUSG00000081121/ENSMUSG00000033016/ENSMUSG00000061132/ENSMUSG00000030577/ENSMUSG00000035027/ENSMUSG00000030595/ENSMUSG00000040592/ENSMUSG00000026656/ENSMUSG00000004936/ENSMUSG00000039936/ENSMUSG00000031264/ENSMUSG00000001847/ENSMUSG00000025499/ENSMUSG00000084347
mmu00600	Sphingolipid metabolism	13/2482	57/10747	0.572105	0.818702	ENSMUSG00000017929/ENSMUSG00000024887/ENSMUSG00000021665/ENSMUSG00000045594/ENSMUSG00000052151/ENSMUSG00000035891/ENSMUSG00000031591/ENSMUSG00000079434/ENSMUSG00000038007/ENSMUSG00000028048/ENSMUSG00000031266/ENSMUSG00000032908/ENSMUSG00000090559	B4galt5/Asah2/Hexb/Glb1/Plpp2/Cerk/Asah1/Neu2/Acer2/Gba/Gla/Sgpp2/Gm17137	mmu:56336/mmu:54447/mmu:15212/mmu:12091/mmu:50784/mmu:223753/mmu:11886/mmu:23956/mmu:230379/mmu:14466/mmu:11605/mmu:433323/mmu:76893	13	3	ENSMUSG00000024887/ENSMUSG00000032908/ENSMUSG00000090559	10	ENSMUSG00000017929/ENSMUSG00000021665/ENSMUSG00000045594/ENSMUSG00000052151/ENSMUSG00000035891/ENSMUSG00000031591/ENSMUSG00000079434/ENSMUSG00000038007/ENSMUSG00000028048/ENSMUSG00000031266
mmu03060	Protein export	2482-10-01	44/10747	0.581585	0.828697	ENSMUSG00000053317/ENSMUSG00000025816/ENSMUSG00000030082/ENSMUSG00000021917/ENSMUSG00000052456/ENSMUSG00000073079/ENSMUSG00000035227/ENSMUSG00000025724/ENSMUSG00000027706/ENSMUSG00000032042	Sec61b/Sec61a2/Sec61a1/Spcs1/Get3/Srp54a/Spcs2/Sec11a/Sec62/Srpr	mmu:66212/mmu:57743/mmu:53421/mmu:69019/mmu:56495/mmu:665155/mmu:66624/mmu:56529/mmu:69276/mmu:67398	10	2	ENSMUSG00000025816/ENSMUSG00000027706	8	ENSMUSG00000053317/ENSMUSG00000030082/ENSMUSG00000021917/ENSMUSG00000052456/ENSMUSG00000073079/ENSMUSG00000035227/ENSMUSG00000025724/ENSMUSG00000032042
mmu00010	Glycolysis / Gluconeogenesis	27/2482	120/10747	0.597262	0.846388	ENSMUSG00000101133/ENSMUSG00000097320/ENSMUSG00000055301/ENSMUSG00000064193/ENSMUSG00000061099/ENSMUSG00000063524/ENSMUSG00000105093/ENSMUSG00000031299/ENSMUSG00000062070/ENSMUSG00000024896/ENSMUSG00000024885/ENSMUSG00000032294/ENSMUSG00000106755/ENSMUSG00000023456/ENSMUSG00000118106/ENSMUSG00000037012/ENSMUSG00000104913/ENSMUSG00000027452/ENSMUSG00000038871/ENSMUSG00000115505/ENSMUSG00000027605/…	Gm29050/Tmem147os/Adh7/Gm4735/Gapdhs/Eno1/Gm17815/Pdha1/Pgk1/Minpp1/Aldh3b1/Pkm/Tpi-rs11/Tpi1/Gm54639/Hk1/Gm6560/Acss1/Bpgm/Gm9247/Acss2/Pfkl/Hkdc1/Ldha-ps2/Adpgk/G6pc2/Pgm1	mmu:106557/mmu:14447/mmu:11529/mmu:13806/mmu:14447/mmu:13806/mmu:16828/mmu:18597/mmu:18655/mmu:17330/mmu:67689/mmu:18746/mmu:21991/mmu:21991/mmu:17330/mmu:15275/mmu:18746/mmu:68738/mmu:12183/mmu:16828/mmu:60525/mmu:18641/mmu:216019/mmu:16828/mmu:72141/mmu:14378/mmu:72157	27	8	ENSMUSG00000101133/ENSMUSG00000097320/ENSMUSG00000061099/ENSMUSG00000105093/ENSMUSG00000024885/ENSMUSG00000027452/ENSMUSG00000027605/ENSMUSG00000025236	19	ENSMUSG00000055301/ENSMUSG00000064193/ENSMUSG00000063524/ENSMUSG00000031299/ENSMUSG00000062070/ENSMUSG00000024896/ENSMUSG00000032294/ENSMUSG00000106755/ENSMUSG00000023456/ENSMUSG00000118106/ENSMUSG00000037012/ENSMUSG00000104913/ENSMUSG00000038871/ENSMUSG00000115505/ENSMUSG00000020277/ENSMUSG00000020080/ENSMUSG00000083836/ENSMUSG00000005232/ENSMUSG00000025791
mmu04152	AMPK signaling pathway	34/2482	151/10747	0.5991	0.846388	ENSMUSG00000005533/ENSMUSG00000025202/ENSMUSG00000003123/ENSMUSG00000041301/ENSMUSG00000026773/ENSMUSG00000026409/ENSMUSG00000029174/ENSMUSG00000031490/ENSMUSG00000028991/ENSMUSG00000024500/ENSMUSG00000028466/ENSMUSG00000020538/ENSMUSG00000044167/ENSMUSG00000006542/ENSMUSG00000017843/ENSMUSG00000038205/ENSMUSG00000113491/ENSMUSG00000027230/ENSMUSG00000038648/ENSMUSG00000037071/ENSMUSG00000055980/…	Igf1r/Scd3/Lipe/Cftr/Pfkfb3/Pfkfb2/Tbc1d1/Eif4ebp1/Mtor/Ppp2r2b/Creb3/Srebf1/Foxo1/Prkag3/Ppp2r5c/Prkab2/Gm19221/Creb3l1/Creb3l2/Scd1/Irs1/Ppp2r1a/Rab8a/Gm15774/Ppp2ca/Pfkl/Pik3cd/Camkk2/Creb3l3/G6pc2/Eef2/Eef2k/Gm11400/Akt2-ps	mmu:16001/mmu:30049/mmu:16890/mmu:12638/mmu:170768/mmu:18640/mmu:57915/mmu:13685/mmu:56717/mmu:72930/mmu:12913/mmu:20787/mmu:56458/mmu:241113/mmu:26931/mmu:108097/mmu:71978/mmu:26427/mmu:208647/mmu:20249/mmu:16367/mmu:51792/mmu:17274/mmu:13631/mmu:19052/mmu:18641/mmu:18707/mmu:207565/mmu:208677/mmu:14378/mmu:13629/mmu:13631/mmu:13629/mmu:11652	34	17	ENSMUSG00000005533/ENSMUSG00000025202/ENSMUSG00000003123/ENSMUSG00000026773/ENSMUSG00000026409/ENSMUSG00000028991/ENSMUSG00000044167/ENSMUSG00000006542/ENSMUSG00000038205/ENSMUSG00000113491/ENSMUSG00000038648/ENSMUSG00000055980/ENSMUSG00000085118/ENSMUSG00000029471/ENSMUSG00000035041/ENSMUSG00000035064/ENSMUSG00000081208	17	ENSMUSG00000041301/ENSMUSG00000029174/ENSMUSG00000031490/ENSMUSG00000024500/ENSMUSG00000028466/ENSMUSG00000020538/ENSMUSG00000017843/ENSMUSG00000027230/ENSMUSG00000037071/ENSMUSG00000007564/ENSMUSG00000003037/ENSMUSG00000020349/ENSMUSG00000020277/ENSMUSG00000039936/ENSMUSG00000005232/ENSMUSG00000034994/ENSMUSG00000084347
mmu00240	Pyrimidine metabolism	17/2482	76/10747	0.604326	0.850153	ENSMUSG00000031562/ENSMUSG00000024177/ENSMUSG00000041608/ENSMUSG00000025747/ENSMUSG00000111875/ENSMUSG00000037370/ENSMUSG00000089917/ENSMUSG00000110545/ENSMUSG00000107066/ENSMUSG00000020407/ENSMUSG00000035824/ENSMUSG00000037601/ENSMUSG00000027203/ENSMUSG00000042462/ENSMUSG00000029366/ENSMUSG00000028719/ENSMUSG00000022814	Dctd/Nme4/Entpd3/Tyms/Gm5425/Enpp1/Uckl1/Gm7730/Gm4482/Upp1/Tk2/Nme1/Dut/Dctpp1/Dck/Cmpk1/Umps	mmu:320685/mmu:56520/mmu:215446/mmu:22171/mmu:18103/mmu:18605/mmu:68556/mmu:18103/mmu:22245/mmu:22271/mmu:57813/mmu:18102/mmu:110074/mmu:66422/mmu:13178/mmu:66588/mmu:22247	17	4	ENSMUSG00000031562/ENSMUSG00000089917/ENSMUSG00000035824/ENSMUSG00000022814	13	ENSMUSG00000024177/ENSMUSG00000041608/ENSMUSG00000025747/ENSMUSG00000111875/ENSMUSG00000037370/ENSMUSG00000110545/ENSMUSG00000107066/ENSMUSG00000020407/ENSMUSG00000037601/ENSMUSG00000027203/ENSMUSG00000042462/ENSMUSG00000029366/ENSMUSG00000028719
mmu00533	Glycosaminoglycan biosynthesis - keratan sulfate	2482-03-01	13/10747	0.60715	0.850523	ENSMUSG00000027221/ENSMUSG00000028541/ENSMUSG00000028413	Chst1/B4galt2/B4galt1	mmu:76969/mmu:53418/mmu:14595	3	1	ENSMUSG00000027221	2	ENSMUSG00000028541/ENSMUSG00000028413
mmu03015	mRNA surveillance pathway	37/2482	165/10747	0.611814	0.853455	ENSMUSG00000096403/ENSMUSG00000071723/ENSMUSG00000090919/ENSMUSG00000040840/ENSMUSG00000120655/ENSMUSG00000080768/ENSMUSG00000022194/ENSMUSG00000098269/ENSMUSG00000028609/ENSMUSG00000024500/ENSMUSG00000011257/ENSMUSG00000022185/ENSMUSG00000040385/ENSMUSG00000017843/ENSMUSG00000112654/ENSMUSG00000020994/ENSMUSG00000113491/ENSMUSG00000081593/ENSMUSG00000030795/ENSMUSG00000030655/ENSMUSG00000007564/…	Rnps1-ps/Gspt2/Pabpc4l/4930579G18Rik/Gm57113/Gm12219/Pabpn1/Mir8094/Magoh/Ppp2r2b/Pabpc4/Acin1/Ppp1ca/Ppp2r5c/4930455C13Rik/Pnn/Gm19221/Gm11841/Fus/Smg1/Ppp2r1a/Ppp2ca/Gm5466/Upf3b/Gm7488/Nxf1/Nxt1/Cpsf4/Papola/Cstf3/Pym1/Smg7/Sap18b/Nudt21/Tardbp/Cpsf6/Nxt2	mmu:19826/mmu:14853/mmu:241989/mmu:56215/mmu:230721/mmu:100041953/mmu:54196/mmu:53817/mmu:17149/mmu:72930/mmu:230721/mmu:56215/mmu:19045/mmu:26931/mmu:56422/mmu:18949/mmu:71978/mmu:230721/mmu:233908/mmu:233789/mmu:51792/mmu:19052/mmu:230721/mmu:68134/mmu:68219/mmu:53319/mmu:56488/mmu:54188/mmu:18789/mmu:228410/mmu:78428/mmu:226517/mmu:100041953/mmu:68219/mmu:230908/mmu:432508/mmu:237082	37	22	ENSMUSG00000090919/ENSMUSG00000040840/ENSMUSG00000120655/ENSMUSG00000080768/ENSMUSG00000022194/ENSMUSG00000098269/ENSMUSG00000011257/ENSMUSG00000022185/ENSMUSG00000112654/ENSMUSG00000020994/ENSMUSG00000113491/ENSMUSG00000081593/ENSMUSG00000030795/ENSMUSG00000030655/ENSMUSG00000083397/ENSMUSG00000036572/ENSMUSG00000010097/ENSMUSG00000021111/ENSMUSG00000027176/ENSMUSG00000042772/ENSMUSG00000041459/…	15	ENSMUSG00000096403/ENSMUSG00000071723/ENSMUSG00000028609/ENSMUSG00000024500/ENSMUSG00000040385/ENSMUSG00000017843/ENSMUSG00000007564/ENSMUSG00000020349/ENSMUSG00000039617/ENSMUSG00000036992/ENSMUSG00000029625/ENSMUSG00000064030/ENSMUSG00000061104/ENSMUSG00000031754/ENSMUSG00000042271
mmu00592	alpha-Linolenic acid metabolism	2482-06-01	27/10747	0.61701	0.853531	ENSMUSG00000098488/ENSMUSG00000041202/ENSMUSG00000029098/ENSMUSG00000056220/ENSMUSG00000041193/ENSMUSG00000058908	Pla2g4b/Pla2g2d/Acox3/Pla2g4a/Pla2g5/Pla2g2a	mmu:211429/mmu:18782/mmu:80911/mmu:18783/mmu:18784/mmu:18780	6	3	ENSMUSG00000098488/ENSMUSG00000029098/ENSMUSG00000041193	3	ENSMUSG00000041202/ENSMUSG00000056220/ENSMUSG00000058908
mmu04977	Vitamin digestion and absorption	2482-06-01	27/10747	0.61701	0.853531	ENSMUSG00000027463/ENSMUSG00000023088/ENSMUSG00000111282/ENSMUSG00000021900/ENSMUSG00000001436/ENSMUSG00000001773	Slc52a3/Abcc1/Gm47528/Btd/Slc19a1/Folh1	mmu:69698/mmu:17250/mmu:11808/mmu:26363/mmu:20509/mmu:53320	6	1	ENSMUSG00000111282	5	ENSMUSG00000027463/ENSMUSG00000023088/ENSMUSG00000021900/ENSMUSG00000001436/ENSMUSG00000001773
mmu05033	Nicotine addiction	2482-09-01	41/10747	0.629083	0.864659	ENSMUSG00000031343/ENSMUSG00000033676/ENSMUSG00000033981/ENSMUSG00000020524/ENSMUSG00000023267/ENSMUSG00000029211/ENSMUSG00000020159/ENSMUSG00000007653/ENSMUSG00000035745	Gabra3/Gabrb3/Gria2/Gria1/Gabrr2/Gabra4/Gabrp/Gabrb2/Grin3b	mmu:14396/mmu:14402/mmu:14800/mmu:14799/mmu:14409/mmu:14397/mmu:216643/mmu:14401/mmu:170483	9	3	ENSMUSG00000033981/ENSMUSG00000023267/ENSMUSG00000035745	6	ENSMUSG00000031343/ENSMUSG00000033676/ENSMUSG00000020524/ENSMUSG00000029211/ENSMUSG00000020159/ENSMUSG00000007653
mmu00500	Starch and sucrose metabolism	2482-07-01	32/10747	0.632956	0.864659	ENSMUSG00000021069/ENSMUSG00000068587/ENSMUSG00000037012/ENSMUSG00000037370/ENSMUSG00000020080/ENSMUSG00000005232/ENSMUSG00000025791	Pygl/Mgam/Hk1/Enpp1/Hkdc1/G6pc2/Pgm1	mmu:110095/mmu:232714/mmu:15275/mmu:18605/mmu:216019/mmu:14378/mmu:72157	7	0		7	ENSMUSG00000021069/ENSMUSG00000068587/ENSMUSG00000037012/ENSMUSG00000037370/ENSMUSG00000020080/ENSMUSG00000005232/ENSMUSG00000025791
mmu05034	Alcoholism	55/2482	246/10747	0.633974	0.864659	ENSMUSG00000025094/ENSMUSG00000037894/ENSMUSG00000078851/ENSMUSG00000004698/ENSMUSG00000068854/ENSMUSG00000099583/ENSMUSG00000036330/ENSMUSG00000071478/ENSMUSG00000001127/ENSMUSG00000069303/ENSMUSG00000064288/ENSMUSG00000020182/ENSMUSG00000081121/ENSMUSG00000032562/ENSMUSG00000036438/ENSMUSG00000020785/ENSMUSG00000028466/ENSMUSG00000015461/ENSMUSG00000042406/ENSMUSG00000042626/ENSMUSG00000081176/…	Slc18a2/H2az1/H2ac25/Hdac9/H2bc21/H3c4/Slc18a1/H2ac7/Araf/H2bc24/H4c12/Ddc/Gm12791/Gnai2/Calm2/Camkk1/Creb3/Atf6b/Atf4/Shc1/H3f3a-ps2/Ppp1ca/Gm6108/H4c8/Hat1/Slc29a2/H2bc14/H2bc6/Macroh2a2/Gng11/Creb3l1/Creb3l2/Gm6749/Gm47650/H4c9/Map2k1/Gm17080/H3f3a/Hdac10/Gng2/Gm3150/H4c3/Camkk2/H4c11/Slc29a1/Creb3l3/Grin3b/Braf/H2bc8/H2af-ps2/Gnai3/Adora2a/Gnb1/Hras/Calm1	mmu:214084/mmu:51788/mmu:319162/mmu:15184/mmu:319190/mmu:319148/mmu:110877/mmu:319164/mmu:11836/mmu:319180/mmu:100041230/mmu:13195/mmu:14784/mmu:14678/mmu:12315/mmu:55984/mmu:12913/mmu:12915/mmu:11911/mmu:20416/mmu:15081/mmu:19045/mmu:51788/mmu:100041230/mmu:107435/mmu:13340/mmu:319186/mmu:319189/mmu:404634/mmu:66066/mmu:26427/mmu:208647/mmu:105242736/mmu:625328/mmu:100041230/mmu:26395/mmu:63959/…	55	28	ENSMUSG00000025094/ENSMUSG00000078851/ENSMUSG00000068854/ENSMUSG00000099583/ENSMUSG00000036330/ENSMUSG00000071478/ENSMUSG00000001127/ENSMUSG00000069303/ENSMUSG00000064288/ENSMUSG00000109104/ENSMUSG00000060981/ENSMUSG00000024891/ENSMUSG00000114279/ENSMUSG00000047246/ENSMUSG00000038648/ENSMUSG00000113125/ENSMUSG00000060639/ENSMUSG00000067389/ENSMUSG00000062906/ENSMUSG00000060678/ENSMUSG00000029471/…	27	ENSMUSG00000037894/ENSMUSG00000004698/ENSMUSG00000020182/ENSMUSG00000081121/ENSMUSG00000032562/ENSMUSG00000036438/ENSMUSG00000020785/ENSMUSG00000028466/ENSMUSG00000015461/ENSMUSG00000042406/ENSMUSG00000042626/ENSMUSG00000081176/ENSMUSG00000040385/ENSMUSG00000027018/ENSMUSG00000020086/ENSMUSG00000032766/ENSMUSG00000027230/ENSMUSG00000107751/ENSMUSG00000004936/ENSMUSG00000060743/ENSMUSG00000043004/…
mmu04260	Cardiac muscle contraction	29/2482	131/10747	0.636724	0.864659	ENSMUSG00000031799/ENSMUSG00000030785/ENSMUSG00000024248/ENSMUSG00000101249/ENSMUSG00000099397/ENSMUSG00000020882/ENSMUSG00000028207/ENSMUSG00000066553/ENSMUSG00000035458/ENSMUSG00000066491/ENSMUSG00000061518/ENSMUSG00000089838/ENSMUSG00000020722/ENSMUSG00000101111/ENSMUSG00000009876/ENSMUSG00000032330/ENSMUSG00000051811/ENSMUSG00000031818/ENSMUSG00000058126/ENSMUSG00000115637/ENSMUSG00000031231/…	Tpm4/Cox6a2/Cox7a2l/Gm29216/Gm7809/Cacnb1/Asph/Gm6969/Tnni3/Cox6c2/Cox5b/Gm2962/Cacng1/Gm28437/Cox4i2/Cox7a2/Cox6b2/Cox4i1/Tpm3-rs7/Gm30970/Cox7b/Cox5a/Gm13771/Cacna2d3/Uqcrq/Tpm3/Atp1b1/Actc1/Cacng7	mmu:326618/mmu:12862/mmu:20463/mmu:17708/mmu:326618/mmu:12295/mmu:65973/mmu:20463/mmu:21954/mmu:12864/mmu:12859/mmu:67530/mmu:12299/mmu:17710/mmu:84682/mmu:12866/mmu:333182/mmu:12857/mmu:326618/mmu:11938/mmu:66142/mmu:12858/mmu:66142/mmu:12294/mmu:22272/mmu:326618/mmu:11931/mmu:11464/mmu:81904	29	5	ENSMUSG00000020882/ENSMUSG00000035458/ENSMUSG00000051811/ENSMUSG00000058126/ENSMUSG00000083832	24	ENSMUSG00000031799/ENSMUSG00000030785/ENSMUSG00000024248/ENSMUSG00000101249/ENSMUSG00000099397/ENSMUSG00000028207/ENSMUSG00000066553/ENSMUSG00000066491/ENSMUSG00000061518/ENSMUSG00000089838/ENSMUSG00000020722/ENSMUSG00000101111/ENSMUSG00000009876/ENSMUSG00000032330/ENSMUSG00000031818/ENSMUSG00000115637/ENSMUSG00000031231/ENSMUSG00000000088/ENSMUSG00000021991/ENSMUSG00000044894/ENSMUSG00000027940/…
mmu04936	Alcoholic liver disease	33/2482	149/10747	0.640247	0.864659	ENSMUSG00000073418/ENSMUSG00000016024/ENSMUSG00000025202/ENSMUSG00000027412/ENSMUSG00000055301/ENSMUSG00000036905/ENSMUSG00000030281/ENSMUSG00000004864/ENSMUSG00000036896/ENSMUSG00000036887/ENSMUSG00000029098/ENSMUSG00000003184/ENSMUSG00000049130/ENSMUSG00000032508/ENSMUSG00000024164/ENSMUSG00000030341/ENSMUSG00000000782/ENSMUSG00000020538/ENSMUSG00000044167/ENSMUSG00000000817/ENSMUSG00000006542/…	C4b/Lbp/Scd3/Lpin3/Adh7/C1qb/Il17rc/Mapk13/C1qc/C1qa/Acox3/Irf3/C5ar1/Myd88/C3/Tnfrsf1a/Tcf7/Srebf1/Foxo1/Fasl/Prkag3/C3ar1/Prkab2/Tlr4/Tradd/Scd1/Map3k5/Camkk2/Tirap/Gm6439/Mapk14/Akt2-ps/Ripk1	mmu:12268/mmu:16803/mmu:30049/mmu:64899/mmu:11529/mmu:12260/mmu:171095/mmu:26415/mmu:12262/mmu:12259/mmu:80911/mmu:54131/mmu:12273/mmu:17874/mmu:12266/mmu:21937/mmu:21414/mmu:20787/mmu:56458/mmu:14103/mmu:241113/mmu:12267/mmu:108097/mmu:21898/mmu:71609/mmu:20249/mmu:26408/mmu:207565/mmu:117149/mmu:20462/mmu:26416/mmu:11652/mmu:19766	33	9	ENSMUSG00000025202/ENSMUSG00000027412/ENSMUSG00000029098/ENSMUSG00000003184/ENSMUSG00000044167/ENSMUSG00000006542/ENSMUSG00000038205/ENSMUSG00000071369/ENSMUSG00000029471	24	ENSMUSG00000073418/ENSMUSG00000016024/ENSMUSG00000055301/ENSMUSG00000036905/ENSMUSG00000030281/ENSMUSG00000004864/ENSMUSG00000036896/ENSMUSG00000036887/ENSMUSG00000049130/ENSMUSG00000032508/ENSMUSG00000024164/ENSMUSG00000030341/ENSMUSG00000000782/ENSMUSG00000020538/ENSMUSG00000000817/ENSMUSG00000040552/ENSMUSG00000039005/ENSMUSG00000031887/ENSMUSG00000037071/ENSMUSG00000032041/ENSMUSG00000105779/…
mmu04978	Mineral absorption	2482-12-01	55/10747	0.640681	0.864659	ENSMUSG00000063354/ENSMUSG00000015652/ENSMUSG00000029188/ENSMUSG00000055833/ENSMUSG00000022843/ENSMUSG00000036123/ENSMUSG00000015653/ENSMUSG00000024661/ENSMUSG00000006567/ENSMUSG00000022479/ENSMUSG00000042268/ENSMUSG00000026576	Slc39a4/Steap1/Slc34a2/1700034H15Rik/Clcn2/Slc9a3/Steap2/Fth1/Atp7b/Vdr/Slc26a9/Atp1b1	mmu:72027/mmu:70358/mmu:20531/mmu:22782/mmu:12724/mmu:105243/mmu:74051/mmu:14319/mmu:11979/mmu:22337/mmu:320718/mmu:11931	12	3	ENSMUSG00000055833/ENSMUSG00000022843/ENSMUSG00000036123	9	ENSMUSG00000063354/ENSMUSG00000015652/ENSMUSG00000029188/ENSMUSG00000015653/ENSMUSG00000024661/ENSMUSG00000006567/ENSMUSG00000022479/ENSMUSG00000042268/ENSMUSG00000026576
mmu00512	Mucin type O-glycan biosynthesis	2482-08-01	37/10747	0.647123	0.866309	ENSMUSG00000017929/ENSMUSG00000021130/ENSMUSG00000079442/ENSMUSG00000039774/ENSMUSG00000031803/ENSMUSG00000000420/ENSMUSG00000042460/ENSMUSG00000060988	B4galt5/Galnt16/St6galnac4/Galnt12/B3gnt3/Galnt1/C1galt1/Galnt13	mmu:56336/mmu:108760/mmu:20448/mmu:230145/mmu:72297/mmu:14423/mmu:94192/mmu:271786	8	2	ENSMUSG00000042460/ENSMUSG00000060988	6	ENSMUSG00000017929/ENSMUSG00000021130/ENSMUSG00000079442/ENSMUSG00000039774/ENSMUSG00000031803/ENSMUSG00000000420
mmu00790	Folate biosynthesis	2482-08-01	37/10747	0.647123	0.866309	ENSMUSG00000028766/ENSMUSG00000052131/ENSMUSG00000061758/ENSMUSG00000032067/ENSMUSG00000073987/ENSMUSG00000029762/ENSMUSG00000033735/ENSMUSG00000121376	Alpl/Akr1b7/Akr1b10/Pts/Ggh/Akr1b8/Spr/ENSMUSG00000121376	mmu:11647/mmu:11997/mmu:67861/mmu:19286/mmu:14590/mmu:14187/mmu:20751/mmu:20751	8	2	ENSMUSG00000032067/ENSMUSG00000121376	6	ENSMUSG00000028766/ENSMUSG00000052131/ENSMUSG00000061758/ENSMUSG00000073987/ENSMUSG00000029762/ENSMUSG00000033735
mmu04657	IL-17 signaling pathway	23/2482	105/10747	0.651562	0.868749	ENSMUSG00000032487/ENSMUSG00000043613/ENSMUSG00000083899/ENSMUSG00000082896/ENSMUSG00000035352/ENSMUSG00000034855/ENSMUSG00000030281/ENSMUSG00000004864/ENSMUSG00000035373/ENSMUSG00000086193/ENSMUSG00000022867/ENSMUSG00000018379/ENSMUSG00000020676/ENSMUSG00000024558/ENSMUSG00000020048/ENSMUSG00000031887/ENSMUSG00000036117/ENSMUSG00000071076/ENSMUSG00000055170/ENSMUSG00000106499/ENSMUSG00000053436/…	Ptgs2/Mmp3/Gm12346/Gm5844/Ccl12/Cxcl10/Il17rc/Mapk13/Ccl7/Gm11508/Usp25/Srsf1/Ccl11/Mapk4/Hsp90b1/Tradd/Il5/Jund/Ifng/Gm9403/Mapk14/Il17re/Il25	mmu:19225/mmu:17392/mmu:15519/mmu:15519/mmu:20293/mmu:15945/mmu:171095/mmu:26415/mmu:20306/mmu:110809/mmu:30940/mmu:110809/mmu:20292/mmu:225724/mmu:22027/mmu:71609/mmu:16191/mmu:16478/mmu:15978/mmu:15516/mmu:26416/mmu:57890/mmu:140806	23	5	ENSMUSG00000086193/ENSMUSG00000018379/ENSMUSG00000024558/ENSMUSG00000036117/ENSMUSG00000106499	18	ENSMUSG00000032487/ENSMUSG00000043613/ENSMUSG00000083899/ENSMUSG00000082896/ENSMUSG00000035352/ENSMUSG00000034855/ENSMUSG00000030281/ENSMUSG00000004864/ENSMUSG00000035373/ENSMUSG00000022867/ENSMUSG00000020676/ENSMUSG00000020048/ENSMUSG00000031887/ENSMUSG00000071076/ENSMUSG00000055170/ENSMUSG00000053436/ENSMUSG00000043088/ENSMUSG00000040770
mmu03430	Mismatch repair	2482-06-01	28/10747	0.654999	0.869839	ENSMUSG00000000751/ENSMUSG00000028884/ENSMUSG00000029363/ENSMUSG00000012483/ENSMUSG00000022881/ENSMUSG00000024854	Rpa1/Rpa2/Rfc5/Rpa3/Rfc4/Pold4	mmu:68275/mmu:19891/mmu:72151/mmu:68240/mmu:106344/mmu:69745	6	0		6	ENSMUSG00000000751/ENSMUSG00000028884/ENSMUSG00000029363/ENSMUSG00000012483/ENSMUSG00000022881/ENSMUSG00000024854
mmu00350	Tyrosine metabolism	2482-10-01	47/10747	0.671639	0.886695	ENSMUSG00000055301/ENSMUSG00000020182/ENSMUSG00000024885/ENSMUSG00000078651/ENSMUSG00000033307/ENSMUSG00000082826/ENSMUSG00000038242/ENSMUSG00000075591/ENSMUSG00000031672/ENSMUSG00000000326	Adh7/Ddc/Aldh3b1/Aoc2/Mif/Mif-ps3/Aox4/Gm10874/Got2/Comt	mmu:11529/mmu:13195/mmu:67689/mmu:237940/mmu:17319/mmu:17319/mmu:71872/mmu:14719/mmu:14719/mmu:12846	10	3	ENSMUSG00000024885/ENSMUSG00000078651/ENSMUSG00000075591	7	ENSMUSG00000055301/ENSMUSG00000020182/ENSMUSG00000033307/ENSMUSG00000082826/ENSMUSG00000038242/ENSMUSG00000031672/ENSMUSG00000000326
mmu00830	Retinol metabolism	17/2482	79/10747	0.673033	0.886695	ENSMUSG00000056666/ENSMUSG00000063929/ENSMUSG00000108368/ENSMUSG00000024747/ENSMUSG00000021123/ENSMUSG00000089789/ENSMUSG00000090124/ENSMUSG00000055301/ENSMUSG00000069456/ENSMUSG00000063415/ENSMUSG00000056148/ENSMUSG00000031845/ENSMUSG00000081488/ENSMUSG00000038242/ENSMUSG00000025197/ENSMUSG00000013584/ENSMUSG00000015134	Retsat/Cyp4a32/Gm45053/Aldh1a7/Rdh12/Rdh1/Ugt1a7c/Adh7/Rdh16/Cyp26b1/Rdh9/Bco1/Gm15368/Aox4/Cyp2c23/Aldh1a2/Aldh1a3	mmu:67442/mmu:100040843/mmu:67442/mmu:26358/mmu:77974/mmu:107605/mmu:94284/mmu:11529/mmu:103142/mmu:232174/mmu:103142/mmu:63857/mmu:22236/mmu:71872/mmu:226143/mmu:19378/mmu:56847	17	7	ENSMUSG00000063929/ENSMUSG00000108368/ENSMUSG00000089789/ENSMUSG00000069456/ENSMUSG00000056148/ENSMUSG00000081488/ENSMUSG00000025197	10	ENSMUSG00000056666/ENSMUSG00000024747/ENSMUSG00000021123/ENSMUSG00000090124/ENSMUSG00000055301/ENSMUSG00000063415/ENSMUSG00000031845/ENSMUSG00000038242/ENSMUSG00000013584/ENSMUSG00000015134
mmu00030	Pentose phosphate pathway	2482-08-01	38/10747	0.678751	0.890694	ENSMUSG00000030225/ENSMUSG00000029136/ENSMUSG00000031432/ENSMUSG00000028961/ENSMUSG00000028980/ENSMUSG00000020277/ENSMUSG00000025791/ENSMUSG00000020258	Dera/Rbks/Prps1/Pgd/H6pd/Pfkl/Pgm1/Glyctk	mmu:232449/mmu:71336/mmu:19139/mmu:110208/mmu:100198/mmu:18641/mmu:72157/mmu:235582	8	2	ENSMUSG00000029136/ENSMUSG00000020258	6	ENSMUSG00000030225/ENSMUSG00000031432/ENSMUSG00000028961/ENSMUSG00000028980/ENSMUSG00000020277/ENSMUSG00000025791
mmu01230	Biosynthesis of amino acids	28/2482	130/10747	0.696621	0.906473	ENSMUSG00000024640/ENSMUSG00000053398/ENSMUSG00000053907/ENSMUSG00000022546/ENSMUSG00000064193/ENSMUSG00000063524/ENSMUSG00000029752/ENSMUSG00000062070/ENSMUSG00000032294/ENSMUSG00000106755/ENSMUSG00000048217/ENSMUSG00000023456/ENSMUSG00000031173/ENSMUSG00000104913/ENSMUSG00000020534/ENSMUSG00000102399/ENSMUSG00000031432/ENSMUSG00000046687/ENSMUSG00000082100/ENSMUSG00000075591/ENSMUSG00000031672/…	Psat1/Phgdh/Mat2a/Gpt/Gm4735/Eno1/Asns/Pgk1/Pkm/Tpi-rs11/Nags/Tpi1/Otc/Gm6560/Shmt1/Gm5049/Prps1/Gm5424/Glns-ps1/Gm10874/Got2/Aldh18a1/Pfkl/Tha1/Shmt2/Sds/Glul/Cbs	mmu:107272/mmu:236539/mmu:232087/mmu:76282/mmu:13806/mmu:13806/mmu:27053/mmu:18655/mmu:18746/mmu:21991/mmu:217214/mmu:21991/mmu:18416/mmu:18746/mmu:20425/mmu:108682/mmu:19139/mmu:11898/mmu:14645/mmu:14719/mmu:14719/mmu:56454/mmu:18641/mmu:71776/mmu:108037/mmu:231691/mmu:14645/mmu:12411	28	8	ENSMUSG00000053907/ENSMUSG00000022546/ENSMUSG00000031173/ENSMUSG00000020534/ENSMUSG00000102399/ENSMUSG00000075591/ENSMUSG00000017713/ENSMUSG00000029597	20	ENSMUSG00000024640/ENSMUSG00000053398/ENSMUSG00000064193/ENSMUSG00000063524/ENSMUSG00000029752/ENSMUSG00000062070/ENSMUSG00000032294/ENSMUSG00000106755/ENSMUSG00000048217/ENSMUSG00000023456/ENSMUSG00000104913/ENSMUSG00000031432/ENSMUSG00000046687/ENSMUSG00000082100/ENSMUSG00000031672/ENSMUSG00000025007/ENSMUSG00000020277/ENSMUSG00000025403/ENSMUSG00000026473/ENSMUSG00000024039
mmu00310	Lysine degradation	15/2482	71/10747	0.697567	0.906473	ENSMUSG00000061589/ENSMUSG00000032374/ENSMUSG00000045098/ENSMUSG00000059851/ENSMUSG00000006307/ENSMUSG00000020359/ENSMUSG00000104435/ENSMUSG00000119989/ENSMUSG00000048154/ENSMUSG00000015697/ENSMUSG00000042308/ENSMUSG00000110773/ENSMUSG00000038056/ENSMUSG00000025815/ENSMUSG00000002028	Dot1l/Plod2/Kmt5b/Kmt5c/Kmt2b/Phykpl/Gm37422/Gm39213/Kmt2d/Setdb1/Setd1a/Gm39326/Kmt2c/Dhtkd1/Kmt2a	mmu:208266/mmu:26432/mmu:225888/mmu:232811/mmu:75410/mmu:72947/mmu:226830/mmu:270076/mmu:381022/mmu:84505/mmu:233904/mmu:214162/mmu:231051/mmu:209692/mmu:214162	15	14	ENSMUSG00000061589/ENSMUSG00000045098/ENSMUSG00000059851/ENSMUSG00000006307/ENSMUSG00000020359/ENSMUSG00000104435/ENSMUSG00000119989/ENSMUSG00000048154/ENSMUSG00000015697/ENSMUSG00000042308/ENSMUSG00000110773/ENSMUSG00000038056/ENSMUSG00000025815/ENSMUSG00000002028	1	ENSMUSG00000032374
mmu00514	Other types of O-glycan biosynthesis	2482-10-01	48/10747	0.698967	0.906473	ENSMUSG00000021130/ENSMUSG00000039774/ENSMUSG00000029570/ENSMUSG00000000420/ENSMUSG00000034160/ENSMUSG00000028541/ENSMUSG00000042460/ENSMUSG00000022885/ENSMUSG00000028413/ENSMUSG00000060988	Galnt16/Galnt12/Lfng/Galnt1/Ogt/B4galt2/C1galt1/St6gal1/B4galt1/Galnt13	mmu:108760/mmu:230145/mmu:16848/mmu:14423/mmu:108155/mmu:53418/mmu:94192/mmu:20440/mmu:14595/mmu:271786	10	3	ENSMUSG00000034160/ENSMUSG00000042460/ENSMUSG00000060988	7	ENSMUSG00000021130/ENSMUSG00000039774/ENSMUSG00000029570/ENSMUSG00000000420/ENSMUSG00000028541/ENSMUSG00000022885/ENSMUSG00000028413
mmu04726	Serotonergic synapse	31/2482	144/10747	0.704109	0.907743	ENSMUSG00000025094/ENSMUSG00000026824/ENSMUSG00000032487/ENSMUSG00000040061/ENSMUSG00000061740/ENSMUSG00000030287/ENSMUSG00000052889/ENSMUSG00000034997/ENSMUSG00000098488/ENSMUSG00000036330/ENSMUSG00000033676/ENSMUSG00000051177/ENSMUSG00000001127/ENSMUSG00000020182/ENSMUSG00000032562/ENSMUSG00000022469/ENSMUSG00000047250/ENSMUSG00000025701/ENSMUSG00000032766/ENSMUSG00000056220/ENSMUSG00000025197/…	Slc18a2/Kcnj3/Ptgs2/Plcb2/Cyp2d22/Itpr2/Prkcb/Htr2a/Pla2g4b/Slc18a1/Gabrb3/Plcb1/Araf/Ddc/Gnai2/Rapgef3/Ptgs1/Alox5/Gng11/Pla2g4a/Cyp2c23/Map2k1/Gnaq/Prkca/Gabrb2/Gng2/Gm3150/Braf/Gnai3/Gnb1/Hras	mmu:214084/mmu:16519/mmu:19225/mmu:18796/mmu:56448/mmu:16439/mmu:18751/mmu:15558/mmu:211429/mmu:110877/mmu:14402/mmu:18795/mmu:11836/mmu:13195/mmu:14678/mmu:223864/mmu:19224/mmu:11689/mmu:66066/mmu:18783/mmu:226143/mmu:26395/mmu:14682/mmu:18750/mmu:14401/mmu:14702/mmu:14707/mmu:109880/mmu:14679/mmu:14688/mmu:15461	31	13	ENSMUSG00000025094/ENSMUSG00000026824/ENSMUSG00000040061/ENSMUSG00000061740/ENSMUSG00000030287/ENSMUSG00000098488/ENSMUSG00000036330/ENSMUSG00000001127/ENSMUSG00000022469/ENSMUSG00000025197/ENSMUSG00000024639/ENSMUSG00000050965/ENSMUSG00000002413	18	ENSMUSG00000032487/ENSMUSG00000052889/ENSMUSG00000034997/ENSMUSG00000033676/ENSMUSG00000051177/ENSMUSG00000020182/ENSMUSG00000032562/ENSMUSG00000047250/ENSMUSG00000025701/ENSMUSG00000032766/ENSMUSG00000056220/ENSMUSG00000004936/ENSMUSG00000007653/ENSMUSG00000043004/ENSMUSG00000096173/ENSMUSG00000000001/ENSMUSG00000029064/ENSMUSG00000025499
mmu00400	Phenylalanine, tyrosine and tryptophan biosynthesis	2482-02-01	10/10747	0.71043	0.907743	ENSMUSG00000075591/ENSMUSG00000031672	Gm10874/Got2	mmu:14719/mmu:14719	2	1	ENSMUSG00000075591	1	ENSMUSG00000031672
mmu03320	PPAR signaling pathway	22/2482	104/10747	0.717335	0.907743	ENSMUSG00000121445/ENSMUSG00000031808/ENSMUSG00000020405/ENSMUSG00000063929/ENSMUSG00000025202/ENSMUSG00000062515/ENSMUSG00000032418/ENSMUSG00000029098/ENSMUSG00000018796/ENSMUSG00000024207/ENSMUSG00000114796/ENSMUSG00000105786/ENSMUSG00000026385/ENSMUSG00000037071/ENSMUSG00000017754/ENSMUSG00000114934/ENSMUSG00000028494/ENSMUSG00000027875/ENSMUSG00000032281/ENSMUSG00000015846/ENSMUSG00000015843/…	ENSMUSG00000121445/Slc27a1/Fabp6/Cyp4a32/Scd3/Fabp4/Me1/Acox3/Acsl1/Acsbg2/A930028N01Rik/Gm18957/Dbi/Scd1/Pltp/Gm48342/Plin2/Hmgcs2/Acsbg1/Rxra/Rxrg/Gm6263	mmu:20280/mmu:26457/mmu:16204/mmu:100040843/mmu:30049/mmu:11770/mmu:17436/mmu:80911/mmu:14081/mmu:328845/mmu:20411/mmu:14081/mmu:13167/mmu:20249/mmu:18830/mmu:208715/mmu:11520/mmu:15360/mmu:94180/mmu:20181/mmu:20183/mmu:16202	22	14	ENSMUSG00000031808/ENSMUSG00000020405/ENSMUSG00000063929/ENSMUSG00000025202/ENSMUSG00000032418/ENSMUSG00000029098/ENSMUSG00000018796/ENSMUSG00000024207/ENSMUSG00000114796/ENSMUSG00000105786/ENSMUSG00000114934/ENSMUSG00000027875/ENSMUSG00000032281/ENSMUSG00000080966	8	ENSMUSG00000121445/ENSMUSG00000062515/ENSMUSG00000026385/ENSMUSG00000037071/ENSMUSG00000017754/ENSMUSG00000028494/ENSMUSG00000015846/ENSMUSG00000015843
mmu04146	Peroxisome	22/2482	104/10747	0.717335	0.907743	ENSMUSG00000005907/ENSMUSG00000104950/ENSMUSG00000121445/ENSMUSG00000024066/ENSMUSG00000029047/ENSMUSG00000029098/ENSMUSG00000018796/ENSMUSG00000041939/ENSMUSG00000105786/ENSMUSG00000024953/ENSMUSG00000030303/ENSMUSG00000104283/ENSMUSG00000085962/ENSMUSG00000070960/ENSMUSG00000026853/ENSMUSG00000020283/ENSMUSG00000036775/ENSMUSG00000022404/ENSMUSG00000024507/ENSMUSG00000084984/ENSMUSG00000027187/…	Pex1/4833413G10Rik/ENSMUSG00000121445/Xdh/Pex10/Acox3/Acsl1/Mvk/Gm18957/Prdx5/Far2/Gm37459/Gm16984/Gm19680/Crat/Pex13/Decr2/Slc25a17/Hsd17b4/Far1os/Cat/Nos2	mmu:71382/mmu:71382/mmu:20280/mmu:22436/mmu:668173/mmu:80911/mmu:14081/mmu:17855/mmu:14081/mmu:54683/mmu:330450/mmu:58869/mmu:23986/mmu:212503/mmu:12908/mmu:72129/mmu:26378/mmu:20524/mmu:15488/mmu:67420/mmu:12359/mmu:18126	22	16	ENSMUSG00000005907/ENSMUSG00000104950/ENSMUSG00000029047/ENSMUSG00000029098/ENSMUSG00000018796/ENSMUSG00000105786/ENSMUSG00000030303/ENSMUSG00000104283/ENSMUSG00000085962/ENSMUSG00000070960/ENSMUSG00000026853/ENSMUSG00000020283/ENSMUSG00000036775/ENSMUSG00000084984/ENSMUSG00000027187/ENSMUSG00000020826	6	ENSMUSG00000121445/ENSMUSG00000024066/ENSMUSG00000041939/ENSMUSG00000024953/ENSMUSG00000022404/ENSMUSG00000024507
mmu00515	Mannose type O-glycan biosynthesis	2482-05-01	25/10747	0.717471	0.907743	ENSMUSG00000049307/ENSMUSG00000040434/ENSMUSG00000028541/ENSMUSG00000034620/ENSMUSG00000028413	Fut4/Large2/B4galt2/Rxylt1/B4galt1	mmu:14345/mmu:228366/mmu:53418/mmu:216395/mmu:14595	5	1	ENSMUSG00000040434	4	ENSMUSG00000049307/ENSMUSG00000028541/ENSMUSG00000034620/ENSMUSG00000028413
mmu00140	Steroid hormone biosynthesis	18/2482	86/10747	0.722988	0.907743	ENSMUSG00000003555/ENSMUSG00000039519/ENSMUSG00000061740/ENSMUSG00000090124/ENSMUSG00000029272/ENSMUSG00000034449/ENSMUSG00000106456/ENSMUSG00000024087/ENSMUSG00000032274/ENSMUSG00000081488/ENSMUSG00000073422/ENSMUSG00000091133/ENSMUSG00000027195/ENSMUSG00000026675/ENSMUSG00000025197/ENSMUSG00000000326/ENSMUSG00000031844/ENSMUSG00000075604	Cyp17a1/Cyp7b1/Cyp2d22/Ugt1a7c/Sult1e1/Dhrs11/Gm9678/Cyp1b1/Cyp19a1/Gm15368/Hsd17b8/Gm17108/Hsd17b12/Hsd17b7/Cyp2c23/Comt/Hsd17b2/Cyp11b1	mmu:13074/mmu:13123/mmu:56448/mmu:94284/mmu:20860/mmu:192970/mmu:100043456/mmu:13078/mmu:13075/mmu:22236/mmu:14979/mmu:78925/mmu:56348/mmu:15490/mmu:226143/mmu:12846/mmu:15486/mmu:110115	18	8	ENSMUSG00000061740/ENSMUSG00000034449/ENSMUSG00000106456/ENSMUSG00000081488/ENSMUSG00000073422/ENSMUSG00000091133/ENSMUSG00000026675/ENSMUSG00000025197	10	ENSMUSG00000003555/ENSMUSG00000039519/ENSMUSG00000090124/ENSMUSG00000029272/ENSMUSG00000024087/ENSMUSG00000032274/ENSMUSG00000027195/ENSMUSG00000000326/ENSMUSG00000031844/ENSMUSG00000075604
mmu04970	Salivary secretion	18/2482	86/10747	0.722988	0.907743	ENSMUSG00000044217/ENSMUSG00000040061/ENSMUSG00000030287/ENSMUSG00000052889/ENSMUSG00000029334/ENSMUSG00000051177/ENSMUSG00000036438/ENSMUSG00000050541/ENSMUSG00000045730/ENSMUSG00000029084/ENSMUSG00000006204/ENSMUSG00000024639/ENSMUSG00000022220/ENSMUSG00000050965/ENSMUSG00000021536/ENSMUSG00000026576/ENSMUSG00000047517/ENSMUSG00000001175	Aqp5/Plcb2/Itpr2/Prkcb/Prkg2/Plcb1/Calm2/Adra1b/Adrb2/Cd38/Cdcp3/Gnaq/Adcy4/Prkca/Adcy2/Atp1b1/Dmbt1/Calm1	mmu:11830/mmu:18796/mmu:16439/mmu:18751/mmu:19092/mmu:18795/mmu:12315/mmu:11548/mmu:11555/mmu:12494/mmu:71395/mmu:14682/mmu:104110/mmu:18750/mmu:210044/mmu:11931/mmu:12945/mmu:12315	18	6	ENSMUSG00000040061/ENSMUSG00000030287/ENSMUSG00000045730/ENSMUSG00000024639/ENSMUSG00000022220/ENSMUSG00000050965	12	ENSMUSG00000044217/ENSMUSG00000052889/ENSMUSG00000029334/ENSMUSG00000051177/ENSMUSG00000036438/ENSMUSG00000050541/ENSMUSG00000029084/ENSMUSG00000006204/ENSMUSG00000021536/ENSMUSG00000026576/ENSMUSG00000047517/ENSMUSG00000001175
mmu04614	Renin-angiotensin system	2482-06-01	30/10747	0.723611	0.907743	ENSMUSG00000068037/ENSMUSG00000061119/ENSMUSG00000028024/ENSMUSG00000031980/ENSMUSG00000023845/ENSMUSG00000022225	Mas1/Prcp/Enpep/Agt/Lnpep/Cma1	mmu:17171/mmu:72461/mmu:13809/mmu:11606/mmu:240028/mmu:17228	6	2	ENSMUSG00000068037/ENSMUSG00000023845	4	ENSMUSG00000061119/ENSMUSG00000028024/ENSMUSG00000031980/ENSMUSG00000022225
mmu05208	Chemical carcinogenesis - reactive oxygen species	78/2482	356/10747	0.724554	0.907743	ENSMUSG00000009376/ENSMUSG00000030785/ENSMUSG00000025314/ENSMUSG00000082283/ENSMUSG00000004864/ENSMUSG00000027646/ENSMUSG00000006519/ENSMUSG00000001127/ENSMUSG00000028864/ENSMUSG00000105395/ENSMUSG00000002379/ENSMUSG00000081121/ENSMUSG00000015950/ENSMUSG00000004032/ENSMUSG00000068706/ENSMUSG00000042962/ENSMUSG00000024248/ENSMUSG00000044573/ENSMUSG00000101249/ENSMUSG00000024087/ENSMUSG00000026895/…	Met/Cox6a2/Ptprj/Gm14472/Mapk13/Src/Cyba/Araf/Hgf/Gm42672/Ndufa11/Gm12791/Ncf1/Gstm5/Gm10250/Gm5436/Cox7a2l/Acp1/Gm29216/Cyp1b1/Ndufa8/Gm6969/Ndufb9/Gm5560/Bad/Slc25a4/Ptpn11/Cox6c2/Ndufc2/Ndufs5-ps/As3mt/Atp5d/Cox5b/Slc25a5/Gm2962/Map2k2/Egf/Gm28437/Cox4i2/Cox7a2/Slc26a9/Ndufa2/Ndufa4/Map2k1/Cox6b2/Atp5g2/Sdhb/Sdhd/Pik3cd/Cox4i1/Atp5h/Ndufs2/Ndufv2/Vdac3/Gstm7/Gsta4/Cox7b/Cox5a/Map3k5/Gm13771/Uq…	mmu:17295/mmu:12862/mmu:19271/mmu:71679/mmu:26415/mmu:20779/mmu:13057/mmu:11836/mmu:15234/mmu:100042503/mmu:69875/mmu:14784/mmu:17969/mmu:14866/mmu:71679/mmu:28080/mmu:20463/mmu:11431/mmu:17708/mmu:13078/mmu:68375/mmu:20463/mmu:66218/mmu:11740/mmu:12015/mmu:11739/mmu:19247/mmu:12864/mmu:68197/mmu:595136/mmu:57344/mmu:66043/mmu:12859/mmu:11740/mmu:67530/mmu:26396/mmu:13645/mmu:17710/mmu:84682/mmu:…	78	15	ENSMUSG00000082283/ENSMUSG00000001127/ENSMUSG00000105395/ENSMUSG00000003559/ENSMUSG00000028017/ENSMUSG00000051811/ENSMUSG00000004035/ENSMUSG00000071369/ENSMUSG00000083832/ENSMUSG00000002413/ENSMUSG00000046959/ENSMUSG00000108573/ENSMUSG00000027187/ENSMUSG00000002416/ENSMUSG00000028648	63	ENSMUSG00000009376/ENSMUSG00000030785/ENSMUSG00000025314/ENSMUSG00000004864/ENSMUSG00000027646/ENSMUSG00000006519/ENSMUSG00000028864/ENSMUSG00000002379/ENSMUSG00000081121/ENSMUSG00000015950/ENSMUSG00000004032/ENSMUSG00000068706/ENSMUSG00000042962/ENSMUSG00000024248/ENSMUSG00000044573/ENSMUSG00000101249/ENSMUSG00000024087/ENSMUSG00000026895/ENSMUSG00000066553/ENSMUSG00000022354/ENSMUSG00000067161/…
mmu00270	Cysteine and methionine metabolism	22/2482	105/10747	0.734769	0.912817	ENSMUSG00000024640/ENSMUSG00000089678/ENSMUSG00000101133/ENSMUSG00000053398/ENSMUSG00000053907/ENSMUSG00000048087/ENSMUSG00000063953/ENSMUSG00000105093/ENSMUSG00000085834/ENSMUSG00000096105/ENSMUSG00000075232/ENSMUSG00000074768/ENSMUSG00000115505/ENSMUSG00000069324/ENSMUSG00000075591/ENSMUSG00000031672/ENSMUSG00000044350/ENSMUSG00000060096/ENSMUSG00000083836/ENSMUSG00000002769/ENSMUSG00000029597/…	Psat1/Agxt2/Gm29050/Phgdh/Mat2a/Ahcyl/Amd2/Gm17815/Gm15622/Bhmt-ps1/Amd1/Bhmt/Gm9247/Bhmt1b/Gm10874/Got2/Lacc1/Amd-ps3/Ldha-ps2/Gnmt/Sds/Cbs	mmu:107272/mmu:268782/mmu:106557/mmu:236539/mmu:232087/mmu:11615/mmu:100041585/mmu:16828/mmu:12116/mmu:12116/mmu:11702/mmu:12116/mmu:16828/mmu:12116/mmu:14719/mmu:14719/mmu:210808/mmu:11702/mmu:16828/mmu:14711/mmu:231691/mmu:12411	22	12	ENSMUSG00000089678/ENSMUSG00000101133/ENSMUSG00000053907/ENSMUSG00000105093/ENSMUSG00000085834/ENSMUSG00000096105/ENSMUSG00000074768/ENSMUSG00000069324/ENSMUSG00000075591/ENSMUSG00000060096/ENSMUSG00000002769/ENSMUSG00000029597	10	ENSMUSG00000024640/ENSMUSG00000053398/ENSMUSG00000048087/ENSMUSG00000063953/ENSMUSG00000075232/ENSMUSG00000115505/ENSMUSG00000031672/ENSMUSG00000044350/ENSMUSG00000083836/ENSMUSG00000024039
mmu01210	2-Oxocarboxylic acid metabolism	2482-08-01	40/10747	0.736506	0.912817	ENSMUSG00000089678/ENSMUSG00000022546/ENSMUSG00000031299/ENSMUSG00000048217/ENSMUSG00000102399/ENSMUSG00000075591/ENSMUSG00000031672/ENSMUSG00000025815	Agxt2/Gpt/Pdha1/Nags/Gm5049/Gm10874/Got2/Dhtkd1	mmu:268782/mmu:76282/mmu:18597/mmu:217214/mmu:108682/mmu:14719/mmu:14719/mmu:209692	8	5	ENSMUSG00000089678/ENSMUSG00000022546/ENSMUSG00000102399/ENSMUSG00000075591/ENSMUSG00000025815	3	ENSMUSG00000031299/ENSMUSG00000048217/ENSMUSG00000031672
mmu01200	Carbon metabolism	40/2482	187/10747	0.73774	0.912817	ENSMUSG00000024640/ENSMUSG00000053398/ENSMUSG00000022546/ENSMUSG00000064193/ENSMUSG00000032418/ENSMUSG00000063524/ENSMUSG00000029098/ENSMUSG00000031299/ENSMUSG00000062070/ENSMUSG00000103658/ENSMUSG00000032294/ENSMUSG00000106755/ENSMUSG00000023456/ENSMUSG00000095512/ENSMUSG00000021996/ENSMUSG00000037012/ENSMUSG00000104913/ENSMUSG00000034424/ENSMUSG00000020534/ENSMUSG00000102399/ENSMUSG00000031432/…	Psat1/Phgdh/Gpt/Gm4735/Me1/Eno1/Acox3/Pdha1/Pgk1/Gm37201/Pkm/Tpi-rs11/Tpi1/Gm17222/Esd/Hk1/Gm6560/Gcsh/Shmt1/Gm5049/Prps1/Pgd/Amt/Acss1/H6pd/Acss2/Gm10874/Got2/Sdhb/Sdhd/Pfkl/Hkdc1/Gm50357/Esd-ps/Shmt2/Sds/Glud1/Adpgk/Cat/Glyctk	mmu:107272/mmu:236539/mmu:76282/mmu:13806/mmu:17436/mmu:13806/mmu:80911/mmu:18597/mmu:18655/mmu:68133/mmu:18746/mmu:21991/mmu:21991/mmu:13885/mmu:13885/mmu:15275/mmu:18746/mmu:68133/mmu:20425/mmu:108682/mmu:19139/mmu:110208/mmu:434437/mmu:68738/mmu:100198/mmu:60525/mmu:14719/mmu:14719/mmu:67680/mmu:66925/mmu:18641/mmu:216019/mmu:68133/mmu:13885/mmu:108037/mmu:231691/mmu:14661/mmu:72141/mmu:12359/…	40	13	ENSMUSG00000022546/ENSMUSG00000032418/ENSMUSG00000029098/ENSMUSG00000020534/ENSMUSG00000102399/ENSMUSG00000032607/ENSMUSG00000027452/ENSMUSG00000027605/ENSMUSG00000075591/ENSMUSG00000029597/ENSMUSG00000025236/ENSMUSG00000027187/ENSMUSG00000020258	27	ENSMUSG00000024640/ENSMUSG00000053398/ENSMUSG00000064193/ENSMUSG00000063524/ENSMUSG00000031299/ENSMUSG00000062070/ENSMUSG00000103658/ENSMUSG00000032294/ENSMUSG00000106755/ENSMUSG00000023456/ENSMUSG00000095512/ENSMUSG00000021996/ENSMUSG00000037012/ENSMUSG00000104913/ENSMUSG00000034424/ENSMUSG00000031432/ENSMUSG00000028961/ENSMUSG00000028980/ENSMUSG00000031672/ENSMUSG00000009863/ENSMUSG00000000171/…
mmu04930	Type II diabetes mellitus	2482-12-01	59/10747	0.739602	0.912817	ENSMUSG00000027690/ENSMUSG00000038037/ENSMUSG00000096146/ENSMUSG00000032294/ENSMUSG00000028991/ENSMUSG00000101132/ENSMUSG00000037012/ENSMUSG00000004110/ENSMUSG00000104913/ENSMUSG00000055980/ENSMUSG00000039936/ENSMUSG00000020080	Slc2a2/Socs1/Kcnj11/Pkm/Mtor/Gm8000/Hk1/Cacna1e/Gm6560/Irs1/Pik3cd/Hkdc1	mmu:20526/mmu:12703/mmu:16514/mmu:18746/mmu:56717/mmu:216233/mmu:15275/mmu:12290/mmu:18746/mmu:16367/mmu:18707/mmu:216019	12	4	ENSMUSG00000096146/ENSMUSG00000028991/ENSMUSG00000004110/ENSMUSG00000055980	8	ENSMUSG00000027690/ENSMUSG00000038037/ENSMUSG00000032294/ENSMUSG00000101132/ENSMUSG00000037012/ENSMUSG00000104913/ENSMUSG00000039936/ENSMUSG00000020080
mmu04972	Pancreatic secretion	23/2482	111/10747	0.757911	0.931949	ENSMUSG00000040061/ENSMUSG00000030287/ENSMUSG00000052889/ENSMUSG00000041301/ENSMUSG00000041202/ENSMUSG00000051177/ENSMUSG00000027562/ENSMUSG00000106424/ENSMUSG00000029084/ENSMUSG00000056025/ENSMUSG00000041193/ENSMUSG00000009545/ENSMUSG00000058908/ENSMUSG00000003037/ENSMUSG00000024639/ENSMUSG00000022220/ENSMUSG00000050965/ENSMUSG00000115637/ENSMUSG00000083083/ENSMUSG00000021536/ENSMUSG00000028255/…	Plcb2/Itpr2/Prkcb/Cftr/Pla2g2d/Plcb1/Car2/Gm34866/Cd38/Clca3a1/Pla2g5/Kcnq1/Pla2g2a/Rab8a/Gnaq/Adcy4/Prkca/Gm30970/Gm15382/Adcy2/Clca1/Atp1b1/Rac1	mmu:18796/mmu:16439/mmu:18751/mmu:12638/mmu:18782/mmu:18795/mmu:12349/mmu:12722/mmu:12494/mmu:12722/mmu:18784/mmu:16535/mmu:18780/mmu:17274/mmu:14682/mmu:104110/mmu:18750/mmu:11938/mmu:215449/mmu:210044/mmu:23844/mmu:11931/mmu:19353	23	10	ENSMUSG00000040061/ENSMUSG00000030287/ENSMUSG00000106424/ENSMUSG00000056025/ENSMUSG00000041193/ENSMUSG00000024639/ENSMUSG00000022220/ENSMUSG00000050965/ENSMUSG00000083083/ENSMUSG00000028255	13	ENSMUSG00000052889/ENSMUSG00000041301/ENSMUSG00000041202/ENSMUSG00000051177/ENSMUSG00000027562/ENSMUSG00000029084/ENSMUSG00000009545/ENSMUSG00000058908/ENSMUSG00000003037/ENSMUSG00000115637/ENSMUSG00000021536/ENSMUSG00000026576/ENSMUSG00000001847
mmu04975	Fat digestion and absorption	2482-09-01	46/10747	0.767239	0.939938	ENSMUSG00000030747/ENSMUSG00000031808/ENSMUSG00000041202/ENSMUSG00000111282/ENSMUSG00000052151/ENSMUSG00000041193/ENSMUSG00000058908/ENSMUSG00000075591/ENSMUSG00000031672	Dgat2/Slc27a1/Pla2g2d/Gm47528/Plpp2/Pla2g5/Pla2g2a/Gm10874/Got2	mmu:67800/mmu:26457/mmu:18782/mmu:11808/mmu:50784/mmu:18784/mmu:18780/mmu:14719/mmu:14719	9	5	ENSMUSG00000030747/ENSMUSG00000031808/ENSMUSG00000111282/ENSMUSG00000041193/ENSMUSG00000075591	4	ENSMUSG00000041202/ENSMUSG00000052151/ENSMUSG00000058908/ENSMUSG00000031672
mmu03250	Viral life cycle - HIV-1	21/2482	103/10747	0.777507	0.945661	ENSMUSG00000079227/ENSMUSG00000020485/ENSMUSG00000052727/ENSMUSG00000026349/ENSMUSG00000062933/ENSMUSG00000057596/ENSMUSG00000110960/ENSMUSG00000021703/ENSMUSG00000084110/ENSMUSG00000087701/ENSMUSG00000032118/ENSMUSG00000038467/ENSMUSG00000029430/ENSMUSG00000084328/ENSMUSG00000084143/ENSMUSG00000081999/ENSMUSG00000024369/ENSMUSG00000058050/ENSMUSG00000055531/ENSMUSG00000025371/ENSMUSG00000016253	Ccr5/Supt4a/Map1b/Ccnt2/Gm10123/Trim30d/Supt4b/Serinc5/Gm4992/Gm13493/Fez1/Chmp4b/Ran/Gm14046/Gm13400/Gm13461/Nelfe/Gm9234/Cpsf6/Chmp6/Nelfcd	mmu:12774/mmu:100041294/mmu:17755/mmu:72949/mmu:268373/mmu:209387/mmu:100041294/mmu:218442/mmu:667823/mmu:268373/mmu:235180/mmu:75608/mmu:19384/mmu:268373/mmu:268373/mmu:19384/mmu:27632/mmu:268373/mmu:432508/mmu:208092/mmu:57314	21	6	ENSMUSG00000052727/ENSMUSG00000026349/ENSMUSG00000110960/ENSMUSG00000084110/ENSMUSG00000084143/ENSMUSG00000055531	15	ENSMUSG00000079227/ENSMUSG00000020485/ENSMUSG00000062933/ENSMUSG00000057596/ENSMUSG00000021703/ENSMUSG00000087701/ENSMUSG00000032118/ENSMUSG00000038467/ENSMUSG00000029430/ENSMUSG00000084328/ENSMUSG00000081999/ENSMUSG00000024369/ENSMUSG00000058050/ENSMUSG00000025371/ENSMUSG00000016253
mmu04140	Autophagy - animal	48/2482	227/10747	0.781909	0.945661	ENSMUSG00000005533/ENSMUSG00000084140/ENSMUSG00000028278/ENSMUSG00000085875/ENSMUSG00000020108/ENSMUSG00000027244/ENSMUSG00000097546/ENSMUSG00000028991/ENSMUSG00000031202/ENSMUSG00000086430/ENSMUSG00000037204/ENSMUSG00000058838/ENSMUSG00000027751/ENSMUSG00000055723/ENSMUSG00000024959/ENSMUSG00000025173/ENSMUSG00000020460/ENSMUSG00000103034/ENSMUSG00000070934/ENSMUSG00000075000/ENSMUSG00000044285/…	Igf1r/Gm14000/Rragd/Gm12905/Ddit4/Atg13/Gm26749/Mtor/Rab39b/4930551O13Rik/Atg101/Rps27a-ps2/Supt20/Rras2/Bad/Wdr45b/Rps27a/Gm8797/Rraga/Nrbf2/Ubb-ps/Atg16l2/Lamp2/Map2k2/Irs1/Gm20548/Rps27a-ps3/Vmp1/Gorasp2/Rab8a/Map2k1/Dapk2/Ppp2ca/Map1lc3b/Stx7/Gabarap/Rps27a-ps1/Gm16439/Bcl2l1/Pik3cd/Uvrag/Ykt6/Camkk2/Atg5/Wipi1/Hras/Stx17/Akt2-ps	mmu:16001/mmu:78294/mmu:52187/mmu:54170/mmu:74747/mmu:51897/mmu:12211/mmu:56717/mmu:67790/mmu:71648/mmu:68118/mmu:78294/mmu:56790/mmu:66922/mmu:12015/mmu:66840/mmu:78294/mmu:22187/mmu:68441/mmu:641340/mmu:22187/mmu:73683/mmu:16784/mmu:26396/mmu:16367/mmu:72145/mmu:78294/mmu:75909/mmu:70231/mmu:17274/mmu:26395/mmu:13143/mmu:19052/mmu:67443/mmu:53331/mmu:56486/mmu:78294/mmu:12176/mmu:12048/mmu:1870…	48	14	ENSMUSG00000005533/ENSMUSG00000084140/ENSMUSG00000085875/ENSMUSG00000097546/ENSMUSG00000028991/ENSMUSG00000086430/ENSMUSG00000027751/ENSMUSG00000047767/ENSMUSG00000055980/ENSMUSG00000092354/ENSMUSG00000101501/ENSMUSG00000072594/ENSMUSG00000029471/ENSMUSG00000061455	34	ENSMUSG00000028278/ENSMUSG00000020108/ENSMUSG00000027244/ENSMUSG00000031202/ENSMUSG00000037204/ENSMUSG00000058838/ENSMUSG00000055723/ENSMUSG00000024959/ENSMUSG00000025173/ENSMUSG00000020460/ENSMUSG00000103034/ENSMUSG00000070934/ENSMUSG00000075000/ENSMUSG00000044285/ENSMUSG00000016534/ENSMUSG00000035027/ENSMUSG00000055093/ENSMUSG00000018171/ENSMUSG00000014959/ENSMUSG00000003037/ENSMUSG00000004936/…
mmu04080	Neuroactive ligand-receptor interaction	71/2482	331/10747	0.783231	0.945661	ENSMUSG00000031343/ENSMUSG00000019890/ENSMUSG00000035383/ENSMUSG00000028778/ENSMUSG00000024107/ENSMUSG00000054293/ENSMUSG00000021675/ENSMUSG00000022594/ENSMUSG00000045731/ENSMUSG00000044034/ENSMUSG00000079042/ENSMUSG00000049112/ENSMUSG00000029778/ENSMUSG00000043895/ENSMUSG00000001985/ENSMUSG00000045569/ENSMUSG00000048376/ENSMUSG00000025400/ENSMUSG00000034997/ENSMUSG00000024462/ENSMUSG00000041736/…	Gabra3/Nts/Pmch/Hcrtr1/Lhcgr/P2ry10b/F2rl2/Lynx1/Pnoc/Npb/Apela/Oxtr/Adcyap1r1/S1pr2/Grik3/Mc2r/F2r/Tac2/Htr2a/Gabbr1/Tspo/Penk/Gpr35/Mas1/Gabrb3/Prlr/Kng2/Oprd1/C5ar1/Gria2/C3/Ghrl/Ednra/Adra1b/Adrb2/Npw/Gria1/Cysltr1/Adm2/P2ry10/Lypd6b/Gabrr2/Agt/Slurp2/C3ar1/Ptger1/Insl3/Ptgir/Gabra4/P2ry6/F2rl3/Calca/Rln1/Mchr1/Sstr4/Grm7/Gabrp/Hrh1/P2rx7/Gabrb2/Edn2/Lpar1/Ptger4/S1pr1/Grin3b/Adm/Gcg/Hrh2/Ado…	mmu:14396/mmu:67405/mmu:110312/mmu:230777/mmu:16867/mmu:213438/mmu:14064/mmu:23936/mmu:18155/mmu:208990/mmu:100038489/mmu:18430/mmu:11517/mmu:14739/mmu:14807/mmu:17200/mmu:14062/mmu:21334/mmu:15558/mmu:54393/mmu:12257/mmu:18619/mmu:64095/mmu:17171/mmu:14402/mmu:19116/mmu:16644/mmu:18386/mmu:12273/mmu:14800/mmu:12266/mmu:58991/mmu:13617/mmu:11548/mmu:11555/mmu:381073/mmu:14799/mmu:58861/mmu:223780…	71	22	ENSMUSG00000035383/ENSMUSG00000028778/ENSMUSG00000024107/ENSMUSG00000054293/ENSMUSG00000044034/ENSMUSG00000049112/ENSMUSG00000001985/ENSMUSG00000024462/ENSMUSG00000068037/ENSMUSG00000005268/ENSMUSG00000050511/ENSMUSG00000033981/ENSMUSG00000064177/ENSMUSG00000045730/ENSMUSG00000023267/ENSMUSG00000019464/ENSMUSG00000079019/ENSMUSG00000043017/ENSMUSG00000039097/ENSMUSG00000056755/ENSMUSG00000035745/…	49	ENSMUSG00000031343/ENSMUSG00000019890/ENSMUSG00000021675/ENSMUSG00000022594/ENSMUSG00000045731/ENSMUSG00000079042/ENSMUSG00000029778/ENSMUSG00000043895/ENSMUSG00000045569/ENSMUSG00000048376/ENSMUSG00000025400/ENSMUSG00000034997/ENSMUSG00000041736/ENSMUSG00000045573/ENSMUSG00000026271/ENSMUSG00000033676/ENSMUSG00000060459/ENSMUSG00000049130/ENSMUSG00000024164/ENSMUSG00000031616/ENSMUSG00000050541/…
mmu04330	Notch signaling pathway	16/2482	80/10747	0.783303	0.945661	ENSMUSG00000078202/ENSMUSG00000097305/ENSMUSG00000029570/ENSMUSG00000082820/ENSMUSG00000061143/ENSMUSG00000040415/ENSMUSG00000034771/ENSMUSG00000090034/ENSMUSG00000037373/ENSMUSG00000019969/ENSMUSG00000021039/ENSMUSG00000015750/ENSMUSG00000004947/ENSMUSG00000032280/ENSMUSG00000036835/ENSMUSG00000008305	Nrarp/Gm17276/Lfng/Gm13803/Maml3/Dtx3/Tle2/Gm15917/Ctbp1/Psen1/Snw1/Aph1a/Dtx2/Tle3/Psenen/Tle1	mmu:67122/mmu:18131/mmu:16848/mmu:66935/mmu:433586/mmu:80904/mmu:21886/mmu:21886/mmu:13016/mmu:19164/mmu:66354/mmu:226548/mmu:74198/mmu:21887/mmu:66340/mmu:21885	16	4	ENSMUSG00000097305/ENSMUSG00000040415/ENSMUSG00000034771/ENSMUSG00000090034	12	ENSMUSG00000078202/ENSMUSG00000029570/ENSMUSG00000082820/ENSMUSG00000061143/ENSMUSG00000037373/ENSMUSG00000019969/ENSMUSG00000021039/ENSMUSG00000015750/ENSMUSG00000004947/ENSMUSG00000032280/ENSMUSG00000036835/ENSMUSG00000008305
mmu04216	Ferroptosis	2482-10-01	52/10747	0.793364	0.954337	ENSMUSG00000018796/ENSMUSG00000024661/ENSMUSG00000015340/ENSMUSG00000105786/ENSMUSG00000010095/ENSMUSG00000031812/ENSMUSG00000090704/ENSMUSG00000008892/ENSMUSG00000038160/ENSMUSG00000075053	Acsl1/Fth1/Cybb/Gm18957/Slc3a2/Map1lc3b/Trp53-ps/Vdac3/Atg5/Vdac3-ps1	mmu:14081/mmu:14319/mmu:13058/mmu:14081/mmu:17254/mmu:67443/mmu:22059/mmu:22335/mmu:11793/mmu:22335	10	2	ENSMUSG00000018796/ENSMUSG00000105786	8	ENSMUSG00000024661/ENSMUSG00000015340/ENSMUSG00000010095/ENSMUSG00000031812/ENSMUSG00000090704/ENSMUSG00000008892/ENSMUSG00000038160/ENSMUSG00000075053
mmu04392	Hippo signaling pathway - multiple species	2482-06-01	33/10747	0.80754	0.964654	ENSMUSG00000036459/ENSMUSG00000102692/ENSMUSG00000009073/ENSMUSG00000030796/ENSMUSG00000021067/ENSMUSG00000027803	Wtip/Dchs2/Nf2/Tead2/Sav1/Wwtr1	mmu:101543/mmu:100534287/mmu:18016/mmu:21677/mmu:64010/mmu:97064	6	1	ENSMUSG00000009073	5	ENSMUSG00000036459/ENSMUSG00000102692/ENSMUSG00000030796/ENSMUSG00000021067/ENSMUSG00000027803
mmu04136	Autophagy - other	2482-07-01	38/10747	0.807753	0.964654	ENSMUSG00000027244/ENSMUSG00000028991/ENSMUSG00000037204/ENSMUSG00000020349/ENSMUSG00000018567/ENSMUSG00000038160/ENSMUSG00000041895	Atg13/Mtor/Atg101/Ppp2ca/Gabarap/Atg5/Wipi1	mmu:51897/mmu:56717/mmu:68118/mmu:19052/mmu:56486/mmu:11793/mmu:52639	7	1	ENSMUSG00000028991	6	ENSMUSG00000027244/ENSMUSG00000037204/ENSMUSG00000020349/ENSMUSG00000018567/ENSMUSG00000038160/ENSMUSG00000041895
mmu01240	Biosynthesis of cofactors	37/2482	180/10747	0.816391	0.970767	ENSMUSG00000024640/ENSMUSG00000028766/ENSMUSG00000022474/ENSMUSG00000021123/ENSMUSG00000053907/ENSMUSG00000030674/ENSMUSG00000090124/ENSMUSG00000028393/ENSMUSG00000032067/ENSMUSG00000032786/ENSMUSG00000032456/ENSMUSG00000073987/ENSMUSG00000024177/ENSMUSG00000031845/ENSMUSG00000111875/ENSMUSG00000081488/ENSMUSG00000020534/ENSMUSG00000110545/ENSMUSG00000062729/ENSMUSG00000033735/ENSMUSG00000042751/…	Psat1/Alpl/Pmm1/Rdh12/Mat2a/Qprt/Ugt1a7c/Alad/Pts/Alas1/Nmnat3/Ggh/Nme4/Bco1/Gm5425/Gm15368/Shmt1/Gm7730/Ppox/Spr/Nmnat2/Afmid/ENSMUSG00000121376/Ugdh/Nme1/Ppcs/Tdo2/Adssl1/Shmt2/Gmppb/Uros/Oxsm/Cmpk1/Alas2/Umps/Mmab/Ears2	mmu:107272/mmu:11647/mmu:29858/mmu:77974/mmu:232087/mmu:67375/mmu:94284/mmu:17025/mmu:19286/mmu:11655/mmu:74080/mmu:14590/mmu:56520/mmu:63857/mmu:18103/mmu:22236/mmu:20425/mmu:18103/mmu:19044/mmu:20751/mmu:226518/mmu:71562/mmu:20751/mmu:22235/mmu:18102/mmu:106564/mmu:56720/mmu:11565/mmu:108037/mmu:331026/mmu:22276/mmu:71147/mmu:66588/mmu:11656/mmu:22247/mmu:77697/mmu:67417	37	15	ENSMUSG00000053907/ENSMUSG00000032067/ENSMUSG00000032456/ENSMUSG00000081488/ENSMUSG00000020534/ENSMUSG00000062729/ENSMUSG00000017718/ENSMUSG00000121376/ENSMUSG00000028011/ENSMUSG00000030979/ENSMUSG00000021786/ENSMUSG00000025270/ENSMUSG00000022814/ENSMUSG00000029575/ENSMUSG00000030871	22	ENSMUSG00000024640/ENSMUSG00000028766/ENSMUSG00000022474/ENSMUSG00000021123/ENSMUSG00000030674/ENSMUSG00000090124/ENSMUSG00000028393/ENSMUSG00000032786/ENSMUSG00000073987/ENSMUSG00000024177/ENSMUSG00000031845/ENSMUSG00000111875/ENSMUSG00000110545/ENSMUSG00000033735/ENSMUSG00000042751/ENSMUSG00000029201/ENSMUSG00000037601/ENSMUSG00000028636/ENSMUSG00000011148/ENSMUSG00000025403/ENSMUSG00000070284/…
mmu00450	Selenocompound metabolism	2482-03-01	18/10747	0.821323	0.970767	ENSMUSG00000046994/ENSMUSG00000028032/ENSMUSG00000075704	Mars2/Papss1/Txnrd2	mmu:212679/mmu:23971/mmu:26462	3	2	ENSMUSG00000046994/ENSMUSG00000075704	1	ENSMUSG00000028032
mmu04622	RIG-I-like receptor signaling pathway	13/2482	68/10747	0.821643	0.970767	ENSMUSG00000024349/ENSMUSG00000034855/ENSMUSG00000004864/ENSMUSG00000003184/ENSMUSG00000035692/ENSMUSG00000021754/ENSMUSG00000031887/ENSMUSG00000030595/ENSMUSG00000025498/ENSMUSG00000038160/ENSMUSG00000017830/ENSMUSG00000053436/ENSMUSG00000021408	Sting1/Cxcl10/Mapk13/Irf3/Isg15/Map3k1/Tradd/Nfkbib/Irf7/Atg5/Dhx58/Mapk14/Ripk1	mmu:72512/mmu:15945/mmu:26415/mmu:54131/mmu:100038882/mmu:26401/mmu:71609/mmu:18036/mmu:54123/mmu:11793/mmu:80861/mmu:26416/mmu:19766	13	2	ENSMUSG00000003184/ENSMUSG00000021754	11	ENSMUSG00000024349/ENSMUSG00000034855/ENSMUSG00000004864/ENSMUSG00000035692/ENSMUSG00000031887/ENSMUSG00000030595/ENSMUSG00000025498/ENSMUSG00000038160/ENSMUSG00000017830/ENSMUSG00000053436/ENSMUSG00000021408
mmu04213	Longevity regulating pathway - multiple species	16/2482	83/10747	0.830931	0.97826	ENSMUSG00000005533/ENSMUSG00000028991/ENSMUSG00000091971/ENSMUSG00000044167/ENSMUSG00000006542/ENSMUSG00000090877/ENSMUSG00000038205/ENSMUSG00000055980/ENSMUSG00000022220/ENSMUSG00000039936/ENSMUSG00000007033/ENSMUSG00000021536/ENSMUSG00000038160/ENSMUSG00000027187/ENSMUSG00000025499/ENSMUSG00000084347	Igf1r/Mtor/Hspa1a/Foxo1/Prkag3/Hspa1b/Prkab2/Irs1/Adcy4/Pik3cd/Hspa1l/Adcy2/Atg5/Cat/Hras/Akt2-ps	mmu:16001/mmu:56717/mmu:193740/mmu:56458/mmu:241113/mmu:15511/mmu:108097/mmu:16367/mmu:104110/mmu:18707/mmu:15482/mmu:210044/mmu:11793/mmu:12359/mmu:15461/mmu:11652	16	9	ENSMUSG00000005533/ENSMUSG00000028991/ENSMUSG00000044167/ENSMUSG00000006542/ENSMUSG00000038205/ENSMUSG00000055980/ENSMUSG00000022220/ENSMUSG00000007033/ENSMUSG00000027187	7	ENSMUSG00000091971/ENSMUSG00000090877/ENSMUSG00000039936/ENSMUSG00000021536/ENSMUSG00000038160/ENSMUSG00000025499/ENSMUSG00000084347
mmu00750	Vitamin B6 metabolism	2482-02-01	13/10747	0.838742	0.983965	ENSMUSG00000024640/ENSMUSG00000038242	Psat1/Aox4	mmu:107272/mmu:71872	2	0		2	ENSMUSG00000024640/ENSMUSG00000038242
mmu04350	TGF-beta signaling pathway	25/2482	128/10747	0.857972	0.987384	ENSMUSG00000040212/ENSMUSG00000090958/ENSMUSG00000052430/ENSMUSG00000039239/ENSMUSG00000067336/ENSMUSG00000001870/ENSMUSG00000006611/ENSMUSG00000041120/ENSMUSG00000024232/ENSMUSG00000032440/ENSMUSG00000037660/ENSMUSG00000035262/ENSMUSG00000026836/ENSMUSG00000021796/ENSMUSG00000074934/ENSMUSG00000052384/ENSMUSG00000027796/ENSMUSG00000007564/ENSMUSG00000020349/ENSMUSG00000007613/ENSMUSG00000036867/…	Emp3/Lrrc32/Bmpr1b/Tgfb2/Bmpr2/Ltbp1/Hfe/Nbl1/Bambi/Tgfbr2/Gdf7/Amh/Acvr1/Bmpr1a/Grem1/Nrros/Smad9/Ppp2r1a/Ppp2ca/Tgfbr1/Smad6/Smad1/Ifng/Rbx1-ps/Bmp6	mmu:13732/mmu:434215/mmu:12167/mmu:21808/mmu:12168/mmu:268977/mmu:15216/mmu:17965/mmu:68010/mmu:21813/mmu:238057/mmu:11705/mmu:11477/mmu:12166/mmu:23892/mmu:224109/mmu:55994/mmu:51792/mmu:19052/mmu:21812/mmu:17130/mmu:17125/mmu:15978/mmu:56438/mmu:12161	25	8	ENSMUSG00000052430/ENSMUSG00000067336/ENSMUSG00000001870/ENSMUSG00000037660/ENSMUSG00000035262/ENSMUSG00000027796/ENSMUSG00000031681/ENSMUSG00000049832	17	ENSMUSG00000040212/ENSMUSG00000090958/ENSMUSG00000039239/ENSMUSG00000006611/ENSMUSG00000041120/ENSMUSG00000024232/ENSMUSG00000032440/ENSMUSG00000026836/ENSMUSG00000021796/ENSMUSG00000074934/ENSMUSG00000052384/ENSMUSG00000007564/ENSMUSG00000020349/ENSMUSG00000007613/ENSMUSG00000036867/ENSMUSG00000055170/ENSMUSG00000039004
mmu04974	Protein digestion and absorption	21/2482	109/10747	0.857975	0.987384	ENSMUSG00000016356/ENSMUSG00000024131/ENSMUSG00000032572/ENSMUSG00000061119/ENSMUSG00000036123/ENSMUSG00000026837/ENSMUSG00000070461/ENSMUSG00000019838/ENSMUSG00000031273/ENSMUSG00000031502/ENSMUSG00000025557/ENSMUSG00000031503/ENSMUSG00000010095/ENSMUSG00000009545/ENSMUSG00000045672/ENSMUSG00000111796/ENSMUSG00000024738/ENSMUSG00000043885/ENSMUSG00000026576/ENSMUSG00000026042/ENSMUSG00000022180	Col20a1/Slc3a1/Col6a4/Prcp/Slc9a3/Col5a1/9230112E08Rik/Slc16a10/Col4a6/Col4a1/Slc15a1/Col4a2/Slc3a2/Kcnq1/Col27a1/Gm47575/Pga5/Slc36a4/Atp1b1/Col5a2/Slc7a8	mmu:73368/mmu:20532/mmu:68553/mmu:72461/mmu:105243/mmu:12831/mmu:73368/mmu:72472/mmu:94216/mmu:12826/mmu:56643/mmu:12827/mmu:17254/mmu:16535/mmu:373864/mmu:68553/mmu:58803/mmu:234967/mmu:11931/mmu:12832/mmu:50934	21	9	ENSMUSG00000016356/ENSMUSG00000024131/ENSMUSG00000032572/ENSMUSG00000036123/ENSMUSG00000070461/ENSMUSG00000031273/ENSMUSG00000025557/ENSMUSG00000045672/ENSMUSG00000111796	12	ENSMUSG00000061119/ENSMUSG00000026837/ENSMUSG00000019838/ENSMUSG00000031502/ENSMUSG00000031503/ENSMUSG00000010095/ENSMUSG00000009545/ENSMUSG00000024738/ENSMUSG00000043885/ENSMUSG00000026576/ENSMUSG00000026042/ENSMUSG00000022180
mmu04623	Cytosolic DNA-sensing pathway	16/2482	85/10747	0.858058	0.987384	ENSMUSG00000035042/ENSMUSG00000027514/ENSMUSG00000024349/ENSMUSG00000030793/ENSMUSG00000022221/ENSMUSG00000034855/ENSMUSG00000003184/ENSMUSG00000018930/ENSMUSG00000067148/ENSMUSG00000012519/ENSMUSG00000028104/ENSMUSG00000030595/ENSMUSG00000025498/ENSMUSG00000021494/ENSMUSG00000022534/ENSMUSG00000021408	Ccl5/Zbp1/Sting1/Pycard/Ripk3/Cxcl10/Irf3/Ccl4/Polr1c/Mlkl/Polr3gl/Nfkbib/Irf7/Ddx41/Mefv/Ripk1	mmu:20304/mmu:58203/mmu:72512/mmu:66824/mmu:56532/mmu:15945/mmu:54131/mmu:20303/mmu:20016/mmu:74568/mmu:69870/mmu:18036/mmu:54123/mmu:72935/mmu:54483/mmu:19766	16	2	ENSMUSG00000003184/ENSMUSG00000028104	14	ENSMUSG00000035042/ENSMUSG00000027514/ENSMUSG00000024349/ENSMUSG00000030793/ENSMUSG00000022221/ENSMUSG00000034855/ENSMUSG00000018930/ENSMUSG00000067148/ENSMUSG00000012519/ENSMUSG00000030595/ENSMUSG00000025498/ENSMUSG00000021494/ENSMUSG00000022534/ENSMUSG00000021408
mmu00380	Tryptophan metabolism	2482-09-01	51/10747	0.864283	0.987384	ENSMUSG00000020182/ENSMUSG00000024087/ENSMUSG00000026348/ENSMUSG00000119989/ENSMUSG00000017718/ENSMUSG00000038242/ENSMUSG00000028011/ENSMUSG00000027187/ENSMUSG00000025815	Ddc/Cyp1b1/Acmsd/Gm39213/Afmid/Aox4/Tdo2/Cat/Dhtkd1	mmu:13195/mmu:13078/mmu:266645/mmu:270076/mmu:71562/mmu:71872/mmu:56720/mmu:12359/mmu:209692	9	6	ENSMUSG00000026348/ENSMUSG00000119989/ENSMUSG00000017718/ENSMUSG00000028011/ENSMUSG00000027187/ENSMUSG00000025815	3	ENSMUSG00000020182/ENSMUSG00000024087/ENSMUSG00000038242
mmu00040	Pentose and glucuronate interconversions	2482-08-01	46/10747	0.865175	0.987384	ENSMUSG00000052131/ENSMUSG00000061758/ENSMUSG00000090124/ENSMUSG00000011382/ENSMUSG00000029762/ENSMUSG00000081488/ENSMUSG00000029201/ENSMUSG00000039450	Akr1b7/Akr1b10/Ugt1a7c/Dhdh/Akr1b8/Gm15368/Ugdh/Dcxr	mmu:11997/mmu:67861/mmu:94284/mmu:71755/mmu:14187/mmu:22236/mmu:22235/mmu:67880	8	2	ENSMUSG00000011382/ENSMUSG00000081488	6	ENSMUSG00000052131/ENSMUSG00000061758/ENSMUSG00000090124/ENSMUSG00000029762/ENSMUSG00000029201/ENSMUSG00000039450
mmu03020	RNA polymerase	2482-08-01	46/10747	0.865175	0.987384	ENSMUSG00000036315/ENSMUSG00000067148/ENSMUSG00000028104/ENSMUSG00000049553/ENSMUSG00000118088/ENSMUSG00000039771/ENSMUSG00000024258/ENSMUSG00000031783	Polr1h/Polr1c/Polr3gl/Polr1a/Gm3815/Polr2j/Polr2d/Polr2c	mmu:66136/mmu:20016/mmu:69870/mmu:20019/mmu:20021/mmu:20022/mmu:69241/mmu:20021	8	1	ENSMUSG00000028104	7	ENSMUSG00000036315/ENSMUSG00000067148/ENSMUSG00000049553/ENSMUSG00000118088/ENSMUSG00000039771/ENSMUSG00000024258/ENSMUSG00000031783
mmu03008	Ribosome biogenesis in eukaryotes	20/2482	105/10747	0.866701	0.987384	ENSMUSG00000027185/ENSMUSG00000058006/ENSMUSG00000036114/ENSMUSG00000097379/ENSMUSG00000113011/ENSMUSG00000047417/ENSMUSG00000026516/ENSMUSG00000030924/ENSMUSG00000098985/ENSMUSG00000081991/ENSMUSG00000062309/ENSMUSG00000027613/ENSMUSG00000029430/ENSMUSG00000032288/ENSMUSG00000081999/ENSMUSG00000010097/ENSMUSG00000029715/ENSMUSG00000036992/ENSMUSG00000079470/ENSMUSG00000042271	Nat10/Mdn1/Rpp25l/Gm26873/Gm1995/Rexo1/Nvl/Rexo5/Gm27219/Gm13859/Rpp25/Eif6/Ran/Imp3/Gm13461/Nxf1/Pop7/Nxt1/Utp14b/Nxt2	mmu:98956/mmu:100019/mmu:69961/mmu:67045/mmu:66932/mmu:66932/mmu:67459/mmu:434234/mmu:67134/mmu:67045/mmu:102614/mmu:16418/mmu:19384/mmu:102462/mmu:19384/mmu:53319/mmu:74097/mmu:56488/mmu:195434/mmu:237082	20	8	ENSMUSG00000027185/ENSMUSG00000058006/ENSMUSG00000097379/ENSMUSG00000047417/ENSMUSG00000026516/ENSMUSG00000030924/ENSMUSG00000081991/ENSMUSG00000010097	12	ENSMUSG00000036114/ENSMUSG00000113011/ENSMUSG00000098985/ENSMUSG00000062309/ENSMUSG00000027613/ENSMUSG00000029430/ENSMUSG00000032288/ENSMUSG00000081999/ENSMUSG00000029715/ENSMUSG00000036992/ENSMUSG00000079470/ENSMUSG00000042271
mmu00982	Drug metabolism - cytochrome P450	14/2482	76/10747	0.867334	0.987384	ENSMUSG00000090124/ENSMUSG00000055301/ENSMUSG00000024885/ENSMUSG00000004032/ENSMUSG00000081488/ENSMUSG00000038242/ENSMUSG00000103653/ENSMUSG00000040170/ENSMUSG00000004035/ENSMUSG00000032348/ENSMUSG00000091561/ENSMUSG00000074183/ENSMUSG00000008540/ENSMUSG00000026692	Ugt1a7c/Adh7/Aldh3b1/Gstm5/Gm15368/Aox4/Gstp-ps/Fmo2/Gstm7/Gsta4/Gm6665/Gsta1/Mgst1/Fmo4	mmu:94284/mmu:11529/mmu:67689/mmu:14866/mmu:22236/mmu:71872/mmu:14869/mmu:55990/mmu:68312/mmu:14860/mmu:14863/mmu:14857/mmu:56615/mmu:226564	14	3	ENSMUSG00000024885/ENSMUSG00000081488/ENSMUSG00000004035	11	ENSMUSG00000090124/ENSMUSG00000055301/ENSMUSG00000004032/ENSMUSG00000038242/ENSMUSG00000103653/ENSMUSG00000040170/ENSMUSG00000032348/ENSMUSG00000091561/ENSMUSG00000074183/ENSMUSG00000008540/ENSMUSG00000026692
mmu03450	Non-homologous end-joining	2482-02-01	14/10747	0.868422	0.987384	ENSMUSG00000026648/ENSMUSG00000026187	Dclre1c/Xrcc5	mmu:227525/mmu:22596	2	1	ENSMUSG00000026648	1	ENSMUSG00000026187
mmu04070	Phosphatidylinositol signaling system	20/2482	106/10747	0.877333	0.98939	ENSMUSG00000040061/ENSMUSG00000030287/ENSMUSG00000052889/ENSMUSG00000039431/ENSMUSG00000001173/ENSMUSG00000024210/ENSMUSG00000025949/ENSMUSG00000051177/ENSMUSG00000036438/ENSMUSG00000097331/ENSMUSG00000016933/ENSMUSG00000025477/ENSMUSG00000098889/ENSMUSG00000050965/ENSMUSG00000039936/ENSMUSG00000026113/ENSMUSG00000025417/ENSMUSG00000026925/ENSMUSG00000086288/ENSMUSG00000001175	Plcb2/Itpr2/Prkcb/Mtmr7/Ocrl/Ip6k3/Pikfyve/Plcb1/Calm2/F420014N23Rik/Plcg1/Inpp5a/Gm27206/Prkca/Pik3cd/Inpp4a/Pip4k2c/Inpp5e/Gm15265/Calm1	mmu:18796/mmu:16439/mmu:18751/mmu:54384/mmu:320634/mmu:271424/mmu:18711/mmu:18795/mmu:12315/mmu:117150/mmu:18803/mmu:212111/mmu:18803/mmu:18750/mmu:18707/mmu:269180/mmu:117150/mmu:64436/mmu:107650/mmu:12315	20	12	ENSMUSG00000040061/ENSMUSG00000030287/ENSMUSG00000039431/ENSMUSG00000001173/ENSMUSG00000025949/ENSMUSG00000097331/ENSMUSG00000016933/ENSMUSG00000098889/ENSMUSG00000050965/ENSMUSG00000026113/ENSMUSG00000026925/ENSMUSG00000086288	8	ENSMUSG00000052889/ENSMUSG00000024210/ENSMUSG00000051177/ENSMUSG00000036438/ENSMUSG00000025477/ENSMUSG00000039936/ENSMUSG00000025417/ENSMUSG00000001175
mmu02010	ABC transporters	2482-10-01	57/10747	0.878345	0.98939	ENSMUSG00000040584/ENSMUSG00000041301/ENSMUSG00000023088/ENSMUSG00000032842/ENSMUSG00000031333/ENSMUSG00000024339/ENSMUSG00000029408/ENSMUSG00000022822/ENSMUSG00000029802/ENSMUSG00000037321	Abcb1a/Cftr/Abcc1/Abcc10/Abcb7/Tap2/Abcb9/Abcc5/Abcg2/Tap1	mmu:18671/mmu:12638/mmu:17250/mmu:224814/mmu:11306/mmu:21355/mmu:56325/mmu:27416/mmu:26357/mmu:21354	10	4	ENSMUSG00000032842/ENSMUSG00000031333/ENSMUSG00000029408/ENSMUSG00000022822	6	ENSMUSG00000040584/ENSMUSG00000041301/ENSMUSG00000023088/ENSMUSG00000024339/ENSMUSG00000029802/ENSMUSG00000037321
mmu04962	Vasopressin-regulated water reabsorption	2482-09-01	52/10747	0.879126	0.98939	ENSMUSG00000030220/ENSMUSG00000034187/ENSMUSG00000028466/ENSMUSG00000020483/ENSMUSG00000019173/ENSMUSG00000027230/ENSMUSG00000038648/ENSMUSG00000025132/ENSMUSG00000035041	Arhgdib/Nsf/Creb3/Dynll2/Rab5c/Creb3l1/Creb3l2/Arhgdia/Creb3l3	mmu:11857/mmu:18195/mmu:12913/mmu:68097/mmu:19345/mmu:26427/mmu:208647/mmu:192662/mmu:208677	9	3	ENSMUSG00000020483/ENSMUSG00000038648/ENSMUSG00000035041	6	ENSMUSG00000030220/ENSMUSG00000034187/ENSMUSG00000028466/ENSMUSG00000019173/ENSMUSG00000027230/ENSMUSG00000025132
mmu04714	Thermogenesis	78/2482	378/10747	0.889324	0.99322	ENSMUSG00000062825/ENSMUSG00000003123/ENSMUSG00000117278/ENSMUSG00000113263/ENSMUSG00000030785/ENSMUSG00000029334/ENSMUSG00000082283/ENSMUSG00000004864/ENSMUSG00000059195/ENSMUSG00000021265/ENSMUSG00000026500/ENSMUSG00000003644/ENSMUSG00000116250/ENSMUSG00000105395/ENSMUSG00000002379/ENSMUSG00000081121/ENSMUSG00000021221/ENSMUSG00000067719/ENSMUSG00000068706/ENSMUSG00000042962/ENSMUSG00000024248/…	Actg1/Lipe/Gm36684/Gm4811/Cox6a2/Prkg2/Gm14472/Mapk13/Gm12715/Slc25a29/Cox20/Rps6ka1/Gm34939/Gm42672/Ndufa11/Gm12791/Dpf3/Gm10221/Gm10250/Gm5436/Cox7a2l/Mtor/Cox19/Rps6ka2/Acsl1/Gm29216/Creb3/Ndufa8/Gm6969/Ndufb9/Gm8399/Prkag3/Fgfr1/Cox6c2/Ndufc2/Gm18957/Ndufs5-ps/Atp5d/Prkab2/Cox5b/Creb3l1/Gm2962/Creb3l2/Gm28437/Cox4i2/Cox7a2/Ndufa2/Ndufa4/Cox6b2/Atp5g2/Adcy4/Sdhb/Sdhd/Cox4i1/Atp5h/Ndufs2/Ndufv2…	mmu:11465/mmu:16890/mmu:20112/mmu:57376/mmu:12862/mmu:19092/mmu:71679/mmu:26415/mmu:11465/mmu:214663/mmu:66359/mmu:20111/mmu:83797/mmu:100042503/mmu:69875/mmu:14784/mmu:70127/mmu:27425/mmu:71679/mmu:28080/mmu:20463/mmu:56717/mmu:68033/mmu:20112/mmu:14081/mmu:17708/mmu:12913/mmu:68375/mmu:20463/mmu:66218/mmu:11465/mmu:241113/mmu:14182/mmu:12864/mmu:68197/mmu:14081/mmu:595136/mmu:66043/mmu:108097/m…	78	23	ENSMUSG00000003123/ENSMUSG00000082283/ENSMUSG00000026500/ENSMUSG00000116250/ENSMUSG00000105395/ENSMUSG00000021221/ENSMUSG00000028991/ENSMUSG00000023809/ENSMUSG00000018796/ENSMUSG00000006542/ENSMUSG00000105786/ENSMUSG00000038205/ENSMUSG00000038648/ENSMUSG00000051811/ENSMUSG00000022220/ENSMUSG00000071369/ENSMUSG00000083832/ENSMUSG00000035041/ENSMUSG00000086134/ENSMUSG00000108573/ENSMUSG00000007880/…	55	ENSMUSG00000062825/ENSMUSG00000117278/ENSMUSG00000113263/ENSMUSG00000030785/ENSMUSG00000029334/ENSMUSG00000004864/ENSMUSG00000059195/ENSMUSG00000021265/ENSMUSG00000003644/ENSMUSG00000002379/ENSMUSG00000081121/ENSMUSG00000067719/ENSMUSG00000068706/ENSMUSG00000042962/ENSMUSG00000024248/ENSMUSG00000045438/ENSMUSG00000101249/ENSMUSG00000028466/ENSMUSG00000026895/ENSMUSG00000066553/ENSMUSG00000022354/…
mmu00980	Metabolism of xenobiotics by cytochrome P450	14/2482	78/10747	0.890906	0.99322	ENSMUSG00000022947/ENSMUSG00000090124/ENSMUSG00000055301/ENSMUSG00000024885/ENSMUSG00000004032/ENSMUSG00000011382/ENSMUSG00000024087/ENSMUSG00000081488/ENSMUSG00000103653/ENSMUSG00000004035/ENSMUSG00000032348/ENSMUSG00000091561/ENSMUSG00000074183/ENSMUSG00000008540	Cbr3/Ugt1a7c/Adh7/Aldh3b1/Gstm5/Dhdh/Cyp1b1/Gm15368/Gstp-ps/Gstm7/Gsta4/Gm6665/Gsta1/Mgst1	mmu:109857/mmu:94284/mmu:11529/mmu:67689/mmu:14866/mmu:71755/mmu:13078/mmu:22236/mmu:14869/mmu:68312/mmu:14860/mmu:14863/mmu:14857/mmu:56615	14	4	ENSMUSG00000024885/ENSMUSG00000011382/ENSMUSG00000081488/ENSMUSG00000004035	10	ENSMUSG00000022947/ENSMUSG00000090124/ENSMUSG00000055301/ENSMUSG00000004032/ENSMUSG00000024087/ENSMUSG00000103653/ENSMUSG00000032348/ENSMUSG00000091561/ENSMUSG00000074183/ENSMUSG00000008540
mmu00330	Arginine and proline metabolism	15/2482	83/10747	0.891505	0.99322	ENSMUSG00000003526/ENSMUSG00000027199/ENSMUSG00000063953/ENSMUSG00000116940/ENSMUSG00000086769/ENSMUSG00000091952/ENSMUSG00000075232/ENSMUSG00000030934/ENSMUSG00000075591/ENSMUSG00000031672/ENSMUSG00000025007/ENSMUSG00000060096/ENSMUSG00000011179/ENSMUSG00000051048/ENSMUSG00000020826	Prodh/Gatm/Amd2/Gm7450/Gm15587/Gm17709/Amd1/Oat/Gm10874/Got2/Aldh18a1/Amd-ps3/Odc1/P4ha3/Nos2	mmu:19125/mmu:67092/mmu:100041585/mmu:18263/mmu:18127/mmu:18263/mmu:11702/mmu:18242/mmu:14719/mmu:14719/mmu:56454/mmu:11702/mmu:18263/mmu:320452/mmu:18126	15	6	ENSMUSG00000003526/ENSMUSG00000086769/ENSMUSG00000091952/ENSMUSG00000075591/ENSMUSG00000060096/ENSMUSG00000020826	9	ENSMUSG00000027199/ENSMUSG00000063953/ENSMUSG00000116940/ENSMUSG00000075232/ENSMUSG00000030934/ENSMUSG00000031672/ENSMUSG00000025007/ENSMUSG00000011179/ENSMUSG00000051048
mmu00591	Linoleic acid metabolism	2482-06-01	38/10747	0.901596	1	ENSMUSG00000098488/ENSMUSG00000041202/ENSMUSG00000056220/ENSMUSG00000041193/ENSMUSG00000025197/ENSMUSG00000058908	Pla2g4b/Pla2g2d/Pla2g4a/Pla2g5/Cyp2c23/Pla2g2a	mmu:211429/mmu:18782/mmu:18783/mmu:18784/mmu:226143/mmu:18780	6	3	ENSMUSG00000098488/ENSMUSG00000041193/ENSMUSG00000025197	3	ENSMUSG00000041202/ENSMUSG00000056220/ENSMUSG00000058908
[truncated: 33 more rows]
