# Supplementary material for: Transcriptomic Analysis of Fermented Chinese Chive Selectively Attenuating Deoxynivalenol-Induced Ovarian Toxicity in Mice
Source: Antioxidants (Basel). 2026 Apr 1;15(4):442. doi: 10.3390/antiox15040442 (PMC13113495; doi:10.3390/antiox15040442)
Supplement: Supplementary file 1 [file antioxidants-15-00442-s001.zip › Table S5.xlsx]

## Sheet: LKDONvsCTRL.all_KEGGenrich
Table S5. Functional KEGG analysis of DEGs of LKDON vs CTRL comparion
KEGGID	Description	GeneRatio	BgRatio	pvalue	padj	geneID	geneName	keggID	Count	Up	Up_Gene_id	Down	Down_Gene_id
mmu05140	Leishmaniasis	11/331	96/10466	0.00021429	0.0431844	ENSMUSG00000032487/ENSMUSG00000024164/ENSMUSG00000037548/ENSMUSG00000059498/ENSMUSG00000052889/ENSMUSG00000047657/ENSMUSG00000020826/ENSMUSG00000000290/ENSMUSG00000004266/ENSMUSG00000071715/ENSMUSG00000000157	Ptgs2/C3/H2-DMb2/Fcgr3/Prkcb/Crry-ps/Nos2/Itgb2/Ptpn6/Ncf4/Itgb2l	mmu:19225/mmu:12266/mmu:15000/mmu:14131/mmu:18751/mmu:12946/mmu:18126/mmu:16414/mmu:15170/mmu:17972/mmu:16415	11	1	ENSMUSG00000020826	10	ENSMUSG00000032487/ENSMUSG00000024164/ENSMUSG00000037548/ENSMUSG00000059498/ENSMUSG00000052889/ENSMUSG00000047657/ENSMUSG00000000290/ENSMUSG00000004266/ENSMUSG00000071715/ENSMUSG00000000157
mmu04610	Complement and coagulation cascades	11/331	100/10466	0.000307596	0.0431844	ENSMUSG00000024164/ENSMUSG00000060459/ENSMUSG00000091307/ENSMUSG00000026579/ENSMUSG00000047657/ENSMUSG00000049130/ENSMUSG00000055172/ENSMUSG00000036887/ENSMUSG00000000290/ENSMUSG00000031538/ENSMUSG00000000157	C3/Kng2/Gm8895/F5/Crry-ps/C5ar1/C1ra/C1qa/Itgb2/Plat/Itgb2l	mmu:12266/mmu:16644/mmu:20702/mmu:14067/mmu:12946/mmu:12273/mmu:50909/mmu:12259/mmu:16414/mmu:18791/mmu:16415	11	0		11	ENSMUSG00000024164/ENSMUSG00000060459/ENSMUSG00000091307/ENSMUSG00000026579/ENSMUSG00000047657/ENSMUSG00000049130/ENSMUSG00000055172/ENSMUSG00000036887/ENSMUSG00000000290/ENSMUSG00000031538/ENSMUSG00000000157
mmu05144	Malaria	8/331	58/10466	0.000443676	0.0431844	ENSMUSG00000021702/ENSMUSG00000052305/ENSMUSG00000030830/ENSMUSG00000073940/ENSMUSG00000030154/ENSMUSG00000047657/ENSMUSG00000000290/ENSMUSG00000000157	Thbs4/Hbb-bs/Itgal/Hbb-bt/Klrb1f/Crry-ps/Itgb2/Itgb2l	mmu:21828/mmu:100503605/mmu:16408/mmu:100503605/mmu:232408/mmu:12946/mmu:16414/mmu:16415	8	4	ENSMUSG00000021702/ENSMUSG00000052305/ENSMUSG00000073940/ENSMUSG00000030154	4	ENSMUSG00000030830/ENSMUSG00000047657/ENSMUSG00000000290/ENSMUSG00000000157
mmu05150	Staphylococcus aureus infection	9/331	80/10466	0.000912419	0.0666066	ENSMUSG00000024164/ENSMUSG00000037548/ENSMUSG00000059498/ENSMUSG00000030830/ENSMUSG00000049130/ENSMUSG00000055172/ENSMUSG00000036887/ENSMUSG00000000290/ENSMUSG00000000157	C3/H2-DMb2/Fcgr3/Itgal/C5ar1/C1ra/C1qa/Itgb2/Itgb2l	mmu:12266/mmu:15000/mmu:14131/mmu:16408/mmu:12273/mmu:50909/mmu:12259/mmu:16414/mmu:16415	9	0		9	ENSMUSG00000024164/ENSMUSG00000037548/ENSMUSG00000059498/ENSMUSG00000030830/ENSMUSG00000049130/ENSMUSG00000055172/ENSMUSG00000036887/ENSMUSG00000000290/ENSMUSG00000000157
mmu04514	Cell adhesion molecules	15/331	196/10466	0.00139477	0.0814548	ENSMUSG00000050587/ENSMUSG00000030577/ENSMUSG00000037548/ENSMUSG00000030830/ENSMUSG00000023274/ENSMUSG00000016496/ENSMUSG00000022636/ENSMUSG00000031871/ENSMUSG00000035929/novel.191/ENSMUSG00000075122/ENSMUSG00000000290/ENSMUSG00000022901/novel.211/ENSMUSG00000000157	Lrrc4c/Cd22/H2-DMb2/Itgal/Cd4/Cd274/Alcam/Cdh5/H2-Q4/-/Cd80/Itgb2/Cd86/-/Itgb2l	mmu:241568/mmu:12483/mmu:15000/mmu:16408/mmu:12504/mmu:60533/mmu:11658/mmu:12562/mmu:15015/mmu:110558/mmu:12519/mmu:16414/mmu:12524/mmu:69717/mmu:16415	15	2	novel.191/novel.211	13	ENSMUSG00000050587/ENSMUSG00000030577/ENSMUSG00000037548/ENSMUSG00000030830/ENSMUSG00000023274/ENSMUSG00000016496/ENSMUSG00000022636/ENSMUSG00000031871/ENSMUSG00000035929/ENSMUSG00000075122/ENSMUSG00000000290/ENSMUSG00000022901/ENSMUSG00000000157
mmu04145	Phagosome	16/331	238/10466	0.00367132	0.167045	ENSMUSG00000021702/ENSMUSG00000024164/ENSMUSG00000037548/ENSMUSG00000091639/ENSMUSG00000059498/ENSMUSG00000036103/ENSMUSG00000055172/ENSMUSG00000035929/novel.191/ENSMUSG00000000290/ENSMUSG00000051906/ENSMUSG00000001473/novel.211/ENSMUSG00000071715/ENSMUSG00000000555/ENSMUSG00000000157	Thbs4/C3/H2-DMb2/Gm3756/Fcgr3/Colec12/C1ra/H2-Q4/-/Itgb2/Cd209f/Tubb6/-/Ncf4/Itga5/Itgb2l	mmu:21828/mmu:12266/mmu:15000/mmu:22143/mmu:14131/mmu:140792/mmu:50909/mmu:15015/mmu:110558/mmu:16414/mmu:69142/mmu:67951/mmu:69717/mmu:17972/mmu:16402/mmu:16415	16	3	ENSMUSG00000021702/novel.191/novel.211	13	ENSMUSG00000024164/ENSMUSG00000037548/ENSMUSG00000091639/ENSMUSG00000059498/ENSMUSG00000036103/ENSMUSG00000055172/ENSMUSG00000035929/ENSMUSG00000000290/ENSMUSG00000051906/ENSMUSG00000001473/ENSMUSG00000071715/ENSMUSG00000000555/ENSMUSG00000000157
mmu05416	Viral myocarditis	10/331	119/10466	0.00440557	0.167045	ENSMUSG00000033220/ENSMUSG00000037548/ENSMUSG00000030830/ENSMUSG00000035929/novel.191/ENSMUSG00000075122/ENSMUSG00000000290/ENSMUSG00000022901/novel.211/ENSMUSG00000000157	Rac2/H2-DMb2/Itgal/H2-Q4/-/Cd80/Itgb2/Cd86/-/Itgb2l	mmu:19354/mmu:15000/mmu:16408/mmu:15015/mmu:110558/mmu:12519/mmu:16414/mmu:12524/mmu:69717/mmu:16415	10	2	novel.191/novel.211	8	ENSMUSG00000033220/ENSMUSG00000037548/ENSMUSG00000030830/ENSMUSG00000035929/ENSMUSG00000075122/ENSMUSG00000000290/ENSMUSG00000022901/ENSMUSG00000000157
mmu00910	Nitrogen metabolism	4/331	22/10466	0.00457657	0.167045	ENSMUSG00000027562/ENSMUSG00000028972/ENSMUSG00000038526/ENSMUSG00000027555	Car2/Car6/Car14/Car13	mmu:12349/mmu:12353/mmu:23831/mmu:71934	4	1	ENSMUSG00000038526	3	ENSMUSG00000027562/ENSMUSG00000028972/ENSMUSG00000027555
mmu05332	Graft-versus-host disease	7/331	68/10466	0.0055079	0.178701	ENSMUSG00000037548/ENSMUSG00000030167/ENSMUSG00000035929/novel.191/ENSMUSG00000075122/ENSMUSG00000022901/novel.211	H2-DMb2/Klrc1/H2-Q4/-/Cd80/Cd86/-	mmu:15000/mmu:16641/mmu:15015/mmu:110558/mmu:12519/mmu:12524/mmu:69717	7	2	novel.191/novel.211	5	ENSMUSG00000037548/ENSMUSG00000030167/ENSMUSG00000035929/ENSMUSG00000075122/ENSMUSG00000022901
mmu04913	Ovarian steroidogenesis	6/331	58/10466	0.00971069	0.283552	ENSMUSG00000032487/ENSMUSG00000019301/ENSMUSG00000003555/ENSMUSG00000024087/ENSMUSG00000027869/ENSMUSG00000025701	Ptgs2/Hsd17b1/Cyp17a1/Cyp1b1/Hsd3b6/Alox5	mmu:19225/mmu:15485/mmu:13074/mmu:13078/mmu:15497/mmu:11689	6	1	ENSMUSG00000019301	5	ENSMUSG00000032487/ENSMUSG00000003555/ENSMUSG00000024087/ENSMUSG00000027869/ENSMUSG00000025701
mmu04060	Cytokine-cytokine receptor interaction	16/331	267/10466	0.0107631	0.285712	ENSMUSG00000035262/ENSMUSG00000003206/ENSMUSG00000037035/ENSMUSG00000027859/ENSMUSG00000052430/ENSMUSG00000020676/ENSMUSG00000044337/ENSMUSG00000058755/ENSMUSG00000025804/ENSMUSG00000023274/ENSMUSG00000020007/ENSMUSG00000028602/ENSMUSG00000018920/ENSMUSG00000037944/ENSMUSG00000017057/ENSMUSG00000022146	Amh/Ebi3/Inhbb/Ngf/Bmpr1b/Ccl11/Ackr3/Osm/Ccr1/Cd4/Il20ra/Tnfrsf8/Cxcl16/Ccr7/Il13ra1/Osmr	mmu:11705/mmu:50498/mmu:16324/mmu:18049/mmu:12167/mmu:20292/mmu:12778/mmu:18413/mmu:12768/mmu:12504/mmu:237313/mmu:21941/mmu:66102/mmu:12775/mmu:16164/mmu:18414	16	3	ENSMUSG00000035262/ENSMUSG00000037035/ENSMUSG00000052430	13	ENSMUSG00000003206/ENSMUSG00000027859/ENSMUSG00000020676/ENSMUSG00000044337/ENSMUSG00000058755/ENSMUSG00000025804/ENSMUSG00000023274/ENSMUSG00000020007/ENSMUSG00000028602/ENSMUSG00000018920/ENSMUSG00000037944/ENSMUSG00000017057/ENSMUSG00000022146
mmu04350	TGF-beta signaling pathway	9/331	127/10466	0.0192694	0.449791	ENSMUSG00000032289/ENSMUSG00000035262/ENSMUSG00000090958/ENSMUSG00000037035/ENSMUSG00000052430/ENSMUSG00000001870/ENSMUSG00000073802/ENSMUSG00000052384/ENSMUSG00000021765	Thsd4/Amh/Lrrc32/Inhbb/Bmpr1b/Ltbp1/Cdkn2b/Nrros/Fst	mmu:207596/mmu:11705/mmu:434215/mmu:16324/mmu:12167/mmu:268977/mmu:12579/mmu:224109/mmu:14313	9	6	ENSMUSG00000035262/ENSMUSG00000037035/ENSMUSG00000052430/ENSMUSG00000001870/ENSMUSG00000073802/ENSMUSG00000021765	3	ENSMUSG00000032289/ENSMUSG00000090958/ENSMUSG00000052384
mmu05133	Pertussis	7/331	87/10466	0.0200249	0.449791	ENSMUSG00000024164/ENSMUSG00000055172/ENSMUSG00000020826/ENSMUSG00000036887/ENSMUSG00000000290/ENSMUSG00000000555/ENSMUSG00000000157	C3/C1ra/Nos2/C1qa/Itgb2/Itga5/Itgb2l	mmu:12266/mmu:50909/mmu:18126/mmu:12259/mmu:16414/mmu:16402/mmu:16415	7	1	ENSMUSG00000020826	6	ENSMUSG00000024164/ENSMUSG00000055172/ENSMUSG00000036887/ENSMUSG00000000290/ENSMUSG00000000555/ENSMUSG00000000157
mmu05330	Allograft rejection	6/331	69/10466	0.0215866	0.450235	ENSMUSG00000037548/ENSMUSG00000035929/novel.191/ENSMUSG00000075122/ENSMUSG00000022901/novel.211	H2-DMb2/H2-Q4/-/Cd80/Cd86/-	mmu:15000/mmu:15015/mmu:110558/mmu:12519/mmu:12524/mmu:69717	6	2	novel.191/novel.211	4	ENSMUSG00000037548/ENSMUSG00000035929/ENSMUSG00000075122/ENSMUSG00000022901
mmu04650	Natural killer cell mediated cytotoxicity	8/331	113/10466	0.0267037	0.490456	ENSMUSG00000033220/ENSMUSG00000030830/ENSMUSG00000052889/ENSMUSG00000030579/ENSMUSG00000030167/ENSMUSG00000000290/ENSMUSG00000004266/ENSMUSG00000000157	Rac2/Itgal/Prkcb/Tyrobp/Klrc1/Itgb2/Ptpn6/Itgb2l	mmu:19354/mmu:16408/mmu:18751/mmu:22177/mmu:16641/mmu:16414/mmu:15170/mmu:16415	8	0		8	ENSMUSG00000033220/ENSMUSG00000030830/ENSMUSG00000052889/ENSMUSG00000030579/ENSMUSG00000030167/ENSMUSG00000000290/ENSMUSG00000004266/ENSMUSG00000000157
mmu05320	Autoimmune thyroid disease	6/331	73/10466	0.0276325	0.490456	ENSMUSG00000037548/ENSMUSG00000035929/novel.191/ENSMUSG00000075122/ENSMUSG00000022901/novel.211	H2-DMb2/H2-Q4/-/Cd80/Cd86/-	mmu:15000/mmu:15015/mmu:110558/mmu:12519/mmu:12524/mmu:69717	6	2	novel.191/novel.211	4	ENSMUSG00000037548/ENSMUSG00000035929/ENSMUSG00000075122/ENSMUSG00000022901
mmu05143	African trypanosomiasis	4/331	37/10466	0.0285539	0.490456	ENSMUSG00000052305/ENSMUSG00000060459/ENSMUSG00000073940/ENSMUSG00000052889	Hbb-bs/Kng2/Hbb-bt/Prkcb	mmu:100503605/mmu:16644/mmu:100503605/mmu:18751	4	2	ENSMUSG00000052305/ENSMUSG00000073940	2	ENSMUSG00000060459/ENSMUSG00000052889
mmu04927	Cortisol synthesis and secretion	6/331	76/10466	0.032837	0.53269	ENSMUSG00000023034/ENSMUSG00000003555/ENSMUSG00000039956/ENSMUSG00000027869/ENSMUSG00000053007/ENSMUSG00000026407	Nr4a1/Cyp17a1/Mrap/Hsd3b6/Creb5/Cacna1s	mmu:15370/mmu:13074/mmu:77037/mmu:15497/mmu:231991/mmu:12292	6	1	ENSMUSG00000026407	5	ENSMUSG00000023034/ENSMUSG00000003555/ENSMUSG00000039956/ENSMUSG00000027869/ENSMUSG00000053007
mmu04612	Antigen processing and presentation	8/331	119/10466	0.0348695	0.535889	ENSMUSG00000037548/ENSMUSG00000023274/ENSMUSG00000090877/ENSMUSG00000030167/ENSMUSG00000035929/novel.191/ENSMUSG00000091971/novel.211	H2-DMb2/Cd4/Hspa1b/Klrc1/H2-Q4/-/Hspa1a/-	mmu:15000/mmu:12504/mmu:15511/mmu:16641/mmu:15015/mmu:110558/mmu:193740/mmu:69717	8	2	novel.191/novel.211	6	ENSMUSG00000037548/ENSMUSG00000023274/ENSMUSG00000090877/ENSMUSG00000030167/ENSMUSG00000035929/ENSMUSG00000091971
mmu00140	Steroid hormone biosynthesis	6/331	81/10466	0.0428492	0.593058	ENSMUSG00000019301/ENSMUSG00000003555/ENSMUSG00000031891/ENSMUSG00000024087/ENSMUSG00000029272/ENSMUSG00000027869	Hsd17b1/Cyp17a1/Hsd11b2/Cyp1b1/Sult1e1/Hsd3b6	mmu:15485/mmu:13074/mmu:15484/mmu:13078/mmu:20860/mmu:15497	6	2	ENSMUSG00000019301/ENSMUSG00000031891	4	ENSMUSG00000003555/ENSMUSG00000024087/ENSMUSG00000029272/ENSMUSG00000027869
mmu00400	Phenylalanine, tyrosine and tryptophan biosynthesis	2/331	11/10466	0.0454221	0.593058	ENSMUSG00000080935/ENSMUSG00000075591	Got2-ps1/Gm10874	mmu:14719/mmu:14719	2	2	ENSMUSG00000080935/ENSMUSG00000075591	0
mmu04510	Focal adhesion	13/331	244/10466	0.0462599	0.593058	ENSMUSG00000111796/ENSMUSG00000021702/ENSMUSG00000032356/ENSMUSG00000015829/ENSMUSG00000033220/ENSMUSG00000031273/ENSMUSG00000026840/ENSMUSG00000030208/ENSMUSG00000052889/ENSMUSG00000080966/ENSMUSG00000029860/ENSMUSG00000103439/ENSMUSG00000000555	Gm47575/Thbs4/Rasgrf1/Tnr/Rac2/Col4a6/Lamc3/Emp1/Prkcb/Gm6263/Zyx/Gm7019/Itga5	mmu:68553/mmu:21828/mmu:19417/mmu:21960/mmu:19354/mmu:94216/mmu:23928/mmu:13730/mmu:18751/mmu:16202/mmu:22793/mmu:11796/mmu:16402	13	5	ENSMUSG00000111796/ENSMUSG00000021702/ENSMUSG00000031273/ENSMUSG00000026840/ENSMUSG00000080966	8	ENSMUSG00000032356/ENSMUSG00000015829/ENSMUSG00000033220/ENSMUSG00000030208/ENSMUSG00000052889/ENSMUSG00000029860/ENSMUSG00000103439/ENSMUSG00000000555
mmu05206	MicroRNAs in cancer	11/331	199/10466	0.0512995	0.593058	ENSMUSG00000032487/ENSMUSG00000015829/ENSMUSG00000024087/ENSMUSG00000046341/ENSMUSG00000052889/ENSMUSG00000005413/ENSMUSG00000004698/ENSMUSG00000026923/ENSMUSG00000040584/ENSMUSG00000038894/ENSMUSG00000000555	Ptgs2/Tnr/Cyp1b1/Gm11223/Prkcb/Hmox1/Hdac9/Notch1/Abcb1a/Irs2/Itga5	mmu:19225/mmu:21960/mmu:13078/mmu:16765/mmu:18751/mmu:15368/mmu:15184/mmu:18128/mmu:18671/mmu:384783/mmu:16402	11	1	ENSMUSG00000046341	10	ENSMUSG00000032487/ENSMUSG00000015829/ENSMUSG00000024087/ENSMUSG00000052889/ENSMUSG00000005413/ENSMUSG00000004698/ENSMUSG00000026923/ENSMUSG00000040584/ENSMUSG00000038894/ENSMUSG00000000555
mmu04940	Type I diabetes mellitus	6/331	85/10466	0.0521035	0.593058	ENSMUSG00000037548/ENSMUSG00000035929/novel.191/ENSMUSG00000075122/ENSMUSG00000022901/novel.211	H2-DMb2/H2-Q4/-/Cd80/Cd86/-	mmu:15000/mmu:15015/mmu:110558/mmu:12519/mmu:12524/mmu:69717	6	2	novel.191/novel.211	4	ENSMUSG00000037548/ENSMUSG00000035929/ENSMUSG00000075122/ENSMUSG00000022901
mmu00360	Phenylalanine metabolism	3/331	27/10466	0.0523676	0.593058	ENSMUSG00000080935/ENSMUSG00000075591/ENSMUSG00000033307	Got2-ps1/Gm10874/Mif	mmu:14719/mmu:14719/mmu:17319	3	2	ENSMUSG00000080935/ENSMUSG00000075591	1	ENSMUSG00000033307
mmu04613	Neutrophil extracellular trap formation	13/331	249/10466	0.0528065	0.593058	ENSMUSG00000024164/ENSMUSG00000033220/ENSMUSG00000059498/ENSMUSG00000030830/ENSMUSG00000052889/ENSMUSG00000047657/ENSMUSG00000004698/ENSMUSG00000049130/ENSMUSG00000037894/ENSMUSG00000032204/ENSMUSG00000000290/ENSMUSG00000071715/ENSMUSG00000000157	C3/Rac2/Fcgr3/Itgal/Prkcb/Crry-ps/Hdac9/C5ar1/H2az1/Aqp9/Itgb2/Ncf4/Itgb2l	mmu:12266/mmu:19354/mmu:14131/mmu:16408/mmu:18751/mmu:12946/mmu:15184/mmu:12273/mmu:51788/mmu:64008/mmu:16414/mmu:17972/mmu:16415	13	0		13	ENSMUSG00000024164/ENSMUSG00000033220/ENSMUSG00000059498/ENSMUSG00000030830/ENSMUSG00000052889/ENSMUSG00000047657/ENSMUSG00000004698/ENSMUSG00000049130/ENSMUSG00000037894/ENSMUSG00000032204/ENSMUSG00000000290/ENSMUSG00000071715/ENSMUSG00000000157
mmu04975	Fat digestion and absorption	4/331	46/10466	0.0567063	0.613268	ENSMUSG00000041202/ENSMUSG00000080935/ENSMUSG00000111282/ENSMUSG00000075591	Pla2g2d/Got2-ps1/Gm47528/Gm10874	mmu:18782/mmu:14719/mmu:11808/mmu:14719	4	3	ENSMUSG00000080935/ENSMUSG00000111282/ENSMUSG00000075591	1	ENSMUSG00000041202
mmu00350	Tyrosine metabolism	4/331	48/10466	0.0644344	0.658161	ENSMUSG00000080935/ENSMUSG00000055301/ENSMUSG00000075591/ENSMUSG00000033307	Got2-ps1/Adh7/Gm10874/Mif	mmu:14719/mmu:11529/mmu:14719/mmu:17319	4	2	ENSMUSG00000080935/ENSMUSG00000075591	2	ENSMUSG00000055301/ENSMUSG00000033307
mmu05145	Toxoplasmosis	8/331	136/10466	0.0666659	0.658161	ENSMUSG00000037548/ENSMUSG00000020901/ENSMUSG00000026840/ENSMUSG00000090877/ENSMUSG00000020826/ENSMUSG00000025701/ENSMUSG00000091971/ENSMUSG00000103439	H2-DMb2/Pik3r5/Lamc3/Hspa1b/Nos2/Alox5/Hspa1a/Gm7019	mmu:15000/mmu:320207/mmu:23928/mmu:15511/mmu:18126/mmu:11689/mmu:193740/mmu:11796	8	2	ENSMUSG00000026840/ENSMUSG00000020826	6	ENSMUSG00000037548/ENSMUSG00000020901/ENSMUSG00000090877/ENSMUSG00000025701/ENSMUSG00000091971/ENSMUSG00000103439
mmu04814	Motor proteins	13/331	262/10466	0.0727159	0.658161	ENSMUSG00000067017/ENSMUSG00000035458/ENSMUSG00000100839/ENSMUSG00000033590/ENSMUSG00000091639/ENSMUSG00000022629/ENSMUSG00000040714/ENSMUSG00000060180/ENSMUSG00000107747/ENSMUSG00000064179/ENSMUSG00000031788/ENSMUSG00000042064/ENSMUSG00000001473	Capza1-ps1/Tnni3/Gm5920/Myo5c/Gm3756/Kif21a/Klc3/Myh13/Gm5881/Tnnt1/Kifc3/Myo3b/Tubb6	mmu:12343/mmu:21954/mmu:12343/mmu:208943/mmu:22143/mmu:16564/mmu:232943/mmu:544791/mmu:21925/mmu:21955/mmu:16582/mmu:329421/mmu:67951	13	7	ENSMUSG00000035458/ENSMUSG00000033590/ENSMUSG00000022629/ENSMUSG00000040714/ENSMUSG00000107747/ENSMUSG00000064179/ENSMUSG00000031788	6	ENSMUSG00000067017/ENSMUSG00000100839/ENSMUSG00000091639/ENSMUSG00000060180/ENSMUSG00000042064/ENSMUSG00000001473
mmu04658	Th1 and Th2 cell differentiation	6/331	93/10466	0.0740112	0.658161	ENSMUSG00000037548/ENSMUSG00000070691/ENSMUSG00000023274/ENSMUSG00000027314/ENSMUSG00000026923/ENSMUSG00000062939	H2-DMb2/Runx3/Cd4/Dll4/Notch1/Stat4	mmu:15000/mmu:12399/mmu:12504/mmu:54485/mmu:18128/mmu:20849	6	0		6	ENSMUSG00000037548/ENSMUSG00000070691/ENSMUSG00000023274/ENSMUSG00000027314/ENSMUSG00000026923/ENSMUSG00000062939
mmu00220	Arginine biosynthesis	3/331	32/10466	0.0792478	0.658161	ENSMUSG00000080935/ENSMUSG00000020826/ENSMUSG00000075591	Got2-ps1/Nos2/Gm10874	mmu:14719/mmu:18126/mmu:14719	3	3	ENSMUSG00000080935/ENSMUSG00000020826/ENSMUSG00000075591	0
mmu05418	Fluid shear stress and atherosclerosis	10/331	190/10466	0.0793386	0.658161	ENSMUSG00000033220/ENSMUSG00000052430/ENSMUSG00000074183/ENSMUSG00000003849/ENSMUSG00000071369/ENSMUSG00000005413/ENSMUSG00000031871/ENSMUSG00000031538/ENSMUSG00000024190/ENSMUSG00000040562	Rac2/Bmpr1b/Gsta1/Nqo1/Map3k5/Hmox1/Cdh5/Plat/Dusp1/Gstm2	mmu:19354/mmu:12167/mmu:14857/mmu:18104/mmu:26408/mmu:15368/mmu:12562/mmu:18791/mmu:19252/mmu:14863	10	2	ENSMUSG00000052430/ENSMUSG00000071369	8	ENSMUSG00000033220/ENSMUSG00000074183/ENSMUSG00000003849/ENSMUSG00000005413/ENSMUSG00000031871/ENSMUSG00000031538/ENSMUSG00000024190/ENSMUSG00000040562
mmu04512	ECM-receptor interaction	6/331	95/10466	0.080198	0.658161	ENSMUSG00000111796/ENSMUSG00000021702/ENSMUSG00000015829/ENSMUSG00000031273/ENSMUSG00000026840/ENSMUSG00000000555	Gm47575/Thbs4/Tnr/Col4a6/Lamc3/Itga5	mmu:68553/mmu:21828/mmu:21960/mmu:94216/mmu:23928/mmu:16402	6	4	ENSMUSG00000111796/ENSMUSG00000021702/ENSMUSG00000031273/ENSMUSG00000026840	2	ENSMUSG00000015829/ENSMUSG00000000555
mmu05322	Systemic lupus erythematosus	9/331	166/10466	0.0806735	0.658161	ENSMUSG00000024164/ENSMUSG00000037548/ENSMUSG00000059498/ENSMUSG00000020180/ENSMUSG00000037894/ENSMUSG00000055172/ENSMUSG00000036887/ENSMUSG00000075122/ENSMUSG00000022901	C3/H2-DMb2/Fcgr3/Snrpd3/H2az1/C1ra/C1qa/Cd80/Cd86	mmu:12266/mmu:15000/mmu:14131/mmu:67332/mmu:51788/mmu:50909/mmu:12259/mmu:12519/mmu:12524	9	0		9	ENSMUSG00000024164/ENSMUSG00000037548/ENSMUSG00000059498/ENSMUSG00000020180/ENSMUSG00000037894/ENSMUSG00000055172/ENSMUSG00000036887/ENSMUSG00000075122/ENSMUSG00000022901
mmu04024	cAMP signaling pathway	12/331	242/10466	0.0827389	0.658161	ENSMUSG00000035458/ENSMUSG00000045730/ENSMUSG00000031789/ENSMUSG00000035262/ENSMUSG00000021699/ENSMUSG00000033220/ENSMUSG00000029778/ENSMUSG00000028525/ENSMUSG00000021318/ENSMUSG00000026959/ENSMUSG00000053007/ENSMUSG00000026407	Tnni3/Adrb2/Cngb1/Amh/Pde4d/Rac2/Adcyap1r1/Pde4b/Gli3/Grin1/Creb5/Cacna1s	mmu:21954/mmu:11555/mmu:333329/mmu:11705/mmu:238871/mmu:19354/mmu:11517/mmu:18578/mmu:14634/mmu:14810/mmu:231991/mmu:12292	12	6	ENSMUSG00000035458/ENSMUSG00000045730/ENSMUSG00000031789/ENSMUSG00000035262/ENSMUSG00000026959/ENSMUSG00000026407	6	ENSMUSG00000021699/ENSMUSG00000033220/ENSMUSG00000029778/ENSMUSG00000028525/ENSMUSG00000021318/ENSMUSG00000053007
mmu05323	Rheumatoid arthritis	6/331	96/10466	0.0833971	0.658161	ENSMUSG00000037548/ENSMUSG00000030830/ENSMUSG00000075122/ENSMUSG00000000290/ENSMUSG00000022901/ENSMUSG00000000157	H2-DMb2/Itgal/Cd80/Itgb2/Cd86/Itgb2l	mmu:15000/mmu:16408/mmu:12519/mmu:16414/mmu:12524/mmu:16415	6	0		6	ENSMUSG00000037548/ENSMUSG00000030830/ENSMUSG00000075122/ENSMUSG00000000290/ENSMUSG00000022901/ENSMUSG00000000157
mmu00250	Alanine, aspartate and glutamate metabolism	4/331	53/10466	0.0860102	0.66092	ENSMUSG00000080935/ENSMUSG00000048142/ENSMUSG00000040649/ENSMUSG00000075591	Got2-ps1/Nat8l/Rimklb/Gm10874	mmu:14719/mmu:269642/mmu:108653/mmu:14719	4	4	ENSMUSG00000080935/ENSMUSG00000048142/ENSMUSG00000040649/ENSMUSG00000075591	0
mmu00240	Pyrimidine metabolism	5/331	75/10466	0.0884213	0.662026	ENSMUSG00000041608/ENSMUSG00000032420/ENSMUSG00000074026/ENSMUSG00000033308/ENSMUSG00000020407	Entpd3/Nt5e/Gm6091/Dpyd/Upp1	mmu:215446/mmu:23959/mmu:21877/mmu:99586/mmu:22271	5	1	ENSMUSG00000074026	4	ENSMUSG00000041608/ENSMUSG00000032420/ENSMUSG00000033308/ENSMUSG00000020407
mmu05204	Chemical carcinogenesis - DNA adducts	5/331	76/10466	0.0923357	0.67405	ENSMUSG00000032487/ENSMUSG00000074183/ENSMUSG00000082815/ENSMUSG00000024087/ENSMUSG00000040562	Ptgs2/Gsta1/Gm5678/Cyp1b1/Gstm2	mmu:19225/mmu:14857/mmu:12408/mmu:13078/mmu:14863	5	1	ENSMUSG00000082815	4	ENSMUSG00000032487/ENSMUSG00000074183/ENSMUSG00000024087/ENSMUSG00000040562
mmu05134	Legionellosis	7/331	125/10466	0.101241	0.721032	ENSMUSG00000024164/ENSMUSG00000047657/ENSMUSG00000072594/ENSMUSG00000090877/ENSMUSG00000000290/ENSMUSG00000091971/ENSMUSG00000000157	C3/Crry-ps/Gm16439/Hspa1b/Itgb2/Hspa1a/Itgb2l	mmu:12266/mmu:12946/mmu:12176/mmu:15511/mmu:16414/mmu:193740/mmu:16415	7	1	ENSMUSG00000072594	6	ENSMUSG00000024164/ENSMUSG00000047657/ENSMUSG00000090877/ENSMUSG00000000290/ENSMUSG00000091971/ENSMUSG00000000157
mmu04640	Hematopoietic cell lineage	6/331	102/10466	0.104047	0.723373	ENSMUSG00000030577/ENSMUSG00000037548/ENSMUSG00000029084/ENSMUSG00000023274/ENSMUSG00000047657/ENSMUSG00000000555	Cd22/H2-DMb2/Cd38/Cd4/Crry-ps/Itga5	mmu:12483/mmu:15000/mmu:12494/mmu:12504/mmu:12946/mmu:16402	6	0		6	ENSMUSG00000030577/ENSMUSG00000037548/ENSMUSG00000029084/ENSMUSG00000023274/ENSMUSG00000047657/ENSMUSG00000000555
mmu00270	Cysteine and methionine metabolism	6/331	104/10466	0.111473	0.746689	ENSMUSG00000101431/ENSMUSG00000080935/ENSMUSG00000105093/ENSMUSG00000109290/ENSMUSG00000106181/ENSMUSG00000075591	Gm7901/Got2-ps1/Gm17815/Phgdh-ps1/Gm9523/Gm10874	mmu:236539/mmu:14719/mmu:16828/mmu:236539/mmu:232087/mmu:14719	6	6	ENSMUSG00000101431/ENSMUSG00000080935/ENSMUSG00000105093/ENSMUSG00000109290/ENSMUSG00000106181/ENSMUSG00000075591	0
mmu04080	Neuroactive ligand-receptor interaction	15/331	336/10466	0.113041	0.746689	ENSMUSG00000028172/ENSMUSG00000045730/ENSMUSG00000024164/ENSMUSG00000033717/ENSMUSG00000031932/ENSMUSG00000045731/ENSMUSG00000060459/ENSMUSG00000075605/ENSMUSG00000029778/ENSMUSG00000019890/ENSMUSG00000045092/ENSMUSG00000048779/ENSMUSG00000049130/ENSMUSG00000026959/ENSMUSG00000027107	Tacr3/Adrb2/C3/Adra2a/Gpr83/Pnoc/Kng2/Slurp2/Adcyap1r1/Nts/S1pr1/P2ry6/C5ar1/Grin1/Chrna1	mmu:21338/mmu:11555/mmu:12266/mmu:11551/mmu:14608/mmu:18155/mmu:16644/mmu:69462/mmu:11517/mmu:67405/mmu:13609/mmu:233571/mmu:12273/mmu:14810/mmu:11435	15	5	ENSMUSG00000028172/ENSMUSG00000045730/ENSMUSG00000033717/ENSMUSG00000026959/ENSMUSG00000027107	10	ENSMUSG00000024164/ENSMUSG00000031932/ENSMUSG00000045731/ENSMUSG00000060459/ENSMUSG00000075605/ENSMUSG00000029778/ENSMUSG00000019890/ENSMUSG00000045092/ENSMUSG00000048779/ENSMUSG00000049130
mmu04022	cGMP-PKG signaling pathway	10/331	205/10466	0.115592	0.746689	ENSMUSG00000045730/ENSMUSG00000031789/ENSMUSG00000033717/ENSMUSG00000060459/ENSMUSG00000020901/ENSMUSG00000030247/ENSMUSG00000053007/ENSMUSG00000038894/ENSMUSG00000026407/ENSMUSG00000028469	Adrb2/Cngb1/Adra2a/Kng2/Pik3r5/Kcnj8/Creb5/Irs2/Cacna1s/Npr2	mmu:11555/mmu:333329/mmu:11551/mmu:16644/mmu:320207/mmu:16523/mmu:231991/mmu:384783/mmu:12292/mmu:230103	10	5	ENSMUSG00000045730/ENSMUSG00000031789/ENSMUSG00000033717/ENSMUSG00000026407/ENSMUSG00000028469	5	ENSMUSG00000060459/ENSMUSG00000020901/ENSMUSG00000030247/ENSMUSG00000053007/ENSMUSG00000038894
mmu00980	Metabolism of xenobiotics by cytochrome P450	5/331	82/10466	0.117629	0.746689	ENSMUSG00000074183/ENSMUSG00000055301/ENSMUSG00000082815/ENSMUSG00000024087/ENSMUSG00000040562	Gsta1/Adh7/Gm5678/Cyp1b1/Gstm2	mmu:14857/mmu:11529/mmu:12408/mmu:13078/mmu:14863	5	1	ENSMUSG00000082815	4	ENSMUSG00000074183/ENSMUSG00000055301/ENSMUSG00000024087/ENSMUSG00000040562
mmu04934	Cushing syndrome	9/331	182/10466	0.123305	0.757619	ENSMUSG00000023034/ENSMUSG00000003555/ENSMUSG00000073802/ENSMUSG00000039956/ENSMUSG00000015957/ENSMUSG00000027869/ENSMUSG00000053007/ENSMUSG00000036856/ENSMUSG00000026407	Nr4a1/Cyp17a1/Cdkn2b/Mrap/Wnt11/Hsd3b6/Creb5/Wnt4/Cacna1s	mmu:15370/mmu:13074/mmu:12579/mmu:77037/mmu:22411/mmu:15497/mmu:231991/mmu:22417/mmu:12292	9	2	ENSMUSG00000073802/ENSMUSG00000026407	7	ENSMUSG00000023034/ENSMUSG00000003555/ENSMUSG00000039956/ENSMUSG00000015957/ENSMUSG00000027869/ENSMUSG00000053007/ENSMUSG00000036856
mmu05207	Chemical carcinogenesis - receptor activation	11/331	235/10466	0.126057	0.757619	ENSMUSG00000045730/ENSMUSG00000021055/ENSMUSG00000074183/ENSMUSG00000024087/ENSMUSG00000052889/ENSMUSG00000003032/ENSMUSG00000022479/ENSMUSG00000027314/ENSMUSG00000053007/ENSMUSG00000026407/ENSMUSG00000040562	Adrb2/Esr2/Gsta1/Cyp1b1/Prkcb/Klf4/Vdr/Dll4/Creb5/Cacna1s/Gstm2	mmu:11555/mmu:13983/mmu:14857/mmu:13078/mmu:18751/mmu:16600/mmu:22337/mmu:54485/mmu:231991/mmu:12292/mmu:14863	11	3	ENSMUSG00000045730/ENSMUSG00000021055/ENSMUSG00000026407	8	ENSMUSG00000074183/ENSMUSG00000024087/ENSMUSG00000052889/ENSMUSG00000003032/ENSMUSG00000022479/ENSMUSG00000027314/ENSMUSG00000053007/ENSMUSG00000040562
mmu05020	Prion disease	19/331	453/10466	0.127761	0.757619	ENSMUSG00000117327/ENSMUSG00000033220/ENSMUSG00000091639/ENSMUSG00000040714/ENSMUSG00000064356/ENSMUSG00000030785/ENSMUSG00000091478/ENSMUSG00000102070/ENSMUSG00000090877/ENSMUSG00000026959/ENSMUSG00000026923/ENSMUSG00000036887/ENSMUSG00000053007/ENSMUSG00000091971/ENSMUSG00000026407/ENSMUSG00000001473/ENSMUSG00000035885/ENSMUSG00000071715/ENSMUSG00000064354	Gm6467/Rac2/Gm3756/Klc3/mt-Atp8/Cox6a2/Gm10039/Gm28661/Hspa1b/Grin1/Notch1/C1qa/Creb5/Hspa1a/Cacna1s/Tubb6/Cox8a/Ncf4/mt-Co2	mmu:26446/mmu:19354/mmu:22143/mmu:232943/mmu:17706/mmu:12862/mmu:11951/mmu:17709/mmu:15511/mmu:14810/mmu:18128/mmu:12259/mmu:231991/mmu:193740/mmu:12292/mmu:67951/mmu:12868/mmu:17972/mmu:17709	19	3	ENSMUSG00000040714/ENSMUSG00000026959/ENSMUSG00000026407	16	ENSMUSG00000117327/ENSMUSG00000033220/ENSMUSG00000091639/ENSMUSG00000064356/ENSMUSG00000030785/ENSMUSG00000091478/ENSMUSG00000102070/ENSMUSG00000090877/ENSMUSG00000026923/ENSMUSG00000036887/ENSMUSG00000053007/ENSMUSG00000091971/ENSMUSG00000001473/ENSMUSG00000035885/ENSMUSG00000071715/ENSMUSG00000064354
mmu00511	Other glycan degradation	2/331	20/10466	0.130548	0.757619	ENSMUSG00000035239/ENSMUSG00000033857	Neu3/Engase	mmu:50877/mmu:217364	2	2	ENSMUSG00000035239/ENSMUSG00000033857	0
mmu04923	Regulation of lipolysis in adipocytes	4/331	62/10466	0.132324	0.757619	ENSMUSG00000045730/ENSMUSG00000032487/ENSMUSG00000062515/ENSMUSG00000038894	Adrb2/Ptgs2/Fabp4/Irs2	mmu:11555/mmu:19225/mmu:11770/mmu:384783	4	1	ENSMUSG00000045730	3	ENSMUSG00000032487/ENSMUSG00000062515/ENSMUSG00000038894
mmu04726	Serotonergic synapse	7/331	135/10466	0.135958	0.762118	ENSMUSG00000025094/ENSMUSG00000032487/ENSMUSG00000026824/ENSMUSG00000052889/ENSMUSG00000025701/ENSMUSG00000024190/ENSMUSG00000026407	Slc18a2/Ptgs2/Kcnj3/Prkcb/Alox5/Dusp1/Cacna1s	mmu:214084/mmu:19225/mmu:16519/mmu:18751/mmu:11689/mmu:19252/mmu:12292	7	3	ENSMUSG00000025094/ENSMUSG00000026824/ENSMUSG00000026407	4	ENSMUSG00000032487/ENSMUSG00000052889/ENSMUSG00000025701/ENSMUSG00000024190
mmu04670	Leukocyte transendothelial migration	7/331	136/10466	0.139719	0.762118	ENSMUSG00000033220/ENSMUSG00000030830/ENSMUSG00000052889/ENSMUSG00000031871/ENSMUSG00000000290/ENSMUSG00000071715/ENSMUSG00000000157	Rac2/Itgal/Prkcb/Cdh5/Itgb2/Ncf4/Itgb2l	mmu:19354/mmu:16408/mmu:18751/mmu:12562/mmu:16414/mmu:17972/mmu:16415	7	0		7	ENSMUSG00000033220/ENSMUSG00000030830/ENSMUSG00000052889/ENSMUSG00000031871/ENSMUSG00000000290/ENSMUSG00000071715/ENSMUSG00000000157
mmu04061	Viral protein interaction with cytokine and cytokine receptor	5/331	87/10466	0.14094	0.762118	ENSMUSG00000020676/ENSMUSG00000044337/ENSMUSG00000025804/ENSMUSG00000020007/ENSMUSG00000037944	Ccl11/Ackr3/Ccr1/Il20ra/Ccr7	mmu:20292/mmu:12778/mmu:12768/mmu:237313/mmu:12775	5	0		5	ENSMUSG00000020676/ENSMUSG00000044337/ENSMUSG00000025804/ENSMUSG00000020007/ENSMUSG00000037944
mmu05340	Primary immunodeficiency	3/331	42/10466	0.146552	0.778059	ENSMUSG00000023274/ENSMUSG00000029591/ENSMUSG00000105547	Cd4/Ung/Iglc3	mmu:12504/mmu:22256/mmu:16136	3	1	ENSMUSG00000029591	2	ENSMUSG00000023274/ENSMUSG00000105547
mmu04928	Parathyroid hormone synthesis, secretion and action	6/331	114/10466	0.15242	0.794759	ENSMUSG00000021699/ENSMUSG00000052889/ENSMUSG00000022479/ENSMUSG00000028525/ENSMUSG00000000957/ENSMUSG00000053007	Pde4d/Prkcb/Vdr/Pde4b/Mmp14/Creb5	mmu:238871/mmu:18751/mmu:22337/mmu:18578/mmu:17387/mmu:231991	6	0		6	ENSMUSG00000021699/ENSMUSG00000052889/ENSMUSG00000022479/ENSMUSG00000028525/ENSMUSG00000000957/ENSMUSG00000053007
mmu05146	Amoebiasis	6/331	116/10466	0.161323	0.798296	ENSMUSG00000031273/ENSMUSG00000026840/ENSMUSG00000052889/ENSMUSG00000020826/ENSMUSG00000000290/ENSMUSG00000000157	Col4a6/Lamc3/Prkcb/Nos2/Itgb2/Itgb2l	mmu:94216/mmu:23928/mmu:18751/mmu:18126/mmu:16414/mmu:16415	6	3	ENSMUSG00000031273/ENSMUSG00000026840/ENSMUSG00000020826	3	ENSMUSG00000052889/ENSMUSG00000000290/ENSMUSG00000000157
mmu00760	Nicotinate and nicotinamide metabolism	3/331	44/10466	0.161737	0.798296	ENSMUSG00000032420/ENSMUSG00000029084/ENSMUSG00000042751	Nt5e/Cd38/Nmnat2	mmu:23959/mmu:12494/mmu:226518	3	0		3	ENSMUSG00000032420/ENSMUSG00000029084/ENSMUSG00000042751
mmu00983	Drug metabolism - other enzymes	6/331	117/10466	0.165857	0.798296	ENSMUSG00000074183/ENSMUSG00000074026/ENSMUSG00000033308/ENSMUSG00000020407/ENSMUSG00000040562/ENSMUSG00000031725	Gsta1/Gm6091/Dpyd/Upp1/Gstm2/Ces1f	mmu:14857/mmu:21877/mmu:99586/mmu:22271/mmu:14863/mmu:234564	6	1	ENSMUSG00000074026	5	ENSMUSG00000074183/ENSMUSG00000033308/ENSMUSG00000020407/ENSMUSG00000040562/ENSMUSG00000031725
mmu05222	Small cell lung cancer	6/331	117/10466	0.165857	0.798296	ENSMUSG00000032487/ENSMUSG00000073802/ENSMUSG00000031273/ENSMUSG00000026840/ENSMUSG00000020826/ENSMUSG00000103439	Ptgs2/Cdkn2b/Col4a6/Lamc3/Nos2/Gm7019	mmu:19225/mmu:12579/mmu:94216/mmu:23928/mmu:18126/mmu:11796	6	4	ENSMUSG00000073802/ENSMUSG00000031273/ENSMUSG00000026840/ENSMUSG00000020826	2	ENSMUSG00000032487/ENSMUSG00000103439
mmu00260	Glycine, serine and threonine metabolism	4/331	68/10466	0.167787	0.798296	ENSMUSG00000101431/ENSMUSG00000025270/ENSMUSG00000109290/ENSMUSG00000017713	Gm7901/Alas2/Phgdh-ps1/Tha1	mmu:236539/mmu:11656/mmu:236539/mmu:71776	4	4	ENSMUSG00000101431/ENSMUSG00000025270/ENSMUSG00000109290/ENSMUSG00000017713	0
mmu01250	Biosynthesis of nucleotide sugars	3/331	45/10466	0.169501	0.798296	ENSMUSG00000107770/ENSMUSG00000081492/ENSMUSG00000028671	Gm44126/Gm9311/Gale	mmu:67883/mmu:67883/mmu:74246	3	2	ENSMUSG00000081492/ENSMUSG00000028671	1	ENSMUSG00000107770
mmu00532	Glycosaminoglycan biosynthesis - chondroitin sulfate / dermatan sulfate	2/331	24/10466	0.175022	0.800821	ENSMUSG00000030930/ENSMUSG00000058152	Chst15/Chsy3	mmu:77590/mmu:78923	2	0		2	ENSMUSG00000030930/ENSMUSG00000058152
mmu04672	Intestinal immune network for IgA production	3/331	46/10466	0.177371	0.800821	ENSMUSG00000037548/ENSMUSG00000075122/ENSMUSG00000022901	H2-DMb2/Cd80/Cd86	mmu:15000/mmu:12519/mmu:12524	3	0		3	ENSMUSG00000037548/ENSMUSG00000075122/ENSMUSG00000022901
mmu04929	GnRH secretion	4/331	70/10466	0.180292	0.800821	ENSMUSG00000021055/ENSMUSG00000026824/ENSMUSG00000052889/ENSMUSG00000026407	Esr2/Kcnj3/Prkcb/Cacna1s	mmu:13983/mmu:16519/mmu:18751/mmu:12292	4	3	ENSMUSG00000021055/ENSMUSG00000026824/ENSMUSG00000026407	1	ENSMUSG00000052889
mmu05152	Tuberculosis	9/331	200/10466	0.183115	0.800821	ENSMUSG00000024164/ENSMUSG00000037548/ENSMUSG00000059498/ENSMUSG00000047657/ENSMUSG00000022479/ENSMUSG00000020826/ENSMUSG00000000290/ENSMUSG00000051906/ENSMUSG00000000157	C3/H2-DMb2/Fcgr3/Crry-ps/Vdr/Nos2/Itgb2/Cd209f/Itgb2l	mmu:12266/mmu:15000/mmu:14131/mmu:12946/mmu:22337/mmu:18126/mmu:16414/mmu:69142/mmu:16415	9	1	ENSMUSG00000020826	8	ENSMUSG00000024164/ENSMUSG00000037548/ENSMUSG00000059498/ENSMUSG00000047657/ENSMUSG00000022479/ENSMUSG00000000290/ENSMUSG00000051906/ENSMUSG00000000157
mmu04964	Proximal tubule bicarbonate reclamation	2/331	25/10466	0.186493	0.800821	ENSMUSG00000027562/ENSMUSG00000010064	Car2/Slc38a3	mmu:12349/mmu:76257	2	1	ENSMUSG00000010064	1	ENSMUSG00000027562
mmu05310	Asthma	2/331	25/10466	0.186493	0.800821	ENSMUSG00000020676/ENSMUSG00000037548	Ccl11/H2-DMb2	mmu:20292/mmu:15000	2	0		2	ENSMUSG00000020676/ENSMUSG00000037548
mmu04725	Cholinergic synapse	6/331	122/10466	0.189312	0.801145	ENSMUSG00000026824/ENSMUSG00000020901/ENSMUSG00000052889/ENSMUSG00000009545/ENSMUSG00000053007/ENSMUSG00000026407	Kcnj3/Pik3r5/Prkcb/Kcnq1/Creb5/Cacna1s	mmu:16519/mmu:320207/mmu:18751/mmu:16535/mmu:231991/mmu:12292	6	2	ENSMUSG00000026824/ENSMUSG00000026407	4	ENSMUSG00000020901/ENSMUSG00000052889/ENSMUSG00000009545/ENSMUSG00000053007
mmu05202	Transcriptional misregulation in cancer	10/331	233/10466	0.203735	0.849867	ENSMUSG00000044167/ENSMUSG00000028341/ENSMUSG00000017724/ENSMUSG00000114999/ENSMUSG00000038227/ENSMUSG00000031538/ENSMUSG00000022952/ENSMUSG00000016087/ENSMUSG00000103439/ENSMUSG00000022901	Foxo1/Nr4a3/Etv4/Gm7962/Hoxa9/Plat/Runx1/Fli1/Gm7019/Cd86	mmu:56458/mmu:18124/mmu:18612/mmu:14030/mmu:15405/mmu:18791/mmu:12394/mmu:14247/mmu:11796/mmu:12524	10	2	ENSMUSG00000044167/ENSMUSG00000038227	8	ENSMUSG00000028341/ENSMUSG00000017724/ENSMUSG00000114999/ENSMUSG00000031538/ENSMUSG00000022952/ENSMUSG00000016087/ENSMUSG00000103439/ENSMUSG00000022901
mmu04260	Cardiac muscle contraction	6/331	126/10466	0.208942	0.859311	ENSMUSG00000035458/ENSMUSG00000030785/ENSMUSG00000102070/ENSMUSG00000026407/ENSMUSG00000035885/ENSMUSG00000064354	Tnni3/Cox6a2/Gm28661/Cacna1s/Cox8a/mt-Co2	mmu:21954/mmu:12862/mmu:17709/mmu:12292/mmu:12868/mmu:17709	6	2	ENSMUSG00000035458/ENSMUSG00000026407	4	ENSMUSG00000030785/ENSMUSG00000102070/ENSMUSG00000035885/ENSMUSG00000064354
mmu04668	TNF signaling pathway	6/331	127/10466	0.21396	0.867726	ENSMUSG00000032487/ENSMUSG00000071369/ENSMUSG00000000957/ENSMUSG00000053007/ENSMUSG00000103439/ENSMUSG00000022221	Ptgs2/Map3k5/Mmp14/Creb5/Gm7019/Ripk3	mmu:19225/mmu:26408/mmu:17387/mmu:231991/mmu:11796/mmu:56532	6	1	ENSMUSG00000071369	5	ENSMUSG00000032487/ENSMUSG00000000957/ENSMUSG00000053007/ENSMUSG00000103439/ENSMUSG00000022221
mmu05030	Cocaine addiction	3/331	52/10466	0.226433	0.905732	ENSMUSG00000025094/ENSMUSG00000026959/ENSMUSG00000053007	Slc18a2/Grin1/Creb5	mmu:214084/mmu:14810/mmu:231991	3	2	ENSMUSG00000025094/ENSMUSG00000026959	1	ENSMUSG00000053007
mmu01230	Biosynthesis of amino acids	6/331	131/10466	0.234432	0.914382	ENSMUSG00000101431/ENSMUSG00000080935/ENSMUSG00000109290/ENSMUSG00000106181/ENSMUSG00000075591/ENSMUSG00000017713	Gm7901/Got2-ps1/Phgdh-ps1/Gm9523/Gm10874/Tha1	mmu:236539/mmu:14719/mmu:236539/mmu:232087/mmu:14719/mmu:71776	6	6	ENSMUSG00000101431/ENSMUSG00000080935/ENSMUSG00000109290/ENSMUSG00000106181/ENSMUSG00000075591/ENSMUSG00000017713	0
mmu03410	Base excision repair	3/331	53/10466	0.234858	0.914382	ENSMUSG00000029591/ENSMUSG00000024854/ENSMUSG00000020697	Ung/Pold4/Lig3	mmu:22256/mmu:69745/mmu:16882	3	2	ENSMUSG00000029591/ENSMUSG00000020697	1	ENSMUSG00000024854
mmu04713	Circadian entrainment	5/331	105/10466	0.238502	0.91635	ENSMUSG00000026824/ENSMUSG00000029778/ENSMUSG00000020893/ENSMUSG00000052889/ENSMUSG00000026959	Kcnj3/Adcyap1r1/Per1/Prkcb/Grin1	mmu:16519/mmu:11517/mmu:18626/mmu:18751/mmu:14810	5	2	ENSMUSG00000026824/ENSMUSG00000026959	3	ENSMUSG00000029778/ENSMUSG00000020893/ENSMUSG00000052889
mmu05167	Kaposi sarcoma-associated herpesvirus infection	11/331	272/10466	0.243331	0.922761	ENSMUSG00000032487/ENSMUSG00000024164/ENSMUSG00000025804/ENSMUSG00000062081/ENSMUSG00000020901/ENSMUSG00000035929/novel.191/ENSMUSG00000058838/ENSMUSG00000022901/novel.211/ENSMUSG00000044786	Ptgs2/C3/Ccr1/Gm6055/Pik3r5/H2-Q4/-/Rps27a-ps2/Cd86/-/Zfp36	mmu:19225/mmu:12266/mmu:12768/mmu:67443/mmu:320207/mmu:15015/mmu:110558/mmu:78294/mmu:12524/mmu:69717/mmu:22695	11	2	novel.191/novel.211	9	ENSMUSG00000032487/ENSMUSG00000024164/ENSMUSG00000025804/ENSMUSG00000062081/ENSMUSG00000020901/ENSMUSG00000035929/ENSMUSG00000058838/ENSMUSG00000022901/ENSMUSG00000044786
mmu04148	Efferocytosis	8/331	190/10466	0.253717	0.933825	ENSMUSG00000032487/ENSMUSG00000045092/ENSMUSG00000048779/ENSMUSG00000074968/ENSMUSG00000036887/ENSMUSG00000025701/ENSMUSG00000035189/ENSMUSG00000004266	Ptgs2/S1pr1/P2ry6/Ano3/C1qa/Alox5/Ano4/Ptpn6	mmu:19225/mmu:13609/mmu:233571/mmu:228432/mmu:12259/mmu:11689/mmu:320091/mmu:15170	8	2	ENSMUSG00000074968/ENSMUSG00000035189	6	ENSMUSG00000032487/ENSMUSG00000045092/ENSMUSG00000048779/ENSMUSG00000036887/ENSMUSG00000025701/ENSMUSG00000004266
mmu05031	Amphetamine addiction	4/331	81/10466	0.253738	0.933825	ENSMUSG00000025094/ENSMUSG00000052889/ENSMUSG00000026959/ENSMUSG00000053007	Slc18a2/Prkcb/Grin1/Creb5	mmu:214084/mmu:18751/mmu:14810/mmu:231991	4	2	ENSMUSG00000025094/ENSMUSG00000026959	2	ENSMUSG00000052889/ENSMUSG00000053007
mmu04925	Aldosterone synthesis and secretion	5/331	109/10466	0.262357	0.933825	ENSMUSG00000023034/ENSMUSG00000052889/ENSMUSG00000027869/ENSMUSG00000053007/ENSMUSG00000026407	Nr4a1/Prkcb/Hsd3b6/Creb5/Cacna1s	mmu:15370/mmu:18751/mmu:15497/mmu:231991/mmu:12292	5	1	ENSMUSG00000026407	4	ENSMUSG00000023034/ENSMUSG00000052889/ENSMUSG00000027869/ENSMUSG00000053007
mmu00590	Arachidonic acid metabolism	4/331	83/10466	0.267735	0.933825	ENSMUSG00000041202/ENSMUSG00000032487/ENSMUSG00000082815/ENSMUSG00000025701	Pla2g2d/Ptgs2/Gm5678/Alox5	mmu:18782/mmu:19225/mmu:12408/mmu:11689	4	1	ENSMUSG00000082815	3	ENSMUSG00000041202/ENSMUSG00000032487/ENSMUSG00000025701
mmu04966	Collecting duct acid secretion	2/331	32/10466	0.268699	0.933825	ENSMUSG00000027562/ENSMUSG00000031449	Car2/Atp4b	mmu:12349/mmu:11945	2	1	ENSMUSG00000031449	1	ENSMUSG00000027562
mmu04978	Mineral absorption	3/331	57/10466	0.269048	0.933825	ENSMUSG00000063354/ENSMUSG00000005413/ENSMUSG00000022479	Slc39a4/Hmox1/Vdr	mmu:72027/mmu:15368/mmu:22337	3	0		3	ENSMUSG00000063354/ENSMUSG00000005413/ENSMUSG00000022479
mmu04390	Hippo signaling pathway	8/331	194/10466	0.271692	0.933825	ENSMUSG00000035262/ENSMUSG00000052430/ENSMUSG00000015957/ENSMUSG00000000290/ENSMUSG00000055320/ENSMUSG00000036856/ENSMUSG00000103439/ENSMUSG00000000157	Amh/Bmpr1b/Wnt11/Itgb2/Tead1/Wnt4/Gm7019/Itgb2l	mmu:11705/mmu:12167/mmu:22411/mmu:16414/mmu:21676/mmu:22417/mmu:11796/mmu:16415	8	2	ENSMUSG00000035262/ENSMUSG00000052430	6	ENSMUSG00000015957/ENSMUSG00000000290/ENSMUSG00000055320/ENSMUSG00000036856/ENSMUSG00000103439/ENSMUSG00000000157
mmu03264	Virion - Flavivirus	1/331	10/10466	0.274948	0.933825	ENSMUSG00000051906	Cd209f	mmu:69142	1	0		1	ENSMUSG00000051906
mmu04972	Pancreatic secretion	5/331	112/10466	0.280598	0.933825	ENSMUSG00000041202/ENSMUSG00000027562/ENSMUSG00000029084/ENSMUSG00000052889/ENSMUSG00000009545	Pla2g2d/Car2/Cd38/Prkcb/Kcnq1	mmu:18782/mmu:12349/mmu:12494/mmu:18751/mmu:16535	5	0		5	ENSMUSG00000041202/ENSMUSG00000027562/ENSMUSG00000029084/ENSMUSG00000052889/ENSMUSG00000009545
mmu00330	Arginine and proline metabolism	4/331	85/10466	0.281867	0.933825	ENSMUSG00000080935/ENSMUSG00000020826/ENSMUSG00000075591/ENSMUSG00000029811	Got2-ps1/Nos2/Gm10874/Aoc1	mmu:14719/mmu:18126/mmu:14719/mmu:76507	4	3	ENSMUSG00000080935/ENSMUSG00000020826/ENSMUSG00000075591	1	ENSMUSG00000029811
mmu04071	Sphingolipid signaling pathway	6/331	141/10466	0.287954	0.933825	ENSMUSG00000033220/ENSMUSG00000060459/ENSMUSG00000052889/ENSMUSG00000071369/ENSMUSG00000045092/ENSMUSG00000043461	Rac2/Kng2/Prkcb/Map3k5/S1pr1/Sptssb	mmu:19354/mmu:16644/mmu:18751/mmu:26408/mmu:13609/mmu:66183	6	1	ENSMUSG00000071369	5	ENSMUSG00000033220/ENSMUSG00000060459/ENSMUSG00000052889/ENSMUSG00000045092/ENSMUSG00000043461
mmu05410	Hypertrophic cardiomyopathy	5/331	114/10466	0.292895	0.933825	ENSMUSG00000035458/ENSMUSG00000002100/ENSMUSG00000026407/ENSMUSG00000001964/ENSMUSG00000000555	Tnni3/Mybpc3/Cacna1s/Emd/Itga5	mmu:21954/mmu:17868/mmu:12292/mmu:13726/mmu:16402	5	3	ENSMUSG00000035458/ENSMUSG00000002100/ENSMUSG00000026407	2	ENSMUSG00000001964/ENSMUSG00000000555
mmu04213	Longevity regulating pathway - multiple species	4/331	87/10466	0.29611	0.933825	ENSMUSG00000044167/ENSMUSG00000090877/ENSMUSG00000038894/ENSMUSG00000091971	Foxo1/Hspa1b/Irs2/Hspa1a	mmu:56458/mmu:15511/mmu:384783/mmu:193740	4	1	ENSMUSG00000044167	3	ENSMUSG00000090877/ENSMUSG00000038894/ENSMUSG00000091971
mmu00920	Sulfur metabolism	1/331	11/10466	0.297901	0.933825	ENSMUSG00000068874	Selenbp1	mmu:20341	1	0		1	ENSMUSG00000068874
mmu03266	Virion - Herpesvirus	1/331	11/10466	0.297901	0.933825	ENSMUSG00000000555	Itga5	mmu:16402	1	0		1	ENSMUSG00000000555
mmu00520	Amino sugar and nucleotide sugar metabolism	3/331	61/10466	0.303751	0.933825	ENSMUSG00000107770/ENSMUSG00000081492/ENSMUSG00000028671	Gm44126/Gm9311/Gale	mmu:67883/mmu:67883/mmu:74246	3	2	ENSMUSG00000081492/ENSMUSG00000028671	1	ENSMUSG00000107770
mmu05208	Chemical carcinogenesis - reactive oxygen species	13/331	347/10466	0.304673	0.933825	ENSMUSG00000074183/ENSMUSG00000003849/ENSMUSG00000082815/ENSMUSG00000024087/ENSMUSG00000064356/ENSMUSG00000030785/ENSMUSG00000071369/ENSMUSG00000005413/ENSMUSG00000091478/ENSMUSG00000102070/ENSMUSG00000035885/ENSMUSG00000040562/ENSMUSG00000064354	Gsta1/Nqo1/Gm5678/Cyp1b1/mt-Atp8/Cox6a2/Map3k5/Hmox1/Gm10039/Gm28661/Cox8a/Gstm2/mt-Co2	mmu:14857/mmu:18104/mmu:12408/mmu:13078/mmu:17706/mmu:12862/mmu:26408/mmu:15368/mmu:11951/mmu:17709/mmu:12868/mmu:14863/mmu:17709	13	2	ENSMUSG00000082815/ENSMUSG00000071369	11	ENSMUSG00000074183/ENSMUSG00000003849/ENSMUSG00000024087/ENSMUSG00000064356/ENSMUSG00000030785/ENSMUSG00000005413/ENSMUSG00000091478/ENSMUSG00000102070/ENSMUSG00000035885/ENSMUSG00000040562/ENSMUSG00000064354
mmu04015	Rap1 signaling pathway	9/331	231/10466	0.308885	0.933825	ENSMUSG00000033220/ENSMUSG00000027859/ENSMUSG00000001995/ENSMUSG00000030830/ENSMUSG00000052889/ENSMUSG00000026959/ENSMUSG00000000290/ENSMUSG00000026786/ENSMUSG00000000157	Rac2/Ngf/Sipa1l2/Itgal/Prkcb/Grin1/Itgb2/Apbb1ip/Itgb2l	mmu:19354/mmu:18049/mmu:244668/mmu:16408/mmu:18751/mmu:14810/mmu:16414/mmu:54519/mmu:16415	9	1	ENSMUSG00000026959	8	ENSMUSG00000033220/ENSMUSG00000027859/ENSMUSG00000001995/ENSMUSG00000030830/ENSMUSG00000052889/ENSMUSG00000000290/ENSMUSG00000026786/ENSMUSG00000000157
mmu04971	Gastric acid secretion	4/331	89/10466	0.310442	0.933825	ENSMUSG00000027562/ENSMUSG00000031449/ENSMUSG00000052889/ENSMUSG00000009545	Car2/Atp4b/Prkcb/Kcnq1	mmu:12349/mmu:11945/mmu:18751/mmu:16535	4	1	ENSMUSG00000031449	3	ENSMUSG00000027562/ENSMUSG00000052889/ENSMUSG00000009545
mmu03460	Fanconi anemia pathway	3/331	63/10466	0.321191	0.933825	ENSMUSG00000024170/ENSMUSG00000075359/ENSMUSG00000092118	Telo2/Gm20775/Fancf	mmu:71718/mmu:74386/mmu:100040608	3	2	ENSMUSG00000024170/ENSMUSG00000092118	1	ENSMUSG00000075359
mmu05414	Dilated cardiomyopathy	5/331	119/10466	0.324008	0.933825	ENSMUSG00000035458/ENSMUSG00000002100/ENSMUSG00000026407/ENSMUSG00000001964/ENSMUSG00000000555	Tnni3/Mybpc3/Cacna1s/Emd/Itga5	mmu:21954/mmu:17868/mmu:12292/mmu:13726/mmu:16402	5	3	ENSMUSG00000035458/ENSMUSG00000002100/ENSMUSG00000026407	2	ENSMUSG00000001964/ENSMUSG00000000555
mmu04911	Insulin secretion	4/331	91/10466	0.324839	0.933825	ENSMUSG00000029778/ENSMUSG00000052889/ENSMUSG00000053007/ENSMUSG00000026407	Adcyap1r1/Prkcb/Creb5/Cacna1s	mmu:11517/mmu:18751/mmu:231991/mmu:12292	4	1	ENSMUSG00000026407	3	ENSMUSG00000029778/ENSMUSG00000052889/ENSMUSG00000053007
mmu05166	Human T-cell leukemia virus 1 infection	11/331	295/10466	0.33115	0.933825	ENSMUSG00000073802/ENSMUSG00000037548/ENSMUSG00000030830/ENSMUSG00000023274/ENSMUSG00000035929/novel.191/ENSMUSG00000000290/ENSMUSG00000053007/novel.211/ENSMUSG00000000157/ENSMUSG00000044786	Cdkn2b/H2-DMb2/Itgal/Cd4/H2-Q4/-/Itgb2/Creb5/-/Itgb2l/Zfp36	mmu:12579/mmu:15000/mmu:16408/mmu:12504/mmu:15015/mmu:110558/mmu:16414/mmu:231991/mmu:69717/mmu:16415/mmu:22695	11	3	ENSMUSG00000073802/novel.191/novel.211	8	ENSMUSG00000037548/ENSMUSG00000030830/ENSMUSG00000023274/ENSMUSG00000035929/ENSMUSG00000000290/ENSMUSG00000053007/ENSMUSG00000000157/ENSMUSG00000044786
mmu04662	B cell receptor signaling pathway	4/331	92/10466	0.332055	0.933825	ENSMUSG00000030577/ENSMUSG00000033220/ENSMUSG00000052889/ENSMUSG00000004266	Cd22/Rac2/Prkcb/Ptpn6	mmu:12483/mmu:19354/mmu:18751/mmu:15170	4	0		4	ENSMUSG00000030577/ENSMUSG00000033220/ENSMUSG00000052889/ENSMUSG00000004266
mmu04936	Alcoholic liver disease	6/331	149/10466	0.332466	0.933825	ENSMUSG00000044167/ENSMUSG00000024164/ENSMUSG00000055301/ENSMUSG00000071369/ENSMUSG00000049130/ENSMUSG00000036887	Foxo1/C3/Adh7/Map3k5/C5ar1/C1qa	mmu:56458/mmu:12266/mmu:11529/mmu:26408/mmu:12273/mmu:12259	6	2	ENSMUSG00000044167/ENSMUSG00000071369	4	ENSMUSG00000024164/ENSMUSG00000055301/ENSMUSG00000049130/ENSMUSG00000036887
mmu00130	Ubiquinone and other terpenoid-quinone biosynthesis	1/331	13/10466	0.341655	0.933825	ENSMUSG00000003849	Nqo1	mmu:18104	1	0		1	ENSMUSG00000003849
mmu04931	Insulin resistance	5/331	122/10466	0.342854	0.933825	ENSMUSG00000044167/ENSMUSG00000032715/ENSMUSG00000052889/ENSMUSG00000053007/ENSMUSG00000038894	Foxo1/Trib3/Prkcb/Creb5/Irs2	mmu:56458/mmu:228775/mmu:18751/mmu:231991/mmu:384783	5	1	ENSMUSG00000044167	4	ENSMUSG00000032715/ENSMUSG00000052889/ENSMUSG00000053007/ENSMUSG00000038894
mmu01210	2-Oxocarboxylic acid metabolism	2/331	39/10466	0.350888	0.933825	ENSMUSG00000080935/ENSMUSG00000075591	Got2-ps1/Gm10874	mmu:14719/mmu:14719	2	2	ENSMUSG00000080935/ENSMUSG00000075591	0
mmu00052	Galactose metabolism	2/331	40/10466	0.362415	0.933825	ENSMUSG00000028671/ENSMUSG00000068587	Gale/Mgam	mmu:74246/mmu:232714	2	1	ENSMUSG00000028671	1	ENSMUSG00000068587
mmu04710	Circadian rhythm	2/331	40/10466	0.362415	0.933825	ENSMUSG00000020893/ENSMUSG00000030103	Per1/Bhlhe40	mmu:18626/mmu:20893	2	0		2	ENSMUSG00000020893/ENSMUSG00000030103
mmu04960	Aldosterone-regulated sodium reabsorption	2/331	40/10466	0.362415	0.933825	ENSMUSG00000031891/ENSMUSG00000052889	Hsd11b2/Prkcb	mmu:15484/mmu:18751	2	1	ENSMUSG00000031891	1	ENSMUSG00000052889
mmu04370	VEGF signaling pathway	3/331	68/10466	0.364748	0.933825	ENSMUSG00000032487/ENSMUSG00000033220/ENSMUSG00000052889	Ptgs2/Rac2/Prkcb	mmu:19225/mmu:19354/mmu:18751	3	0		3	ENSMUSG00000032487/ENSMUSG00000033220/ENSMUSG00000052889
mmu04010	MAPK signaling pathway	12/331	334/10466	0.366959	0.933825	ENSMUSG00000032356/ENSMUSG00000023034/ENSMUSG00000033220/ENSMUSG00000027859/ENSMUSG00000046341/ENSMUSG00000052889/ENSMUSG00000071369/ENSMUSG00000090877/ENSMUSG00000039481/ENSMUSG00000024190/ENSMUSG00000091971/ENSMUSG00000026407	Rasgrf1/Nr4a1/Rac2/Ngf/Gm11223/Prkcb/Map3k5/Hspa1b/Nrtn/Dusp1/Hspa1a/Cacna1s	mmu:19417/mmu:15370/mmu:19354/mmu:18049/mmu:16765/mmu:18751/mmu:26408/mmu:15511/mmu:18188/mmu:19252/mmu:193740/mmu:12292	12	4	ENSMUSG00000046341/ENSMUSG00000071369/ENSMUSG00000039481/ENSMUSG00000026407	8	ENSMUSG00000032356/ENSMUSG00000023034/ENSMUSG00000033220/ENSMUSG00000027859/ENSMUSG00000052889/ENSMUSG00000090877/ENSMUSG00000024190/ENSMUSG00000091971
mmu05205	Proteoglycans in cancer	9/331	245/10466	0.371321	0.933825	ENSMUSG00000035273/ENSMUSG00000006538/ENSMUSG00000069601/ENSMUSG00000052889/ENSMUSG00000015957/ENSMUSG00000031543/ENSMUSG00000036856/ENSMUSG00000004266/ENSMUSG00000000555	Hpse/Ihh/Ank3/Prkcb/Wnt11/Ank1/Wnt4/Ptpn6/Itga5	mmu:15442/mmu:16147/mmu:11735/mmu:18751/mmu:22411/mmu:11733/mmu:22417/mmu:15170/mmu:16402	9	4	ENSMUSG00000035273/ENSMUSG00000006538/ENSMUSG00000069601/ENSMUSG00000031543	5	ENSMUSG00000052889/ENSMUSG00000015957/ENSMUSG00000036856/ENSMUSG00000004266/ENSMUSG00000000555
mmu05165	Human papillomavirus infection	15/331	426/10466	0.371701	0.933825	ENSMUSG00000111796/ENSMUSG00000032487/ENSMUSG00000044167/ENSMUSG00000021702/ENSMUSG00000015829/ENSMUSG00000031273/ENSMUSG00000026840/ENSMUSG00000015957/ENSMUSG00000026923/ENSMUSG00000035929/novel.191/ENSMUSG00000053007/ENSMUSG00000036856/novel.211/ENSMUSG00000000555	Gm47575/Ptgs2/Foxo1/Thbs4/Tnr/Col4a6/Lamc3/Wnt11/Notch1/H2-Q4/-/Creb5/Wnt4/-/Itga5	mmu:68553/mmu:19225/mmu:56458/mmu:21828/mmu:21960/mmu:94216/mmu:23928/mmu:22411/mmu:18128/mmu:15015/mmu:110558/mmu:231991/mmu:22417/mmu:69717/mmu:16402	15	7	ENSMUSG00000111796/ENSMUSG00000044167/ENSMUSG00000021702/ENSMUSG00000031273/ENSMUSG00000026840/novel.191/novel.211	8	ENSMUSG00000032487/ENSMUSG00000015829/ENSMUSG00000015957/ENSMUSG00000026923/ENSMUSG00000035929/ENSMUSG00000053007/ENSMUSG00000036856/ENSMUSG00000000555
mmu01200	Carbon metabolism	7/331	186/10466	0.374285	0.933825	ENSMUSG00000101431/ENSMUSG00000080935/ENSMUSG00000109290/ENSMUSG00000030621/ENSMUSG00000021456/ENSMUSG00000079101/ENSMUSG00000075591	Gm7901/Got2-ps1/Phgdh-ps1/Me3/Fbp2/Esd-ps/Gm10874	mmu:236539/mmu:14719/mmu:236539/mmu:109264/mmu:14120/mmu:13885/mmu:14719	7	5	ENSMUSG00000101431/ENSMUSG00000080935/ENSMUSG00000109290/ENSMUSG00000030621/ENSMUSG00000075591	2	ENSMUSG00000021456/ENSMUSG00000079101
mmu04921	Oxytocin signaling pathway	7/331	186/10466	0.374285	0.933825	ENSMUSG00000032487/ENSMUSG00000026824/ENSMUSG00000029084/ENSMUSG00000020901/ENSMUSG00000052889/ENSMUSG00000026407/ENSMUSG00000028469	Ptgs2/Kcnj3/Cd38/Pik3r5/Prkcb/Cacna1s/Npr2	mmu:19225/mmu:16519/mmu:12494/mmu:320207/mmu:18751/mmu:12292/mmu:230103	7	3	ENSMUSG00000026824/ENSMUSG00000026407/ENSMUSG00000028469	4	ENSMUSG00000032487/ENSMUSG00000029084/ENSMUSG00000020901/ENSMUSG00000052889
mmu04520	Adherens junction	5/331	127/10466	0.374407	0.933825	ENSMUSG00000033220/ENSMUSG00000042821/ENSMUSG00000031871/ENSMUSG00000004266/ENSMUSG00000082321	Rac2/Snai1/Cdh5/Ptpn6/Gm14253	mmu:19354/mmu:20613/mmu:12562/mmu:15170/mmu:56426	5	0		5	ENSMUSG00000033220/ENSMUSG00000042821/ENSMUSG00000031871/ENSMUSG00000004266/ENSMUSG00000082321
mmu05032	Morphine addiction	4/331	98/10466	0.375431	0.933825	ENSMUSG00000021699/ENSMUSG00000026824/ENSMUSG00000052889/ENSMUSG00000028525	Pde4d/Kcnj3/Prkcb/Pde4b	mmu:238871/mmu:16519/mmu:18751/mmu:18578	4	1	ENSMUSG00000026824	3	ENSMUSG00000021699/ENSMUSG00000052889/ENSMUSG00000028525
mmu05225	Hepatocellular carcinoma	8/331	217/10466	0.380248	0.933825	ENSMUSG00000067199/ENSMUSG00000074183/ENSMUSG00000003849/ENSMUSG00000052889/ENSMUSG00000005413/ENSMUSG00000015957/ENSMUSG00000036856/ENSMUSG00000040562	Frat1/Gsta1/Nqo1/Prkcb/Hmox1/Wnt11/Wnt4/Gstm2	mmu:14296/mmu:14857/mmu:18104/mmu:18751/mmu:15368/mmu:22411/mmu:22417/mmu:14863	8	1	ENSMUSG00000067199	7	ENSMUSG00000074183/ENSMUSG00000003849/ENSMUSG00000052889/ENSMUSG00000005413/ENSMUSG00000015957/ENSMUSG00000036856/ENSMUSG00000040562
mmu05217	Basal cell carcinoma	3/331	70/10466	0.382066	0.933825	ENSMUSG00000015957/ENSMUSG00000021318/ENSMUSG00000036856	Wnt11/Gli3/Wnt4	mmu:22411/mmu:14634/mmu:22417	3	0		3	ENSMUSG00000015957/ENSMUSG00000021318/ENSMUSG00000036856
mmu04066	HIF-1 signaling pathway	6/331	159/10466	0.389111	0.933825	ENSMUSG00000105093/ENSMUSG00000035105/ENSMUSG00000001131/ENSMUSG00000052889/ENSMUSG00000005413/ENSMUSG00000020826	Gm17815/Egln3/Timp1/Prkcb/Hmox1/Nos2	mmu:16828/mmu:112407/mmu:21857/mmu:18751/mmu:15368/mmu:18126	6	2	ENSMUSG00000105093/ENSMUSG00000020826	4	ENSMUSG00000035105/ENSMUSG00000001131/ENSMUSG00000052889/ENSMUSG00000005413
mmu04727	GABAergic synapse	4/331	100/10466	0.389861	0.933825	ENSMUSG00000031170/ENSMUSG00000052889/ENSMUSG00000010064/ENSMUSG00000026407	Slc38a5/Prkcb/Slc38a3/Cacna1s	mmu:209837/mmu:18751/mmu:76257/mmu:12292	4	3	ENSMUSG00000031170/ENSMUSG00000010064/ENSMUSG00000026407	1	ENSMUSG00000052889
mmu04976	Bile secretion	4/331	100/10466	0.389861	0.933825	ENSMUSG00000035699/ENSMUSG00000027562/ENSMUSG00000032204/ENSMUSG00000040584	Slc51a/Car2/Aqp9/Abcb1a	mmu:106407/mmu:12349/mmu:64008/mmu:18671	4	0		4	ENSMUSG00000035699/ENSMUSG00000027562/ENSMUSG00000032204/ENSMUSG00000040584
mmu00860	Porphyrin metabolism	2/331	43/10466	0.396506	0.933825	ENSMUSG00000025270/ENSMUSG00000005413	Alas2/Hmox1	mmu:11656/mmu:15368	2	1	ENSMUSG00000025270	1	ENSMUSG00000005413
mmu01524	Platinum drug resistance	4/331	101/10466	0.39706	0.933825	ENSMUSG00000074183/ENSMUSG00000071369/ENSMUSG00000103439/ENSMUSG00000040562	Gsta1/Map3k5/Gm7019/Gstm2	mmu:14857/mmu:26408/mmu:11796/mmu:14863	4	1	ENSMUSG00000071369	3	ENSMUSG00000074183/ENSMUSG00000103439/ENSMUSG00000040562
mmu05235	PD-L1 expression and PD-1 checkpoint pathway in cancer	4/331	101/10466	0.39706	0.933825	ENSMUSG00000023274/ENSMUSG00000016496/ENSMUSG00000004266/ENSMUSG00000034266	Cd4/Cd274/Ptpn6/Batf	mmu:12504/mmu:60533/mmu:15170/mmu:53314	4	0		4	ENSMUSG00000023274/ENSMUSG00000016496/ENSMUSG00000004266/ENSMUSG00000034266
mmu00603	Glycosphingolipid biosynthesis - globo and isoglobo series	1/331	16/10466	0.402242	0.933825	ENSMUSG00000055978	Fut2	mmu:14344	1	0		1	ENSMUSG00000055978
mmu05412	Arrhythmogenic right ventricular cardiomyopathy	4/331	102/10466	0.404244	0.933825	ENSMUSG00000054889/ENSMUSG00000026407/ENSMUSG00000001964/ENSMUSG00000000555	Dsp/Cacna1s/Emd/Itga5	mmu:109620/mmu:12292/mmu:13726/mmu:16402	4	2	ENSMUSG00000054889/ENSMUSG00000026407	2	ENSMUSG00000001964/ENSMUSG00000000555
mmu04630	JAK-STAT signaling pathway	6/331	162/10466	0.40615	0.933825	ENSMUSG00000058755/ENSMUSG00000020007/ENSMUSG00000017057/ENSMUSG00000004266/ENSMUSG00000062939/ENSMUSG00000022146	Osm/Il20ra/Il13ra1/Ptpn6/Stat4/Osmr	mmu:18413/mmu:237313/mmu:16164/mmu:15170/mmu:20849/mmu:18414	6	0		6	ENSMUSG00000058755/ENSMUSG00000020007/ENSMUSG00000017057/ENSMUSG00000004266/ENSMUSG00000062939/ENSMUSG00000022146
mmu05224	Breast cancer	6/331	165/10466	0.423153	0.965318	ENSMUSG00000021055/ENSMUSG00000067199/ENSMUSG00000015957/ENSMUSG00000027314/ENSMUSG00000026923/ENSMUSG00000036856	Esr2/Frat1/Wnt11/Dll4/Notch1/Wnt4	mmu:13983/mmu:14296/mmu:22411/mmu:54485/mmu:18128/mmu:22417	6	2	ENSMUSG00000021055/ENSMUSG00000067199	4	ENSMUSG00000015957/ENSMUSG00000027314/ENSMUSG00000026923/ENSMUSG00000036856
mmu05135	Yersinia infection	6/331	168/10466	0.440091	0.974173	ENSMUSG00000033220/ENSMUSG00000059498/ENSMUSG00000023274/ENSMUSG00000021662/ENSMUSG00000022534/ENSMUSG00000000555	Rac2/Fcgr3/Cd4/Arhgef28/Mefv/Itga5	mmu:19354/mmu:14131/mmu:12504/mmu:110596/mmu:54483/mmu:16402	6	1	ENSMUSG00000021662	5	ENSMUSG00000033220/ENSMUSG00000059498/ENSMUSG00000023274/ENSMUSG00000022534/ENSMUSG00000000555
mmu04973	Carbohydrate digestion and absorption	2/331	47/10466	0.440598	0.974173	ENSMUSG00000052889/ENSMUSG00000068587	Prkcb/Mgam	mmu:18751/mmu:232714	2	0		2	ENSMUSG00000052889/ENSMUSG00000068587
mmu00620	Pyruvate metabolism	3/331	77/10466	0.441669	0.974173	ENSMUSG00000105093/ENSMUSG00000055301/ENSMUSG00000030621	Gm17815/Adh7/Me3	mmu:16828/mmu:11529/mmu:109264	3	2	ENSMUSG00000105093/ENSMUSG00000030621	1	ENSMUSG00000055301
mmu04922	Glucagon signaling pathway	5/331	138/10466	0.443534	0.974173	ENSMUSG00000024042/ENSMUSG00000044167/ENSMUSG00000105093/ENSMUSG00000021456/ENSMUSG00000053007	Sik1/Foxo1/Gm17815/Fbp2/Creb5	mmu:17691/mmu:56458/mmu:16828/mmu:14120/mmu:231991	5	2	ENSMUSG00000044167/ENSMUSG00000105093	3	ENSMUSG00000024042/ENSMUSG00000021456/ENSMUSG00000053007
mmu00982	Drug metabolism - cytochrome P450	3/331	78/10466	0.450014	0.974173	ENSMUSG00000074183/ENSMUSG00000055301/ENSMUSG00000040562	Gsta1/Adh7/Gstm2	mmu:14857/mmu:11529/mmu:14863	3	0		3	ENSMUSG00000074183/ENSMUSG00000055301/ENSMUSG00000040562
mmu03420	Nucleotide excision repair	3/331	79/10466	0.458308	0.974173	ENSMUSG00000024854/ENSMUSG00000120142/ENSMUSG00000029387	Pold4/Gm57349/Gtf2h3	mmu:69745/mmu:69241/mmu:209357	3	1	ENSMUSG00000029387	2	ENSMUSG00000024854/ENSMUSG00000120142
mmu04924	Renin secretion	3/331	79/10466	0.458308	0.974173	ENSMUSG00000045730/ENSMUSG00000029778/ENSMUSG00000026407	Adrb2/Adcyap1r1/Cacna1s	mmu:11555/mmu:11517/mmu:12292	3	2	ENSMUSG00000045730/ENSMUSG00000026407	1	ENSMUSG00000029778
mmu04974	Protein digestion and absorption	4/331	110/10466	0.460985	0.974173	ENSMUSG00000111796/ENSMUSG00000031273/ENSMUSG00000009545/ENSMUSG00000024738	Gm47575/Col4a6/Kcnq1/Pga5	mmu:68553/mmu:94216/mmu:16535/mmu:58803	4	2	ENSMUSG00000111796/ENSMUSG00000031273	2	ENSMUSG00000009545/ENSMUSG00000024738
mmu00380	Tryptophan metabolism	2/331	49/10466	0.461975	0.974173	ENSMUSG00000024087/ENSMUSG00000029811	Cyp1b1/Aoc1	mmu:13078/mmu:76507	2	0		2	ENSMUSG00000024087/ENSMUSG00000029811
mmu04310	Wnt signaling pathway	7/331	204/10466	0.46767	0.974173	ENSMUSG00000033220/ENSMUSG00000067199/ENSMUSG00000052889/ENSMUSG00000015957/ENSMUSG00000050199/ENSMUSG00000032280/ENSMUSG00000036856	Rac2/Frat1/Prkcb/Wnt11/Lgr4/Tle3/Wnt4	mmu:19354/mmu:14296/mmu:18751/mmu:22411/mmu:107515/mmu:21887/mmu:22417	7	2	ENSMUSG00000067199/ENSMUSG00000050199	5	ENSMUSG00000033220/ENSMUSG00000052889/ENSMUSG00000015957/ENSMUSG00000032280/ENSMUSG00000036856
mmu04261	Adrenergic signaling in cardiomyocytes	6/331	173/10466	0.468099	0.974173	ENSMUSG00000035458/ENSMUSG00000045730/ENSMUSG00000020901/ENSMUSG00000009545/ENSMUSG00000053007/ENSMUSG00000026407	Tnni3/Adrb2/Pik3r5/Kcnq1/Creb5/Cacna1s	mmu:21954/mmu:11555/mmu:320207/mmu:16535/mmu:231991/mmu:12292	6	3	ENSMUSG00000035458/ENSMUSG00000045730/ENSMUSG00000026407	3	ENSMUSG00000020901/ENSMUSG00000009545/ENSMUSG00000053007
mmu05142	Chagas disease	4/331	112/10466	0.474896	0.974173	ENSMUSG00000024164/ENSMUSG00000060459/ENSMUSG00000020826/ENSMUSG00000036887	C3/Kng2/Nos2/C1qa	mmu:12266/mmu:16644/mmu:18126/mmu:12259	4	1	ENSMUSG00000020826	3	ENSMUSG00000024164/ENSMUSG00000060459/ENSMUSG00000036887
mmu01232	Nucleotide metabolism	4/331	113/10466	0.481801	0.974173	ENSMUSG00000041608/ENSMUSG00000032420/ENSMUSG00000074026/ENSMUSG00000020407	Entpd3/Nt5e/Gm6091/Upp1	mmu:215446/mmu:23959/mmu:21877/mmu:22271	4	1	ENSMUSG00000074026	3	ENSMUSG00000041608/ENSMUSG00000032420/ENSMUSG00000020407
mmu01240	Biosynthesis of cofactors	6/331	176/10466	0.484727	0.974173	ENSMUSG00000025270/ENSMUSG00000003849/ENSMUSG00000031845/ENSMUSG00000106181/ENSMUSG00000042751/ENSMUSG00000005667	Alas2/Nqo1/Bco1/Gm9523/Nmnat2/Mthfd2	mmu:11656/mmu:18104/mmu:63857/mmu:232087/mmu:226518/mmu:17768	6	2	ENSMUSG00000025270/ENSMUSG00000106181	4	ENSMUSG00000003849/ENSMUSG00000031845/ENSMUSG00000042751/ENSMUSG00000005667
mmu04360	Axon guidance	7/331	208/10466	0.488086	0.974173	ENSMUSG00000025876/ENSMUSG00000050587/ENSMUSG00000033220/ENSMUSG00000052430/ENSMUSG00000080966/ENSMUSG00000032537/ENSMUSG00000036856	Unc5a/Lrrc4c/Rac2/Bmpr1b/Gm6263/Ephb1/Wnt4	mmu:107448/mmu:241568/mmu:19354/mmu:12167/mmu:16202/mmu:270190/mmu:22417	7	2	ENSMUSG00000052430/ENSMUSG00000080966	5	ENSMUSG00000025876/ENSMUSG00000050587/ENSMUSG00000033220/ENSMUSG00000032537/ENSMUSG00000036856
mmu04330	Notch signaling pathway	3/331	83/10466	0.490928	0.974173	ENSMUSG00000027314/ENSMUSG00000026923/ENSMUSG00000032280	Dll4/Notch1/Tle3	mmu:54485/mmu:18128/mmu:21887	3	0		3	ENSMUSG00000027314/ENSMUSG00000026923/ENSMUSG00000032280
mmu00770	Pantothenate and CoA biosynthesis	1/331	21/10466	0.491116	0.974173	ENSMUSG00000033308	Dpyd	mmu:99586	1	0		1	ENSMUSG00000033308
mmu05012	Parkinson disease	15/331	461/10466	0.493051	0.974173	ENSMUSG00000117327/ENSMUSG00000025094/ENSMUSG00000091639/ENSMUSG00000040714/ENSMUSG00000063354/ENSMUSG00000064356/ENSMUSG00000030785/ENSMUSG00000071369/ENSMUSG00000091478/ENSMUSG00000102070/ENSMUSG00000024190/ENSMUSG00000001473/ENSMUSG00000035885/ENSMUSG00000058838/ENSMUSG00000064354	Gm6467/Slc18a2/Gm3756/Klc3/Slc39a4/mt-Atp8/Cox6a2/Map3k5/Gm10039/Gm28661/Dusp1/Tubb6/Cox8a/Rps27a-ps2/mt-Co2	mmu:26446/mmu:214084/mmu:22143/mmu:232943/mmu:72027/mmu:17706/mmu:12862/mmu:26408/mmu:11951/mmu:17709/mmu:19252/mmu:67951/mmu:12868/mmu:78294/mmu:17709	15	3	ENSMUSG00000025094/ENSMUSG00000040714/ENSMUSG00000071369	12	ENSMUSG00000117327/ENSMUSG00000091639/ENSMUSG00000063354/ENSMUSG00000064356/ENSMUSG00000030785/ENSMUSG00000091478/ENSMUSG00000102070/ENSMUSG00000024190/ENSMUSG00000001473/ENSMUSG00000035885/ENSMUSG00000058838/ENSMUSG00000064354
mmu04020	Calcium signaling pathway	9/331	272/10466	0.493286	0.974173	ENSMUSG00000028172/ENSMUSG00000045730/ENSMUSG00000027859/ENSMUSG00000029084/ENSMUSG00000052889/ENSMUSG00000107747/ENSMUSG00000026959/ENSMUSG00000020826/ENSMUSG00000026407	Tacr3/Adrb2/Ngf/Cd38/Prkcb/Gm5881/Grin1/Nos2/Cacna1s	mmu:21338/mmu:11555/mmu:18049/mmu:12494/mmu:18751/mmu:21925/mmu:14810/mmu:18126/mmu:12292	9	6	ENSMUSG00000028172/ENSMUSG00000045730/ENSMUSG00000107747/ENSMUSG00000026959/ENSMUSG00000020826/ENSMUSG00000026407	3	ENSMUSG00000027859/ENSMUSG00000029084/ENSMUSG00000052889
mmu04970	Salivary secretion	3/331	84/10466	0.498933	0.974173	ENSMUSG00000045730/ENSMUSG00000029084/ENSMUSG00000052889	Adrb2/Cd38/Prkcb	mmu:11555/mmu:12494/mmu:18751	3	1	ENSMUSG00000045730	2	ENSMUSG00000029084/ENSMUSG00000052889
mmu04062	Chemokine signaling pathway	7/331	211/10466	0.50325	0.974173	ENSMUSG00000033220/ENSMUSG00000020676/ENSMUSG00000025804/ENSMUSG00000020901/ENSMUSG00000052889/ENSMUSG00000018920/ENSMUSG00000037944	Rac2/Ccl11/Ccr1/Pik3r5/Prkcb/Cxcl16/Ccr7	mmu:19354/mmu:20292/mmu:12768/mmu:320207/mmu:18751/mmu:66102/mmu:12775	7	0		7	ENSMUSG00000033220/ENSMUSG00000020676/ENSMUSG00000025804/ENSMUSG00000020901/ENSMUSG00000052889/ENSMUSG00000018920/ENSMUSG00000037944
mmu04216	Ferroptosis	2/331	53/10466	0.503254	0.974173	ENSMUSG00000062081/ENSMUSG00000005413	Gm6055/Hmox1	mmu:67443/mmu:15368	2	0		2	ENSMUSG00000062081/ENSMUSG00000005413
mmu00531	Glycosaminoglycan degradation	1/331	22/10466	0.507243	0.974173	ENSMUSG00000035273	Hpse	mmu:15442	1	1	ENSMUSG00000035273	0
mmu04623	Cytosolic DNA-sensing pathway	3/331	87/10466	0.522559	0.974173	ENSMUSG00000073489/ENSMUSG00000022534/ENSMUSG00000022221	Ifi204/Mefv/Ripk3	mmu:15951/mmu:54483/mmu:56532	3	1	ENSMUSG00000073489	2	ENSMUSG00000022534/ENSMUSG00000022221
mmu04550	Signaling pathways regulating pluripotency of stem cells	5/331	151/10466	0.522568	0.974173	ENSMUSG00000037035/ENSMUSG00000052430/ENSMUSG00000003032/ENSMUSG00000015957/ENSMUSG00000036856	Inhbb/Bmpr1b/Klf4/Wnt11/Wnt4	mmu:16324/mmu:12167/mmu:16600/mmu:22411/mmu:22417	5	2	ENSMUSG00000037035/ENSMUSG00000052430	3	ENSMUSG00000003032/ENSMUSG00000015957/ENSMUSG00000036856
mmu00100	Steroid biosynthesis	1/331	23/10466	0.52286	0.974173	ENSMUSG00000004880	Lbr	mmu:98386	1	0		1	ENSMUSG00000004880
mmu04666	Fc gamma R-mediated phagocytosis	4/331	120/10466	0.529058	0.974173	ENSMUSG00000033220/ENSMUSG00000059498/ENSMUSG00000052889/ENSMUSG00000021314	Rac2/Fcgr3/Prkcb/Amph	mmu:19354/mmu:14131/mmu:18751/mmu:218038	4	1	ENSMUSG00000021314	3	ENSMUSG00000033220/ENSMUSG00000059498/ENSMUSG00000052889
mmu02010	ABC transporters	2/331	56/10466	0.532843	0.974173	ENSMUSG00000030249/ENSMUSG00000040584	Abcc9/Abcb1a	mmu:20928/mmu:18671	2	0		2	ENSMUSG00000030249/ENSMUSG00000040584
mmu04750	Inflammatory mediator regulation of TRP channels	4/331	121/10466	0.535639	0.974173	ENSMUSG00000027859/ENSMUSG00000060459/ENSMUSG00000052889/ENSMUSG00000033007	Ngf/Kng2/Prkcb/Asic4	mmu:18049/mmu:16644/mmu:18751/mmu:241118	4	1	ENSMUSG00000033007	3	ENSMUSG00000027859/ENSMUSG00000060459/ENSMUSG00000052889
mmu04659	Th17 cell differentiation	4/331	122/10466	0.542174	0.974173	ENSMUSG00000003206/ENSMUSG00000037548/ENSMUSG00000023274/ENSMUSG00000022952	Ebi3/H2-DMb2/Cd4/Runx1	mmu:50498/mmu:15000/mmu:12504/mmu:12394	4	0		4	ENSMUSG00000003206/ENSMUSG00000037548/ENSMUSG00000023274/ENSMUSG00000022952
mmu04151	PI3K-Akt signaling pathway	13/331	412/10466	0.544251	0.974173	ENSMUSG00000111796/ENSMUSG00000021702/ENSMUSG00000015829/ENSMUSG00000023034/ENSMUSG00000027859/ENSMUSG00000031273/ENSMUSG00000058755/ENSMUSG00000020901/ENSMUSG00000026840/ENSMUSG00000039481/ENSMUSG00000053007/ENSMUSG00000022146/ENSMUSG00000000555	Gm47575/Thbs4/Tnr/Nr4a1/Ngf/Col4a6/Osm/Pik3r5/Lamc3/Nrtn/Creb5/Osmr/Itga5	mmu:68553/mmu:21828/mmu:21960/mmu:15370/mmu:18049/mmu:94216/mmu:18413/mmu:320207/mmu:23928/mmu:18188/mmu:231991/mmu:18414/mmu:16402	13	5	ENSMUSG00000111796/ENSMUSG00000021702/ENSMUSG00000031273/ENSMUSG00000026840/ENSMUSG00000039481	8	ENSMUSG00000015829/ENSMUSG00000023034/ENSMUSG00000027859/ENSMUSG00000058755/ENSMUSG00000020901/ENSMUSG00000053007/ENSMUSG00000022146/ENSMUSG00000000555
mmu04371	Apelin signaling pathway	5/331	155/10466	0.545934	0.974173	ENSMUSG00000062081/ENSMUSG00000020901/ENSMUSG00000004698/ENSMUSG00000020826/ENSMUSG00000031538	Gm6055/Pik3r5/Hdac9/Nos2/Plat	mmu:67443/mmu:320207/mmu:15184/mmu:18126/mmu:18791	5	1	ENSMUSG00000020826	4	ENSMUSG00000062081/ENSMUSG00000020901/ENSMUSG00000004698/ENSMUSG00000031538
mmu04068	FoxO signaling pathway	5/331	156/10466	0.551691	0.974173	ENSMUSG00000044167/ENSMUSG00000073802/ENSMUSG00000072594/ENSMUSG00000045092/ENSMUSG00000038894	Foxo1/Cdkn2b/Gm16439/S1pr1/Irs2	mmu:56458/mmu:12579/mmu:12176/mmu:13609/mmu:384783	5	3	ENSMUSG00000044167/ENSMUSG00000073802/ENSMUSG00000072594	2	ENSMUSG00000045092/ENSMUSG00000038894
mmu04915	Estrogen signaling pathway	5/331	156/10466	0.551691	0.974173	ENSMUSG00000021055/ENSMUSG00000026824/ENSMUSG00000090877/ENSMUSG00000053007/ENSMUSG00000091971	Esr2/Kcnj3/Hspa1b/Creb5/Hspa1a	mmu:13983/mmu:16519/mmu:15511/mmu:231991/mmu:193740	5	2	ENSMUSG00000021055/ENSMUSG00000026824	3	ENSMUSG00000090877/ENSMUSG00000053007/ENSMUSG00000091971
mmu00515	Mannose type O-glycan biosynthesis	1/331	25/10466	0.552628	0.974173	ENSMUSG00000040434	Large2	mmu:228366	1	1	ENSMUSG00000040434	0
mmu04744	Phototransduction	1/331	25/10466	0.552628	0.974173	ENSMUSG00000031789	Cngb1	mmu:333329	1	1	ENSMUSG00000031789	0
mmu05415	Diabetic cardiomyopathy	10/331	320/10466	0.561395	0.974173	ENSMUSG00000035458/ENSMUSG00000033220/ENSMUSG00000052889/ENSMUSG00000064356/ENSMUSG00000030785/ENSMUSG00000091478/ENSMUSG00000102070/ENSMUSG00000035885/ENSMUSG00000071715/ENSMUSG00000064354	Tnni3/Rac2/Prkcb/mt-Atp8/Cox6a2/Gm10039/Gm28661/Cox8a/Ncf4/mt-Co2	mmu:21954/mmu:19354/mmu:18751/mmu:17706/mmu:12862/mmu:11951/mmu:17709/mmu:12868/mmu:17972/mmu:17709	10	1	ENSMUSG00000035458	9	ENSMUSG00000033220/ENSMUSG00000052889/ENSMUSG00000064356/ENSMUSG00000030785/ENSMUSG00000091478/ENSMUSG00000102070/ENSMUSG00000035885/ENSMUSG00000071715/ENSMUSG00000064354
mmu05226	Gastric cancer	5/331	158/10466	0.563098	0.974173	ENSMUSG00000067199/ENSMUSG00000073802/ENSMUSG00000015957/ENSMUSG00000040584/ENSMUSG00000036856	Frat1/Cdkn2b/Wnt11/Abcb1a/Wnt4	mmu:14296/mmu:12579/mmu:22411/mmu:18671/mmu:22417	5	2	ENSMUSG00000067199/ENSMUSG00000073802	3	ENSMUSG00000015957/ENSMUSG00000040584/ENSMUSG00000036856
mmu00592	alpha-Linolenic acid metabolism	1/331	26/10466	0.566811	0.974173	ENSMUSG00000041202	Pla2g2d	mmu:18782	1	0		1	ENSMUSG00000041202
mmu04977	Vitamin digestion and absorption	1/331	26/10466	0.566811	0.974173	ENSMUSG00000111282	Gm47528	mmu:11808	1	1	ENSMUSG00000111282	0
mmu04140	Autophagy - animal	7/331	224/10466	0.567043	0.974173	ENSMUSG00000062081/ENSMUSG00000041658/ENSMUSG00000072594/ENSMUSG00000031202/ENSMUSG00000035354/ENSMUSG00000038894/ENSMUSG00000058838	Gm6055/Rragb/Gm16439/Rab39b/Uvrag/Irs2/Rps27a-ps2	mmu:67443/mmu:245670/mmu:12176/mmu:67790/mmu:78610/mmu:384783/mmu:78294	7	2	ENSMUSG00000041658/ENSMUSG00000072594	5	ENSMUSG00000062081/ENSMUSG00000031202/ENSMUSG00000035354/ENSMUSG00000038894/ENSMUSG00000058838
mmu04961	Endocrine and other factor-regulated calcium reabsorption	2/331	60/10466	0.570385	0.974173	ENSMUSG00000052889/ENSMUSG00000022479	Prkcb/Vdr	mmu:18751/mmu:22337	2	0		2	ENSMUSG00000052889/ENSMUSG00000022479
mmu04935	Growth hormone synthesis, secretion and action	4/331	127/10466	0.574124	0.974173	ENSMUSG00000052889/ENSMUSG00000053007/ENSMUSG00000038894/ENSMUSG00000026407	Prkcb/Creb5/Irs2/Cacna1s	mmu:18751/mmu:231991/mmu:384783/mmu:12292	4	1	ENSMUSG00000026407	3	ENSMUSG00000052889/ENSMUSG00000053007/ENSMUSG00000038894
mmu04270	Vascular smooth muscle contraction	5/331	161/10466	0.579932	0.974173	ENSMUSG00000041202/ENSMUSG00000034353/ENSMUSG00000052889/ENSMUSG00000026407/ENSMUSG00000028469	Pla2g2d/Ramp1/Prkcb/Cacna1s/Npr2	mmu:18782/mmu:51801/mmu:18751/mmu:12292/mmu:230103	5	2	ENSMUSG00000026407/ENSMUSG00000028469	3	ENSMUSG00000041202/ENSMUSG00000034353/ENSMUSG00000052889
mmu03430	Mismatch repair	1/331	27/10466	0.580545	0.974173	ENSMUSG00000024854	Pold4	mmu:69745	1	0		1	ENSMUSG00000024854
mmu04724	Glutamatergic synapse	4/331	129/10466	0.586549	0.974173	ENSMUSG00000026824/ENSMUSG00000052889/ENSMUSG00000010064/ENSMUSG00000026959	Kcnj3/Prkcb/Slc38a3/Grin1	mmu:16519/mmu:18751/mmu:76257/mmu:14810	4	3	ENSMUSG00000026824/ENSMUSG00000010064/ENSMUSG00000026959	1	ENSMUSG00000052889
mmu04912	GnRH signaling pathway	3/331	96/10466	0.589582	0.974173	ENSMUSG00000052889/ENSMUSG00000000957/ENSMUSG00000026407	Prkcb/Mmp14/Cacna1s	mmu:18751/mmu:17387/mmu:12292	3	1	ENSMUSG00000026407	2	ENSMUSG00000052889/ENSMUSG00000000957
mmu00340	Histidine metabolism	1/331	28/10466	0.593845	0.974173	ENSMUSG00000029811	Aoc1	mmu:76507	1	0		1	ENSMUSG00000029811
mmu00601	Glycosphingolipid biosynthesis - lacto and neolacto series	1/331	28/10466	0.593845	0.974173	ENSMUSG00000055978	Fut2	mmu:14344	1	0		1	ENSMUSG00000055978
mmu00670	One carbon pool by folate	1/331	28/10466	0.593845	0.974173	ENSMUSG00000005667	Mthfd2	mmu:17768	1	0		1	ENSMUSG00000005667
mmu04340	Hedgehog signaling pathway	2/331	64/10466	0.605699	0.983142	ENSMUSG00000006538/ENSMUSG00000021318	Ihh/Gli3	mmu:16147/mmu:14634	2	1	ENSMUSG00000006538	1	ENSMUSG00000021318
mmu00230	Purine metabolism	5/331	167/10466	0.612536	0.983142	ENSMUSG00000021699/ENSMUSG00000041608/ENSMUSG00000032420/ENSMUSG00000028525/ENSMUSG00000028469	Pde4d/Entpd3/Nt5e/Pde4b/Npr2	mmu:238871/mmu:215446/mmu:23959/mmu:18578/mmu:230103	5	1	ENSMUSG00000028469	4	ENSMUSG00000021699/ENSMUSG00000041608/ENSMUSG00000032420/ENSMUSG00000028525
mmu04211	Longevity regulating pathway	3/331	100/10466	0.617364	0.983142	ENSMUSG00000044167/ENSMUSG00000053007/ENSMUSG00000038894	Foxo1/Creb5/Irs2	mmu:56458/mmu:231991/mmu:384783	3	1	ENSMUSG00000044167	2	ENSMUSG00000053007/ENSMUSG00000038894
mmu04916	Melanogenesis	3/331	101/10466	0.624108	0.983142	ENSMUSG00000052889/ENSMUSG00000015957/ENSMUSG00000036856	Prkcb/Wnt11/Wnt4	mmu:18751/mmu:22411/mmu:22417	3	0		3	ENSMUSG00000052889/ENSMUSG00000015957/ENSMUSG00000036856
mmu05321	Inflammatory bowel disease	2/331	67/10466	0.630714	0.983142	ENSMUSG00000037548/ENSMUSG00000062939	H2-DMb2/Stat4	mmu:15000/mmu:20849	2	0		2	ENSMUSG00000037548/ENSMUSG00000062939
mmu03320	PPAR signaling pathway	3/331	103/10466	0.637351	0.983142	ENSMUSG00000062515/ENSMUSG00000030621/ENSMUSG00000080966	Fabp4/Me3/Gm6263	mmu:11770/mmu:109264/mmu:16202	3	2	ENSMUSG00000030621/ENSMUSG00000080966	1	ENSMUSG00000062515
mmu00500	Starch and sucrose metabolism	1/331	32/10466	0.642971	0.983142	ENSMUSG00000068587	Mgam	mmu:232714	1	0		1	ENSMUSG00000068587
mmu04392	Hippo signaling pathway - multiple species	1/331	33/10466	0.654297	0.983142	ENSMUSG00000055320	Tead1	mmu:21676	1	0		1	ENSMUSG00000055320
mmu00591	Linoleic acid metabolism	1/331	34/10466	0.665265	0.983142	ENSMUSG00000041202	Pla2g2d	mmu:18782	1	0		1	ENSMUSG00000041202
mmu04150	mTOR signaling pathway	5/331	178/10466	0.668322	0.983142	ENSMUSG00000024170/ENSMUSG00000052889/ENSMUSG00000041658/ENSMUSG00000015957/ENSMUSG00000036856	Telo2/Prkcb/Rragb/Wnt11/Wnt4	mmu:71718/mmu:18751/mmu:245670/mmu:22411/mmu:22417	5	2	ENSMUSG00000024170/ENSMUSG00000041658	3	ENSMUSG00000052889/ENSMUSG00000015957/ENSMUSG00000036856
mmu01522	Endocrine resistance	3/331	108/10466	0.669019	0.983142	ENSMUSG00000021055/ENSMUSG00000027314/ENSMUSG00000026923	Esr2/Dll4/Notch1	mmu:13983/mmu:54485/mmu:18128	3	1	ENSMUSG00000021055	2	ENSMUSG00000027314/ENSMUSG00000026923
mmu05100	Bacterial invasion of epithelial cells	3/331	109/10466	0.675105	0.983142	ENSMUSG00000080966/ENSMUSG00000036885/ENSMUSG00000000555	Gm6263/Arhgef26/Itga5	mmu:16202/mmu:622434/mmu:16402	3	1	ENSMUSG00000080966	2	ENSMUSG00000036885/ENSMUSG00000000555
mmu00790	Folate biosynthesis	1/331	35/10466	0.675886	0.983142	ENSMUSG00000082815	Gm5678	mmu:12408	1	1	ENSMUSG00000082815	0
mmu04664	Fc epsilon RI signaling pathway	2/331	74/10466	0.684249	0.983142	ENSMUSG00000033220/ENSMUSG00000025701	Rac2/Alox5	mmu:19354/mmu:11689	2	0		2	ENSMUSG00000033220/ENSMUSG00000025701
mmu05163	Human cytomegalovirus infection	8/331	285/10466	0.684702	0.983142	ENSMUSG00000032487/ENSMUSG00000033220/ENSMUSG00000025804/ENSMUSG00000052889/ENSMUSG00000035929/novel.191/ENSMUSG00000053007/novel.211	Ptgs2/Rac2/Ccr1/Prkcb/H2-Q4/-/Creb5/-	mmu:19225/mmu:19354/mmu:12768/mmu:18751/mmu:15015/mmu:110558/mmu:231991/mmu:69717	8	2	novel.191/novel.211	6	ENSMUSG00000032487/ENSMUSG00000033220/ENSMUSG00000025804/ENSMUSG00000052889/ENSMUSG00000035929/ENSMUSG00000053007
mmu00190	Oxidative phosphorylation	7/331	251/10466	0.685794	0.983142	ENSMUSG00000031449/ENSMUSG00000064356/ENSMUSG00000030785/ENSMUSG00000091478/ENSMUSG00000102070/ENSMUSG00000035885/ENSMUSG00000064354	Atp4b/mt-Atp8/Cox6a2/Gm10039/Gm28661/Cox8a/mt-Co2	mmu:11945/mmu:17706/mmu:12862/mmu:11951/mmu:17709/mmu:12868/mmu:17709	7	1	ENSMUSG00000031449	6	ENSMUSG00000064356/ENSMUSG00000030785/ENSMUSG00000091478/ENSMUSG00000102070/ENSMUSG00000035885/ENSMUSG00000064354
mmu00410	beta-Alanine metabolism	1/331	36/10466	0.686171	0.983142	ENSMUSG00000033308	Dpyd	mmu:99586	1	0		1	ENSMUSG00000033308
mmu00512	Mucin type O-glycan biosynthesis	1/331	37/10466	0.69613	0.983142	ENSMUSG00000060988	Galnt13	mmu:271786	1	1	ENSMUSG00000060988	0
mmu04210	Apoptosis	5/331	184/10466	0.696446	0.983142	ENSMUSG00000027859/ENSMUSG00000091639/ENSMUSG00000071369/ENSMUSG00000030560/ENSMUSG00000103439	Ngf/Gm3756/Map3k5/Ctsc/Gm7019	mmu:18049/mmu:22143/mmu:26408/mmu:13032/mmu:11796	5	1	ENSMUSG00000071369	4	ENSMUSG00000027859/ENSMUSG00000091639/ENSMUSG00000030560/ENSMUSG00000103439
mmu00830	Retinol metabolism	2/331	76/10466	0.698331	0.983142	ENSMUSG00000055301/ENSMUSG00000031845	Adh7/Bco1	mmu:11529/mmu:63857	2	0		2	ENSMUSG00000055301/ENSMUSG00000031845
mmu04918	Thyroid hormone synthesis	2/331	76/10466	0.698331	0.983142	ENSMUSG00000052889/ENSMUSG00000053007	Prkcb/Creb5	mmu:18751/mmu:231991	2	0		2	ENSMUSG00000052889/ENSMUSG00000053007
mmu00564	Glycerophospholipid metabolism	3/331	113/10466	0.698624	0.983142	ENSMUSG00000041202/ENSMUSG00000005615/ENSMUSG00000029314	Pla2g2d/Pcyt1a/Gpat3	mmu:18782/mmu:13026/mmu:231510	3	0		3	ENSMUSG00000041202/ENSMUSG00000005615/ENSMUSG00000029314
mmu04152	AMPK signaling pathway	4/331	150/10466	0.703452	0.983142	ENSMUSG00000044167/ENSMUSG00000021456/ENSMUSG00000053007/ENSMUSG00000038894	Foxo1/Fbp2/Creb5/Irs2	mmu:56458/mmu:14120/mmu:231991/mmu:384783	4	1	ENSMUSG00000044167	3	ENSMUSG00000021456/ENSMUSG00000053007/ENSMUSG00000038894
mmu04064	NF-kappa B signaling pathway	3/331	114/10466	0.704299	0.983142	ENSMUSG00000032487/ENSMUSG00000052889/ENSMUSG00000103439	Ptgs2/Prkcb/Gm7019	mmu:19225/mmu:18751/mmu:11796	3	0		3	ENSMUSG00000032487/ENSMUSG00000052889/ENSMUSG00000103439
mmu04540	Gap junction	3/331	114/10466	0.704299	0.983142	ENSMUSG00000091639/ENSMUSG00000052889/ENSMUSG00000001473	Gm3756/Prkcb/Tubb6	mmu:22143/mmu:18751/mmu:67951	3	0		3	ENSMUSG00000091639/ENSMUSG00000052889/ENSMUSG00000001473
mmu04720	Long-term potentiation	2/331	77/10466	0.705176	0.983142	ENSMUSG00000052889/ENSMUSG00000026959	Prkcb/Grin1	mmu:18751/mmu:14810	2	1	ENSMUSG00000026959	1	ENSMUSG00000052889
mmu00062	Fatty acid elongation	1/331	38/10466	0.705775	0.983142	ENSMUSG00000021364	Elovl2	mmu:54326	1	0		1	ENSMUSG00000021364
mmu04933	AGE-RAGE signaling pathway in diabetic complications	3/331	115/10466	0.709892	0.983142	ENSMUSG00000044167/ENSMUSG00000031273/ENSMUSG00000052889	Foxo1/Col4a6/Prkcb	mmu:56458/mmu:94216/mmu:18751	3	2	ENSMUSG00000044167/ENSMUSG00000031273	1	ENSMUSG00000052889
mmu05231	Choline metabolism in cancer	3/331	115/10466	0.709892	0.983142	ENSMUSG00000033220/ENSMUSG00000052889/ENSMUSG00000005615	Rac2/Prkcb/Pcyt1a	mmu:19354/mmu:18751/mmu:13026	3	0		3	ENSMUSG00000033220/ENSMUSG00000052889/ENSMUSG00000005615
mmu00030	Pentose phosphate pathway	1/331	39/10466	0.715114	0.983142	ENSMUSG00000021456	Fbp2	mmu:14120	1	0		1	ENSMUSG00000021456
mmu00010	Glycolysis / Gluconeogenesis	3/331	117/10466	0.720833	0.983142	ENSMUSG00000105093/ENSMUSG00000055301/ENSMUSG00000021456	Gm17815/Adh7/Fbp2	mmu:16828/mmu:11529/mmu:14120	3	1	ENSMUSG00000105093	2	ENSMUSG00000055301/ENSMUSG00000021456
mmu04932	Non-alcoholic fatty liver disease	6/331	225/10466	0.720875	0.983142	ENSMUSG00000030785/ENSMUSG00000071369/ENSMUSG00000102070/ENSMUSG00000038894/ENSMUSG00000035885/ENSMUSG00000064354	Cox6a2/Map3k5/Gm28661/Irs2/Cox8a/mt-Co2	mmu:12862/mmu:26408/mmu:17709/mmu:384783/mmu:12868/mmu:17709	6	1	ENSMUSG00000071369	5	ENSMUSG00000030785/ENSMUSG00000102070/ENSMUSG00000038894/ENSMUSG00000035885/ENSMUSG00000064354
mmu04142	Lysosome	4/331	154/10466	0.722784	0.983142	ENSMUSG00000002204/ENSMUSG00000022125/ENSMUSG00000030560/ENSMUSG00000018774	Napsa/Cln5/Ctsc/Cd68	mmu:16541/mmu:211286/mmu:13032/mmu:12514	4	0		4	ENSMUSG00000002204/ENSMUSG00000022125/ENSMUSG00000030560/ENSMUSG00000018774
mmu04917	Prolactin signaling pathway	2/331	80/10466	0.724937	0.983142	ENSMUSG00000021055/ENSMUSG00000003555	Esr2/Cyp17a1	mmu:13983/mmu:13074	2	1	ENSMUSG00000021055	1	ENSMUSG00000003555
mmu04728	Dopaminergic synapse	4/331	155/10466	0.727469	0.983142	ENSMUSG00000025094/ENSMUSG00000026824/ENSMUSG00000052889/ENSMUSG00000053007	Slc18a2/Kcnj3/Prkcb/Creb5	mmu:214084/mmu:16519/mmu:18751/mmu:231991	4	2	ENSMUSG00000025094/ENSMUSG00000026824	2	ENSMUSG00000052889/ENSMUSG00000053007
mmu04919	Thyroid hormone signaling pathway	4/331	156/10466	0.732095	0.983142	ENSMUSG00000044167/ENSMUSG00000052889/ENSMUSG00000026923/ENSMUSG00000036856	Foxo1/Prkcb/Notch1/Wnt4	mmu:56458/mmu:18751/mmu:18128/mmu:22417	4	1	ENSMUSG00000044167	3	ENSMUSG00000052889/ENSMUSG00000026923/ENSMUSG00000036856
mmu04215	Apoptosis - multiple species	1/331	41/10466	0.732915	0.983142	ENSMUSG00000103439	Gm7019	mmu:11796	1	0		1	ENSMUSG00000103439
mmu05033	Nicotine addiction	1/331	41/10466	0.732915	0.983142	ENSMUSG00000026959	Grin1	mmu:14810	1	1	ENSMUSG00000026959	0
mmu05203	Viral carcinogenesis	8/331	299/10466	0.73464	0.983142	ENSMUSG00000024164/ENSMUSG00000073802/ENSMUSG00000004698/ENSMUSG00000035929/novel.191/ENSMUSG00000053007/ENSMUSG00000029387/novel.211	C3/Cdkn2b/Hdac9/H2-Q4/-/Creb5/Gtf2h3/-	mmu:12266/mmu:12579/mmu:15184/mmu:15015/mmu:110558/mmu:231991/mmu:209357/mmu:69717	8	4	ENSMUSG00000073802/novel.191/ENSMUSG00000029387/novel.211	4	ENSMUSG00000024164/ENSMUSG00000004698/ENSMUSG00000035929/ENSMUSG00000053007
mmu04625	C-type lectin receptor signaling pathway	3/331	121/10466	0.741752	0.983142	ENSMUSG00000032487/ENSMUSG00000051906/ENSMUSG00000023349	Ptgs2/Cd209f/Clec4n	mmu:19225/mmu:69142/mmu:56620	3	0		3	ENSMUSG00000032487/ENSMUSG00000051906/ENSMUSG00000023349
mmu05215	Prostate cancer	3/331	121/10466	0.741752	0.983142	ENSMUSG00000044167/ENSMUSG00000053007/ENSMUSG00000031538	Foxo1/Creb5/Plat	mmu:56458/mmu:231991/mmu:18791	3	1	ENSMUSG00000044167	2	ENSMUSG00000053007/ENSMUSG00000031538
mmu04120	Ubiquitin mediated proteolysis	7/331	268/10466	0.74894	0.983142	ENSMUSG00000089936/ENSMUSG00000095134/ENSMUSG00000099767/ENSMUSG00000070923/ENSMUSG00000058838/ENSMUSG00000103439/ENSMUSG00000081685	Gm16199/Mid1-ps1/Gm28884/Klhl9/Rps27a-ps2/Gm7019/Gm12647	mmu:26374/mmu:17318/mmu:17999/mmu:242521/mmu:78294/mmu:11796/mmu:26374	7	1	ENSMUSG00000070923	6	ENSMUSG00000089936/ENSMUSG00000095134/ENSMUSG00000099767/ENSMUSG00000058838/ENSMUSG00000103439/ENSMUSG00000081685
mmu03030	DNA replication	1/331	43/10466	0.749607	0.983142	ENSMUSG00000024854	Pold4	mmu:69745	1	0		1	ENSMUSG00000024854
mmu04144	Endocytosis	10/331	374/10466	0.7511	0.983142	ENSMUSG00000067017/ENSMUSG00000100839/ENSMUSG00000090877/ENSMUSG00000101439/ENSMUSG00000035929/novel.191/ENSMUSG00000091971/ENSMUSG00000099767/ENSMUSG00000021314/novel.211	Capza1-ps1/Gm5920/Hspa1b/Gm336/H2-Q4/-/Hspa1a/Gm28884/Amph/-	mmu:12343/mmu:12343/mmu:15511/mmu:212285/mmu:15015/mmu:110558/mmu:193740/mmu:17999/mmu:218038/mmu:69717	10	3	novel.191/ENSMUSG00000021314/novel.211	7	ENSMUSG00000067017/ENSMUSG00000100839/ENSMUSG00000090877/ENSMUSG00000101439/ENSMUSG00000035929/ENSMUSG00000091971/ENSMUSG00000099767
mmu05169	Epstein-Barr virus infection	8/331	304/10466	0.751109	0.983142	ENSMUSG00000037548/ENSMUSG00000041608/ENSMUSG00000030830/ENSMUSG00000070691/ENSMUSG00000035929/novel.191/ENSMUSG00000099767/novel.211	H2-DMb2/Entpd3/Itgal/Runx3/H2-Q4/-/Gm28884/-	mmu:15000/mmu:215446/mmu:16408/mmu:12399/mmu:15015/mmu:110558/mmu:17999/mmu:69717	8	2	novel.191/novel.211	6	ENSMUSG00000037548/ENSMUSG00000041608/ENSMUSG00000030830/ENSMUSG00000070691/ENSMUSG00000035929/ENSMUSG00000099767
mmu04721	Synaptic vesicle cycle	2/331	85/10466	0.755383	0.983142	ENSMUSG00000025094/ENSMUSG00000055368	Slc18a2/Slc6a2	mmu:214084/mmu:20538	2	1	ENSMUSG00000025094	1	ENSMUSG00000055368
mmu00040	Pentose and glucuronate interconversions	1/331	44/10466	0.757558	0.983142	ENSMUSG00000028573	Fggy	mmu:75578	1	1	ENSMUSG00000028573	0
mmu01040	Biosynthesis of unsaturated fatty acids	1/331	45/10466	0.765258	0.984838	ENSMUSG00000021364	Elovl2	mmu:54326	1	0		1	ENSMUSG00000021364
mmu04218	Cellular senescence	6/331	239/10466	0.772472	0.984838	ENSMUSG00000044167/ENSMUSG00000073802/ENSMUSG00000080942/ENSMUSG00000035929/novel.191/novel.211	Foxo1/Cdkn2b/Zfp36l1-ps/H2-Q4/-/-	mmu:56458/mmu:12579/mmu:12192/mmu:15015/mmu:110558/mmu:69717	6	4	ENSMUSG00000044167/ENSMUSG00000073802/novel.191/novel.211	2	ENSMUSG00000080942/ENSMUSG00000035929
mmu00514	Other types of O-glycan biosynthesis	1/331	47/10466	0.779934	0.984838	ENSMUSG00000060988	Galnt13	mmu:271786	1	1	ENSMUSG00000060988	0
mmu03020	RNA polymerase	1/331	47/10466	0.779934	0.984838	ENSMUSG00000120142	Gm57349	mmu:69241	1	0		1	ENSMUSG00000120142
mmu03440	Homologous recombination	1/331	47/10466	0.779934	0.984838	ENSMUSG00000024854	Pold4	mmu:69745	1	0		1	ENSMUSG00000024854
mmu04810	Regulation of actin cytoskeleton	7/331	279/10466	0.784718	0.984838	ENSMUSG00000033220/ENSMUSG00000060459/ENSMUSG00000070369/ENSMUSG00000030830/ENSMUSG00000000290/ENSMUSG00000000555/ENSMUSG00000000157	Rac2/Kng2/Itgad/Itgal/Itgb2/Itga5/Itgb2l	mmu:19354/mmu:16644/mmu:381924/mmu:16408/mmu:16414/mmu:16402/mmu:16415	7	1	ENSMUSG00000070369	6	ENSMUSG00000033220/ENSMUSG00000060459/ENSMUSG00000030830/ENSMUSG00000000290/ENSMUSG00000000555/ENSMUSG00000000157
mmu00970	Aminoacyl-tRNA biosynthesis	1/331	48/10466	0.786925	0.984838	ENSMUSG00000100204	Gm4849	mmu:105148	1	1	ENSMUSG00000100204	0
mmu04621	NOD-like receptor signaling pathway	5/331	208/10466	0.792216	0.984838	ENSMUSG00000073489/ENSMUSG00000062081/ENSMUSG00000022534/ENSMUSG00000103439/ENSMUSG00000022221	Ifi204/Gm6055/Mefv/Gm7019/Ripk3	mmu:15951/mmu:67443/mmu:54483/mmu:11796/mmu:56532	5	1	ENSMUSG00000073489	4	ENSMUSG00000062081/ENSMUSG00000022534/ENSMUSG00000103439/ENSMUSG00000022221
mmu04962	Vasopressin-regulated water reabsorption	1/331	51/10466	0.806598	0.984838	ENSMUSG00000053007	Creb5	mmu:231991	1	0		1	ENSMUSG00000053007
mmu00051	Fructose and mannose metabolism	1/331	52/10466	0.812745	0.984838	ENSMUSG00000021456	Fbp2	mmu:14120	1	0		1	ENSMUSG00000021456
mmu00640	Propanoate metabolism	1/331	52/10466	0.812745	0.984838	ENSMUSG00000105093	Gm17815	mmu:16828	1	1	ENSMUSG00000105093	0
mmu00565	Ether lipid metabolism	1/331	53/10466	0.818696	0.984838	ENSMUSG00000041202	Pla2g2d	mmu:18782	1	0		1	ENSMUSG00000041202
mmu04926	Relaxin signaling pathway	3/331	139/10466	0.820835	0.984838	ENSMUSG00000031273/ENSMUSG00000020826/ENSMUSG00000053007	Col4a6/Nos2/Creb5	mmu:94216/mmu:18126/mmu:231991	3	2	ENSMUSG00000031273/ENSMUSG00000020826	1	ENSMUSG00000053007
mmu04714	Thermogenesis	9/331	367/10466	0.826528	0.984838	ENSMUSG00000064356/ENSMUSG00000030785/ENSMUSG00000071369/ENSMUSG00000091478/ENSMUSG00000102070/ENSMUSG00000053007/ENSMUSG00000035885/ENSMUSG00000021265/ENSMUSG00000064354	mt-Atp8/Cox6a2/Map3k5/Gm10039/Gm28661/Creb5/Cox8a/Slc25a29/mt-Co2	mmu:17706/mmu:12862/mmu:26408/mmu:11951/mmu:17709/mmu:231991/mmu:12868/mmu:214663/mmu:17709	9	1	ENSMUSG00000071369	8	ENSMUSG00000064356/ENSMUSG00000030785/ENSMUSG00000091478/ENSMUSG00000102070/ENSMUSG00000053007/ENSMUSG00000035885/ENSMUSG00000021265/ENSMUSG00000064354
mmu03022	Basal transcription factors	1/331	55/10466	0.83004	0.984838	ENSMUSG00000029387	Gtf2h3	mmu:209357	1	1	ENSMUSG00000029387	0
mmu04014	Ras signaling pathway	6/331	259/10466	0.833372	0.984838	ENSMUSG00000041202/ENSMUSG00000032356/ENSMUSG00000033220/ENSMUSG00000027859/ENSMUSG00000052889/ENSMUSG00000026959	Pla2g2d/Rasgrf1/Rac2/Ngf/Prkcb/Grin1	mmu:18782/mmu:19417/mmu:19354/mmu:18049/mmu:18751/mmu:14810	6	1	ENSMUSG00000026959	5	ENSMUSG00000041202/ENSMUSG00000032356/ENSMUSG00000033220/ENSMUSG00000027859/ENSMUSG00000052889
mmu00600	Sphingolipid metabolism	1/331	56/10466	0.835444	0.984838	ENSMUSG00000035239	Neu3	mmu:50877	1	1	ENSMUSG00000035239	0
mmu04723	Retrograde endocannabinoid signaling	4/331	183/10466	0.835632	0.984838	ENSMUSG00000032487/ENSMUSG00000026824/ENSMUSG00000052889/ENSMUSG00000026407	Ptgs2/Kcnj3/Prkcb/Cacna1s	mmu:19225/mmu:16519/mmu:18751/mmu:12292	4	2	ENSMUSG00000026824/ENSMUSG00000026407	2	ENSMUSG00000032487/ENSMUSG00000052889
mmu04930	Type II diabetes mellitus	1/331	57/10466	0.840676	0.984838	ENSMUSG00000038894	Irs2	mmu:384783	1	0		1	ENSMUSG00000038894
mmu04620	Toll-like receptor signaling pathway	2/331	103/10466	0.842047	0.984838	ENSMUSG00000075122/ENSMUSG00000022901	Cd80/Cd86	mmu:12519/mmu:12524	2	0		2	ENSMUSG00000075122/ENSMUSG00000022901
mmu00071	Fatty acid degradation	1/331	58/10466	0.845742	0.984838	ENSMUSG00000055301	Adh7	mmu:11529	1	0		1	ENSMUSG00000055301
mmu00480	Glutathione metabolism	2/331	104/10466	0.845933	0.984838	ENSMUSG00000074183/ENSMUSG00000040562	Gsta1/Gstm2	mmu:14857/mmu:14863	2	0		2	ENSMUSG00000074183/ENSMUSG00000040562
mmu04657	IL-17 signaling pathway	2/331	104/10466	0.845933	0.984838	ENSMUSG00000032487/ENSMUSG00000020676	Ptgs2/Ccl11	mmu:19225/mmu:20292	2	0		2	ENSMUSG00000032487/ENSMUSG00000020676
mmu04380	Osteoclast differentiation	3/331	147/10466	0.848791	0.984838	ENSMUSG00000059498/ENSMUSG00000030579/ENSMUSG00000071715	Fcgr3/Tyrobp/Ncf4	mmu:14131/mmu:22177/mmu:17972	3	0		3	ENSMUSG00000059498/ENSMUSG00000030579/ENSMUSG00000071715
mmu04979	Cholesterol metabolism	1/331	59/10466	0.850648	0.984838	ENSMUSG00000111282	Gm47528	mmu:11808	1	1	ENSMUSG00000111282	0
mmu04611	Platelet activation	3/331	155/10466	0.872883	0.984838	ENSMUSG00000059498/ENSMUSG00000020901/ENSMUSG00000026786	Fcgr3/Pik3r5/Apbb1ip	mmu:14131/mmu:320207/mmu:54519	3	0		3	ENSMUSG00000059498/ENSMUSG00000020901/ENSMUSG00000026786
mmu04730	Long-term depression	1/331	65/10466	0.876983	0.984838	ENSMUSG00000052889	Prkcb	mmu:18751	1	0		1	ENSMUSG00000052889
mmu04137	Mitophagy - animal	3/331	157/10466	0.878351	0.984838	ENSMUSG00000062081/ENSMUSG00000072594/ENSMUSG00000058838	Gm6055/Gm16439/Rps27a-ps2	mmu:67443/mmu:12176/mmu:78294	3	1	ENSMUSG00000072594	2	ENSMUSG00000062081/ENSMUSG00000058838
mmu05034	Alcoholism	5/331	239/10466	0.879047	0.984838	ENSMUSG00000025094/ENSMUSG00000004698/ENSMUSG00000037894/ENSMUSG00000026959/ENSMUSG00000053007	Slc18a2/Hdac9/H2az1/Grin1/Creb5	mmu:214084/mmu:15184/mmu:51788/mmu:14810/mmu:231991	5	2	ENSMUSG00000025094/ENSMUSG00000026959	3	ENSMUSG00000004698/ENSMUSG00000037894/ENSMUSG00000053007
mmu04115	p53 signaling pathway	2/331	114/10466	0.880275	0.984838	ENSMUSG00000089936/ENSMUSG00000081685	Gm16199/Gm12647	mmu:26374/mmu:26374	2	0		2	ENSMUSG00000089936/ENSMUSG00000081685
mmu05017	Spinocerebellar ataxia	4/331	202/10466	0.886552	0.984838	ENSMUSG00000117327/ENSMUSG00000052889/ENSMUSG00000071369/ENSMUSG00000026959	Gm6467/Prkcb/Map3k5/Grin1	mmu:26446/mmu:18751/mmu:26408/mmu:14810	4	2	ENSMUSG00000071369/ENSMUSG00000026959	2	ENSMUSG00000117327/ENSMUSG00000052889
mmu04910	Insulin signaling pathway	3/331	163/10466	0.893525	0.984838	ENSMUSG00000044167/ENSMUSG00000021456/ENSMUSG00000038894	Foxo1/Fbp2/Irs2	mmu:56458/mmu:14120/mmu:384783	3	1	ENSMUSG00000044167	2	ENSMUSG00000021456/ENSMUSG00000038894
mmu05170	Human immunodeficiency virus 1 infection	6/331	286/10466	0.894121	0.984838	ENSMUSG00000033220/ENSMUSG00000023274/ENSMUSG00000052889/ENSMUSG00000035929/novel.191/novel.211	Rac2/Cd4/Prkcb/H2-Q4/-/-	mmu:19354/mmu:12504/mmu:18751/mmu:15015/mmu:110558/mmu:69717	6	2	novel.191/novel.211	4	ENSMUSG00000033220/ENSMUSG00000023274/ENSMUSG00000052889/ENSMUSG00000035929
mmu05213	Endometrial cancer	1/331	70/10466	0.895354	0.984838	ENSMUSG00000080966	Gm6263	mmu:16202	1	1	ENSMUSG00000080966	0
mmu00561	Glycerolipid metabolism	1/331	74/10466	0.90806	0.984838	ENSMUSG00000029314	Gpat3	mmu:231510	1	0		1	ENSMUSG00000029314
mmu03050	Proteasome	1/331	75/10466	0.910988	0.984838	ENSMUSG00000117327	Gm6467	mmu:26446	1	0		1	ENSMUSG00000117327
mmu04530	Tight junction	5/331	256/10466	0.911999	0.984838	ENSMUSG00000091639/ENSMUSG00000071369/ENSMUSG00000068876/ENSMUSG00000022952/ENSMUSG00000099767	Gm3756/Map3k5/Cgn/Runx1/Gm28884	mmu:22143/mmu:26408/mmu:70737/mmu:12394/mmu:17999	5	2	ENSMUSG00000071369/ENSMUSG00000068876	3	ENSMUSG00000091639/ENSMUSG00000022952/ENSMUSG00000099767
mmu05417	Lipid and atherosclerosis	5/331	258/10466	0.915307	0.984838	ENSMUSG00000111282/ENSMUSG00000071369/ENSMUSG00000090877/ENSMUSG00000091971/ENSMUSG00000071715	Gm47528/Map3k5/Hspa1b/Hspa1a/Ncf4	mmu:11808/mmu:26408/mmu:15511/mmu:193740/mmu:17972	5	2	ENSMUSG00000111282/ENSMUSG00000071369	3	ENSMUSG00000090877/ENSMUSG00000091971/ENSMUSG00000071715
mmu04920	Adipocytokine signaling pathway	1/331	77/10466	0.916569	0.984838	ENSMUSG00000038894	Irs2	mmu:384783	1	0		1	ENSMUSG00000038894
mmu04141	Protein processing in endoplasmic reticulum	4/331	220/10466	0.921545	0.984838	ENSMUSG00000005483/ENSMUSG00000071369/ENSMUSG00000090877/ENSMUSG00000091971	Dnajb1/Map3k5/Hspa1b/Hspa1a	mmu:81489/mmu:26408/mmu:15511/mmu:193740	4	1	ENSMUSG00000071369	3	ENSMUSG00000005483/ENSMUSG00000090877/ENSMUSG00000091971
mmu01212	Fatty acid metabolism	1/331	79/10466	0.921801	0.984838	ENSMUSG00000021364	Elovl2	mmu:54326	1	0		1	ENSMUSG00000021364
mmu05162	Measles	3/331	177/10466	0.922534	0.984838	ENSMUSG00000090877/ENSMUSG00000051906/ENSMUSG00000091971	Hspa1b/Cd209f/Hspa1a	mmu:15511/mmu:69142/mmu:193740	3	0		3	ENSMUSG00000090877/ENSMUSG00000051906/ENSMUSG00000091971
mmu05221	Acute myeloid leukemia	1/331	82/10466	0.929042	0.984838	ENSMUSG00000022952	Runx1	mmu:12394	1	0		1	ENSMUSG00000022952
mmu05161	Hepatitis B	3/331	184/10466	0.934156	0.984838	ENSMUSG00000052889/ENSMUSG00000053007/ENSMUSG00000062939	Prkcb/Creb5/Stat4	mmu:18751/mmu:231991/mmu:20849	3	0		3	ENSMUSG00000052889/ENSMUSG00000053007/ENSMUSG00000062939
mmu04660	T cell receptor signaling pathway	2/331	140/10466	0.939232	0.984838	ENSMUSG00000023274/ENSMUSG00000004266	Cd4/Ptpn6	mmu:12504/mmu:15170	2	0		2	ENSMUSG00000023274/ENSMUSG00000004266
mmu04722	Neurotrophin signaling pathway	2/331	140/10466	0.939232	0.984838	ENSMUSG00000027859/ENSMUSG00000071369	Ngf/Map3k5	mmu:18049/mmu:26408	2	1	ENSMUSG00000071369	1	ENSMUSG00000027859
mmu04217	Necroptosis	4/331	236/10466	0.944189	0.984838	ENSMUSG00000037894/ENSMUSG00000103439/ENSMUSG00000062939/ENSMUSG00000022221	H2az1/Gm7019/Stat4/Ripk3	mmu:51788/mmu:11796/mmu:20849/mmu:56532	4	0		4	ENSMUSG00000037894/ENSMUSG00000103439/ENSMUSG00000062939/ENSMUSG00000022221
mmu05214	Glioma	1/331	90/10466	0.945246	0.984838	ENSMUSG00000052889	Prkcb	mmu:18751	1	0		1	ENSMUSG00000052889
mmu05223	Non-small cell lung cancer	1/331	91/10466	0.946993	0.984838	ENSMUSG00000052889	Prkcb	mmu:18751	1	0		1	ENSMUSG00000052889
mmu05211	Renal cell carcinoma	1/331	92/10466	0.948684	0.984838	ENSMUSG00000035105	Egln3	mmu:112407	1	0		1	ENSMUSG00000035105
mmu01521	EGFR tyrosine kinase inhibitor resistance	1/331	93/10466	0.950321	0.984838	ENSMUSG00000052889	Prkcb	mmu:18751	1	0		1	ENSMUSG00000052889
mmu05212	Pancreatic cancer	1/331	95/10466	0.953442	0.984838	ENSMUSG00000033220	Rac2	mmu:19354	1	0		1	ENSMUSG00000033220
mmu04012	ErbB signaling pathway	1/331	100/10466	0.960413	0.984838	ENSMUSG00000052889	Prkcb	mmu:18751	1	0		1	ENSMUSG00000052889
mmu03008	Ribosome biogenesis in eukaryotes	1/331	101/10466	0.961677	0.984838	ENSMUSG00000113011	Gm1995	mmu:66932	1	0		1	ENSMUSG00000113011
mmu03250	Viral life cycle - HIV-1	1/331	102/10466	0.962901	0.984838	ENSMUSG00000023274	Cd4	mmu:12504	1	0		1	ENSMUSG00000023274
mmu04146	Peroxisome	1/331	102/10466	0.962901	0.984838	ENSMUSG00000020826	Nos2	mmu:18126	1	1	ENSMUSG00000020826	0
mmu05132	Salmonella infection	6/331	344/10466	0.964134	0.984838	ENSMUSG00000091639/ENSMUSG00000040714/ENSMUSG00000036885/ENSMUSG00000001473/ENSMUSG00000103439/ENSMUSG00000022221	Gm3756/Klc3/Arhgef26/Tubb6/Gm7019/Ripk3	mmu:22143/mmu:232943/mmu:622434/mmu:67951/mmu:11796/mmu:56532	6	1	ENSMUSG00000040714	5	ENSMUSG00000091639/ENSMUSG00000036885/ENSMUSG00000001473/ENSMUSG00000103439/ENSMUSG00000022221
mmu05220	Chronic myeloid leukemia	1/331	104/10466	0.965233	0.984838	ENSMUSG00000022952	Runx1	mmu:12394	1	0		1	ENSMUSG00000022952
mmu05230	Central carbon metabolism in cancer	1/331	104/10466	0.965233	0.984838	ENSMUSG00000105093	Gm17815	mmu:16828	1	1	ENSMUSG00000105093	0
mmu04070	Phosphatidylinositol signaling system	1/331	105/10466	0.966344	0.984838	ENSMUSG00000052889	Prkcb	mmu:18751	1	0		1	ENSMUSG00000052889
mmu05164	Influenza A	3/331	213/10466	0.967145	0.984838	ENSMUSG00000005483/ENSMUSG00000037548/ENSMUSG00000052889	Dnajb1/H2-DMb2/Prkcb	mmu:81489/mmu:15000/mmu:18751	3	0		3	ENSMUSG00000005483/ENSMUSG00000037548/ENSMUSG00000052889
mmu05210	Colorectal cancer	1/331	109/10466	0.970443	0.984838	ENSMUSG00000033220	Rac2	mmu:19354	1	0		1	ENSMUSG00000033220
mmu03040	Spliceosome	4/331	266/10466	0.971347	0.984838	ENSMUSG00000116438/ENSMUSG00000020180/ENSMUSG00000090877/ENSMUSG00000091971	Gm18911/Snrpd3/Hspa1b/Hspa1a	mmu:229279/mmu:67332/mmu:15511/mmu:193740	4	1	ENSMUSG00000116438	3	ENSMUSG00000020180/ENSMUSG00000090877/ENSMUSG00000091971
mmu03082	ATP-dependent chromatin remodeling	2/331	181/10466	0.980154	0.990329	ENSMUSG00000040904/ENSMUSG00000037894	Gm21988/H2az1	mmu:104457/mmu:51788	2	1	ENSMUSG00000040904	1	ENSMUSG00000037894
mmu04072	Phospholipase D signaling pathway	1/331	159/10466	0.994197	0.998772	ENSMUSG00000020901	Pik3r5	mmu:320207	1	0		1	ENSMUSG00000020901
mmu04740	Olfactory transduction	2/331	232/10466	0.995352	0.998772	ENSMUSG00000031789/ENSMUSG00000069998	Cngb1/Or2z8	mmu:333329/mmu:404315	2	1	ENSMUSG00000031789	1	ENSMUSG00000069998
mmu04110	Cell cycle	1/331	223/10466	0.999286	0.999286	ENSMUSG00000073802	Cdkn2b	mmu:12579	1	1	ENSMUSG00000073802	0
