# Supplementary material for: Transcriptomic Analysis of Fermented Chinese Chive Selectively Attenuating Deoxynivalenol-Induced Ovarian Toxicity in Mice
Source: Antioxidants (Basel). 2026 Apr 1;15(4):442. doi: 10.3390/antiox15040442 (PMC13113495; doi:10.3390/antiox15040442)
Supplement: Supplementary file 1 [file antioxidants-15-00442-s001.zip › Table S6.xlsx]

## Sheet: Sheet1
Table S6: metabolomics profiling of fermented Chinese Chive.
Index	Compounds		Class I		Class II		Formula	Q1 (Da)	Q3 (Da)	Molecular weight (Da)	Ionization model	Level	CAS	cpd_ID	FCC1	FCC2	FCC3	kegg_map	mw_cpd_ID	mw_map
Zkep161098	2-Amino-4-methylvaleric acid		Others		Others		C6H13NO2	132.1	86.1	131.095	[M+H]+	1	-	-	2.00929e+08	7.97817e+07	9.42652e+07	-	-	-
mws0258	L-Isoleucine*		Amino acids and derivatives		Amino acids and derivatives		C6H13NO2	132.1	86.1	131.095	-	1	73-32-5	-	2.0083e+08	7.99891e+07	9.57528e+07	-	-	-
mws0227	L-Leucine*		Amino acids and derivatives		Amino acids and derivatives		C6H13NO2	132.1	86.1	131.095	-	1	61-90-5	-	1.88149e+08	7.71084e+07	9.84684e+07	-	-	-
MW0104488	2-Amino-2-methylpentanoic acid		Organic acids		Organic acids		C6H13NO2	132.1	86.11	131.095	[M+H]+	2	3275-37-4	-	1.85982e+08	7.53517e+07	9.74331e+07	-	-	-
Hahp000801	alanine betaine		Alkaloids		Alkaloids		C5H11NO2	118.08	72.08	117.079	[M+H]+	1	-	-	1.51641e+08	4.16743e+07	4.29751e+07	ko00591	C14767	-
pme0021	L-Phenylalanine		Amino acids and derivatives		Amino acids and derivatives		C9H11NO2	166.09	120.08	165.079	-	1	63-91-2	-	1.38447e+08	1.57281e+08	1.49051e+08	-	-	-
Sasp001627	Leu-Val-Ala*		Amino acids and derivatives		Amino acids and derivatives		C14H27N3O4	302.21	86.1	301.2	[M+H]+	1	-	-	1.35983e+08	4.95782e+07	4.51312e+07	-	-	-
Zbkn002051	2-Hydroxyadipate		Organic acids		Organic acids		C6H10O5	161.05	89.02	162.053	[M-H]-	1	-	C02360	1.1868e+08	2.36251e+07	2.36251e+07	-	-	-
Wbtn007675	Calyxanthone		Flavonoids		Other Flavonoids		C15H10O6	285.04	285.04	286.048	-	3	98973-45-6	-	1.11161e+08	1.28057e+08	1.17144e+08	-	-	-
Lhhp120812	Methylillicinone F		Lignans and Coumarins		Coumarins		C16H22O4	279.16	149.02	278.152	-	3	-	-	1.09944e+08	1.13518e+08	1.16185e+08	-	-	-
Ybnn007052	Norartocarpetin		Flavonoids		Flavones		C15H10O6	285.04	285.04	286.048	-	1	520-30-9	-	1.03971e+08	1.27902e+08	1.17208e+08	-	-	-
PD0835571	Threoninyl-Isoleucine*		Amino acids and derivatives		Amino acids and derivatives		C10H20N2O4	233.15	86.1	232.142	[M+H]+	1	-	-	9.61413e+07	1.81489e+07	2.20311e+07	-	-	-
Zkep1869	Histidylleucine		Amino acids and derivatives		Amino acids and derivatives		C12H20N4O3	269.16	110.07	268.154	[M+H]+	1	7763-65-7	C05010	9.56338e+07	2.74093e+07	2.84552e+07	-	-	-
MW0156989	Ser-Val-Val		Amino acids and derivatives		Amino acids and derivatives		C13H25N3O5	304.19	86.1	303.179	[M+H]+	2	-	-	9.01698e+07	3.22601e+07	2.68859e+07	-	-	-
PD0633543	Leu-Thr*		Amino acids and derivatives		Amino acids and derivatives		C10H20N2O4	233.15	86.1	232.142	[M+H]+	1	-	-	8.92468e+07	1.90169e+07	1.56415e+07	-	-	-
Wcjp001743	(1R,13S,16S,18S)-15-methyl-5,7,12-trioxa-15-azapentacyclo[11.7.0.01,16.02,10.04,8]icosa-2,4(8),9,19-tetraene-13,18-diol		Alkaloids		Alkaloids		C17H19NO5	318.13	86.1	317.126	[M+H]+	3	-	-	8.5012e+07	3.44396e+07	2.50113e+07	-	-	-
MEDP1666	Leu-Val-Ser		Amino acids and derivatives		Amino acids and derivatives		C14H27N3O5	318.2	72.08	317.195	[M+H]+	3	-	-	8.46969e+07	1.7123e+07	1.69747e+07	-	-	-
MW0107791	Leucyl-Gamma-glutamate		Amino acids and derivatives		Amino acids and derivatives		C11H21N3O4	260.16	86.1	259.153	[M+H]+	2	-	-	8.46866e+07	2.54942e+07	2.1655e+07	-	-	-
mws4516	5-Oxo-D-proline		Amino acids and derivatives		Amino acids and derivatives		C5H7NO3	130.05	84.05	129.043	[M+H]+	1	4042-36-8	C02237	8.0482e+07	1.93239e+07	1.82239e+07	-	-	-
MW0144828	Ala-ile*		Amino acids and derivatives		Amino acids and derivatives		C9H18N2O3	203.14	86.1	202.132	[M+H]+	1	29727-65-9	-	8.04651e+07	1.88192e+07	1.35461e+07	-	-	-
Zmxp003107	Luteolin-7,3'-di-O-glucoside		Flavonoids		Flavones		C27H30O16	611.16	287.06	610.153	-	3	52187-80-1	-	8.03073e+07	7.69894e+07	7.41586e+07	-	-	-
Rdp03917	Kaempferol 3-O-gentiobioside*		Flavonoids		Flavonols		C27H30O16	611.16	287.06	610.153	[M+H]+	1	22149-35-5	-	7.98456e+07	7.00212e+07	7.42501e+07	-	-	-
Lcfp121209	Val-Ala-Ile		Amino acids and derivatives		Amino acids and derivatives		C14H27N3O4	302.21	143.12	301.2	[M+H]+	1	-	-	7.92768e+07	1.31876e+07	1.32949e+07	-	-	-
PD0280915	Leu Ser Ile		Amino acids and derivatives		Amino acids and derivatives		C15H29N3O5	332.22	173.13	331.211	[M+H]+	1	-	-	7.50253e+07	2.24087e+07	2.27312e+07	-	-	-
Wafn002491	2-O-Feruloylglucaric Acid		Phenolic acids		Phenolic acids		C16H18O11	385.08	209.03	386.085	[M-H]-	1	-	-	7.3378e+07	6.6989e+07	7.58327e+07	-	-	-
PD0457711	Val-Tyr		Amino acids and derivatives		Amino acids and derivatives		C14H20N2O4	281.15	72.08	280.142	[M+H]+	2	-	-	7.04977e+07	1.67667e+07	1.67992e+07	-	-	-
PDP291047	beta-alanyl-l-leucine*		Amino acids and derivatives		Amino acids and derivatives		C9H18N2O3	203.14	86.1	202.132	[M+H]+	1	17136-25-3	-	6.7075e+07	1.82835e+07	1.33371e+07	-	-	-
MWSmce582	Methyl L-pyroglutamate		Alkaloids		Pyrrole alkaloids		C6H9NO3	144.07	84.04	143.058	-	3	4931-66-2	-	6.67954e+07	9.18562e+06	8.8471e+06	-	C07417	-
PDN066258	gamma-resorcylate*		Phenolic acids		Phenolic acids		C7H6O4	153.02	109.03	154.027	[M-H]-	1	-	C21298	6.66338e+07	3.23191e+06	1.61596e+07	-	-	-
PDP018615	5-oxopyrrolidin-3-yl acetate*		Alkaloids		Pyrrole alkaloids		C6H9NO3	144.06	84.05	143.058	[M+H]+	1	-	-	6.53798e+07	8.91794e+06	8.71825e+06	-	-	-
MWSHC20168	Methyl cumalate*		Others		Lactones		C7H6O4	153.02	109.03	154.027	[M-H]-	1	6018-41-3	-	6.34772e+07	3.43039e+06	3.43039e+06	-	-	-
mws0180	2,5-Dihydroxybenzoate*		Phenolic acids		Phenolic acids		C7H6O4	153.02	109.03	154.027	[M-H]-	1	490-79-9	C00628	6.31934e+07	3.28214e+06	3.28214e+06	-	-	-
Lcsp001437	Ala-Leu-Glu		Amino acids and derivatives		Amino acids and derivatives		C14H25N3O6	332.18	86.1	331.174	[M+H]+	2	-	-	6.29296e+07	2.22502e+07	1.93421e+07	-	-	-
PDP115321	3-Pyrrolidine carboxylic acid*		Amino acids and derivatives		Amino acids and derivatives		C5H9NO2	116.07	70.07	115.063	[M+H]+	1	-	-	6.25634e+07	1.29634e+07	1.14879e+07	-	-	-
MEDP1682	Leu-Gly-Phe		Amino acids and derivatives		Amino acids and derivatives		C17H25N3O4	336.19	86.1	335.185	[M+H]+	3	17608-53-6	-	6.22395e+07	1.26511e+07	1.28037e+07	-	-	-
PDP047053	2-[[2-[(2-Amino-3-hydroxybutanoyl)amino]-3-methylbutanoyl]amino]-4-methylpentanoic acid		Amino acids and derivatives		Amino acids and derivatives		C15H29N3O5	332.22	173.13	331.211	[M+H]+	2	-	-	6.18113e+07	3.06998e+07	2.32515e+07	-	C20519	-
Zbqp002641	4-amino-2-(1-amino-3-(((S)-1-carboxyethyl)amino)-3-oxopropyl)-6-methyl-3-oxoheptanoic acid*		Amino acids and derivatives		Amino acids and derivatives		C14H25N3O6	332.18	86.1	331.174	[M+H]+	1	-	-	6.08859e+07	2.18106e+07	1.89413e+07	-	-	-
Walbp05078	Kaempferol-3-O-(2''-(E)-feruloylgalactosyl-(1→4)-glucoside)*		Flavonoids		Flavonols		C37H38O19	787.21	177.05	786.201	[M+H]+	1	-	-	6.06711e+07	2.74132e+07	1.95683e+07	-	-	-
PD0330133	Tyrosylvaline		Amino acids and derivatives		Amino acids and derivatives		C14H20N2O4	281.15	136.08	280.142	[M+H]+	1	17355-09-8	-	6.01428e+07	7.85317e+06	5.81506e+06	-	-	-
MW0107168	Gly-Gly-Leu		Amino acids and derivatives		Amino acids and derivatives		C10H19N3O4	246.14	86.1	245.138	[M+H]+	3	14857-82-0	-	5.99758e+07	3.52509e+07	2.95809e+07	-	-	-
MADP0551	Valine-valine-valine		Amino acids and derivatives		Amino acids and derivatives		C15H29N3O4	316.22	86.1	315.216	[M+H]+	3	28130-13-4	-	5.92919e+07	1.54545e+07	1.16936e+07	-	-	-
mws0470	Methylmalonic acid*		Organic acids		Organic acids		C4H6O4	117.02	73.03	118.027	-	1	516-05-2	-	5.81299e+07	6.2648e+06	7.37458e+06	-	-	-
mws0192	Succinate*		Organic acids		Organic acids		C4H6O4	117.02	73.03	118.027	[M-H]-	1	110-15-6	C00042	5.79998e+07	6.27443e+06	7.43236e+06	-	-	-
MW0155992	Pro-Ser-Ile		Amino acids and derivatives		Amino acids and derivatives		C14H25N3O5	316.19	116.07	315.179	[M+H]+	3	-	-	5.57879e+07	4.50272e+06	8.40726e+06	-	-	-
PDP224190	5-(Aminomethyl)dihydrofuran-2(3H)-one		Alkaloids		Alkaloids		C5H9NO2	116.07	70.07	115.063	[M+H]+	1	-	-	5.43155e+07	9.67881e+06	9.64992e+06	-	-	-
Lcfp032055	4-acetoxy-2-pyrrolidinone*		Alkaloids		Pyrrole alkaloids		C6H9NO3	144.07	84.04	143.058	[M+H]+	1	64097-45-6	-	5.41944e+07	7.08326e+06	7.27558e+06	-	-	-
Sadp001224	4-Amino-6-hydroxypyrazolo[3,4-d]pyrimidine*		Nucleotides and derivatives		Nucleotides and derivatives		C5H5N5O	152.06	135.03	151.049	[M+H]+	1	-	-	5.40366e+07	1.63514e+07	1.13578e+07	-	-	-
MWS201437	Leu-Asp		Amino acids and derivatives		Amino acids and derivatives		C10H18N2O5	247.13	86.1	246.122	[M+H]+	1	32949-40-9	-	5.26972e+07	1.46421e+06	741133	-	-	-
MWStz040	L-Proline*		Amino acids and derivatives		Amino acids and derivatives		C5H9NO2	116.07	70.07	115.063	[M+H]+	1	147-85-3	C00148	5.24791e+07	1.03711e+07	2.94381e+06	-	-	-
MW0150449	Gly-Phe-Gly		Amino acids and derivatives		Amino acids and derivatives		C13H17N3O4	280.12	121.08	279.122	[M+H]+	3	14656-09-8	-	5.2444e+07	8.5422e+06	6.51679e+06	-	-	-
Yalp000545	N-Methyl-L-proline*		Amino acids and derivatives		Amino acids and derivatives		C6H11NO2	130.09	84.08	129.079	-	1	475-11-6	-	5.18071e+07	1.28723e+07	1.22991e+07	-	C19809	-
MW0107513	L-Isoleucyl-L-threonine		Amino acids and derivatives		Amino acids and derivatives		C10H20N2O4	233.15	86.1	232.142	[M+H]+	2	59652-61-8	-	5.12938e+07	722158	1.51404e+06	-	-	-
Hmpp002612	Luteolin-7-O-gentiobioside		Flavonoids		Flavones		C27H30O16	611.16	287.05	610.153	-	1	-	-	5.08042e+07	4.8155e+07	6.11e+07	-	-	-
Zkep107564	Ile-gly		Amino acids and derivatives		Amino acids and derivatives		C8H16N2O3	189.12	86.1	188.116	[M+H]+	1	-	-	5.04607e+07	1.82058e+07	2.32627e+07	-	-	-
MWS201400	Val-Trp		Amino acids and derivatives		Amino acids and derivatives		C16H21N3O3	304.17	188.07	303.158	[M+H]+	1	24587-37-9	-	4.9495e+07	2.57419e+07	2.2891e+07	-	-	-
Wcdp003364	1-Methyl-1,2,3,4-tetrahydro-β-carboline-3-carboxylic acid*		Alkaloids		Alkaloids		C13H14N2O2	231.113	158.098	230.106	[M+H]+	1	-	-	4.85383e+07	5.15565e+07	5.54216e+07	-	-	-
Rfn03227	Pyr-phe-OH		Amino acids and derivatives		Amino acids and derivatives		C14H16N2O4	277.12	120.08	276.111	[M+H]+	1	21282-12-2	-	4.77887e+07	1.56232e+07	1.88776e+07	-	-	-
MWSHC2027	(1,3)-1-Methyl-1,2,3,4-tetrahydro-β-carboline-3-carboxylic acid*		Alkaloids		Plumerane		C13H14N2O2	231.11	158.1	230.106	[M+H]+	1	-	-	4.66603e+07	5.56874e+07	5.6773e+07	-	-	-
Wcsp002056	4-((3aR,6S,7aS)-6-methoxy-1,2,3,6,7,7a-hexahydro-3aH-indol-3a-yl)phenol		Alkaloids		Alkaloids		C15H19NO2	246.14	86.1	245.142	[M+H]+	2	-	-	4.65193e+07	4.27681e+07	3.00806e+07	-	-	-
Wcsp002748	oxomaritidine		Alkaloids		Alkaloids		C17H19NO3	286.14	116.07	285.137	[M+H]+	3	-	-	4.61993e+07	2.94529e+07	2.57367e+07	-	-	-
MWS201391	Asn-Ile		Amino acids and derivatives		Amino acids and derivatives		C10H19N3O4	246.15	166.09	245.138	[M+H]+	2	438533-59-6	-	4.60936e+07	7.21639e+06	5.64738e+06	-	-	-
MEDP1668	Leu-Ala-Val*		Amino acids and derivatives		Amino acids and derivatives		C14H27N3O4	302.21	86.1	301.2	[M+H]+	1	-	-	4.58377e+07	1.60262e+07	1.55009e+07	-	-	-
PDP239672	D-2-Aminobutyrate		Alkaloids		Alkaloids		C4H9NO2	104.07	58.06	103.063	[M+H]+	3	2623-91-8	C02261	4.49987e+07	1.68439e+07	1.59384e+07	-	-	-
Salp006039	Helicascolide B		Terpenoids		Monoterpenoids		C12H20O3	213.15	55.05	212.141	[M+H]+	1	-	-	4.38003e+07	2.64215e+06	2.32815e+06	-	-	-
PDP152848	Kaempferol 3-(6''-(E)-feruloylglucosyl)-(1->2)-galactoside*		Flavonoids		Flavonols		C37H38O19	787.21	177.05	786.201	[M+H]+	1	284677-05-0	-	4.31612e+07	2.88114e+07	2.93398e+07	-	-	-
Zmbp000449	Epigoitrin		Others		Others		C5H7NOS	130.03	70.07	129.025	-	2	1072-93-1	-	4.29168e+07	2.11405e+06	2.63474e+06	-	-	-
Zbqp002379	Phe-Gln		Amino acids and derivatives		Amino acids and derivatives		C14H19N3O4	294.14	120.08	293.138	[M+H]+	2	-	-	4.19656e+07	1.79628e+07	1.48966e+07	-	-	-
PDP133927	3-methyl-2-[(5-oxopyrrolidin-2-yl)formamido]pentanoic acid*		Amino acids and derivatives		Amino acids and derivatives		C11H18N2O4	243.13	86.1	242.127	[M+H]+	1	-	-	4.12436e+07	1.30901e+07	1.37365e+07	-	-	-
PD0594049	Pyroglutamyl-Isoleucine*		Amino acids and derivatives		Amino acids and derivatives		C11H18N2O4	243.13	86.1	242.127	[M+H]+	1	-	-	4.1051e+07	1.35743e+07	1.46122e+07	-	-	-
MEDL00426	Isoleucyllysine		Amino acids and derivatives		Amino acids and derivatives		C12H25N3O3	260.2	130.09	259.19	[M+H]+	3	-	-	3.94162e+07	1.76197e+06	1.76197e+06	-	-	-
MEDL00326	DL-Arginine		Amino acids and derivatives		Amino acids and derivatives		C6H14N4O2	175.12	70.07	174.112	[M+H]+	3	-	C02385	3.93822e+07	1.74182e+06	1.83535e+06	-	-	-
PD0732863	Phe-Lys		Amino acids and derivatives		Amino acids and derivatives		C15H23N3O3	294.18	130.09	293.174	[M+H]+	2	-	-	3.9077e+07	3.11623e+06	2.61746e+06	-	-	-
Wbsp001110	hupcrispatine		Alkaloids		Alkaloids		C10H10N2O	175.09	70.07	174.079	-	3	-	-	3.89544e+07	1.61465e+06	1.82526e+06	-	-	-
MW0150393	Gly-Ile-Thr		Amino acids and derivatives		Amino acids and derivatives		C12H23N3O5	290.17	187.14	289.164	[M+H]+	3	-	-	3.88688e+07	1.89589e+07	1.32525e+07	-	-	-
Sadp000763	2-amino-5-[(C-hydroxycarbonimidoyl)amino]pentanimidic acid		Alkaloids		Alkaloids		C6H14N4O2	175.12	70.07	174.112	[M+H]+	1	-	-	3.88449e+07	1.54943e+06	1.72456e+06	-	-	-
MW0150030	Glu-Ile-Ala*		Amino acids and derivatives		Amino acids and derivatives		C14H25N3O6	332.18	86.1	331.174	[M+H]+	1	-	-	3.85285e+07	2.92213e+07	2.53159e+07	-	-	-
Wasyqp5995	2-Aminooctadecane-1,5,17-triol		Lipids		Sphingolipids		C18H39NO3	318.3	256.26	317.293	[M+H]+	2	-	-	3.80813e+07	3.39534e+07	3.52269e+07	-	-	-
PDP290827	(2S)-2-[(2S)-2-[(2S)-2-amino-4-methylpentanamido]propanamido]propanoic acid		Alkaloids		Alkaloids		C12H23N3O4	274.18	86.1	273.169	[M+H]+	3	-	-	3.80156e+07	1.78142e+07	1.3885e+07	-	-	-
pme0014	L-Glutamate		Amino acids and derivatives		Amino acids and derivatives		C5H9NO4	148.06	84.04	147.053	[M+H]+	1	56-86-0	C00025	3.69247e+07	5.34742e+06	7.69909e+06	-	-	-
MW0145655	Asn-Ala-Gln		Amino acids and derivatives		Amino acids and derivatives		C12H21N5O6	332.16	158.1	331.149	[M+H]+	3	-	-	3.64855e+07	2.57561e+07	2.37763e+07	-	-	-
PDP218685	Leu-Met		Amino acids and derivatives		Amino acids and derivatives		C11H22N2O3S	263.14	86.1	262.135	[M+H]+	1	36077-39-1	-	3.62225e+07	7.24255e+06	4.61165e+06	-	-	-
Lcsp001306	Ser-Ile-Asp		Amino acids and derivatives		Amino acids and derivatives		C13H23N3O7	334.16	173.13	333.154	[M+H]+	1	-	-	3.58527e+07	7.57941e+06	5.83647e+06	-	-	-
Lasp001037	N-ethylcytisine		Alkaloids		Piperidine alkaloids		C13H18N2O	219.15	72.08	218.142	[M+H]+	3	-	-	3.57553e+07	1.09731e+06	867125	-	-	-
pme3096	Aminomalonate		Amino acids and derivatives		Amino acids and derivatives		C3H5NO4	118.01	74.02	119.022	[M-H]-	3	1068-84-4	C00872	3.54304e+07	5.01597e+06	5.40093e+06	-	-	-
Safn001094	(2S)-2,4-dihydroxy-N-[(2R,3S,4S,5S,6S)-4-hydroxy-5,6-dimethoxy-2-methyloxan-3-yl]butanamide		Alkaloids		Alkaloids		C12H23NO7	292.14	130.09	293.147	[M-H]-	1	-	-	3.52039e+07	1.0977e+08	8.67926e+07	-	-	-
Wdxn003801	glaucogenin B		Steroids		Steroid		C21H28O7	391.18	309.21	392.183	[M-H]-	2	-	-	3.48811e+07	5.7125e+07	4.96257e+07	-	-	-
Lcsp001337	Ala-Ile-Ala		Amino acids and derivatives		Amino acids and derivatives		C12H23N3O4	274.175	86.0961	273.169	[M+H]+	3	-	-	3.44023e+07	1.17161e+07	8.06519e+06	-	-	-
MW0109236	Phenylalanyltyrosine		Amino acids and derivatives		Amino acids and derivatives		C18H20N2O4	329.15	120.08	328.142	[M+H]+	3	17355-18-9	-	3.37228e+07	2.51661e+06	2.29064e+06	-	-	-
MWS201419	Lys-Gly		Amino acids and derivatives		Amino acids and derivatives		C8H17N3O3	204.13	84.08	203.127	-	3	7563-03-3	-	3.35814e+07	2.98557e+07	2.93969e+07	-	-	-
Sadp000870	1,5-dihydroxypentan-3-yl dihydrogen phosphate		Others		Others		C5H13O6P	200.04	98.97	200.045	[M]+	3	-	-	3.22832e+07	3.11324e+07	2.75188e+07	-	-	-
Lcsp003475	Pro-Val-Leu		Amino acids and derivatives		Amino acids and derivatives		C16H29N3O4	328.22	169.14	327.216	[M+H]+	2	-	-	3.21738e+07	1.1135e+07	1.0802e+07	-	-	-
Salp002154	Phe-Tyr		Amino acids and derivatives		Amino acids and derivatives		C18H20N2O4	329.15	120.08	328.142	[M+H]+	2	-	-	3.18858e+07	2.19968e+06	2.24917e+06	-	-	-
Lamp000484	4-Methylazetidine-2-Carboxylic acid		Alkaloids		Alkaloids		C5H9NO2	116.07	70.06	115.063	[M+H]+	1	1779725-63-1	-	3.15977e+07	7.23786e+06	6.53299e+06	-	-	-
Lcsp002261	Thr-Trp		Amino acids and derivatives		Amino acids and derivatives		C15H19N3O4	306.14	188.07	305.138	[M+H]+	1	186761-42-2	-	3.11593e+07	2.30213e+07	2.03666e+07	-	-	-
Zmqp003920	Ile-Trp		Amino acids and derivatives		Amino acids and derivatives		C17H23N3O3	318.18	188.07	317.174	[M+H]+	1	13589-06-5	-	3.11031e+07	1.01822e+07	9.44839e+06	-	-	-
Lcsp003873	Leu-Ala-Ile		Amino acids and derivatives		Amino acids and derivatives		C15H29N3O4	316.22	86.1	315.216	[M+H]+	1	-	-	3.08491e+07	1.70483e+07	1.38195e+07	-	-	-
PD0212796	(3R)-3-(4-hydroxyphenyl)butanoic acid		Phenolic acids		Phenolic acids		C10H12O3	181.09	121.07	180.079	[M+H]+	3	-	-	3.03125e+07	4.75756e+06	5.08484e+06	-	-	-
Lcsp001834	Gly-Val-Val		Amino acids and derivatives		Amino acids and derivatives		C12H23N3O4	274.18	129.1	273.169	[M+H]+	1	79672-11-0	-	3.0027e+07	1.32432e+07	1.09177e+07	-	-	-
MW0151467	Ile-Ile-Asp*		Amino acids and derivatives		Amino acids and derivatives		C16H29N3O6	360.21	86.1	359.206	[M+H]+	1	-	-	2.98464e+07	7.02673e+06	5.79335e+06	-	-	-
MWS201465	Glu-Phe		Amino acids and derivatives		Amino acids and derivatives		C14H18N2O5	295.13	120.08	294.122	-	1	20556-22-3	-	2.97898e+07	2.27617e+06	1.34238e+06	-	-	-
pme2679	D-allo-Isoleucine		Amino acids and derivatives		Amino acids and derivatives		C6H13NO2	132.1	86.1	131.095	[M+H]+	3	1509-34-8	C21092	2.86072e+07	4.49148e+06	4.48887e+06	-	-	-
Lmdp003286	Quercetin-3-O-alloside; Isohyperoside*		Flavonoids		Flavonols		C21H20O12	465.1	303.06	464.096	-	1	35589-21-0	-	2.83663e+07	768102	617397	-	-	-
mws2212	Caffeate		Phenolic acids		Phenolic acids		C9H8O4	179.03	135.05	180.042	[M-H]-	1	331-39-5	C01197	2.81448e+07	1.2443e+07	1.47052e+07	-	-	-
Zkep008998	O-Phospho-L-homoserine		Organic acids		Organic acids		C4H10NO6P	200.02	98.97	199.025	[M+H]+	1	4210-66-6	C01102	2.80377e+07	3.04478e+07	2.57514e+07	-	-	-
MWS1771	L-Tyrosine methyl ester		Amino acids and derivatives		Amino acids and derivatives		C10H13NO3	196.1	91.05	195.089	[M+H]+	1	1080-06-4	C03404	2.78701e+07	1.43188e+06	1.36176e+06	-	-	-
MWS201444	Gln-Gly		Amino acids and derivatives		Amino acids and derivatives		C7H13N3O4	204.1	84.04	203.091	-	3	2650-65-9	-	2.78567e+07	2.99356e+07	2.74661e+07	-	-	-
Safp004386	N-Acetyltyramine		Alkaloids		Phenolamine		C10H13NO2	180.1	121.07	179.095	[M+H]+	1	1202-66-0	-	2.74287e+07	1.79904e+06	1.727e+06	-	C07357	-
Smgp004575	Quercetin-5-O-β-D-glucoside*		Flavonoids		Flavonols		C21H20O12	465.1	303.05	464.096	-	1	-	-	2.73272e+07	446762	560754	-	-	-
Ljmp121501	Mansonone N		Terpenoids		Sesquiterpenoids		C16H22O4	279.16	149.02	278.152	-	3	-	-	2.70043e+07	2.50325e+07	2.48653e+07	-	-	-
MW0107179	Glycyllysine*		Amino acids and derivatives		Amino acids and derivatives		C8H17N3O3	204.13	84.08	203.127	[M+H]+	1	997-62-6	-	2.70019e+07	2.90273e+07	2.99968e+07	-	-	-
MWSmce248	3-Hydroxycinnamic Acid*		Phenolic acids		Phenolic acids		C9H8O3	163.04	119.05	164.047	-	3	14755-02-3	-	2.67563e+07	451149	710197	-	-	-
Sadp013043	(9Z,12Z,15Z)-(7S,8S)-Dihydroxyoctadeca-9,12,15-trienoic acid		Lipids		Free fatty acids		C18H30O4	311.22	81.07	310.214	[M+H]+	1	-	C07357	2.67144e+07	4.19419e+06	4.34963e+06	-	-	-
Lmhp002031	L-Leucyl-L-Leucine		Amino acids and derivatives		Amino acids and derivatives		C12H24N2O3	245.19	86.1	244.179	-	1	3303-31-9	-	2.64862e+07	6.75187e+06	6.60044e+06	-	-	-
MW0145958	Asn-Val-Phe		Amino acids and derivatives		Amino acids and derivatives		C18H26N4O5	379.2	186.12	378.19	[M+H]+	3	-	-	2.63781e+07	1.75009e+06	1.55182e+06	-	-	-
Zbhp004510	Hesperetin-3'-O-glucoside		Flavonoids		Flavanones		C22H24O11	465.14	303.09	464.132	[M+H]+	3	-	-	2.63573e+07	962339	1.06195e+06	-	-	-
PDP146665	Leu-Leu-Asp*		Amino acids and derivatives		Amino acids and derivatives		C16H29N3O6	360.21	86.1	359.206	[M+H]+	1	-	-	2.62325e+07	2.48813e+06	2.48813e+06	-	-	-
PD0699908	Phe-Asn		Amino acids and derivatives		Amino acids and derivatives		C13H17N3O4	280.13	120.08	279.122	[M+H]+	1	-	-	2.62142e+07	2.64915e+06	2.44147e+06	-	-	-
MW0151509	Ile-Lys-Glu		Amino acids and derivatives		Amino acids and derivatives		C17H32N4O6	389.24	86.1	388.232	[M+H]+	3	-	-	2.60924e+07	1.02375e+07	1.04285e+07	-	-	-
Lmmn001643	2-Hydroxycinnamic acid*		Phenolic acids		Phenolic acids		C9H8O3	163.04	119.05	164.047	-	3	583-17-5	-	2.60405e+07	546364	651833	-	-	-
Safn001555	Val-Leu-Asp		Amino acids and derivatives		Amino acids and derivatives		C15H27N3O6	344.18	228.17	345.19	[M-H]-	1	-	-	2.57988e+07	1.05139e+07	1.30623e+07	-	CM02670	MetMap165,MetMap166,MetMap168
PDP058592	(2e)-n-[2-(4-hydroxy-3,5-dimethoxyphenyl)ethyl]-3-(4-hydroxy-3-methoxyphenyl)prop-2-enimidic acid		Alkaloids		Phenolamine		C20H23NO6	374.16	177.05	373.152	[M+H]+	2	-	-	2.52299e+07	1.53018e+07	1.31962e+07	-	CM02680	MetMap165,MetMap168
pmp001230	Senkyunolide M		Others		Lactones		C16H22O4	279.16	121.03	278.152	-	3	146986-60-9	-	2.49384e+07	2.5846e+07	2.67542e+07	-	C03062	MetMap168
MW0152368	Leu-Ile-Asn		Amino acids and derivatives		Amino acids and derivatives		C16H30N4O5	359.23	86.1	358.222	[M+H]+	3	-	-	2.48883e+07	1.21684e+07	1.10108e+07	-	-	-
mws0017	Spermidine		Alkaloids		Alkaloids		C7H19N3	146.17	72.08	145.158	[M+H]+	1	124-20-9	C00315	2.47839e+07	2.20874e+06	2.20874e+06	-	-	-
pma3649	5-Aminolevulinate		Alkaloids		Alkaloids		C5H9NO3	132.07	86.06	131.058	[M+H]+	3	106-60-5	C00430	2.43962e+07	3.61997e+06	3.84859e+06	-	-	-
ZbWp002423	N-methylphenylalanine		Amino acids and derivatives		Amino acids and derivatives		C10H13NO2	180.1	120.08	179.095	[M+H]+	1	-	-	2.43699e+07	1.96197e+06	1.90201e+06	-	-	-
MWS1983	Maltitol		Others		Saccharides		C12H24O11	343.12	89.03	344.132	[M-H]-	1	585-88-6	-	2.42914e+07	1.45501e+07	1.28676e+07	-	-	-
MWS04455	cis-3-Hydroxy-L-proline*		Amino acids and derivatives		Amino acids and derivatives		C5H9NO3	132.07	86.06	131.058	[M+H]+	3	567-35-1	C19706	2.42746e+07	3.73321e+06	3.9316e+06	-	-	-
mws4176	L-Alanyl-L-Phenylalanine		Amino acids and derivatives		Amino acids and derivatives		C12H16N2O3	237.12	120.09	236.116	[M+H]+	1	3061-90-3	-	2.39178e+07	8.89895e+06	6.11762e+06	-	CM02640	MetMap170
Zmmp000606	2-Amino-4-hydroxy-3-methylpentanoic acid		Amino acids and derivatives		Amino acids and derivatives		C6H13NO3	148.1	84.08	147.089	-	2	-	-	2.38074e+07	3.39434e+06	4.27597e+06	-	-	-
Hmhp001812	2'-O-Methyladenosine		Nucleotides and derivatives		Nucleotides and derivatives		C11H15N5O4	282.12	136.06	281.112	-	1	2140-79-6	-	2.37197e+07	4.06246e+06	4.06246e+06	-	-	-
pmf0470	cis-4-Hydroxy-D-proline*		Amino acids and derivatives		Amino acids and derivatives		C5H9NO3	132.07	86.06	131.058	-	3	2584-71-6	-	2.37165e+07	3.78869e+06	4.0103e+06	-	-	-
Lcsn001170	Thr-Leu		Amino acids and derivatives		Amino acids and derivatives		C10H20N2O4	231.13	130.09	232.142	[M-H]-	1	50299-12-2	-	2.33525e+07	1.47478e+07	1.39889e+07	-	-	-
PD0402583	Leu-Ser-Pro		Amino acids and derivatives		Amino acids and derivatives		C14H25N3O5	316.19	70.07	315.179	[M+H]+	1	-	-	2.32963e+07	1.15394e+07	1.05843e+07	-	-	-
MW0155873	Pro-Gly-Val		Amino acids and derivatives		Amino acids and derivatives		C12H21N3O4	272.17	70.06	271.153	[M+H]+	3	-	-	2.3161e+07	1.31487e+07	1.10644e+07	-	-	-
MWS0811	L-Pipecolate		Alkaloids		Piperidine alkaloids		C6H11NO2	130.09	84.08	129.079	[M+H]+	1	1723-00-8	C00408	2.3047e+07	1.32338e+07	1.40386e+07	-	-	-
MWS00330g	1-Amino-1-cyclobutane-carboxylic-acid*		Amino acids and derivatives		Amino acids and derivatives		C5H9NO2	116.071	70.0662	115.063	[M+H]+	1	22264-50-2	-	2.2806e+07	2.79195e+07	2.90968e+07	-	-	-
MW0107817	Leucylglycyllysine		Amino acids and derivatives		Amino acids and derivatives		C14H28N4O4	317.22	129.1	316.211	[M+H]+	2	-	-	2.28057e+07	6.09182e+06	8.06838e+06	-	-	-
MW0107797	Leu-Ile*		Amino acids and derivatives		Amino acids and derivatives		C12H24N2O3	245.19	86.1	244.179	[M+H]+	1	36077-41-5	-	2.26898e+07	1.07761e+07	1.05033e+07	-	-	-
Wcdn000881	N-Fructosyl Pyroglutamate		Amino acids and derivatives		Amino acids and derivatives		C11H17NO8	290.09	128.04	291.095	[M-H]-	1	-	-	2.26257e+07	4.12572e+06	4.59123e+06	-	-	-
mws0216	Trans-4-Hydroxy-L-proline*		Amino acids and derivatives		Amino acids and derivatives		C5H9NO3	132.07	86.06	131.058	-	3	51-35-4	-	2.25112e+07	3.75385e+06	4.02366e+06	-	-	-
MW0152369	Leu-Ile-Asp		Amino acids and derivatives		Amino acids and derivatives		C16H29N3O6	360.21	86.1	359.206	[M+H]+	2	-	-	2.22558e+07	1.04171e+07	3.03583e+06	-	-	-
Zmdp002216	L-γ-Glutamyl-L-leucine		Amino acids and derivatives		Amino acids and derivatives		C11H20N2O5	261.14	86.1	260.137	-	1	2566-39-4	-	2.20106e+07	1.93328e+07	1.64753e+07	-	-	-
Lmhp001670	L-Valyl-L-Leucine		Amino acids and derivatives		Amino acids and derivatives		C11H22N2O3	231.17	72.08	230.163	[M+H]+	1	3989-97-7	-	2.19577e+07	4.80449e+06	3.59846e+06	-	-	-
MWS20672	Glu-Phe-Ala		Amino acids and derivatives		Amino acids and derivatives		C17H23N3O6	366.17	120.08	365.159	[M+H]+	2	-	-	2.18053e+07	1.66963e+06	1.63842e+06	-	-	-
MADN0549	N-Acetyl-DL-tryptophan		Amino acids and derivatives		Amino acids and derivatives		C13H14N2O3	247.11	70.07	246.1	[M+H]+	3	-	-	2.17922e+07	603636	603636	-	-	-
Rfn02084	5'-O-methyladenosine*		Nucleotides and derivatives		Nucleotides and derivatives		C11H15N5O4	282.12	136.06	281.112	[M+H]+	1	139468-46-5	-	2.1574e+07	4.03137e+06	4.03137e+06	-	-	-
Walp007182	2-Aminohexadecane-1,15-diol		Lipids		Sphingolipids		C16H35NO2	274.27	88.08	273.267	[M+H]+	1	-	-	2.12272e+07	2.00714e+07	2.04315e+07	-	-	-
PDP294701	10-hydroxydodec-8-en-11-ynoic acid		Lipids		Free fatty acids		C12H18O3	211.13	81.07	210.126	[M+H]+	2	-	-	2.11014e+07	2.62956e+07	2.69178e+07	-	-	-
Wcdp006912	Lauryldiethanolamine		Others		Others		C16H35NO2	274.28	88.08	273.267	-	2	1541-67-9	-	2.10723e+07	2.10561e+07	1.97878e+07	-	-	-
Walp007043	2-Aminohexadecane-1,4-diol		Lipids		Sphingolipids		C16H35NO2	274.27	88.08	273.267	-	1	-	-	2.03745e+07	1.9899e+07	1.98553e+07	-	-	-
Rfn01259	(2R,4R)-4-methylpyrrolidine-2-carboxylic acid		Alkaloids		Alkaloids		C6H11NO2	130.09	84.09	129.079	[M+H]+	1	31137-95-8	-	2.01983e+07	1.21419e+07	1.40547e+07	-	-	-
pmf0070	Stigmast-5-en-3-ol (β-Sitosterol)		Steroids		Steroid		C29H50O	415.39	119.2	414.386	-	3	83-46-5	-	2.00843e+07	2.10353e+07	2.29593e+07	-	-	-
Zmmp000635	2-amino-4-methyl-4-pentenoic acid*		Amino acids and derivatives		Amino acids and derivatives		C6H11NO2	130.09	84.08	129.079	-	1	-	-	1.93971e+07	1.79006e+07	1.41038e+07	-	-	-
Walbp07454	3-Hydrocinnamyl-6-CinnamylGlucose		Others		Alcohol compounds		C24H30O6	415.21	119.09	414.204	[M+H]+	1	-	-	1.93688e+07	1.83037e+07	2.10652e+07	-	-	-
ML10181668	1-Aminocyclopentanecarboxylate		Amino acids and derivatives		Amino acids and derivatives		C6H11NO2	130.09	84.08	129.079	[M+H]+	1	52-52-8	C03969	1.92187e+07	1.6766e+07	1.66832e+07	-	-	-
Lcsp002508	Pro-Thr-Ile		Amino acids and derivatives		Amino acids and derivatives		C15H27N3O5	330.2	70.06	329.195	-	2	-	-	1.91021e+07	1.2247e+07	1.19118e+07	-	-	-
Wafp004334	N-Feruloyltyramine 4'-glucoside		Alkaloids		Phenolamine		C24H29NO9	476.2	177.05	475.184	[M+H]+	3	-	-	1.90578e+07	2.95534e+06	1.53703e+06	-	CM02641	MetMap170
PD0337653	6-methyl-7-(3-oxobutyl)cyclohept-2-en-1-one		Terpenoids		Sesquiterpenoids		C12H18O2	195.14	81.07	194.131	[M+H]+	1	-	-	1.88078e+07	1.69321e+07	1.61628e+07	-	-	-
pmb2221	4-Hydroxysphinganine; Phytosphingosine		Lipids		Sphingolipids		C18H39NO3	318.3	60.04	317.293	-	3	554-62-1	-	1.87352e+07	201214	161133	-	-	-
pme2914	3-Hydroxy-3-methylglutarate		Organic acids		Organic acids		C6H10O5	161.05	99.05	162.053	[M-H]-	1	503-49-1	C03761	1.85171e+07	3.70342e+06	3.70342e+06	ko00562,ko01100,ko04070	C03546	-
PDN224994	Hydroxy-methoxy cinnamic acid*		Phenolic acids		Phenolic acids		C10H10O4	193.05	134.04	194.058	[M-H]-	1	-	-	1.85109e+07	7.10109e+06	8.53616e+06	-	-	-
Zmdp000976	S-(2-Carboxypropyl)cysteine		Amino acids and derivatives		Amino acids and derivatives		C7H13NO4S	208.06	119.02	207.056	-	1	6852-42-2	-	1.84731e+07	176934	243573	-	-	-
Zbpp001992	Isorhamnetin 3-O-glucoside*		Flavonoids		Flavonols		C22H22O12	479.118	317.067	478.111	[M+H]+	1	5041-82-7	C22589	1.80611e+07	408533	490054	-	-	-
MW0156041	Pro-Val-Ala		Amino acids and derivatives		Amino acids and derivatives		C13H23N3O4	286.17	70.07	285.169	[M+H]+	3	-	-	1.78946e+07	2.18171e+06	2.18171e+06	-	-	-
MWSHY0113	Hyperin*		Flavonoids		Flavonols		C21H20O12	465.1	303.06	464.096	[M+H]+	1	482-36-0	C10073	1.77536e+07	757533	1.05866e+06	-	-	-
Zbsp004510	Isoorientin 7,3'-dimethyl ether*		Flavonoids		Flavones		C23H24O11	477.14	327.09	476.132	[M+H]+	1	-	-	1.76857e+07	5.54241e+06	2.68514e+06	-	-	-
mws0628	4-Hydroxybenzaldehyde		Others		Aldehyde compounds		C7H6O2	121.03	92.03	122.037	-	1	123-08-0	-	1.76709e+07	1.57748e+06	1.81174e+06	-	-	-
MEDP1352	Palythene		Amino acids and derivatives		Amino acids and derivatives		C13H20N2O5	285.13	110.07	284.137	[M+H]+	3	-	-	1.75878e+07	7.94169e+06	5.61784e+06	-	-	-
Wcjp002271	Crinamidine		Alkaloids		Alkaloids		C17H19NO5	318.13	173.13	317.126	[M+H]+	3	-	C12168	1.74996e+07	1.16538e+07	1.00621e+07	-	-	-
MW0155331	Phe-Ser-Ile		Amino acids and derivatives		Amino acids and derivatives		C18H27N3O5	366.2	120.08	365.195	[M+H]+	3	-	-	1.74522e+07	4.3579e+06	3.35132e+06	ko00564	C01996	-
mws0281	Citrate		Organic acids		Organic acids		C6H8O7	191.02	111.01	192.027	[M-H]-	1	77-92-9	C00158	1.74414e+07	314744	62948.8	-	-	-
Rdp04256	6-C-Glucopyranosylpilloin*		Flavonoids		Flavones		C23H24O11	477.14	327.09	476.132	[M+H]+	1	-	-	1.72767e+07	5.34537e+06	2.39886e+06	-	-	-
MW0151397	Ile-Gln-Ile		Amino acids and derivatives		Amino acids and derivatives		C17H32N4O5	373.24	86.1	372.237	[M+H]+	3	-	-	1.72239e+07	7.51498e+06	8.09167e+06	-	-	-
mws1550	S-Allyl-L-cysteine		Amino acids and derivatives		Amino acids and derivatives		C6H11NO2S	162.06	73.01	161.051	-	1	21593-77-1	-	1.7156e+07	6.40756e+06	8.01692e+06	-	-	-
Wahsn03908	3-O-p-Coumaroyl 3-methylglucaric acid*		Phenolic acids		Phenolic acids		C16H18O10	369.08	223.05	370.09	[M-H]-	1	-	-	1.70826e+07	3.97563e+07	3.59161e+07	-	-	-
Wacyp09192	2,5-O-Di-CinnamylSorbitol		Phenolic acids		Phenolic acids		C24H30O6	415.21	119.09	414.204	[M+H]+	1	-	-	1.70654e+07	1.5897e+07	1.79728e+07	-	-	-
Wasyqn3916	1-O-p-Coumaroyl Methylglucaric Acid*		Phenolic acids		Phenolic acids		C16H18O10	369.08	223.05	370.089	[M-H]-	1	-	-	1.67892e+07	4.17167e+07	3.63124e+07	-	-	-
pme1109	Guanine		Nucleotides and derivatives		Nucleotides and derivatives		C5H5N5O	152.06	135.03	151.049	-	1	73-40-5	-	1.66426e+07	697876	697876	-	-	-
MWS20645	Gly-Tyr		Amino acids and derivatives		Amino acids and derivatives		C11H14N2O4	239.1	136.08	238.095	-	1	658-79-7	-	1.6548e+07	74755	830809	-	-	-
Zbqp003309	Asp-Ile-Leu		Amino acids and derivatives		Amino acids and derivatives		C16H29N3O6	360.21	201.12	359.206	[M+H]+	1	-	-	1.62821e+07	5.69251e+06	4.71371e+06	-	-	-
WapTKC002043	Flickinflimilin A		Terpenoids		Ditepenoids		C18H28O3	293.21	81.07	292.204	[M+H]+	1	1802145-51-2	-	1.62227e+07	1.12966e+07	9.89233e+06	-	C04354	-
PDP194262	7-hydroxy-6-oxo-2,3,4,6-tetrahydroisoquinoline-3-carboxylic acid		Alkaloids		Alkaloids		C10H9NO4	208.06	119.02	207.053	[M+H]+	2	-	-	1.62071e+07	86168	312341	-	-	-
PD0068973	2,10-dihydroxy-11a-methyl-hexadecahydro-1H-cyclopenta[a]phenanthren-7-one		Terpenoids		Sesquiterpenoids		C18H28O3	293.21	107.09	292.204	[M+H]+	1	-	-	1.60635e+07	1.18926e+07	1.11579e+07	-	-	-
MEDP1673	Ile-ile-thr		Amino acids and derivatives		Amino acids and derivatives		C16H31N3O5	346.23	86.1	345.226	[M+H]+	1	-	-	1.60184e+07	1.15837e+06	8.54135e+06	-	-	-
Wacyp01167	(6-amino-3-oxohexan-2-yl)proline		Amino acids and derivatives		Amino acids and derivatives		C11H20N2O3	229.15	142.09	228.147	[M+H]+	1	-	-	1.5946e+07	4.45035e+06	5.28488e+06	-	-	-
Wasyqn3683	3-O-p-Coumaroyl Methylglucaric Acid*		Phenolic acids		Phenolic acids		C16H18O10	369.08	223.05	370.089	[M-H]-	1	-	-	1.58549e+07	4.17989e+07	3.71576e+07	-	-	-
Rdp02985	3-Hydroxy-1-(3-hydroxy-4,5-dimethoxyphenyl)propan-1-one*		Others		Others		C11H14O5	227.09	181.05	226.084	[M+H]+	2	-	-	1.57653e+07	5.33689e+06	4.8451e+06	-	-	-
pme1975	Malonate		Organic acids		Organic acids		C3H4O4	103	59.01	104.011	[M-H]-	3	141-82-2	C00383	1.56249e+07	3.12498e+06	3.12498e+06	-	-	-
MW0151405	Ile-Gln-Thr		Amino acids and derivatives		Amino acids and derivatives		C15H28N4O6	361.21	86.1	360.201	[M+H]+	3	-	-	1.5567e+07	1.18939e+06	1.18939e+06	-	-	-
MW0107651	L-Allysine ethylene acetal		Amino acids and derivatives		Amino acids and derivatives		C8H15NO4	190.11	72.08	189.1	[M+H]+	3	215054-80-1	-	1.55364e+07	334753	1.03022e+07	-	-	-
PD0605207	Botryosphaerinone		Terpenoids		Monoterpenoids		C12H18O3	211.13	105.07	210.126	[M+H]+	1	-	-	1.50704e+07	2.32232e+07	2.24551e+07	-	-	-
Wayn002083	N-(1-Deoxy-1-fructosyl)Phenylalanine		Amino acids and derivatives		Amino acids and derivatives		C15H21NO7	326.12	164.07	327.131	[M-H]-	1	-	-	1.49255e+07	1.50635e+07	1.29945e+07	-	-	-
MW0145995	Asn-Trp		Amino acids and derivatives		Amino acids and derivatives		C15H18N4O4	319.14	159.1	318.133	[M+H]+	3	-	-	1.49253e+07	1.84845e+06	1.59113e+06	-	-	-
Lmcp002302	N6-(2-Hydroxyethyl)adenosine*		Nucleotides and derivatives		Nucleotides and derivatives		C12H17N5O5	312.13	180.09	311.123	[M+H]+	1	4338-48-1	-	1.48186e+07	814849	1.02282e+06	-	-	-
MW0145564	Arg-Val-Ile		Amino acids and derivatives		Amino acids and derivatives		C17H34N6O4	387.27	274.19	386.264	[M+H]+	3	-	-	1.46961e+07	2.64276e+06	2.64175e+06	-	CM00568	MetMap116
Lmdp004668	Kaempferol-3-O-(6''-Feruloyl)glucosyl-(1→4)-galactoside		Flavonoids		Flavonols		C37H38O19	787.21	339.11	786.201	-	1	-	-	1.46739e+07	8.82648e+06	9.15485e+06	-	-	-
Hmcp007916	3-Methyl-6-methoxy-8-hydroxy-3,4-dihydroisocoumarin		Lignans and Coumarins		Coumarins		C11H12O4	209.08	163.07	208.074	[M+H]+	1	6803-02-7	-	1.46721e+07	1.63681e+07	1.62633e+07	-	-	-
pmp001264	Hexadecylsphingosine		Lipids		Sphingolipids		C16H35NO2	274.27	256.27	273.267	-	1	-	-	1.46701e+07	1.5774e+07	1.59108e+07	-	-	-
Lmsp004915	Cernuoside*		Flavonoids		Aurones		C21H20O11	449.11	287.06	448.101	[M+H]+	1	480-69-3	-	1.44797e+07	617071	904209	-	-	-
Cmsp002787	3,4'-Dihydroxy-3',5'-dimethoxypropiophenone		Others		Ketone compounds		C11H14O5	227.09	181.05	226.084	-	2	136196-47-9	-	1.44182e+07	4.82378e+06	4.31108e+06	-	-	-
MW0109185	Phe-Met		Amino acids and derivatives		Amino acids and derivatives		C14H20N2O3S	297.13	120.08	296.12	[M+H]+	3	15080-84-9	-	1.41712e+07	1.74465e+06	1.22503e+06	-	-	-
Lcfp121057	Ile-Gly-Thr		Amino acids and derivatives		Amino acids and derivatives		C12H23N3O5	290.17	143.12	289.164	[M+H]+	1	-	-	1.40813e+07	1.68507e+07	1.56899e+07	-	-	-
Smnp001863	8-O-methyl-7-hydroxyaloin		Quinones		Anthraquinone		C22H24O10	449.14	287.09	448.137	-	2	-	-	1.39316e+07	9.13471e+06	1.03403e+07	-	-	-
MW0146324	Asp-Val-Phe		Amino acids and derivatives		Amino acids and derivatives		C18H25N3O6	380.17	187.11	379.174	[M+H]+	3	-	-	1.38602e+07	3.04309e+06	2.96609e+06	-	-	-
Wbtp005759	1,2,5,7,8-pentahydroxy-3-methylanthracene-9,10-dione*		Quinones		Quinones		C15H10O7	303.05	303.05	302.043	[M+H]+	1	-	-	1.38118e+07	4.23668e+07	4.14724e+07	-	-	-
MW0150939	His-Gly-Ile		Amino acids and derivatives		Amino acids and derivatives		C14H23N5O4	326.18	110.07	325.175	[M+H]+	3	-	-	1.381e+07	5.85405e+06	3.60781e+06	-	-	-
MW0151441	Ile-Gly-Tyr		Amino acids and derivatives		Amino acids and derivatives		C17H25N3O5	352.19	86.1	351.179	[M+H]+	3	-	-	1.37984e+07	2.31571e+06	2.09287e+06	-	-	-
MEDP1294	Leu-Gly		Amino acids and derivatives		Amino acids and derivatives		C8H16N2O3	189.12	72.08	188.116	[M+H]+	3	686-50-0	-	1.37593e+07	1.01016e+07	8.74481e+06	-	-	-
pmb0962	L-Lysine-Butanoic Acid		Amino acids and derivatives		Amino acids and derivatives		C10H22N2O4	235.17	118.09	234.158	[M+H]+	3	80407-71-2	-	1.37032e+07	2.66897e+06	2.82077e+06	-	-	-
Safp003456	6-(6-aminohexanoylamino)hexanoate*		Amino acids and derivatives		Amino acids and derivatives		C12H24N2O3	245.19	86.1	244.179	[M+H]+	1	-	-	1.36572e+07	3.95764e+06	3.32459e+06	-	-	-
MW0150499	Gly-Thr-Trp		Amino acids and derivatives		Amino acids and derivatives		C17H22N4O5	363.17	188.07	362.159	[M+H]+	3	-	-	1.36209e+07	1.56424e+07	1.51649e+07	-	-	-
Lcsp000959	Gly-Val-Ala		Amino acids and derivatives		Amino acids and derivatives		C10H19N3O4	246.14	72.08	245.138	[M+H]+	2	-	-	1.36126e+07	1.90998e+06	1.95313e+06	-	-	-
MW0156804	Ser-Ile-Ser		Amino acids and derivatives		Amino acids and derivatives		C12H23N3O6	306.16	173.13	305.159	[M+H]+	3	-	-	1.35462e+07	3.26185e+06	3.75669e+06	-	C21298	-
Lmbn007891	Hydroxy ricinoleic acid		Lipids		Free fatty acids		C18H34O4	313.24	183.14	314.246	[M-H]-	1	-	-	1.35147e+07	472913	472913	-	CM02618	MetMap165,MetMap166,MetMap168,MetMap170
MW0145457	Arg-Phe-Ala		Amino acids and derivatives		Amino acids and derivatives		C18H28N6O4	393.23	309.18	392.217	[M+H]+	3	-	-	1.34692e+07	8.40134e+06	6.69758e+06	-	-	-
Labn002293	3-methoxy-4-[3,4,5-trihydroxy-6-(sulfooxymethyl)oxan-2-yl]oxybenzoic acid		Phenolic acids		Phenolic acids		C14H18O12S	409.04	241.01	410.052	[M-H]-	2	-	-	1.34136e+07	3.74792e+06	3.69179e+06	-	-	-
PD0171395	Pro Ala Leu		Amino acids and derivatives		Amino acids and derivatives		C14H25N3O4	300.19	70.07	299.185	[M+H]+	1	-	-	1.33627e+07	6.35485e+06	9.46214e+06	-	-	-
Wamxn02395	Mycarose glucoside		Others		Others		C13H24O9	323.14	59.01	324.142	[M-H]-	2	-	-	1.33588e+07	711144	858601	-	-	-
pmn001691	9,12,13-Trihydroxy-10,15-octadecadienoic acid		Lipids		Free fatty acids		C18H32O5	327.22	291.2	328.225	[M-H]-	1	-	-	1.33457e+07	1.63008e+07	1.40063e+07	-	-	-
Hmjp005906	N-Trans-Feruloyl-3'-O-methyldopamine*		Alkaloids		Phenolamine		C19H21NO5	344.15	177.05	343.142	-	1	-	-	1.32874e+07	4.83452e+06	4.18588e+06	-	-	-
Lcsp001149	Pro-Val-Thr		Amino acids and derivatives		Amino acids and derivatives		C14H25N3O5	316.19	70.07	315.179	[M+H]+	2	-	-	1.31648e+07	1.06879e+07	9.32634e+06	-	-	-
MW0150974	His-Ile-Ile		Amino acids and derivatives		Amino acids and derivatives		C18H31N5O4	382.24	223.16	381.238	[M+H]+	3	-	-	1.31626e+07	2.75828e+06	2.97083e+06	-	-	-
pme2828	4-Nitrophenol		Others		Others		C6H5NO3	140.03	98.96	139.027	[M+H]+	3	100-02-7	C00870	1.29888e+07	1.20331e+07	1.01319e+07	-	-	-
pmb0128	δ-Tridecalactone		Others		Lactones		C13H24O2	213.18	81.07	212.178	-	3	7370-92-5	-	1.29359e+07	1.43876e+06	1.43876e+06	ko00945,ko01110	C10462	-
MWS201455	Asp-Lys		Amino acids and derivatives		Amino acids and derivatives		C10H19N3O5	262.14	84.08	261.132	-	3	5891-51-0	-	1.29344e+07	3.08171e+06	4.24046e+06	-	-	-
Safn001967	2,3,4-trihydroxy-5-{[3-(4-hydroxyphenyl)prop-2-enoyl]oxy}hexanedioic acid		Phenolic acids		Phenolic acids		C15H16O10	355.07	85.03	356.074	[M-H]-	1	-	-	1.27918e+07	1.62027e+07	1.50353e+07	-	-	-
Rfn05669	(r)-3-(4-hydroxy-3-methoxyphenyl)-N-[2-(4-hydroxyphenyl)-2-methoxyethyl]acrylamide*		Alkaloids		Phenolamine		C19H21NO5	344.15	177.05	343.142	[M+H]+	1	-	-	1.26857e+07	5.73115e+06	5.19896e+06	-	C03404	-
Wbtp005613	robustaquinone F*		Quinones		Quinones		C15H10O7	303.05	303.05	302.043	[M+H]+	1	-	-	1.26601e+07	3.99285e+07	3.67605e+07	-	-	-
PD0663972	Monaschromone		Others		Lactones		C11H12O4	209.08	163.08	208.074	[M+H]+	1	-	-	1.25674e+07	1.42608e+07	1.40399e+07	ko00480,ko01100	C01879	-
Lmpp003789	Cyanidin 3-O-(6-O-p-coumaroyl)glucoside		Flavonoids		Anthocyanidins		C30H27O13+	595.14	287.06	595.145	[M]+	3	-	C12095	1.24948e+07	1.0873e+07	5.58326e+06	ko00310,ko00960,ko01100,ko01110	C00408	-
pmp001198	6-Deoxyfagomine		Alkaloids		Piperidine alkaloids		C6H13NO2	132.1	57.03	131.095	-	1	197449-09-5	-	1.24774e+07	1.02762e+06	4.18313e+06	-	-	-
PDN178128	2-(acetyloxy)propanoic acid		Organic acids		Organic acids		C5H8O4	131.03	59.01	132.042	[M-H]-	2	-	-	1.23611e+07	1.45112e+06	1.45112e+06	-	-	-
pme3033	N,N-Dimethylglycine*		Amino acids and derivatives		Amino acids and derivatives		C4H9NO2	104.07	58.07	103.063	-	2	1118-68-9	-	1.20648e+07	6.23688e+06	5.44263e+06	-	-	-
Zbqp003747	Leu-Glu-Val		Amino acids and derivatives		Amino acids and derivatives		C16H29N3O6	360.213	86.0962	359.206	[M+H]+	2	-	-	1.20403e+07	1.10459e+07	1.00425e+07	-	-	-
Xmyp005654	Kaempferol-4'-O-glucoside		Flavonoids		Flavonols		C21H20O11	449.11	287.06	448.101	-	1	52222-74-9	-	1.20389e+07	584487	659336	-	-	-
Wcop008763	Botryenalol		Terpenoids		Ditepenoids		C17H26O4	295.19	137.06	294.183	[M+H]+	3	-	-	1.19493e+07	7.79699e+06	6.79292e+06	-	-	-
Lcfp121228	Ile-Val-Trp		Amino acids and derivatives		Amino acids and derivatives		C22H32N4O4	417.25	86.1	416.242	[M+H]+	2	-	-	1.19181e+07	1.40666e+07	1.29193e+07	-	C14743	-
MW0153587	Met-Ile-Thr		Amino acids and derivatives		Amino acids and derivatives		C15H29N3O5S1	364.19	136.06	363.183	[M+H]+	3	-	-	1.19012e+07	1.95179e+06	2.51587e+06	-	-	-
MW0107471	Ile-Val-Arg		Amino acids and derivatives		Amino acids and derivatives		C17H34N6O4	387.26	185.16	386.264	[M+H]+	3	-	-	1.19008e+07	5.55966e+06	4.57713e+06	-	CM02399	MetMap157
PDP016984	4-methoxy-6-(piperidin-1-yl)-2H-pyran-2-one		Alkaloids		Piperidine alkaloids		C11H15NO3	210.11	96.04	209.105	[M+H]+	2	-	-	1.18791e+07	2.04735e+06	2.01631e+06	-	-	-
MWSHY0136	Kaempferol 3-O-glucoside*		Flavonoids		Flavonols		C21H20O11	449.108	287.055	448.101	[M+H]+	1	480-10-4	C12249	1.18736e+07	642965	709706	-	CM01070	MetMap120
MEDP1616	Pro-ala		Amino acids and derivatives		Amino acids and derivatives		C8H14N2O3	187.11	70.07	186.1	[M+H]+	3	6422-36-2	-	1.18486e+07	1.47544e+06	1.53725e+06	-	-	-
PDN182892	2,3-dihydro-1-benzofuran-5-carboxylic acid		Phenolic acids		Phenolic acids		C9H8O3	163.04	119.05	164.047	[M-H]-	2	-	-	1.18118e+07	832375	818598	-	-	-
MW0152466	Leu-Pro-Gln		Amino acids and derivatives		Amino acids and derivatives		C16H28N4O5	357.22	129.1	356.206	[M+H]+	3	-	-	1.17713e+07	1.25412e+06	1.25412e+06	-	-	-
Lmjp101403	3ξ-(1ξ-Hydroxyethyl)-7-hydroxy-1-isobenzofuranone		Others		Others		C10H10O4	195.07	117.03	194.058	-	2	-	-	1.1683e+07	1.5246e+06	1.93275e+06	ko00999	C18079	MetMap129
Zbqp000579	2-amino-3-(1H-pyrazol-1-yl)propanoic acid		Organic acids		Organic acids		C6H9N3O2	156.08	110.07	155.07	-	1	2734-48-7	-	1.16584e+07	6.69758e+06	5.8336e+06	-	-	-
pme3017	2-Amino-2-methylpropanoate		Organic acids		Organic acids		C4H9NO2	104.07	58.07	103.063	[M+H]+	3	62-57-7	C03665	1.16238e+07	5.5338e+06	5.13517e+06	-	-	-
PDP231917	(4r)-5-amino-4-hydroxy-2-oxopentanoic acid*		Alkaloids		Alkaloids		C5H9NO4	148.06	84.05	147.053	[M+H]+	2	-	-	1.1502e+07	1.65074e+06	2.17665e+06	-	C09731	MetMap141
Wasyqn5112	3-Hydroxybenzoate		Phenolic acids		Phenolic acids		C7H6O3	137.02	93.04	138.032	[M-H]-	1	10476-50-3	C00587	1.14907e+07	5.316e+07	4.46343e+07	ko00999,ko01110	C01752	MetMap129
MWS201480	Tyr-Ala		Amino acids and derivatives		Amino acids and derivatives		C12H16N2O4	253.12	136.08	252.111	-	3	730-08-5	-	1.14475e+07	400074	488031	-	C10434	MetMap168,MetMap170
PD0959765	Tyr-pro		Amino acids and derivatives		Amino acids and derivatives		C14H18N2O4	279.13	136.08	278.127	[M+H]+	2	51871-47-7	-	1.14349e+07	4.01959e+06	3.51583e+06	-	CM00887	MetMap110
Hmpp003270	Luteolin-4'-O-glucoside		Flavonoids		Flavones		C21H20O11	449.11	287.05	448.101	-	1	6920-38-3	-	1.13784e+07	652795	653610	-	CM00664	MetMap104,MetMap120
pme2527	L-Ornithine		Amino acids and derivatives		Amino acids and derivatives		C5H12N2O2	133.1	116.07	132.09	-	3	70-26-8	-	1.12436e+07	1.23505e+07	1.08888e+07	-	-	-
Zmcp102204	Senkyunolide Q*		Others		Lactones		C16H22O4	279.16	149.024	278.152	[M+H]+	1	-	-	1.12298e+07	1.27834e+07	1.54514e+07	-	-	-
Rp0067613	Cyclo(L-leucyl-L-phenylalanyl)		Amino acids and derivatives		Amino acids and derivatives		C15H20N2O2	261.16	120.08	260.152	[M+H]+	1	7280-77-5	C20519	1.11988e+07	1.33875e+06	1.22075e+06	-	C03672	-
Lmxp011770	Diisobutyl phthalate*		Phenolic acids		Phenolic acids		C16H22O4	279.16	149.02	278.152	-	1	84-69-5	-	1.11154e+07	1.34299e+07	1.4955e+07	-	-	-
MWSmce341	Butyl isobutyl phthalate*		Phenolic acids		Phenolic acids		C16H22O4	279.16	149.03	278.152	-	1	17851-53-5	-	1.11135e+07	1.2246e+07	1.43307e+07	-	-	-
Zbzp000519	Retronecine		Alkaloids		Pyrrole alkaloids		C8H13NO2	156.1	110.07	155.095	[M+H]+	3	480-85-3	C06177	1.10326e+07	6.24335e+06	6.02394e+06	ko00350,ko00360,ko01100	C05593	MetMap172
PD1035641	(9E)-undec-9-en-7-ynoic acid		Lipids		Free fatty acids		C11H16O2	181.12	107.09	180.115	[M+H]+	1	-	-	1.09963e+07	9.26232e+06	8.74084e+06	-	-	-
MWSslk070	Cyclen		Alkaloids		Alkaloids		C8H20N4	173.18	70.07	172.169	[M+H]+	3	294-90-6	-	1.09842e+07	121007	605035	-	-	-
Wafn001957	2-O-Caffeoylglucarate		Phenolic acids		Phenolic acids		C15H16O11	371.06	209.03	372.069	[M-H]-	1	-	C03062	1.09739e+07	1.10221e+07	1.03563e+07	-	-	-
Safp000622	Acetylcholine		Alkaloids		Alkaloids		C7H16NO2+	146.12	87.04	146.118	[M]+	1	51-84-3	C01996	1.09671e+07	7.23548e+07	8.30464e+07	-	-	-
MWSprf097	Usaramine		Alkaloids		Alkaloids		C18H25NO6	352.18	120.08	351.168	[M+H]+	3	15503-87-4	C10413	1.08919e+07	4.73496e+06	2.70019e+06	-	-	-
PDP285402	2-[(1S,4R)-3,3-dimethyl-2-bicyclo[2.2.1]heptanylidene]acetic acid		Organic acids		Organic acids		C11H16O2	181.12	107.09	180.115	[M+H]+	2	-	-	1.08783e+07	1.01151e+07	9.80998e+06	-	CM02667	MetMap165,MetMap168,MetMap169
MW0155806	Pro-Asp-Asn		Amino acids and derivatives		Amino acids and derivatives		C13H20N4O7	345.14	136.07	344.133	[M+H]+	3	-	-	1.08153e+07	672450	654926	-	-	-
Wasdp07799	5-hydroxy-1,4a-dimethyl-3,4,5,6,7,8-hexahydronaphthalen-2-one*		Terpenoids		Monoterpenoids		C12H18O2	195.14	81.07	194.131	[M+H]+	1	-	-	1.07714e+07	7.37737e+06	7.21712e+06	-	-	-
MWS201447	Phe-Ala		Amino acids and derivatives		Amino acids and derivatives		C12H16N2O3	237.12	120.09	236.116	-	2	3918-87-4	-	1.06681e+07	3.11417e+06	2.39955e+06	-	-	-
Lmwp003442	Amoenin		Flavonoids		Flavonols		C21H20O11	449.11	287.06	448.101	[M+H]+	2	-	-	1.05925e+07	1.53947e+06	1.36714e+06	-	-	-
Rfp120050	(E)-3-(4-hydroxy-3,5-dimethoxyphenyl)-N-(4-hydroxy-3-methoxyphenethyl)acrylamide		Alkaloids		Phenolamine		C20H23N1O6	374.16	145.03	373.152	[M+H]+	2	-	-	1.05617e+07	4.00994e+06	3.45278e+06	-	C15205	MetMap157
PDP169225	4-(5-hydroxy-4-methylcyclohex-3-en-1-ylidene)pentanoic acid		Organic acids		Organic acids		C12H18O3	211.13	133.1	210.126	[M+H]+	2	-	-	1.04773e+07	1.87097e+07	1.50759e+07	-	-	-
Lcfn086739	Plantaginin		Flavonoids		Flavones		C21H20O11	447.09	284.03	448.101	[M-H]-	1	26046-94-6	C17056	1.03927e+07	325440	525835	-	C17883	MetMap163
MWS00204g	N-Ethylglycine*		Amino acids and derivatives		Amino acids and derivatives		C4H9NO2	104.07	58.07	103.063	-	2	627-01-0	-	1.03762e+07	4.46899e+06	3.97786e+06	-	C16995	-
PD0222792	(4R)-4-methyl-L-proline		Amino acids and derivatives		Amino acids and derivatives		C6H11NO2	130.09	56.05	129.079	[M+H]+	1	23009-50-9	-	1.03612e+07	1.87253e+06	1.9217e+06	-	-	-
Wasyqp9808	Monooctyl Phthalate*		Phenolic acids		Phenolic acids		C16H22O4	279.159	149.024	278.152	[M+H]+	3	5393-19-1	-	1.03362e+07	1.11609e+07	1.40255e+07	-	-	-
PD0904567	Threoninyl-Proline		Amino acids and derivatives		Amino acids and derivatives		C9H16N2O4	217.12	116.07	216.111	[M+H]+	2	-	-	1.01608e+07	2.13557e+06	2.10477e+06	-	-	-
MWS201421	Met-Phe		Amino acids and derivatives		Amino acids and derivatives		C14H20N2O3S	297.13	104.06	296.12	[M+H]+	2	14492-14-9	-	9.99515e+06	1.3429e+06	970947	-	-	-
PDP072613	2-amino-2-(1-methyl-1H-pyrazol-4-yl)acetic acid		Alkaloids		Alkaloids		C6H9N3O2	156.08	110.07	155.07	[M+H]+	1	195070-68-9	-	9.96858e+06	6.49991e+06	6.19032e+06	-	-	-
Rfn0653	6-amino-2-(trimethylazaniumyl)hexanoate		Alkaloids		Alkaloids		C9H20N2O2	189.16	84.08	188.153	[M+H]+	1	-	-	9.90215e+06	1.51896e+06	1.51896e+06	ko00906,ko01100,ko01110,ko04075	C06082	-
WapTKC159960	5-(Hydroxymethyl)-2,2-Dimethyl-3-Methylidenebicyclo[2.2.1]Heptane-1-Carbaldehyde*		Terpenoids		Monoterpenoids		C12H18O2	195.14	81.07	194.131	[M+H]+	1	-	-	9.83972e+06	6.8937e+06	6.57734e+06	-	-	-
Zmjn003398	Traumatic acid		Lipids		Free fatty acids		C12H20O4	227.13	183.14	228.136	[M-H]-	2	6402-36-4	C16308	9.83874e+06	1.43168e+07	1.21572e+07	-	CM01866	MetMap144
Hmjp006104	N-Cis-Feruloyl-3'-O-methyldopamine*		Alkaloids		Phenolamine		C19H21NO5	344.15	177.05	343.142	-	1	-	-	9.80504e+06	4.33445e+06	4.34433e+06	-	CM00487	MetMap113,MetMap114
Rln00929	Salicylic Acid		Phenolic acids		Phenolic acids		C7H6O3	137.02	93.04	138.032	[M-H]-	3	-	-	9.75639e+06	5.94193e+07	4.82855e+07	-	CM00600	MetMap115
MW0152601	Leu-Glu		Amino acids and derivatives		Amino acids and derivatives		C11H20N2O5	259.13	130.09	260.137	[M-H]-	3	16364-31-1	-	9.74226e+06	1.41739e+06	1.58073e+06	-	CM00647	MetMap115
Lmhp002764	Cyclo(Pro-Leu)*		Amino acids and derivatives		Amino acids and derivatives		C11H18N2O2	211.13	70.07	210.137	[M+H]+	1	5654-86-4	-	9.68923e+06	6.20316e+06	5.74513e+06	-	-	-
Zamn006847	glycoric acid		Others		Others		C12H20O4	227.13	183.14	228.136	[M-H]-	2	-	-	9.67975e+06	1.51042e+07	1.28509e+07	-	CM02656	MetMap168,MetMap169
PDP286004	(5R)-5-(methylaminomethyl)oxolan-2-one		Alkaloids		Alkaloids		C6H11NO2	130.09	84.08	129.079	[M+H]+	1	-	-	9.67407e+06	9.07731e+06	9.83482e+06	-	-	-
Hmjp000461	3-O-Glucoside-3-hydroxy-y-butyrolactone		Others		Lactones		C10H16O8	265.08	103.04	264.084	-	2	-	-	9.64185e+06	1.22407e+07	1.28031e+07	-	-	-
Qmjp110219	N-Trans-feruloyl-3-O-methyldopamine*		Alkaloids		Alkaloids		C19H21NO5	344.15	177.05	343.142	[M+H]+	1	-	-	9.58195e+06	4.00727e+06	3.45524e+06	-	-	-
WapTKC159904	9-(hydroxymethyl)-2,8-dimethyltricyclo[4.4.0.02,8]decan-9-ol*		Terpenoids		Sesquiterpenoids		C13H22O2	211.17	137.1	210.162	[M+H]+	1	-	-	9.4832e+06	2.46133e+06	2.10833e+06	-	C20470	MetMap160
Zbzn008048	Embelin		Quinones		Quinones		C17H26O4	293.18	221.15	294.183	-	1	550-24-3	-	9.4484e+06	2.6875e+07	2.48153e+07	-	CM00485	MetMap113
Lcfn121082	PyroGlu-Ile		Amino acids and derivatives		Amino acids and derivatives		C11H18N2O4	241.12	197.13	242.127	[M-H]-	1	-	-	9.42737e+06	8.49035e+06	7.68657e+06	-	-	-
pme3967	2-(Dimethylamino)guanosine		Nucleotides and derivatives		Nucleotides and derivatives		C12H17N5O5	312.13	180.09	311.123	-	1	2140-67-2	-	9.35223e+06	653616	677284	-	CM02807	MetMap163
Sadp003054	(2R)-2-azaniumyl-3-(4-chlorophenyl)propanoate		Amino acids and derivatives		Amino acids and derivatives		C9H10ClNO2	200.05	154.04	199.04	[M+H]+	1	-	-	9.336e+06	1.31885e+07	1.10807e+07	-	-	-
PDP031287	(2E)-3-(3-hydroxy-4-methoxyphenyl)-N-[2-(3-hydroxy-4-methoxyphenyl)ethyl]prop-2-enamide*		Alkaloids		Alkaloids		C19H21NO5	344.15	177.05	343.142	[M+H]+	1	-	-	9.2545e+06	5.34247e+06	4.32136e+06	-	-	-
PDP037486	9-[3,4-bis(hydroxymethyl)oxetan-2-yl]-2-imino-3,9-dihydro-2H-purin-6-ol		Nucleotides and derivatives		Nucleotides and derivatives		C10H13N5O4	268.1	152.06	267.097	[M+H]+	2	-	-	9.23559e+06	667728	667728	-	-	-
MW0150470	Gly-Pro-Phe		Amino acids and derivatives		Amino acids and derivatives		C16H21N3O4	320.16	70.06	319.153	[M+H]+	3	70393-97-4	-	9.17057e+06	4.2617e+06	3.75198e+06	-	-	-
Wahlp07899	Norephedrin 3-O-(2''-Phenylpropanyl)Glucoside		Alkaloids		Phenolamine		C24H33NO6	432.24	119.09	431.231	[M+H]+	1	-	-	9.15744e+06	8.47044e+06	9.34585e+06	-	-	-
mws0629	L-Aspartyl-L-Phenylalanine		Amino acids and derivatives		Amino acids and derivatives		C13H16N2O5	281.11	166.09	280.106	-	1	13433-09-5	-	9.13371e+06	5.18115e+06	4.02762e+06	-	-	-
PDP021177	2-(2-methylcyclohex-1-en-1-yl)acetic acid		Organic acids		Organic acids		C9H14O2	155.11	67.05	154.099	[M+H]+	2	-	-	9.08022e+06	6.92678e+06	6.77662e+06	-	-	-
PDP064902	Xylarinorditerpene R		Terpenoids		Ditepenoids		C18H28O2	277.22	93.07	276.209	[M+H]+	1	-	-	9.07233e+06	3.42592e+06	2.99716e+06	-	-	-
MW0152196	Leu-Ala-Gln		Amino acids and derivatives		Amino acids and derivatives		C14H26N4O5	331.2	129.1	330.19	[M+H]+	3	85038-51-3	-	8.96656e+06	1.85049e+06	2.06468e+06	-	-	-
PDP186299	9-(3-methylbut-2-enyl)purin-6-amine		Nucleotides and derivatives		Nucleotides and derivatives		C10H13N5	204.12	136.06	203.117	[M+H]+	1	-	-	8.94938e+06	7.6007e+06	5.46204e+06	-	-	-
mws1068	Kaempferol		Flavonoids		Flavonols		C15H10O6	285.04	151	286.048	[M-H]-	1	520-18-3	C05903	8.77389e+06	1.58106e+07	1.07937e+07	-	-	-
PD0622677	Leucylalanine		Amino acids and derivatives		Amino acids and derivatives		C9H18N2O3	203.14	86.1	202.132	[M+H]+	1	67368-02-9	-	8.74782e+06	594520	524433	-	C03969	-
WapTKC042451	Tricycloekasantalic Acid		Terpenoids		Sesquiterpenoids		C12H18O2	195.14	93.07	194.131	[M+H]+	1	1837-15-6	-	8.71262e+06	7.87883e+06	7.10394e+06	-	-	-
Lcsp001369	Ala-Ile-Asp		Amino acids and derivatives		Amino acids and derivatives		C13H23N3O6	318.17	157.13	317.159	[M+H]+	1	-	-	8.69454e+06	1.88126e+06	376252	-	-	-
mws0612	3,4-Dimethoxyphenyl acetic acid		Phenolic acids		Phenolic acids		C10H12O4	195.07	121.03	196.074	[M-H]-	1	93-40-3	-	8.66108e+06	1.13627e+07	9.74929e+06	-	-	-
Rfn02810	6-[(9H-purin-6-yl)amino]hexanoic acid		Nucleotides and derivatives		Nucleotides and derivatives		C11H15N5O2	250.13	136.06	249.123	[M+H]+	3	-	-	8.62244e+06	1.219e+06	1.13325e+06	-	-	-
mws0567	4-Guanidinobutanoate		Organic acids		Organic acids		C5H11N3O2	146.09	87.04	145.085	[M+H]+	2	463-00-3	C01035	8.60099e+06	4.79148e+07	5.6473e+07	-	-	-
PDP244486	2'-Acetylapaeonoside*		Flavonoids		Flavonols		C29H32O17	653.17	331.08	652.164	[M+H]+	1	-	-	8.3439e+06	3.90555e+06	2.81407e+06	-	-	-
MW0152917	Lys-Asp-Val		Amino acids and derivatives		Amino acids and derivatives		C15H28N4O6	361.21	129.1	360.201	[M+H]+	3	-	-	8.27883e+06	786526	1.32362e+06	ko00943,ko01100,ko01110	C06563	-
HJAP148	Kaempferol-3-O-sambubioside		Flavonoids		Flavonols		C26H28O15	581.15	287.06	580.143	-	1	27661-51-4	-	8.27699e+06	5.05186e+06	4.89258e+06	-	-	-
PDP151601	Luteolin 7-(6''-ferulylglucoside)		Flavonoids		Flavones		C31H28O14	625.16	287.06	624.148	[M+H]+	1	-	-	8.2562e+06	8.19885e+06	7.44274e+06	-	-	-
MW0150403	Gly-Leu-Gln		Amino acids and derivatives		Amino acids and derivatives		C13H24N4O5	317.18	129.1	316.175	[M+H]+	3	-	-	8.24377e+06	1.12141e+07	6.65778e+06	-	-	-
Lskp211287	N-trans-feruloyl-3'-O-methyl dopamine*		Alkaloids		Phenolamine		C19H21NO5	344.15	177.05	343.142	-	1	-	-	8.23677e+06	3.71628e+06	3.36282e+06	-	-	-
mws5035	L-Leucyl-L-phenylalanine		Amino acids and derivatives		Amino acids and derivatives		C15H22N2O3	279.17	120.08	278.163	[M+H]+	1	56217-82-4	-	8.21574e+06	887756	901886	-	-	-
MW0151318	Ile-Ala-Trp		Amino acids and derivatives		Amino acids and derivatives		C20H28N4O4	389.22	129.1	388.211	[M+H]+	3	-	-	8.20361e+06	375638	428873	-	-	-
PDP225953	3'-O-Methylguanosine		Nucleotides and derivatives		Nucleotides and derivatives		C11H15N5O5	298.11	152.06	297.107	[M+H]+	1	-	-	8.15199e+06	547792	311770	-	-	-
PD0270783	Leu Val Ala		Amino acids and derivatives		Amino acids and derivatives		C14H27N3O4	302.21	185.17	301.2	[M+H]+	1	-	-	8.1146e+06	2.58963e+06	2.16649e+06	-	-	-
HJKP000649	N-Benzylformamide*		Alkaloids		Alkaloids		C8H9NO	136.07	91.05	135.068	[M+H]+	1	6343-54-0	C15561	8.10271e+06	347475	347475	-	-	-
Zmdp000972	S-Methyl-L-cysteine		Amino acids and derivatives		Amino acids and derivatives		C4H9NO2S	136.04	91.05	135.035	-	2	1187-84-4	-	8.09959e+06	367806	367806	-	-	-
Wasdp02253	L-Alanyl-L-tryptophan		Amino acids and derivatives		Amino acids and derivatives		C14H17N3O3	276.13	188.07	275.127	[M+H]+	3	16305-75-2	-	8.06339e+06	4.16254e+06	3.98494e+06	-	-	-
MWSmce585	Methyl 3-aminopropanoate		Amino acids and derivatives		Amino acids and derivatives		C4H9NO2	104.07	59.01	103.063	-	3	4138-35-6	-	8.02901e+06	3.15747e+06	2.64404e+06	-	-	-
Sasp001674	Pro-Ile-Ala		Amino acids and derivatives		Amino acids and derivatives		C14H25N3O4	300.19	187.11	299.185	[M+H]+	1	-	-	7.92042e+06	2.15848e+06	1.72892e+06	-	-	-
Zmmp002946	(3-(carboxyamino)-2-methylpropanoyl)phenylalanine		Amino acids and derivatives		Amino acids and derivatives		C14H18N2O5	295.13	120.08	294.122	[M+H]+	2	-	-	7.89979e+06	1.37503e+07	1.19876e+07	-	-	-
MWStz749	Eucomic acid		Phenolic acids		Phenolic acids		C11H12O6	239.06	179.04	240.063	[M-H]-	1	42151-32-6	-	7.89757e+06	9.49872e+06	8.99114e+06	-	-	-
PD0024499	(E)-12,13-dihydroxyoctadec-2-enoic acid		Lipids		Free fatty acids		C18H34O4	315.25	81.07	314.246	[M+H]+	2	-	-	7.88772e+06	2.52449e+06	2.39251e+06	-	-	-
MW0146162	Asp-Ile-Val		Amino acids and derivatives		Amino acids and derivatives		C15H27N3O6	346.2	201.12	345.19	[M+H]+	3	-	-	7.87996e+06	2.29895e+06	2.00335e+06	-	-	-
Sadp001334	2'-O-Methylcytidine*		Nucleotides and derivatives		Nucleotides and derivatives		C10H15N3O5	258.11	112.05	257.101	[M+H]+	3	2140-72-9	-	7.86656e+06	3.86453e+06	2.88465e+06	-	-	-
Zbzp011453	Des-O-Methyllasiodiplodin*		Others		Lactones		C16H22O4	279.16	149.03	278.152	[M+H]+	1	32885-82-8	-	7.85456e+06	8.33673e+06	1.02372e+07	-	-	-
MW0103352	2'-Deoxyuridine 5'-monophosphate		Nucleotides and derivatives		Nucleotides and derivatives		C9H13N2O8P	307.04	214.99	308.041	[M-H]-	3	964-26-1	C00365	7.82748e+06	2.42965e+07	2.55721e+07	-	-	-
PD0170033	3-(hydroxymethyl)-8'-methylspiro[cyclopentane-1,4'-tricyclo[6.3.1.02,5]dodecane]-1'-ol		Others		Others		C18H30O2	279.23	95.09	278.225	[M+H]+	1	-	-	7.81994e+06	2.42333e+06	2.0231e+06	-	-	-
PD0669169	2-[(1R,2S,3S)-3-hydroxy-2-[(Z)-pent-2-enyl]cyclopentyl]acetaldehyde*		Terpenoids		Monoterpenoids		C12H20O2	197.15	95.09	196.146	[M+H]+	1	-	-	7.74379e+06	2.41886e+06	1.89537e+06	-	-	-
MW0153033	Lys-Leu-Glu		Amino acids and derivatives		Amino acids and derivatives		C17H32N4O6	389.24	129.1	388.232	[M+H]+	3	-	-	7.68438e+06	375304	414763	-	-	-
WapTKC026113	Picrionoside B*		Terpenoids		Sesquiterpenoids		C19H32O7	373.22	175.15	372.215	[M+H]+	1	-	-	7.68005e+06	245994	181662	-	-	-
pme1654	(-)-Jasmonic acid		Organic acids		Organic acids		C12H18O3	209.12	59.02	210.126	[M-H]-	3	77026-92-7	C08491	7.67941e+06	1.04978e+07	9.30604e+06	-	-	-
PD0623635	L-valyl-L-arginine		Amino acids and derivatives		Amino acids and derivatives		C11H23N5O3	274.19	175.12	273.18	[M+H]+	1	37682-75-0	-	7.6651e+06	156485	181358	-	-	-
PDP197530	Kaempferol-3-O-[(6'''-p-coumaroyl)-3-O-D-glucosyl]-glucoside		Flavonoids		Flavonols		C36H36O18	757.2	287.05	756.19	[M+H]+	2	-	-	7.65132e+06	5.29543e+06	4.68095e+06	-	-	-
Wasdp07327	beta-Rotunol		Terpenoids		Sesquiterpenoids		C15H22O2	235.17	93.07	234.162	[M+H]+	2	24405-57-0	-	7.64292e+06	5.81328e+06	5.52587e+06	-	-	-
Zbkp000992	Ipratropium		Alkaloids		Alkaloids		C20H30NO3+	332.22	185.16	332.223	[M]+	2	60205-81-4	C07052	7.6428e+06	5.23298e+06	4.53723e+06	-	-	-
Zbkp000561	L-4-Hydroxyglutamate semialdehyde*		Alkaloids		Alkaloids		C5H9NO4	148.06	84.05	147.053	[M+H]+	2	-	C05938	7.63683e+06	320881	286075	-	-	-
Wasyqn2417	Homomevalonic Acid Glucoside		Organic acids		Organic acids		C13H24O9	323.14	59.02	324.142	[M-H]-	1	-	-	7.62829e+06	329910	340220	-	-	-
mws0636	L-Phenylalanyl-L-phenylalanine		Amino acids and derivatives		Amino acids and derivatives		C18H20N2O3	313.15	166.09	312.147	-	3	2577-40-4	-	7.60161e+06	596414	433163	-	-	-
HJN003	1-O-Sinapoyl-beta-D-glucose		Phenolic acids		Phenolic acids		C17H22O10	385.11	223.06	386.121	[M-H]-	3	-	C01175	7.55736e+06	8.13096e+06	8.03923e+06	-	-	-
PD0364727	4-(3-hydroxybutyl)-3,5,5-trimethylcyclohex-2-en-1-ol		Terpenoids		Sesquiterpenoids		C13H24O2	213.18	121.1	212.178	[M+H]+	1	-	-	7.52499e+06	9.34572e+06	8.1309e+06	-	-	-
mws0091	Isoquercitrin		Flavonoids		Flavonols		C21H20O12	463.09	300.03	464.096	[M-H]-	1	482-35-9	C05623	7.51133e+06	374943	331920	-	-	-
mws1013	Esculetin		Lignans and Coumarins		Coumarins		C9H6O4	177.02	133.03	178.027	[M-H]-	1	305-01-1	C09263	7.5016e+06	833962	664806	-	-	-
MW0109342	Pro-Val-Arg		Amino acids and derivatives		Amino acids and derivatives		C16H30N6O4	371.23	129.1	370.233	[M+H]+	3	-	-	7.49126e+06	8.36882e+06	6.41868e+06	-	-	-
Zbqp001884	Gly-Ala-Phe		Amino acids and derivatives		Amino acids and derivatives		C14H19N3O4	294.14	166.09	293.138	[M+H]+	3	17922-87-1	-	7.43968e+06	2.26747e+06	2.14118e+06	-	-	-
Lmcp005089	6,8-Dihydroxy-2-[2-(4-methoxyphenyl)ethyl]chromone		Others		Chromone		C18H16O5	313.11	121.07	312.1	[M+H]+	3	-	-	7.43511e+06	1.64475e+06	1.76196e+06	-	-	-
MEDN0579	N-lactoyl-phenylalanine		Amino acids and derivatives		Amino acids and derivatives		C12H15NO4	236.09	88.04	237.1	[M-H]-	3	183241-73-8	-	7.42927e+06	1.21074e+07	1.12539e+07	-	-	-
PD0641953	Phe-arg		Amino acids and derivatives		Amino acids and derivatives		C15H23N5O3	322.19	175.12	321.18	[M+H]+	1	1238-09-1	-	7.39045e+06	58661.6	235193	-	-	-
Rdp04071	Nervilifordin C		Flavonoids		Flavonols		C28H32O17	641.17	317.07	640.164	[M+H]+	1	-	-	7.37862e+06	3.35388e+06	1.60429e+06	-	-	-
Zmhn002227	4-O-Glucosyl-sinapate		Phenolic acids		Phenolic acids		C17H22O10	385.11	223.06	386.121	-	2	-	-	7.37205e+06	8.14646e+06	8.35697e+06	-	-	-
Lcsp001647	Pro-Leu-Thr		Amino acids and derivatives		Amino acids and derivatives		C15H27N3O5	330.2	116.07	329.195	[M+H]+	3	-	-	7.36921e+06	2.67473e+06	2.76584e+06	-	-	-
PDP086333	12-hydroxydodeca-5,8,10-trienoic acid		Lipids		Free fatty acids		C12H18O3	211.13	133.1	210.126	[M+H]+	1	-	-	7.35041e+06	1.50663e+07	1.39949e+07	-	-	-
MWSHY0069	Hispidulin (5,7,4'-Trihydroxy-6-methoxyflavone)*		Flavonoids		Flavones		C16H12O6	301.07	286.05	300.063	[M+H]+	1	1447-88-7	C10058	7.34947e+06	3.22008e+06	2.8664e+06	-	-	-
Lcfp121224	Isoleucyl-phenylalanyl-threonine		Amino acids and derivatives		Amino acids and derivatives		C19H29N3O5	380.22	120.08	379.211	[M+H]+	1	-	-	7.32893e+06	1.86974e+06	1.37538e+06	-	-	-
Sasp007056	2-[(1S,5S)-4-oxo-5-[(2Z)-pent-2-en-1-yl]cyclopent-2-en-1-yl]acetic acid		Lipids		Free fatty acids		C12H16O3	209.12	79.05	208.11	[M+H]+	1	-	-	7.29691e+06	2.28164e+06	1.86842e+06	-	-	-
mws0232	Riboflavin		Others		Vitamin		C17H20N4O6	377.15	243.09	376.138	[M+H]+	1	83-88-5	C00255	7.26241e+06	1.56035e+06	1.35395e+06	-	-	-
PDP150478	(E-N-[4-(2-hydroxyethyl)phenyl]-3-(4-hydroxy-phenyl)-acrylamide)*		Alkaloids		Phenolamine		C17H17NO3	284.13	147.04	283.121	[M+H]+	1	-	-	7.24594e+06	6.18495e+06	5.52417e+06	-	-	-
MW0144453	Ala-Ala-Gln		Amino acids and derivatives		Amino acids and derivatives		C11H20N4O5	289.14	144.12	288.143	[M+H]+	3	-	-	7.23311e+06	2.54969e+06	2.15164e+06	-	-	-
MW0151419	Ile-Glu-Leu		Amino acids and derivatives		Amino acids and derivatives		C17H31N3O6	374.23	177.05	373.221	[M+H]+	3	-	-	7.19991e+06	3.1857e+06	3.28577e+06	-	-	-
mws1429	(+/-)-6-Hydroxy-3-oxo-alpha-ionol		Terpenoids		Monoterpenoids		C13H20O3	223.13	161.1	224.141	[M-H]-	3	189351-15-3	C04166	7.11604e+06	1.30571e+07	1.18842e+07	-	-	-
MW0155250	Phe-Leu-Gly		Amino acids and derivatives		Amino acids and derivatives		C17H25N3O4	336.19	120.08	335.185	[M+H]+	3	-	-	7.03209e+06	1.73918e+06	1.72476e+06	-	-	-
PDP214760	2-[3-hydroxy-2-(pent-2-en-1-yl)cyclopentyl]acetaldehyde		Others		Ketone compounds		C12H20O2	197.15	95.08	196.146	[M+H]+	2	-	-	7.02748e+06	2.57343e+06	2.22667e+06	-	-	-
Lcsp001958	Pro-Asn-Leu		Amino acids and derivatives		Amino acids and derivatives		C15H26N4O5	343.2	70.07	342.19	[M+H]+	2	-	-	7.02435e+06	4.94834e+06	4.46613e+06	-	-	-
PDP002228	(+)-4,5-Didehydrojasmonic acid		Organic acids		Organic acids		C12H16O3	209.12	93.07	208.11	[M+H]+	2	-	-	7.00463e+06	2.93469e+06	2.58533e+06	-	-	-
mws0254	L-Histidine		Amino acids and derivatives		Amino acids and derivatives		C6H9N3O2	156.08	110.07	155.07	-	1	71-00-1	-	6.99557e+06	2.33348e+06	3.39115e+06	-	-	-
Wasdp07324	8-hydroxy-4a,8-dimethyl-5,6,7,8a-tetrahydro-1H-naphthalen-2-one*		Terpenoids		Monoterpenoids		C12H18O2	195.14	81.07	194.131	[M+H]+	1	-	-	6.98989e+06	5.86289e+06	5.36198e+06	-	-	-
MWS201381	Ser-Trp		Amino acids and derivatives		Amino acids and derivatives		C14H17N3O4	292.13	188.07	291.122	-	3	94421-70-2	-	6.95198e+06	1.94351e+06	2.04138e+06	-	-	-
Wbsp007290	Lycoposerramine E		Others		Ketone compounds		C17H24O3	277.18	137.06	276.173	[M+H]+	2	-	-	6.91441e+06	3.75226e+06	3.93969e+06	-	-	-
Lmxp001668	2-Methoxy-4-ethenylphenol		Phenolic acids		Phenolic acids		C9H10O2	151.08	91.05	150.068	-	1	7786-61-0	-	6.82275e+06	9.41706e+06	8.27081e+06	-	CM02791	MetMap163
mws0177	2-Furoate		Organic acids		Organic acids		C5H4O3	111.01	67.02	112.016	[M-H]-	3	88-14-2	C01546	6.79373e+06	1.02891e+06	1.02891e+06	-	-	-
Zdhn005610	Citreorosein		Quinones		Anthraquinone		C15H10O6	285.04	257.05	286.048	[M-H]-	3	481-73-2	C17810	6.79141e+06	9.95895e+06	9.70342e+06	ko00350,ko00360,ko01100	C00642	MetMap172
PDN012326	2,6-dihydroxy-7H-chromen-7-one		Others		Chromone		C9H6O4	177.02	133.03	178.027	[M-H]-	2	-	-	6.78742e+06	541302	557178	-	CM02525	MetMap157
Lmjp004816	Loliolide		Terpenoids		Monoterpenoids		C11H16O3	197.12	133.1	196.11	[M+H]+	1	5989-02-6	-	6.66126e+06	1.39663e+07	1.24789e+07	-	-	-
mws0913	Kaempferol-3-O-galactoside (Trifolin)*		Flavonoids		Flavonols		C21H20O11	447.09	285.04	448.101	-	1	23627-87-4	-	6.65404e+06	293526	235982	-	C10765	-
WaTKp01741	4-Ethynylbenzaldehyde		Others		Aldehyde compounds		C9H6O	131.05	103.05	130.042	[M+H]+	2	63697-96-1	-	6.63701e+06	7.52798e+06	7.51557e+06	-	-	-
PDP221975	2-(2,6-Diaminohexanoylamino)pentanedioic acid*		Amino acids and derivatives		Amino acids and derivatives		C11H21N3O5	276.16	84.08	275.148	[M+H]+	1	-	-	6.62285e+06	1.80893e+06	1.29567e+06	-	C20157	-
MWSmce089	N-p-Coumaroyltyramine*		Alkaloids		Phenolamine		C17H17NO3	284.12	147.04	283.121	[M+H]+	1	36417-86-4	-	6.59207e+06	6.46207e+06	5.74907e+06	-	C10172	-
MWSmce329	Antiarol		Others		Others		C9H12O4	185.08	125.06	184.074	[M+H]+	1	642-71-7	C10765	6.57498e+06	4.04082e+06	3.24572e+06	-	-	-
Wayn000341	N-(1-Deoxy-1-fructosyl)Asparagine		Amino acids and derivatives		Amino acids and derivatives		C10H18N2O8	293.097	131.046	294.107	-	3	-	-	6.56753e+06	7.12073e+06	6.83445e+06	-	-	-
WaTKp01218	2-(2-Ethynyl-2,4-cyclopentadien-1-ylidene)ethenol		Others		Alcohol compounds		C9H6O	131.05	103.05	130.042	[M+H]+	1	393561-91-6	-	6.55536e+06	7.64359e+06	6.8194e+06	-	-	-
Zmmp002373	Glu-Thr-Leu		Amino acids and derivatives		Amino acids and derivatives		C15H27N3O7	362.19	86.1	361.185	[M+H]+	2	-	-	6.55203e+06	1.45798e+06	1.31991e+06	-	-	-
Zbqp002380	Tyr-Leu		Amino acids and derivatives		Amino acids and derivatives		C15H22N2O4	295.16	136.08	294.158	[M+H]+	1	17355-10-1	-	6.54601e+06	637951	550103	-	-	-
MWS5164	N,N'-Dimethylarginine;SDMA		Amino acids and derivatives		Amino acids and derivatives		C8H18N4O2	203.15	70.07	202.143	[M+H]+	1	30344-00-4	-	6.53918e+06	2.84881e+06	3.31622e+06	ko00943,ko01100,ko01110	C10208	-
mws0473	2-Methylsuccinic acid*		Organic acids		Organic acids		C5H8O4	131.03	87.05	132.042	[M-H]-	1	498-21-5	-	6.53874e+06	7.5403e+07	4.36593e+07	ko00944,ko01110	C12249	MetMap113
MW0146187	Asp-Lys-Ile		Amino acids and derivatives		Amino acids and derivatives		C16H30N4O6	375.23	129.1	374.216	[M+H]+	3	-	-	6.46471e+06	559225	837677	ko00944	C10098	MetMap114
MW0155888	Pro-His-Val		Amino acids and derivatives		Amino acids and derivatives		C16H25N5O4	352.19	209.14	351.191	[M+H]+	3	-	-	6.45108e+06	4.38615e+06	3.06427e+06	-	C10073	-
MWSmce475	Quinidine		Alkaloids		Quinoline alkaloids		C20H24N2O2	325.19	307.18	324.184	[M+H]+	3	56-54-2	C06527	6.44795e+06	1.14717e+06	1.42582e+06	ko00944	C03951	MetMap105
PDP197669	3-(2-hydroxyphenyl)-N-[2-(4-hydroxyphenyl)ethyl]prop-2-enamide*		Alkaloids		Phenolamine		C17H17NO3	284.13	147.05	283.121	[M+H]+	1	104427-61-4	-	6.42428e+06	4.46604e+06	3.60968e+06	-	C10044	MetMap124
MWS20185	[6]-Gingerol		Others		Ketone compounds		C17H26O4	295.19	137.06	294.183	[M+H]+	1	23513-14-6	C10462	6.42106e+06	4.19615e+06	3.68399e+06	-	C12630	MetMap105
Waptp03029	8-Methoxycoumarin*		Lignans and Coumarins		Coumarins		C10H8O3	177.05	89.04	176.047	[M+H]+	1	-	-	6.33747e+06	3.40187e+06	3.61188e+06	-	C10058	MetMap110
MWSHC20114	5,7,2'-Trihydroxy-8-methoxyflavone; Scutevulin*		Flavonoids		Flavones		C16H12O6	301.07	286.05	300.063	[M+H]+	1	80713-32-2	-	6.32796e+06	2.93152e+06	2.56235e+06	-	CM00489	MetMap113
MW0105524	Ala-Lys*		Amino acids and derivatives		Amino acids and derivatives		C9H19N3O3	218.15	84.08	217.143	[M+H]+	1	6366-77-4	-	6.32291e+06	2.45048e+06	3.23774e+06	-	-	-
MW0155957	Pro-Phe-Glu		Amino acids and derivatives		Amino acids and derivatives		C19H25N3O6	392.18	183.15	391.174	[M+H]+	3	-	-	6.32066e+06	4.89577e+06	3.71782e+06	-	-	-
MW0151548	Ile-Phe-Thr*		Amino acids and derivatives		Amino acids and derivatives		C19H29N3O5	380.22	120.08	379.211	[M+H]+	2	-	-	6.31733e+06	894632	722241	-	-	-
Hmjp005556	3-(4-Hydroxyphenyl)-N-[2-(4-hydroxyphenyl)ethyl]-2-propenamide		Alkaloids		Alkaloids		C17H17NO3	284.13	147.05	283.121	-	3	-	-	6.28904e+06	6.87449e+06	6.37123e+06	ko00350,ko01100	C22038	-
MWS1860	Pyrrolidin		Alkaloids		Pyrrole alkaloids		C4H9N	72.08	55.05	71.0735	-	3	123-75-1	-	6.28602e+06	907082	770425	-	-	-
MWS201475	Lys-Trp		Amino acids and derivatives		Amino acids and derivatives		C17H24N4O3	333.19	84.08	332.185	[M+H]+	2	50674-18-5	-	6.26985e+06	1.08205e+06	734673	-	-	-
Zmcp004218	Cyanidin-3-O-(6''-O-feruloyl)sophoroside-5-O-Glucoside*		Flavonoids		Anthocyanidins		C43H49O24+	949.26	287.06	949.261	[M]+	3	-	-	6.26358e+06	2.47132e+06	1.80738e+06	ko00944,ko01110	C16490	-
PDP185740	[6-[2-[2-(3,4-Dihydroxyphenyl)-5,7-dihydroxy-4-oxochromen-3-yl]oxy-4,5-dihydroxy-6-(hydroxymethyl)oxan-3-yl]oxy-3,4,5-trihydroxyoxan-2-yl]methyl 3-(4-hydroxy-2-methoxyphenyl)prop-2-enoate*		Flavonoids		Flavonols		C37H38O20	803.21	303.05	802.196	[M+H]+	1	-	-	6.23783e+06	2.6408e+06	3.34767e+06	-	-	-
mws0749	4-Hydroxybenzoate		Phenolic acids		Phenolic acids		C7H6O3	137.02	93.03	138.032	[M-H]-	1	99-96-7	C00156	6.17944e+06	264885	1.32443e+06	-	C10187	-
WapTKC039761	4,10,14-Aromadendranetriol 10,14-Isopropylidene		Terpenoids		Sesquiterpenoids		C18H30O3	295.23	81.07	294.219	[M+H]+	3	939774-26-2	-	6.1775e+06	1.09202e+06	1.09202e+06	-	C10177	-
Rfp04606	3-[[2-O-beta-D-Glucopyranosyl-6-O-(3-methoxy-4-hydroxy-trans-cinnamoyl)-beta-D-glucopyranosyl]oxy]-3',4',5,7-tetrahydroxyflavone*		Flavonoids		Flavonols		C37H38O20	803.2	303.05	802.196	[M+H]+	1	-	-	6.14735e+06	2.71993e+06	3.43627e+06	-	C17059	-
MWSHC20110	8-Methoxyapigenin		Flavonoids		Flavones		C16H12O6	301.07	286.05	300.063	[M+H]+	1	57096-02-3	-	6.12582e+06	3.12073e+06	2.55146e+06	-	-	-
PDP004335	Kaempferol 3-(4''-p-coumaroylglucoside)		Flavonoids		Flavonols		C30H26O13	595.15	147.05	594.137	[M+H]+	1	331448-63-6	-	6.11794e+06	7.1394e+06	7.00466e+06	-	-	-
pmb3101	alpha-Isopropylmalate		Organic acids		Organic acids		C7H12O5	175.06	115.04	176.069	[M-H]-	1	49601-06-1	C02504	6.10774e+06	1.54091e+07	1.50637e+07	-	-	-
MWStz195	1-(4-Methoxycinnamoyl)pyrrole		Alkaloids		Pyrrole alkaloids		C14H13NO2	228.1	180.08	227.095	[M+H]+	2	736140-70-8	-	6.10569e+06	1.57896e+06	1.72039e+06	-	-	-
Cmxn006627	Maritimetin		Flavonoids		Aurones		C15H10O6	285.04	185.06	286.048	[M-H]-	1	576-02-3	C08720	6.0664e+06	9.05142e+06	7.59205e+06	-	-	-
PD0915979	Norophthalamic acid		Amino acids and derivatives		Amino acids and derivatives		C10H17N3O6	276.12	84.04	275.112	[M+H]+	3	16305-88-7	-	6.01369e+06	1.76076e+06	1.21088e+06	-	-	-
Zmyn000108	D-Glucarate		Others		Saccharides		C6H10O8	209.03	85.03	210.038	[M-H]-	1	87-73-0	C00818	5.99836e+06	1.06534e+06	1.16578e+06	-	-	-
Lazn006152	Isoshonanin		Lignans and Coumarins		Lignans		C20H22O5	343.15	105.03	342.147	-	3	-	-	5.98004e+06	6.14275e+06	5.49111e+06	-	-	-
Wbkp007837	9-Methyl-6H-indolo[3,2,1-de][1,5]naphthyridine-6-one		Alkaloids		Alkaloids		C15H10N2O	235.09	235.09	234.079	[M+H]+	1	-	-	5.97574e+06	329338	301730	-	-	-
WaTKp12750	7-methylocta-2,6-dienoic acid		Organic acids		Organic acids		C9H14O2	155.11	67.05	154.099	[M+H]+	2	-	-	5.9579e+06	4.23827e+06	3.86245e+06	ko00330,ko00332,ko00470,ko00970,ko01100,ko01110,ko01230,ko02010	C00148	-
pme0243	Glutaric acid*		Organic acids		Organic acids		C5H8O4	131.035	87.0452	132.042	-	3	110-94-1	-	5.91384e+06	7.41844e+07	7.72689e+07	-	CM00488	MetMap113
Hmln002161	Trachelogenin-4'-O-gentiobioside		Lignans and Coumarins		Lignans		C33H44O17	711.25	387.15	712.258	[M-H]-	2	106647-13-6	-	5.90841e+06	1.61158e+06	1.58729e+06	-	-	-
Wasdp08142	Geranyl acetate*		Terpenoids		Monoterpenoids		C12H20O2	197.15	95.09	196.146	[M+H]+	1	105-87-3	C09861	5.82995e+06	1.99573e+06	1.67573e+06	ko00350,ko01100	C05584	MetMap172
Wcop008480	2,5-dimethyl-2,3,3a,7a-tetrahydro-1H-indene-1,3-diol		Terpenoids		Sesquiterpenoids		C11H16O2	181.12	135.12	180.115	[M+H]+	2	-	-	5.82411e+06	4.6041e+06	4.37123e+06	-	-	-
MWSHY0059	3'-Methoxypuerarin		Flavonoids		Isoflavones		C22H22O10	447.13	327.09	446.121	[M+H]+	3	117047-07-1	-	5.81507e+06	2.07697e+06	1.18072e+06	-	C06323	-
MW0149784	Gln-Phe-Ser		Amino acids and derivatives		Amino acids and derivatives		C17H24N4O6	381.18	120.08	380.17	[M+H]+	3	-	-	5.80853e+06	5.49999e+06	4.72493e+06	-	-	-
Wasdp08957	Jasmolone*		Others		Ketone compounds		C11H16O2	181.12	135.12	180.115	[M+H]+	1	22054-39-3	-	5.7681e+06	5.36259e+06	5.36526e+06	ko00040,ko00053,ko00520,ko01100,ko01250	C00216	-
Hmgn001653	3,4-Dihydroxybenzaldehyde		Others		Aldehyde compounds		C7H6O3	137.02	93.04	138.032	[M-H]-	1	139-85-5	C16700	5.75176e+06	1.34721e+06	269442	-	-	-
PDN114864	8-{2-oxo-5-[(2Z)-pent-2-en-1-yl]cyclopent-3-en-1-yl}octanoic acid		Lipids		Free fatty acids		C18H28O3	291.21	165.13	292.204	[M-H]-	2	-	-	5.7402e+06	73929.3	83252.3	-	-	-
Walp007190	2-AminoicoSane-1,5,7,19-tetraol		Lipids		Sphingolipids		C20H43NO4	362.33	300.29	361.319	[M+H]+	1	-	-	5.73099e+06	4.64579e+06	4.91461e+06	-	-	-
Lskp211283	1',2',3',4'-tetrahydro-5'-deoxypinnatanine		Alkaloids		Alkaloids		C10H20N2O4	233.15	84.05	232.142	-	3	-	-	5.72819e+06	1.57448e+06	1.26424e+06	-	-	-
Hmhp005160	Rehderianin I		Flavonoids		Flavones		C17H14O7	331.07	316.05	330.074	[M+H]+	3	90965-30-3	-	5.71652e+06	3.12613e+06	2.28291e+06	ko01100	C01744	MetMap166,MetMap170
Lmrj002087	L-Isoleucyl-L-Aspartate		Amino acids and derivatives		Amino acids and derivatives		C10H18N2O5	247.13	86.09	246.122	-	2	-	-	5.65248e+06	8.17956e+06	7.11012e+06	-	C01712	-
Zmgn001448	2-Propylmalate*		Organic acids		Organic acids		C7H12O5	175.06	115.04	176.069	[M-H]-	1	-	C05994	5.62759e+06	1.3817e+07	1.36712e+07	ko00592,ko01040,ko01100,ko01110	C06427	-
PD0666321	4-(3-Hydroxybut-1-en-1-yl)-3,5,5-trimethylcyclohex-2-en-1-ol		Terpenoids		Sesquiterpenoids		C13H22O2	211.17	109.1	210.162	[M+H]+	1	-	-	5.62704e+06	2.77505e+06	2.69594e+06	ko00591,ko01040,ko01100	C06426	-
PDP239937	Phe-Leu-Asp*		Amino acids and derivatives		Amino acids and derivatives		C19H27N3O6	394.2	120.08	393.19	[M+H]+	1	-	-	5.62635e+06	1.9976e+06	1.89352e+06	-	-	-
PDP285550	Pyroglutamylleucine*		Amino acids and derivatives		Amino acids and derivatives		C11H18N2O4	243.13	86.1	242.127	[M+H]+	1	-	-	5.62018e+06	1.20237e+07	1.05433e+07	ko00040,ko01100	C00502	-
pmn001689	9-Hydroxy-12-oxo-15(Z)-octadecenoic acid*		Lipids		Free fatty acids		C18H32O4	311.22	223.17	312.23	[M-H]-	3	-	C21924	5.6189e+06	2.62703e+06	2.36787e+06	-	C03264	-
Rfn04497	Penicinoline		Alkaloids		Alkaloids		C14H10N2O3	255.08	209.07	254.069	[M+H]+	1	-	-	5.59186e+06	1.21245e+07	1.14526e+07	-	-	-
Wayn001257	N-(1-Deoxy-1-fructosyl)Leucine		Amino acids and derivatives		Amino acids and derivatives		C12H23NO7	292.138	130.087	293.147	-	1	-	-	5.59101e+06	5.59101e+06	5.59101e+06	-	-	-
Ysjn001064	3-Oxopentanedioic acid		Organic acids		Organic acids		C5H6O5	145.01	57.04	146.022	-	2	542-05-2	-	5.59007e+06	5.14901e+06	255511	ko00020,ko00250,ko00630,ko01100,ko01110,ko01200,ko01210,ko01230,ko01240	C00158	-
Zadn009075	Hydroperoxylinoleic acid*		Lipids		Free fatty acids		C18H32O4	311.22	223.17	312.23	-	2	34444-18-3	-	5.58512e+06	2.61947e+06	2.21728e+06	-	-	-
Zmjp000182	N(omega)-Methyl-L-arginine*		Amino acids and derivatives		Amino acids and derivatives		C7H16N4O2	189.13	70.07	188.127	[M+H]+	3	17035-90-4	C03884	5.58037e+06	1.66387e+06	1.48486e+06	-	-	-
MW0169546	N-[(3s)-2-Oxotetrahydrofuran-3-Yl]hexanamide		Amino acids and derivatives		Amino acids and derivatives		C10H17NO3	200.13	100.04	199.121	[M+H]+	3	147852-83-3	C21197	5.55615e+06	1.56041e+07	1.57729e+07	-	-	-
PDP217226	2-[(2-amino-3-hydroxypropanoyl)amino]-3-methylbutanoic acid		Others		Others		C8H16N2O4	205.12	72.08	204.111	[M+H]+	1	-	-	5.55493e+06	433299	514802	-	-	-
Lmbn001754	3-Isopropylmalic Acid*		Organic acids		Organic acids		C7H12O5	175.06	115.04	176.069	[M-H]-	1	921-28-8	C04411	5.55312e+06	1.41359e+07	1.3805e+07	-	-	-
Sasn008206	(E)-12-hydroxydodec-2-enoic acid*		Lipids		Free fatty acids		C12H22O3	213.15	183.14	214.157	[M-H]-	1	-	-	5.52174e+06	4.14913e+06	3.15188e+06	ko00240,ko01100,ko01232	C00380	-
Wacyp02200	L-Glutamine tert-butyl ester		Amino acids and derivatives		Amino acids and derivatives		C9H18N2O3	203.14	84.04	202.132	[M+H]+	3	41444-88-6	-	5.50144e+06	3.53655e+06	2.38306e+06	-	-	-
mws0089	Kaempferol-7-O-glucoside*		Flavonoids		Flavonols		C21H20O11	447.09	285.04	448.101	-	1	16290-07-6	-	5.49747e+06	347770	356711	-	-	-
MW0108176	Met-Thr-Lys		Amino acids and derivatives		Amino acids and derivatives		C15H30N4O5S1	379.21	295.17	378.194	[M+H]+	3	-	-	5.48271e+06	1.25197e+06	1.27995e+06	-	-	-
PDP152802	8-Hydroxyapigenin 8-(6''-E-p-coumaroylglucoside)		Flavonoids		Flavones		C30H26O13	595.14	147.04	594.137	[M+H]+	1	-	-	5.47486e+06	6.42212e+06	6.9159e+06	-	-	-
Yalp006878	8-Hydroxy-5,5-dimethylpeltogynan		Flavonoids		Flavones		C18H18O6	331.12	121.07	330.11	[M+H]+	2	-	-	5.46823e+06	3.16392e+06	2.63789e+06	ko00400,ko01100	C00296	-
WapTKC179514	8-{4-Hydroxy-3,3-Dimethylbicyclo[4.1.0]Heptan-2-Yl}-6-Methyloct-5-En-2-one		Terpenoids		Ditepenoids		C18H30O2	279.23	81.07	278.225	[M+H]+	1	-	-	5.46658e+06	889839	847611	-	C02678	-
Lmdp004574	Quercetin-3-O-(2'''-O-feruloyl)sophoroside		Flavonoids		Flavonols		C37H38O20	803.2	339.11	802.196	[M+H]+	1	-	-	5.45906e+06	2.02274e+06	2.44806e+06	ko00360,ko01100	C02137	MetMap172
Lcsp001308	Asn-Ile-Asp		Amino acids and derivatives		Amino acids and derivatives		C14H24N4O7	361.17	200.14	360.164	[M+H]+	3	-	-	5.44931e+06	560351	443339	-	-	-
PD0759154	4-(3-hydroxybut-1-enyl)-5,5-dimethylcyclohexane-1,3-diol		Terpenoids		Monoterpenoids		C12H22O3	215.16	95.09	214.157	[M+H]+	1	-	-	5.44822e+06	7.42468e+06	5.03378e+06	-	-	-
pme0281	Terephthalate		Phenolic acids		Phenolic acids		C8H6O4	165.02	121.03	166.027	[M-H]-	1	100-21-0	C06337	5.44155e+06	1.19101e+07	1.13191e+07	-	-	-
mws0028	Vanillate		Phenolic acids		Phenolic acids		C8H8O4	167.03	108.02	168.042	[M-H]-	1	121-34-6	C06672	5.4334e+06	5.40817e+06	3.73699e+06	ko00999,ko01110	C09263	MetMap129,MetMap133
MW0150819	His-Ala-Leu		Amino acids and derivatives		Amino acids and derivatives		C15H25N5O4	340.19	110.07	339.191	[M+H]+	3	-	-	5.41641e+06	2.44626e+06	4.25105e+06	ko00240,ko01100	C02067	-
ML10180524	Cytarabine		Nucleotides and derivatives		Nucleotides and derivatives		C9H13N3O5	244.09	112.05	243.085	-	1	147-94-4	-	5.4081e+06	904961	904961	-	C06103	-
Wcdp009119	Octadeca-9,12,15-trienoic acid		Lipids		Free fatty acids		C18H30O2	279.23	81.07	278.225	-	1	28290-79-1	-	5.40547e+06	791975	797856	-	C09826	MetMap124
Safp022031	Gorlic acid*		Lipids		Free fatty acids		C18H30O2	279.23	81.07	278.225	[M+H]+	1	-	-	5.38214e+06	553448	886333	-	C12626	MetMap113
pme1439	4-Coumarate		Phenolic acids		Phenolic acids		C9H8O3	165.05	119.05	164.047	[M+H]+	3	501-98-4	C00811	5.34592e+06	65539.2	93994.4	-	C21649	-
Zmhn001905	HydroxyAloe-emodin-8-O-glucoside		Quinones		Anthraquinone		C21H20O11	447.09	285.04	448.101	-	2	-	-	5.30394e+06	279628	245975	-	CM02387	MetMap157,MetMap158
Zmdp000292	Arginine methyl ester		Amino acids and derivatives		Amino acids and derivatives		C7H16N4O2	189.14	70.07	188.127	-	1	-	-	5.28649e+06	1.53693e+06	1.67644e+06	ko00230,ko01100	C00575	-
pmb0764	4-Methyl-5-thiazoleethanol		Others		Others		C6H9NOS	144.05	113.03	143.041	-	3	137-00-8	-	5.27645e+06	1.34128e+06	1.15599e+06	-	-	-
ZbWp000749	ethyl-L-arginine		Amino acids and derivatives		Amino acids and derivatives		C8H18N4O2	203.15	70.07	202.143	[M+H]+	2	-	-	5.27431e+06	2.7793e+06	2.74272e+06	ko00130,ko00790,ko01100,ko01110,ko01240	C00156	MetMap157,MetMap163,MetMap164
Lmrn002746	2-Hydroxy-4-methylpentanoic acid		Organic acids		Organic acids		C6H12O3	131.07	85.07	132.079	-	1	498-36-2	-	5.26455e+06	2.00224e+07	1.76403e+07	-	-	-
mws0341	(R)-2-Hydroxyisocaproate		Organic acids		Organic acids		C6H12O3	131.07	85.07	132.079	[M-H]-	1	20312-37-2	C03264	5.25636e+06	2.03034e+07	1.74916e+07	-	-	-
Zmpn000199	D-Galactarate		Others		Saccharides		C6H10O8	209.03	85.03	210.038	[M-H]-	1	526-99-8	C00879	5.2453e+06	1.03034e+06	1.11445e+06	-	-	-
Wbmp006497	Thalirugidine		Alkaloids		Alkaloids		C39H46N2O8	671.34	671.34	670.325	[M+H]+	1	-	-	5.23826e+06	1.1611e+07	1.54523e+07	ko01110	C00196	MetMap158
Zjyp110109	oxyphyllone F		Terpenoids		Sesquiterpenoids		C11H16O2	181.12	121.1	180.115	-	3	-	-	5.23232e+06	5.00802e+06	4.81489e+06	-	-	-
MW0153009	Lys-Ile-Glu		Amino acids and derivatives		Amino acids and derivatives		C17H32N4O6	389.24	173.13	388.232	[M+H]+	3	-	-	5.21647e+06	5.29594e+06	5.32041e+06	-	C00633	MetMap163,MetMap164
Wcjp001697	5-methoxy-9-azatetracyclo[7.6.1.02,7.012,16]hexadeca-2,4,6-triene-4,15-diol		Alkaloids		Alkaloids		C16H21NO3	276.16	120.081	275.152	-	3	-	-	5.19312e+06	5.21762e+06	4.5332e+06	-	CM02876	MetMap172
PD0129328	Phenylalanylglycine		Amino acids and derivatives		Amino acids and derivatives		C11H14N2O3	223.11	166.09	222.1	[M+H]+	2	4294-26-2	-	5.18667e+06	1.95162e+06	1.45491e+06	ko00230,ko01100,ko04075	C00942	-
MW0156905	Ser-Ser-Cys		Amino acids and derivatives		Amino acids and derivatives		C9H17N3O6S1	296.1	86.1	295.084	[M+H]+	3	-	-	5.1675e+06	974158	1.07026e+06	-	C21297	-
WapTKC186421	4-[(E,3R)-3-hydroxybut-1-enyl]-3,5,5-trimethylcyclohex-3-en-1-ol*		Terpenoids		Sesquiterpenoids		C13H22O2	211.17	109.1	210.162	[M+H]+	1	-	-	5.16245e+06	1.67545e+07	1.52434e+07	-	-	-
Zbkp000480	N2-Acetyl-L-lysine		Amino acids and derivatives		Amino acids and derivatives		C8H16N2O3	189.12	84.08	188.116	[M+H]+	2	1946-82-3	C12989	5.15787e+06	6.1386e+06	5.70531e+06	ko01100	C06730	MetMap163
pme1598	Hesperetin-5-O-glucoside		Flavonoids		Flavanones		C22H24O11	463.12	301.07	464.132	-	3	69651-80-5	-	5.15744e+06	221224	254556	-	-	-
MW0150511	Gly-Tyr-Asn		Amino acids and derivatives		Amino acids and derivatives		C15H20N4O6	353.15	136.07	352.138	[M+H]+	3	-	-	5.13745e+06	1.1047e+06	956214	ko00941,ko00944,ko01100,ko01110	C05903	MetMap113,MetMap114
MWS201442	Phe-Thr		Amino acids and derivatives		Amino acids and derivatives		C13H18N2O4	267.13	120.08	266.127	[M+H]+	1	51352-44-4	-	5.13177e+06	286394	315709	ko00740,ko01100,ko01110,ko01240,ko02010	C00255	-
PDN200379	6-O-Acetylglucose		Others		Saccharides		C8H14O7	221.06	89.03	222.074	[M-H]-	2	-	-	5.12698e+06	360356	360356	ko00220,ko00250,ko00260,ko00261,ko00270,ko00300,ko00340,ko00410,ko00460,ko00470,ko00710,ko00760,ko00770,ko00970,ko00999,ko01100,ko01110,ko01200,ko01210,ko01230,ko01240,ko02010	C00049	-
MW0105885	Aspartylalanine		Amino acids and derivatives		Amino acids and derivatives		C7H12N2O5	205.07	72.08	204.075	[M+H]+	3	13433-02-8	-	5.1262e+06	215013	215013	-	-	-
WapTKC193389	4-[(E,3R)-3-hydroxybut-1-enyl]-3,3,5-trimethylcyclohexan-1-ol		Terpenoids		Sesquiterpenoids		C13H24O2	213.18	69.07	212.178	[M+H]+	2	-	-	5.07206e+06	814371	770131	-	-	-
Sasn007550	(5S,8R,12S)-5,8-dihydroxy-12-methyl-1-oxacyclododeca-3,6-dien-2-one		Others		Others		C12H18O4	225.11	207.1	226.12	[M-H]-	2	-	-	5.06496e+06	1.16289e+06	984540	ko00053,ko01100	C00879	-
Lmbp000123	Homomethionine		Amino acids and derivatives		Amino acids and derivatives		C6H13NO2S	164.07	56.05	163.067	[M+H]+	3	25148-30-5	C17213	5.04685e+06	5.83141e+06	6.47039e+06	-	-	-
Hmcn000192	Sedoheptulose		Others		Saccharides		C7H14O7	209.07	59.01	210.074	[M-H]-	1	3019-74-7	C02076	5.04676e+06	613170	1.12203e+06	-	-	-
Lcfn121066	Glu-Glu-Phe		Amino acids and derivatives		Amino acids and derivatives		C19H25N3O8	422.16	164.07	423.164	[M-H]-	3	-	-	5.04438e+06	4.04487e+06	3.75428e+06	-	-	-
MW0108074	Lys-Ser*		Amino acids and derivatives		Amino acids and derivatives		C9H19N3O4	234.14	84.08	233.138	[M+H]+	1	6665-19-6	-	5.04435e+06	2.68487e+06	3.63042e+06	-	-	-
Zahp013600	Octadec-2-enamide*		Alkaloids		Alkaloids		C18H35NO	282.28	69.07	281.272	-	1	-	-	5.0251e+06	328027	253591	-	-	-
Wccp002416	1,2-Dihydro-13-norgalanthamine*		Alkaloids		Alkaloids		C16H21NO3	276.16	120.08	275.152	[M+H]+	2	-	-	5.0219e+06	4.32764e+06	5.23511e+06	-	CM00479	MetMap114
WapTKC021991	3S-Hydroxyisochrysanthenyl Acetate		Terpenoids		Monoterpenoids		C12H18O3	211.13	109.1	210.126	[M+H]+	1	71372-32-2	-	5.01868e+06	1.61114e+07	1.46886e+07	-	-	-
pmn001421	3-O-p-Coumaroylquinic acid		Phenolic acids		Phenolic acids		C16H18O8	337.093	191.056	338.1	[M-H]-	3	87099-71-6	-	5.01066e+06	2.72796e+06	2.60023e+06	-	-	-
Sazp011041	Phyllnirurin*		Lignans and Coumarins		Lignans		C20H22O5	343.15	163.07	342.147	-	1	120396-53-4	-	4.98861e+06	4.6658e+06	4.31343e+06	-	-	-
Lmhn002573	Sinapoylglucuronic acid		Phenolic acids		Phenolic acids		C17H20O11	399.09	205.04	400.101	[M-H]-	1	-	-	4.98724e+06	4.02408e+06	4.65642e+06	-	-	-
pme3705	D-Glucoronic acid*		Others		Saccharides		C6H10O7	193.04	72.99	194.043	-	3	6556-12-3	-	4.9855e+06	2.67289e+06	2.51094e+06	-	C17759	MetMap165,MetMap166,MetMap168,MetMap169
Walbp07873	12-Oxo phytodienoic acid		Lipids		Free fatty acids		C18H28O3	293.21	81.07	292.204	[M+H]+	1	67204-66-4	-	4.98275e+06	996549	996549	-	-	-
mws0277	Quinate		Organic acids		Organic acids		C7H12O6	191.06	85.03	192.063	[M-H]-	1	77-95-2	C00296	4.95929e+06	375308	229683	ko00620	C05994	-
mws2104	D-Pinitol*		Others		Saccharides		C7H14O6	193.07	59.01	194.079	-	2	10284-63-6	-	4.95821e+06	2.77712e+06	2.6778e+06	-	-	-
MWS4296	Glycyl-phenylalanine*		Amino acids and derivatives		Amino acids and derivatives		C11H14N2O3	223.11	120.08	222.1	[M+H]+	1	3321-03-7	-	4.92125e+06	935416	835038	-	-	-
MW0155405	Phe-Val-Glu*		Amino acids and derivatives		Amino acids and derivatives		C19H27N3O6	394.2	120.08	393.19	[M+H]+	1	-	-	4.91437e+06	1.79845e+06	1.50229e+06	-	-	-
WapTKC020963	P-Mentha-1,8-Diene-3,6-diol 3-Ac		Terpenoids		Monoterpenoids		C12H18O3	211.13	133.1	210.126	[M+H]+	2	877668-51-4	-	4.86149e+06	9.17894e+06	9.1532e+06	-	-	-
Zmhp003514	6,7,8-Tetrahydroxy-5-methoxyflavone		Flavonoids		Flavones		C16H12O6	301.07	286.05	300.063	-	3	-	-	4.84919e+06	2.23916e+06	1.99327e+06	-	-	-
MW0109170	2-[[(2S)-2-azaniumyl-3-phenylpropanoyl]amino]acetate*		Amino acids and derivatives		Amino acids and derivatives		C11H14N2O3	223.11	120.08	222.1	[M+H]+	1	721-90-4	-	4.84853e+06	920199	833210	-	-	-
PD0045109	(5E)-5-[(7R)-7-hydroxyoctylidene]furan-2-one		Terpenoids		Monoterpenoids		C12H18O3	211.13	55.05	210.126	[M+H]+	2	-	-	4.84187e+06	596205	596205	-	-	-
MW0150418	Gly-Lys-Glu		Amino acids and derivatives		Amino acids and derivatives		C13H24N4O6	333.18	84.08	332.17	[M+H]+	3	-	-	4.79584e+06	580063	496931	-	-	-
PD0702897	(3S,6S)-3-[(2R)-butan-2-yl]-6-(2-methylpropyl)piperazine-2,5-dione		Alkaloids		Alkaloids		C12H22N2O2	227.18	86.1	226.168	[M+H]+	2	-	-	4.79101e+06	525730	575232	-	-	-
Lahp005751	6-Demethoxy-4'-O-methylcapillarisin*		Flavonoids		Other Flavonoids		C16H12O6	301.07	286.05	300.063	[M+H]+	1	61854-35-1	-	4.76343e+06	2.37984e+06	1.93305e+06	ko00053,ko01100	C00818	-
Lcsp001646	Pro-Pro-Val		Amino acids and derivatives		Amino acids and derivatives		C15H25N3O4	312.19	169.13	311.185	[M+H]+	1	-	-	4.76268e+06	3.13057e+06	2.91592e+06	ko00051,ko00052,ko01100,ko02010	C00794	-
MWS201443	Ser-Lys		Amino acids and derivatives		Amino acids and derivatives		C9H19N3O4	234.15	84.08	233.138	-	3	22677-61-8	-	4.75467e+06	2.45498e+06	2.67283e+06	ko00640	C05984	-
Lmbn013410	2,4-Di-Tert-Butylphenol*		Phenolic acids		Phenolic acids		C14H22O	205.16	189.13	206.167	-	1	96-76-4	-	4.74835e+06	1.05385e+07	9.75047e+06	ko00020,ko00190,ko00250,ko00310,ko00350,ko00360,ko00620,ko00630,ko00640,ko00650,ko00760,ko00920,ko01100,ko01110,ko01200	C00042	-
PDP000376	dictamtrinor-guaianol D		Others		Others		C13H22O2	211.17	109.1	210.162	[M+H]+	3	-	-	4.74449e+06	4.24452e+06	4.13833e+06	ko00400,ko01100,ko01110	C00230	MetMap157,MetMap161
Wccp011838	Octadec-8-enamide*		Alkaloids		Alkaloids		C18H35NO	282.279	69.0696	281.272	-	1	-	-	4.72264e+06	338065	264363	ko00350,ko01100	C00628	MetMap158,MetMap159
Lhfp112926	Myricatomentogenin		Others		Others		C20H22O5	343.15	163.08	342.147	-	3	-	-	4.70684e+06	4.25164e+06	4.29451e+06	-	-	-
Wasyqn3917	3-O-Feruloyl Methylglucaric Acid		Phenolic acids		Phenolic acids		C17H20O11	399.09	223.05	400.101	[M-H]-	1	-	-	4.69774e+06	5.29694e+06	4.71245e+06	-	-	-
Safn001079	(2S,3R)-2,3-dihydroxy-5-oxohexanedioic acid*		Organic acids		Organic acids		C6H8O7	191.02	111.01	192.027	[M-H]-	2	-	-	4.68889e+06	937778	937778	-	-	-
MW0107171	Gly-Gly-Val		Amino acids and derivatives		Amino acids and derivatives		C9H17N3O4	232.12	72.08	231.122	[M+H]+	3	-	-	4.68219e+06	234974	248815	ko00944,ko01100,ko01110	C05623	MetMap115
Lalp010675	(3R)-3,7-Dihydroxy-8,4'-dimethoxyhomoisoflavone		Flavonoids		Other Flavonoids		C18H18O6	331.12	121.07	330.11	[M+H]+	2	-	-	4.67917e+06	2.86879e+06	2.54846e+06	-	CM00462	MetMap114
MWS04448	Suberylglycine		Amino acids and derivatives		Amino acids and derivatives		C10H17NO5	232.12	157.09	231.111	[M+H]+	3	60317-54-6	-	4.67479e+06	5.67101e+06	5.69399e+06	-	C05625	MetMap115
Lmln010063	2,6-Di-tert-butylphenol*		Phenolic acids		Phenolic acids		C14H22O	205.16	189.13	206.167	-	1	128-39-2	-	4.67333e+06	1.10143e+07	1.00152e+07	-	C10190	MetMap120
Hmqn003054	9,10,11-Trihydroxy-12-octadecenoic acid		Lipids		Free fatty acids		C18H34O5	329.23	311.22	330.241	-	1	61911-67-9	-	4.672e+06	7.85478e+06	7.03975e+06	-	C10028	MetMap110
Wahln11065	Irone		Terpenoids		Monoterpenoids		C14H22O	205.16	189.13	206.167	[M-H]-	2	-	-	4.66935e+06	1.13181e+07	9.88982e+06	-	-	-
mws0183	3,4-Dihydroxybenzoate*		Phenolic acids		Phenolic acids		C7H6O4	153.02	109.03	154.027	[M-H]-	1	99-50-3	C00230	4.6375e+06	1.59903e+06	1.43849e+06	-	C06672	MetMap157,MetMap160,MetMap161
WapTKC212034	17beta-hydroxy-3-oxo-19-nor-5alpha-androst-1-ene		Steroids		Steroid		C18H26O2	275.2	133.1	274.193	[M+H]+	2	-	-	4.63359e+06	3.62992e+06	3.22186e+06	-	C10833	MetMap156
Hmcn001884	6-Hydroxyluteolin 5-glucoside		Flavonoids		Flavones		C21H20O12	463.09	301.03	464.096	[M-H]-	1	-	-	4.62874e+06	312596	225244	ko00330,ko00410,ko00480,ko00940,ko01100,ko02010	C00315	-
mws1189	D-Galacturonate*		Others		Saccharides		C6H10O7	193.04	72.99	194.043	[M-H]-	1	685-73-4	C00333	4.62598e+06	2.60325e+06	2.78276e+06	ko00940,ko00996,ko01100,ko01110	C01494	MetMap165,MetMap166,MetMap168,MetMap170
Hmcp000405	Dihydroisopelletierine		Alkaloids		Piperidine alkaloids		C8H17NO	144.14	84.08	143.131	[M+H]+	3	-	-	4.62389e+06	4.8471e+06	5.22263e+06	ko00310,ko01100	C03793	-
Lmcp004436	Cyanidin 3-(6-p-caffeoyl)glucoside		Flavonoids		Anthocyanidins		C30H27O14+	611.14	287.06	611.139	[M]+	3	-	C16369	4.61649e+06	3.38787e+06	2.31292e+06	-	-	-
Lcsp001705	Pro-Ile-Asp*		Amino acids and derivatives		Amino acids and derivatives		C15H25N3O6	344.18	70.06	343.174	[M+H]+	1	-	-	4.53694e+06	7.96724e+06	2.36838e+06	-	-	-
Wdzn000513	2,5-bis(hydroxymethyl)-2-methoxyoxolane-3,4-diol*		Others		Saccharides		C7H14O6	193.07	59.01	194.079	-	2	-	-	4.50272e+06	2.68372e+06	2.37765e+06	-	-	-
Zkep1310	4-Hydroxy-L-tryptophan*		Amino acids and derivatives		Amino acids and derivatives		C11H12N2O3	221.09	130.06	220.085	[M+H]+	1	25242-90-4	C21777	4.48423e+06	6.17882e+06	4.50171e+06	-	-	-
MWStz547	Yuanhuanin*		Flavonoids		Flavones		C22H22O11	463.12	301.08	462.116	[M+H]+	3	83133-14-6	-	4.46558e+06	432059	378323	-	-	-
Labn002551	3,5-dimethoxy-4-((3,4,5-trihydroxy-6-((sulfooxy)methyl)tetrahydro-2H-pyran-2-yl)oxy)benzoic acid		Phenolic acids		Phenolic acids		C15H20O13S	439.05	241.01	440.062	[M-H]-	2	-	-	4.46008e+06	1.01175e+06	874719	-	C03093	MetMap133
PDP078543	(3S,8E,10E)-1,3-dihydroxydodeca-8,10-dien-5-one		Others		Alcohol compounds		C12H20O3	213.15	81.07	212.141	[M+H]+	2	-	-	4.45347e+06	3.98628e+06	3.59295e+06	-	-	-
pmn001716	Carthamone		Flavonoids		Chalcones		C21H20O11	447.09	285.04	448.101	-	2	86579-00-2	-	4.39998e+06	173870	196428	-	-	-
ZBN0291	Luteolin-3'-O-glucoside		Flavonoids		Flavones		C21H20O11	447.093	285.046	448.101	-	3	-	-	4.37777e+06	243909	181589	-	-	-
Hmzp004605	Ladanetin-6-O-β-D-glucoside*		Flavonoids		Flavones		C22H22O11	463.13	301.08	462.116	[M+H]+	3	-	-	4.37291e+06	236097	332762	-	-	-
mws0639	2,3-Dihydroxybenzoic Acid*		Phenolic acids		Phenolic acids		C7H6O4	153.02	109.03	154.027	[M-H]-	1	303-38-8	C00196	4.37249e+06	1.51648e+06	1.60953e+06	-	-	-
Wbtp006052	Protoapigenone		Flavonoids		Other Flavonoids		C15H10O6	287.06	287.06	286.048	[M+H]+	2	-	-	4.367e+06	2.08443e+06	3.23555e+06	-	-	-
Lcsn001385	Leu-Val*		Amino acids and derivatives		Amino acids and derivatives		C11H22N2O3	229.15	185.17	230.163	[M-H]-	1	72121-02-9	-	4.36037e+06	81159.6	81159.6	-	C10105	MetMap124
PDN272553	(2R)-2-{[(2R,3S,4R,5S,6S)-4,5,6-trihydroxy-2-(hydroxymethyl)oxan-3-yl]oxy}propanoic acid		Organic acids		Organic acids		C9H16O8	251.08	89.02	252.084	[M-H]-	2	-	-	4.34531e+06	1.20547e+07	1.00459e+07	-	-	-
MW0153199	Lys-Val-Gly		Amino acids and derivatives		Amino acids and derivatives		C13H26N4O4	303.2	129.1	302.195	[M+H]+	3	-	-	4.32636e+06	2.72572e+06	2.44862e+06	ko00240,ko01100,ko01232,ko01240	C00105	-
MWSslk235	Allitol		Others		Saccharides		C6H14O6	181.07	59.01	182.079	[M-H]-	1	488-44-8	-	4.3209e+06	167598	14428.2	-	C03761	-
MW0106515	Leucylvaline*		Amino acids and derivatives		Amino acids and derivatives		C11H22N2O3	229.16	185.17	230.163	[M-H]-	1	-	-	4.31178e+06	2.18695e+06	2.10123e+06	ko00960	C01004	-
Zbsp004450	3'-O-Methyltricetin-7-O-glucoside		Flavonoids		Flavones		C22H22O12	479.12	317.07	478.111	-	2	-	-	4.30783e+06	239803	309177	-	-	-
Zmwp005562	cis-N-p-Coumaroyltyramine*		Alkaloids		Phenolamine		C17H17NO3	284.13	147.04	283.121	-	1	-	-	4.30628e+06	5.60466e+06	5.18083e+06	-	CM02404	MetMap157,MetMap161
Wbjp001169	o-Carboxy-5-hydroxytryptamine		Alkaloids		Alkaloids		C11H12N2O3	221.09	130.06	220.085	-	1	-	-	4.30605e+06	6.77362e+06	4.19429e+06	ko00052,ko01100	C01697	-
WapTKC001585	14,15-Dihydroxy-1,2-Dinor-6,10-Phytadien-3-one		Terpenoids		Ditepenoids		C18H32O3	297.24	121.1	296.235	[M+H]+	1	81373-96-8	-	4.30183e+06	789344	955423	-	-	-
MW0145312	Arg-Cys-Gly		Amino acids and derivatives		Amino acids and derivatives		C11H22N6O4S1	335.15	189.04	334.142	[M+H]+	3	-	-	4.29168e+06	58561.9	34365.4	-	-	-
PDP272743	(3R)-3-methyl-L-arginine		Amino acids and derivatives		Amino acids and derivatives		C7H16N4O2	189.14	84.08	188.127	[M+H]+	2	-	C22904	4.27643e+06	7.23917e+06	6.23345e+06	-	-	-
PD0693938	Feruloylsuccinic acid dimethyl ester*		Phenolic acids		Phenolic acids		C16H18O8	339.11	177.06	338.1	[M+H]+	1	-	-	4.25181e+06	2.97225e+06	2.81179e+06	-	-	-
pmf0175	2-Decanol*		Others		Alcohol compounds		C10H22O	157.16	157.16	158.167	-	3	1120-06-5	-	4.25117e+06	1.10032e+07	9.81868e+06	-	-	-
Lmsp004670	Kaempferol-3-O-glucoside-7-O-rhamnoside*		Flavonoids		Flavonols		C27H30O15	595.17	287.06	594.159	-	1	2392-95-2	-	4.22542e+06	7.27456e+06	8.34586e+06	-	-	-
Lmjp003655	6-C-MethylKaempferol-3-glucoside*		Flavonoids		Flavonols		C22H22O11	463.12	301.08	462.116	-	1	-	-	4.2225e+06	299476	282009	ko00030,ko01100,ko01110,ko01200	C00257	-
Rfn06008	1,4-dimethyl 2-{[3-(4-hydroxy-3-methoxyphenyl)prop-2-enoyl]oxy}butanedioate*		Phenolic acids		Phenolic acids		C16H18O8	339.11	177.06	338.1	[M+H]+	1	-	-	4.2122e+06	2.73368e+06	3.17326e+06	-	-	-
MWSslk140	N-Acetyl-L-Methionine		Amino acids and derivatives		Amino acids and derivatives		C7H13NO3S	192.07	56.05	191.062	-	3	65-82-7	-	4.20362e+06	8.87825e+06	8.30227e+06	-	C10470	MetMap168,MetMap170
MWStz083	Cyclo(D-Val-L-Pro)		Amino acids and derivatives		Amino acids and derivatives		C10H16N2O2	197.13	70.07	196.121	[M+H]+	1	27483-18-7	-	4.20103e+06	1.84879e+06	1.67983e+06	-	-	-
MEDP1359	Asterina 330		Amino acids and derivatives		Amino acids and derivatives		C12H20N2O6	289.14	271.13	288.132	[M+H]+	3	84563-31-5	-	4.1918e+06	4.35482e+06	5.35894e+06	-	-	-
Zbsp003708	Isoscoparine*		Flavonoids		Flavones		C22H22O11	463.12	313.07	462.116	[M+H]+	1	20013-23-4	C05990	4.18131e+06	1.92231e+06	1.44084e+06	-	-	-
MW0144665	Ala-Lys-Leu		Amino acids and derivatives		Amino acids and derivatives		C15H30N4O4	331.24	129.1	330.227	[M+H]+	3	-	-	4.16631e+06	3.79217e+06	2.18695e+06	-	-	-
Sasp001236	7-Hydroxy-tryptophan*		Amino acids and derivatives		Amino acids and derivatives		C11H12N2O3	221.09	130.06	220.085	[M+H]+	1	-	-	4.14626e+06	6.81222e+06	4.33859e+06	-	CM02880	MetMap172
Wasyqn3331	5-O-p-Coumaroyl Methylglucaric Acid*		Phenolic acids		Phenolic acids		C16H18O10	369.09	223.05	370.089	[M-H]-	1	-	-	4.14562e+06	708302	4.49612e+06	-	CM00497	MetMap114
PD0821274	Kaempferol 3-(6''-p-coumaroyl)rutinoside		Flavonoids		Flavonols		C36H36O17	741.2	287.06	740.195	[M+H]+	1	-	-	4.11235e+06	1.07184e+06	895377	-	CM00496	MetMap113,MetMap114
Wahsn03409	2-O-p-Coumaroyl 3-methylglucaric acid*		Phenolic acids		Phenolic acids		C16H18O10	369.08	223.05	370.09	[M-H]-	1	-	-	4.10135e+06	703377	703377	-	CM00470	MetMap114
Lmyn007883	9,16-Dihydroxypalmitic acid		Lipids		Free fatty acids		C16H32O4	287.22	287.22	288.23	-	3	38076-49-2	-	4.10061e+06	4.58292e+06	3.30376e+06	-	-	-
WapTKC131317	4,7-Megastigmadiene-3,9-diol*		Terpenoids		Sesquiterpenoids		C13H22O2	211.17	109.1	210.162	[M+H]+	1	-	-	4.09641e+06	1.50237e+07	1.349e+07	-	-	-
Wcdp007789	9-Oxooctadeca-10,12-Dienoic Acid		Lipids		Free fatty acids		C18H30O3	295.23	81.07	294.219	[M+H]+	2	-	-	4.08756e+06	2.02818e+06	1.77157e+06	-	-	-
MW0108066	Lys-Met		Amino acids and derivatives		Amino acids and derivatives		C11H23N3O3S	278.15	84.08	277.146	[M+H]+	3	97729-52-7	-	4.07723e+06	273795	54759	-	-	-
MW0153208	Lys-Val-Thr		Amino acids and derivatives		Amino acids and derivatives		C15H30N4O5	347.23	129.1	346.222	[M+H]+	3	-	-	4.05234e+06	2.45111e+06	2.32625e+06	-	-	-
PD0800260	Phe-Trp		Amino acids and derivatives		Amino acids and derivatives		C20H21N3O3	352.17	120.08	351.158	[M+H]+	3	-	-	4.04181e+06	721762	668964	-	-	-
MWSHY0080	Luteolin-7-O-neohesperidoside (Lonicerin)*		Flavonoids		Flavones		C27H30O15	595.17	287.06	594.159	-	1	25694-72-8	-	4.03512e+06	6.57853e+06	7.57339e+06	-	-	-
Lcfn121143	dendrodolideK		Others		Others		C12H20O5	243.12	225.11	244.131	[M-H]-	2	-	-	4.00699e+06	475240	396117	-	-	-
mws1316	Hydroxygenkwanin		Flavonoids		Flavones		C16H12O6	301.07	258.05	300.063	-	3	20243-59-8	-	3.99794e+06	1.74384e+06	1.55384e+06	-	-	-
Laxp003634	Swertisin 8-methyl ether*		Flavonoids		Flavones		C23H24O11	477.14	327.08	476.132	[M+H]+	1	-	-	3.99608e+06	1.94782e+06	2.19198e+06	-	CM00457	MetMap114
MWS2410	4-Hydroxyhippurate		Amino acids and derivatives		Amino acids and derivatives		C9H9NO4	196.06	121.03	195.053	[M+H]+	3	2482-25-9	-	3.96439e+06	315502	344568	-	CM00176	MetMap105
Lmbn004685	5S,8R-DiHODE		Lipids		Free fatty acids		C18H32O4	311.22	223.17	312.23	[M-H]-	3	-	C20186	3.95831e+06	1.96561e+06	1.92195e+06	-	C10020	MetMap103
Lmpp003228	Petunidin-3-O-(6''-O-caffeoyl)glucoside		Flavonoids		Anthocyanidins		C31H29O15+	641.15	317.07	641.15	[M]+	3	-	-	3.95697e+06	3.21359e+06	4.77109e+06	-	CM00979	MetMap121
MWSmce632	Vanillin acetate		Others		Aldehyde compounds		C10H10O4	195.06	93.03	194.058	[M+H]+	3	881-68-5	-	3.94744e+06	2.65237e+06	1.99915e+06	-	-	-
PD0944799	Ieodomycin B		Others		Others		C12H18O3	211.13	133.1	210.126	[M+H]+	2	-	-	3.93112e+06	8.92439e+06	8.55903e+06	-	CM01059	MetMap120
WapTKC087333	7-Hydroxy-8-(Hydroxymethyl)-4b,8,10a-Trimethyl-2,3,4,4a,5,6,7,8A,9,10-Decahydrophenanthren-1-one		Terpenoids		Ditepenoids		C18H30O3	295.23	151.11	294.219	[M+H]+	1	-	-	3.90369e+06	3.26884e+06	3.23858e+06	ko00591	C14835	-
MW0152567	Leu-Val-Phe		Amino acids and derivatives		Amino acids and derivatives		C20H31N3O4	378.24	185.16	377.231	[M+H]+	3	-	-	3.90165e+06	595301	519888	-	-	-
Wahsn03220	1-O-p-Coumaroyl 3-methylglucaric acid*		Phenolic acids		Phenolic acids		C16H18O10	369.08	223.05	370.09	[M-H]-	1	-	-	3.89971e+06	4.58401e+06	4.22833e+06	ko00073	C08285	-
WapTKC157160	11-hydroxy-4,8,10,12-tetramethyltetradeca-3,6,8,12-tetraenoic acid		Terpenoids		Sesquiterpenoids		C18H28O3	293.21	133.1	292.204	[M+H]+	1	-	-	3.89257e+06	778514	778514	-	CM02605	MetMap153
mws0671	L-Homoserine		Amino acids and derivatives		Amino acids and derivatives		C4H9NO3	120.07	74.06	119.058	-	3	672-15-1	-	3.88589e+06	444878	444878	-	CM00603	MetMap115
Lcfp092575	4-(2,3,6-Trimethylphenyl)butan-2-ol		Others		Alcohol compounds		C13H20O	193.16	133.1	192.151	[M+H]+	1	-	-	3.87276e+06	362540	236304	ko01100,ko02010	C01606	MetMap157
Zahp011689	2,2-dimethylchromene-6-carboxylic acid*		Others		Others		C12H12O3	205.09	149.02	204.079	-	1	34818-56-9	-	3.85655e+06	3.15157e+06	2.65623e+06	ko01100	C06337	MetMap157
Sasp003889	Decaethylene glycol		Others		Alcohol compounds		C20H42O11	476.31	459.28	458.273	[M+NH4]+	1	5579-66-8	-	3.84927e+06	986794	1.42097e+06	ko00230,ko00232,ko01100,ko01110,ko01232	C00385	-
mws0230	L-Threonine*		Amino acids and derivatives		Amino acids and derivatives		C4H9NO3	120.066	74.0601	119.058	[M+H]+	3	72-19-5	C00188	3.84713e+06	915237	381296	-	-	-
Hmlp005105	3,7-dihydroxy-4'-methoxyflavone		Flavonoids		Flavones		C16H12O5	285.08	270.05	284.068	-	3	-	-	3.81814e+06	3.91992e+06	3.24176e+06	-	-	-
mws0179	Chlorogenic acid methyl ester		Phenolic acids		Phenolic acids		C17H20O9	367.1	190.9	368.111	[M-H]-	2	29708-87-0	-	3.79149e+06	1.33173e+06	1.11179e+06	-	-	-
Waymn03248	4-O-Feruloylquinic acid		Phenolic acids		Phenolic acids		C17H20O9	367.1	193.05	368.111	[M-H]-	2	2613-86-7	-	3.7712e+06	1.44552e+06	966234	ko00350,ko01100	C06044	MetMap172
Rfmb087	9-Hydroxy-13-oxo-10-octadecenoic Acid		Lipids		Free fatty acids		C18H32O4	311.22	293.21	312.23	[M-H]-	3	-	-	3.73882e+06	1.65971e+06	1.61617e+06	-	-	-
mws0856	Quercetin-4'-O-glucoside (Spiraeoside)		Flavonoids		Flavonols		C21H20O12	463.09	301.04	464.096	-	2	20229-56-5	-	3.73716e+06	295561	202154	ko00940,ko00996,ko01100,ko01110	C01197	MetMap166,MetMap168,MetMap170
ZBN0043	Kaempferol-3-O-(2''-p-Coumaroyl)galactoside*		Flavonoids		Flavonols		C30H26O13	593.13	285.04	594.137	[M-H]-	1	-	-	3.72583e+06	3.26485e+06	3.52126e+06	-	CM02619	MetMap166,MetMap168,MetMap170
mws0576	(R)-3-Hydroxybutanoate		Organic acids		Organic acids		C4H8O3	103.04	59.01	104.047	[M-H]-	3	300-85-6	C01089	3.71975e+06	3.71975e+06	3.71975e+06	-	-	-
mws1337	D-Pantothenic Acid		Others		Vitamin		C9H17NO5	220.12	90.05	219.111	-	1	79-83-4	-	3.71883e+06	4.06273e+06	3.64469e+06	-	-	-
MW0156793	Ser-Ile-Gln		Amino acids and derivatives		Amino acids and derivatives		C14H26N4O6	347.19	129.1	346.185	[M+H]+	3	-	-	3.70376e+06	2.55665e+06	2.61125e+06	-	-	-
MWSprf169	Pinosylvin		Others		Stilbene		C14H12O2	213.09	107.05	212.084	[M+H]+	3	22139-77-1	C01745	3.70315e+06	3.50192e+06	3.17106e+06	-	-	-
Lssp210111	2α-Acetoxy-14β-[(S)-2-methyl-butyryloxy]-4(20),11-taxadiene		Others		Others		C27H42O6	463.31	301.22	462.298	-	2	-	-	3.69142e+06	56312.6	83304.9	-	-	-
MW0155954	Pro-Phe-Asn		Amino acids and derivatives		Amino acids and derivatives		C18H24N4O5	377.18	173.09	376.175	[M+H]+	3	-	-	3.69129e+06	1.94285e+06	1.68996e+06	-	-	-
PDP038797	7-[6-(1-hydroxyhexyl)-5,6-dihydro-2h-pyran-2-yl]heptanoic acid		Lipids		Free fatty acids		C18H32O4	313.24	141.13	312.23	[M+H]+	2	-	-	3.68157e+06	459425	457562	ko01100	C00090	MetMap163
PDP112451	8-Methoxyluteolin-8-glucoside*		Flavonoids		Flavones		C22H22O12	479.12	317.07	478.111	[M+H]+	1	-	-	3.67831e+06	156280	31256	-	-	-
Zmcp102202	Senkyunolide C*		Others		Lactones		C12H12O3	205.09	149.02	204.079	[M+H]+	1	-	-	3.6682e+06	2.59399e+06	2.14368e+06	-	-	-
pma2987	Histidinol		Alkaloids		Alkaloids		C6H11N3O	142.1	124.09	141.09	-	3	501-28-0	-	3.66697e+06	1.77059e+06	2.57135e+06	-	C12639	MetMap116
Lahp002273	furan-2-carbohydrazide		Alkaloids		Alkaloids		C5H6N2O2	127.05	110.02	126.043	[M+H]+	3	-	-	3.65822e+06	3.97965e+06	2.87583e+06	-	-	-
MW0153657	Met-Ser-Asn		Amino acids and derivatives		Amino acids and derivatives		C12H22N4O6S1	351.14	288.11	350.126	[M+H]+	3	-	-	3.65004e+06	505526	505526	-	C17140	MetMap113
pme2559	N-Acetyl-L-aspartate		Amino acids and derivatives		Amino acids and derivatives		C6H9NO5	174.04	88.04	175.048	[M-H]-	3	997-55-7	C01042	3.64852e+06	258080	314813	ko00040,ko00053,ko00520,ko01100,ko01240,ko01250,ko02010	C00333	-
HX1340	epiloliolide		Others		Others		C11H16O3	197.12	133.1	196.11	-	1	-	-	3.64261e+06	5.27097e+06	4.60818e+06	-	-	-
PDP021192	2-(3-methylcyclohex-1-en-1-yl)acetic acid		Organic acids		Organic acids		C9H14O2	155.11	67.05	154.099	[M+H]+	2	-	-	3.62994e+06	2.06754e+06	1.89687e+06	-	-	-
MW0155933	Pro-Lys-Ser		Amino acids and derivatives		Amino acids and derivatives		C14H26N4O5	331.2	129.1	330.19	[M+H]+	3	-	-	3.62965e+06	3.79095e+06	2.77575e+06	-	-	-
MW0155862	Pro-Glu-Val*		Amino acids and derivatives		Amino acids and derivatives		C15H25N3O6	344.18	70.06	343.174	[M+H]+	1	-	-	3.62896e+06	3.64051e+06	4.10232e+06	-	C00974	MetMap114
PDN197104	3,8-Dimethylherbacetin		Flavonoids		Flavonols		C17H14O7	329.07	299.02	330.074	[M-H]-	2	14965-09-4	-	3.6123e+06	2.69006e+06	2.16168e+06	-	-	-
WapTKC214534	Rubochingoside G		Terpenoids		Ditepenoids		C18H30O3	295.23	81.07	294.219	[M+H]+	1	-	-	3.61201e+06	1.80463e+06	1.92609e+06	-	-	-
Rfn04228	Kaempferol-3-O-(2'''-Caffeoyl)glucosyl-(1→2)-Galactoside		Flavonoids		Flavonols		C36H36O19	773.19	163.04	772.185	[M+H]+	1	-	-	3.59172e+06	2.37271e+06	2.8635e+06	-	-	-
MWSslk120	N-Acetyl-L-phenylalanine		Amino acids and derivatives		Amino acids and derivatives		C11H13NO3	208.1	120.08	207.089	[M+H]+	3	2018-61-3	C03519	3.57575e+06	4.71171e+07	6.14579e+07	-	-	-
Wacyp11527	Tributyl acetylcitrate		Others		Others		C20H34O8	403.23	129.02	402.225	[M+H]+	1	77-90-7	-	3.5748e+06	3.21826e+06	3.38875e+06	-	-	-
Wacyp08016	2,5,8-trimethyldeca-2,4,7-triene-1,10-diol		Terpenoids		Monoterpenoids		C13H22O2	228.2	95.09	210.162	[M+NH4]+	2	-	-	3.56455e+06	5.27508e+06	6.37452e+06	-	-	-
MW0145943	Asn-Val-Asp		Amino acids and derivatives		Amino acids and derivatives		C13H22N4O7	347.16	129.1	346.149	[M+H]+	3	-	-	3.5398e+06	2.49399e+06	2.61614e+06	-	-	-
MW0153616	Met-Met-Asn		Amino acids and derivatives		Amino acids and derivatives		C14H26N4O5S2	395.14	147.08	394.135	[M+H]+	3	-	-	3.53412e+06	695617	348839	ko00220,ko00250,ko00330,ko00332,ko00340,ko00430,ko00470,ko00480,ko00524,ko00630,ko00650,ko00660,ko00860,ko00910,ko00970,ko01100,ko01110,ko01200,ko01210,ko01230,ko01240,ko02010	C00025	-
WapTKC174903	4-(hydroxymethyl)-3-[(1E,3E,7R)-7-hydroxy-3-methylocta-1,3-dienyl]-2,4-dimethylcyclohex-2-en-1-one		Terpenoids		Sesquiterpenoids		C18H28O3	293.21	119.08	292.204	[M+H]+	1	-	-	3.51152e+06	2.69906e+06	2.55346e+06	-	-	-
PDP227192	(4r,4as,5r)-4-hydroxy-5-methyl-4a,5,6,7-tetrahydro-4h-naphthalen-1-one		Terpenoids		Sesquiterpenoids		C11H14O2	179.11	91.05	178.099	[M+H]+	2	-	-	3.50967e+06	1.64751e+06	1.17286e+06	ko00290,ko00620,ko01100,ko01110,ko01210,ko01230	C02504	-
MW0109443	L-prolyl-L-tyrosine		Amino acids and derivatives		Amino acids and derivatives		C14H18N2O4	279.13	70.07	278.127	[M+H]+	3	-	-	3.48805e+06	3.48805e+06	3.48805e+06	-	CM02645	MetMap166,MetMap170
pmb0736	Tricin-7-O-Glucoside		Flavonoids		Flavones		C23H24O12	493.13	331.08	492.127	-	3	32769-01-0	-	3.48108e+06	163327	117702	-	CM02554	MetMap159
zjbp111026	tetrahydrochromone M		Others		Chromone		C20H22O5	343.15	163.07	342.147	-	3	-	-	3.46897e+06	3.22942e+06	2.94386e+06	-	-	-
Hmtp000776	4,5,6-Trihydroxy-2-cyclohexen-1-ylideneacetonitrile		Alkaloids		Alkaloids		C8H9NO3	168.07	105.03	167.058	-	2	-	-	3.46021e+06	3.49885e+06	2.95515e+06	-	-	-
Lcsp001749	Gly-Glu-Leu		Amino acids and derivatives		Amino acids and derivatives		C13H23N3O6	318.17	159.08	317.159	[M+H]+	3	-	-	3.45132e+06	504560	454106	-	-	-
MWStz500	Iristectorin A*		Flavonoids		Isoflavones		C23H24O12	493.14	331.09	492.127	[M+H]+	3	37744-61-9	-	3.44587e+06	149486	29897.3	-	-	-
Waptp01054	4-(2-aminoethenyl)phenol*		Alkaloids		Alkaloids		C8H9NO	136.07	91.05	135.068	[M+H]+	1	-	-	3.44437e+06	253259	253259	-	-	-
pmf0174	1-Decanol*		Others		Alcohol compounds		C10H22O	157.16	157.16	158.167	-	3	112-30-1	-	3.44192e+06	1.01262e+07	9.40885e+06	-	-	-
PD0534912	Val Phe Glu*		Amino acids and derivatives		Amino acids and derivatives		C19H27N3O6	394.2	120.08	393.19	[M+H]+	1	-	-	3.42402e+06	633596	608691	-	-	-
Zbjn007174	Kaempferol-3-O-(2''-p-Coumaroyl)glucoside		Flavonoids		Flavonols		C30H26O13	593.13	285.04	594.137	-	2	137018-32-7	-	3.42192e+06	2.91924e+06	2.38106e+06	-	-	-
PD0437141	Lys-Glu*		Amino acids and derivatives		Amino acids and derivatives		C11H21N3O5	276.16	84.08	275.148	[M+H]+	1	-	-	3.40992e+06	1.0526e+06	1.77791e+06	-	-	-
MW0155336	Phe-Ser-Phe		Amino acids and derivatives		Amino acids and derivatives		C21H25N3O5	400.19	86.1	399.179	[M+H]+	3	-	-	3.39521e+06	1.47006e+06	1.5949e+06	-	CM00620	MetMap115,MetMap116
pma0702	N1,N8-Bis(sinapoyl)spermidine		Alkaloids		Phenolamine		C29H39N3O8	558.28	207.07	557.274	-	3	-	-	3.37579e+06	1.5796e+06	1.14174e+06	-	-	-
Zbzp007397	5,6,7,7a-tetrahydro-4,4,7a-trimethyl-2(4H)-benzofuranone		Others		Others		C11H16O2	181.12	135.12	180.115	-	1	15356-74-8	-	3.3686e+06	2.28344e+06	2.06485e+06	-	-	-
MW0156641	Ser-Arg-Gly		Amino acids and derivatives		Amino acids and derivatives		C11H22N6O5	319.17	189.1	318.165	[M+H]+	3	-	-	3.3678e+06	1.21814e+06	1.39218e+06	-	C08317	-
pmb0889	Punicic acid		Lipids		Free fatty acids		C18H30O2	279.23	95.09	278.225	[M+H]+	3	544-72-9	C08364	3.35025e+06	294725	607395	-	-	-
pmn001553	Cimidahurinine*		Phenolic acids		Phenolic acids		C14H20O8	315.11	153.06	316.116	-	1	142542-89-0	-	3.34571e+06	548253	593665	-	-	-
mws0027	Syringic acid		Phenolic acids		Phenolic acids		C9H10O5	197.05	123.01	198.053	[M-H]-	1	530-57-4	C10833	3.34522e+06	3.40775e+06	3.01028e+06	ko00470,ko01100	C02237	-
Qmzp101807	Avicennol*		Lignans and Coumarins		Coumarins		C20H22O5	343.15	163.07	342.147	-	1	56110-68-0	-	3.33557e+06	3.24294e+06	2.90698e+06	-	-	-
Lmxp000939	Zarzissine		Alkaloids		Alkaloids		C5H5N5	136.062	119.035	135.054	[M+H]+	3	160568-14-9	-	3.32333e+06	637053	559028	-	-	-
PD0307223	(4R)-3-[(1E,3E,7R)-7-hydroxy-3-methylocta-1,3-dien-1-yl]-4-(hydroxymethyl)-2,4-dimethylcyclohex-2-en-1-one		Others		Others		C18H28O3	293.21	119.09	292.204	[M+H]+	1	-	-	3.31683e+06	2.66823e+06	2.58406e+06	-	-	-
Wdhp006324	(2e)-3-(4-hydroxyphenyl)-n-[2-(4-hydroxyphenyl)ethyl]prop-2-enimidic acid		Alkaloids		Isoquinoline alkaloids		C17H17NO3	284.13	121.07	283.121	-	3	-	-	3.30447e+06	3.81922e+06	3.59308e+06	-	-	-
mws1329	Quercetin-7-O-glucoside		Flavonoids		Flavonols		C21H20O12	463.09	301.04	464.096	-	1	491-50-9	-	3.30146e+06	185220	125415	-	-	-
Lcfp224172	Dipropyleneglycoldibenzoate*		Others		Others		C20H22O5	343.15	163.08	342.147	[M+H]+	3	20109-39-1	-	3.29565e+06	2.91654e+06	2.90014e+06	ko00053,ko01100	C00878	-
mws1290	Kaempferol-3-O-(6''-p-Coumaroyl)glucoside (Tiliroside)*		Flavonoids		Flavonols		C30H26O13	593.13	285.04	594.137	-	1	20316-62-5	-	3.29376e+06	2.91497e+06	2.97816e+06	-	-	-
Lmmp003091	Multinoside A*		Flavonoids		Flavonols		C27H30O16	611.16	303.05	610.153	[M+H]+	3	59262-54-3	C17563	3.29244e+06	3.74592e+06	4.36249e+06	-	C03156	MetMap165
Wcfn006909	4,6-Dihydroxy-2-[(4-Hydroxy-3,5-Dimethoxyphenyl)Methylidene]-1-Benzofuran-3-One		Others		Others		C17H14O7	329.06	299.02	330.074	[M-H]-	2	-	-	3.28516e+06	2.75861e+06	2.42276e+06	-	-	-
Hmgp002953	Tricin-7-O-(2''-O-rhamnosyl)galacturonide*		Flavonoids		Flavones		C29H32O17	653.17	331.08	652.164	[M+H]+	1	89915-54-8	-	3.25874e+06	3.54432e+06	4.95828e+06	-	CM02664	MetMap170
MWSmce690	Erythorbic Acid; Isoascorbic Acid		Others		Vitamin		C6H8O6	175.02	59.01	176.032	-	2	89-65-6	-	3.25799e+06	270320	409208	-	-	-
MWSHC2054	Adenine		Nucleotides and derivatives		Nucleotides and derivatives		C5H5N5	136.06	119.04	135.054	-	1	73-24-5	-	3.24783e+06	615798	600188	-	-	-
Wcjp001696	(1R,13R,15S)-5,7-dioxa-12-azapentacyclo[10.5.2.01,13.02,10.04,8]nonadeca-2,4(8),9-trien-15-ol		Alkaloids		Alkaloids		C16H19NO3	274.14	118.06	273.137	[M+H]+	3	10438-97-8	-	3.23901e+06	1.43997e+06	1.28067e+06	-	C09861	-
Lmhn002437	Terreic acid*		Others		Ketone compounds		C7H6O4	153.02	109.03	154.027	[M-H]-	1	121-40-4	-	3.23326e+06	3.23326e+06	3.23326e+06	-	-	-
MWSslk252	Didymin (Isosakuranetin-7-O-rutinoside)*		Flavonoids		Flavanones		C28H34O14	593.19	285.08	594.195	-	2	14259-47-3	-	3.22914e+06	3.64529e+06	2.83401e+06	-	-	-
MWS1777	3-Chloroaniline		Alkaloids		Alkaloids		C6H6ClN	128.03	93.06	127.019	-	1	108-42-9	-	3.22831e+06	4.54821e+06	4.53258e+06	-	-	-
MW0150472	Gly-Pro-Thr		Amino acids and derivatives		Amino acids and derivatives		C11H19N3O5	274.14	121.06	273.132	[M+H]+	3	-	-	3.2273e+06	2.68826e+07	3.24776e+07	-	-	-
MWS201412	Lys-Asp*		Amino acids and derivatives		Amino acids and derivatives		C10H19N3O5	262.14	84.08	261.132	[M+H]+	2	20556-18-7	-	3.22436e+06	1.39026e+06	841063	-	-	-
Lhgp102113	1-(3',5'-Dihydroxy-4'-methoxyphenyl)-7-phenyl-3-heptanone		Others		Others		C20H24O3	313.18	137.06	312.173	[M+H]+	3	-	-	3.21411e+06	1.73889e+06	1.52495e+06	-	-	-
Smln206143	Hallactone B		Terpenoids		Ditepenoids		C20H24O9S	439.1	96.95	440.114	[M-H]-	3	-	C09105	3.16751e+06	7.37104e+06	6.31507e+06	-	-	-
MW0145353	Arg-Glu-Ser		Amino acids and derivatives		Amino acids and derivatives		C14H26N6O7	391.19	86.1	390.186	[M+H]+	3	-	-	3.15826e+06	1.60124e+06	2.58175e+06	-	-	-
Lcsp002477	Gly-Val-Leu		Amino acids and derivatives		Amino acids and derivatives		C13H25N3O4	288.19	129.1	287.185	-	1	-	-	3.14913e+06	1.24158e+06	1.3931e+06	-	-	-
MW0153512	Met-Asn-Val		Amino acids and derivatives		Amino acids and derivatives		C14H26N4O5S1	363.17	113.07	362.162	[M+H]+	3	-	-	3.1407e+06	1.71903e+06	1.50534e+06	-	-	-
Lcfp121139	Tyr-Gly-Val		Amino acids and derivatives		Amino acids and derivatives		C16H23N3O5	338.17	136.08	337.164	[M+H]+	1	-	-	3.11006e+06	1.48454e+06	1.58659e+06	-	-	-
MW0151667	Ile-Gln		Amino acids and derivatives		Amino acids and derivatives		C11H21N3O4	258.15	196.15	259.153	[M-H]-	3	59652-60-7	-	3.10857e+06	2.56471e+06	1.98016e+06	-	-	-
WaYp007721	2-Aminohexadecane-1,16,16-triol		Lipids		Sphingolipids		C16H35NO3	290.27	242.25	289.262	[M+H]+	2	-	-	3.10818e+06	2.5404e+06	3.40328e+06	-	-	-
MW0109182	Phenylalanyllysine		Amino acids and derivatives		Amino acids and derivatives		C15H23N3O3	294.18	120.08	293.174	[M+H]+	3	6456-72-0	-	3.10452e+06	2.05659e+06	1.01902e+06	-	-	-
PDP041804	6-[3-(1H-indol-1-yl)propanamido]hexanoic acid		Alkaloids		Alkaloids		C17H22N2O3	303.17	158.09	302.163	[M+H]+	2	-	-	3.09793e+06	2.92789e+06	3.21289e+06	-	-	-
mws0791	Poncirin (Isosakuranetin-7-O-neohesperidoside)*		Flavonoids		Flavanones		C28H34O14	593.19	285.08	594.195	-	2	14941-08-3	-	3.0971e+06	3.36828e+06	2.94775e+06	-	-	-
Lcsp001578	Ser-Gly-Ile		Amino acids and derivatives		Amino acids and derivatives		C11H21N3O5	276.16	132.1	275.148	[M+H]+	2	-	-	3.07927e+06	937762	1.83314e+06	-	-	-
mws0458	4-Hydroxy-3-methoxy-benzaldehyde		Others		Aldehyde compounds		C8H8O3	151.04	136.02	152.047	[M-H]-	3	121-33-5	C00755	3.07371e+06	394498	413360	-	-	-
Wasyqn3009	5-O-p-Coumaroylgalactaric acid		Phenolic acids		Phenolic acids		C15H16O10	355.07	209.03	356.074	[M-H]-	1	-	-	3.07316e+06	3.07316e+06	3.07316e+06	-	-	-
MW0144751	Ala-Thr-Phe		Amino acids and derivatives		Amino acids and derivatives		C16H23N3O5	338.18	175.12	337.164	[M+H]+	3	-	-	3.07223e+06	282632	56526.4	-	-	-
MWS00275g	DL-O-tyrosine		Amino acids and derivatives		Amino acids and derivatives		C9H11NO3	180.07	119.05	181.074	[M-H]-	1	2370-61-8	-	3.05829e+06	5.76398e+06	7.65576e+06	-	-	-
Lcsp001439	Pro-Leu-Glu		Amino acids and derivatives		Amino acids and derivatives		C16H27N3O6	358.2	183.15	357.19	[M+H]+	1	-	-	3.05102e+06	1.13872e+06	818154	-	-	-
mws0344	D-Xylonate*		Others		Saccharides		C5H10O6	165.04	75.01	166.048	[M-H]-	1	526-91-0	C00502	3.04866e+06	8.76739e+06	8.96527e+06	-	-	-
PDP151024	6-(1-hydroxypropan-2-yl)-4a,5,6,7,8,8a-hexahydronaphthalen-2(1H)-one		Others		Others		C13H20O2	209.15	151.11	208.146	[M+H]+	1	-	-	3.04181e+06	4.14374e+06	4.02285e+06	-	-	-
MWS201403	Lys-Ala		Amino acids and derivatives		Amino acids and derivatives		C9H19N3O3	218.15	84.08	217.143	-	3	17043-71-9	-	3.04038e+06	1.26864e+06	1.50724e+06	-	-	-
Walbp06501	C16 phytosphingosine		Lipids		Sphingolipids		C16H35NO3	290.27	242.25	289.262	[M+H]+	2	-	-	3.038e+06	2.88869e+06	3.16634e+06	-	-	-
Lmqp006559	2-Amino-1,3-eicosanediol		Others		Alcohol compounds		C20H43NO2	330.34	312.33	329.329	-	1	-	-	3.03195e+06	5.26691e+06	4.96004e+06	-	-	-
Rfn05021	Pongamoside B		Flavonoids		Flavones		C24H22O10	471.12	309.08	470.121	[M+H]+	2	-	-	3.03005e+06	4.80713e+06	4.00685e+06	-	-	-
PDP152875	Quercetin 3-(6''-feruloylgalactoside)		Flavonoids		Flavonols		C31H28O15	641.15	177.06	640.143	[M+H]+	1	-	-	3.00834e+06	2.48401e+06	2.89594e+06	-	-	-
PD0498085	Ile-Thr-Phe*		Amino acids and derivatives		Amino acids and derivatives		C19H29N3O5	380.22	120.08	379.211	[M+H]+	2	-	-	3.00761e+06	235875	235875	-	-	-
MWStz255	Cyclo(L-Phe-L-Pro)		Amino acids and derivatives		Amino acids and derivatives		C14H16N2O2	245.128	120.083	244.121	[M+H]+	3	3705-26-8	C11847	3.00525e+06	1.78465e+06	1957835	-	CM01071	MetMap120
MWSCX017	4-hydroxyphenyl acrylaldehyde		Others		Aldehyde compounds		C9H8O3	165.05	119.05	164.047	-	3	-	-	2.99709e+06	371410	246693	-	-	-
Zbqp001907	Lys-Leu		Amino acids and derivatives		Amino acids and derivatives		C12H25N3O3	260.2	130.09	259.19	[M+H]+	1	7369-79-1	-	2.99421e+06	2.684e+06	2.36132e+06	-	-	-
MW0151066	His-Pro-Phe		Amino acids and derivatives		Amino acids and derivatives		C20H25N5O4	400.19	186.09	399.191	[M+H]+	3	-	-	2.9891e+06	1.73671e+06	1.44662e+06	-	-	-
PD0916372	N5-((R)-1-Carboxy-3-(methylthio)propyl)-L-glutamine		Amino acids and derivatives		Amino acids and derivatives		C10H18N2O5S	279.1	104.05	278.094	[M+H]+	1	-	-	2.98622e+06	82174.9	708797	ko01100,ko01110	C21124	-
MW0149942	Glu-Asp-Asn		Amino acids and derivatives		Amino acids and derivatives		C13H20N4O9	377.14	173.09	376.123	[M+H]+	3	-	-	2.97829e+06	2.22303e+06	1.90823e+06	-	-	-
MWS201436	Lys-Thr		Amino acids and derivatives		Amino acids and derivatives		C10H21N3O4	248.16	84.08	247.153	[M+H]+	1	97791-84-9	-	2.9717e+06	1.18961e+06	1.09496e+06	ko00400	C00587	-
Lmrn001951	2-Hydroxy-3-(4-Hydroxyphenyl)Propanoic Acid*		Phenolic acids		Phenolic acids		C9H10O4	181.05	135.04	182.058	[M-H]-	1	23508-35-2	-	2.94958e+06	3.87021e+06	4.52066e+06	-	C21671	-
Wcsp001777	Zephyranthine-6-one		Alkaloids		Alkaloids		C16H17NO5	304.12	304.13	303.111	[M+H]+	3	-	-	2.93036e+06	2.39089e+06	2.30801e+06	-	-	-
Zmzn000113	L-threo-3-Methylaspartate		Amino acids and derivatives		Amino acids and derivatives		C5H9NO4	146.05	102.06	147.053	-	1	6061-13-8	-	2.91606e+06	282564	318630	-	-	-
Rfp04995	Rubijiervine-3-O-(4''-xyloyl)glucoside*		Alkaloids		Steroid alkaloids		C39H63NO11	722.45	722.45	721.44	[M+H]+	2	-	-	2.8951e+06	6.90645e+06	6.71792e+06	-	-	-
Zbqp000676	3-(triazan-2-yl)propyl L-prolinate		Amino acids and derivatives		Amino acids and derivatives		C8H18N4O2	203.15	116.07	202.143	[M+H]+	1	-	-	2.88952e+06	664495	604277	-	-	-
mws1050	O-Acetyl-L-serine		Amino acids and derivatives		Amino acids and derivatives		C5H9NO4	148.06	88.04	147.053	[M+H]+	2	5147-00-2	C00979	2.87155e+06	4.74965e+06	4.75384e+06	-	-	-
Hmtn001288	Methyl 2,4-dihydroxyphenylacetate*		Phenolic acids		Phenolic acids		C9H10O4	181.05	135.04	182.058	[M-H]-	1	67828-42-6	-	2.86925e+06	5.21164e+06	4.71801e+06	-	-	-
pme2237	Dulcitol*		Others		Saccharides		C6H14O6	181.07	101.02	182.079	[M-H]-	1	608-66-2	C01697	2.86691e+06	207453	207453	-	-	-
WaYn005089	Neosakuranin		Flavonoids		Flavanones		C22H24O10	447.13	285.08	448.137	-	2	-	-	2.86134e+06	132551	121262	-	-	-
MWS20182	Dihydroferulic Acid		Phenolic acids		Phenolic acids		C10H12O4	195.07	136.05	196.074	[M-H]-	1	1135-23-5	-	2.86065e+06	3.03282e+06	2.2499e+06	-	-	-
PD0670587	Gallicynoic Acid D		Lipids		Free fatty acids		C18H30O4	311.22	81.07	310.214	[M+H]+	1	-	-	2.84664e+06	213571	208366	-	-	-
MW0107182	Glycylmethionine		Amino acids and derivatives		Amino acids and derivatives		C7H14N2O3S	265.09	175.06	206.072	[M+CH3COO]-	3	554-94-9	-	2.84526e+06	638886	649443	-	-	-
PD0952415	6-Hydroxygenistein-6,7-diglucoside		Flavonoids		Isoflavones		C27H30O16	611.16	287.06	610.153	[M+H]+	2	-	-	2.8397e+06	3.48102e+06	3.40994e+06	-	-	-
PDP149466	4-amino-1-[(2R,3S,4R,5S)-3,4-dihydroxy-5-(hydroxymethyl)-3-methyloxolan-2-yl]pyrimidin-2-one*		Nucleotides and derivatives		Nucleotides and derivatives		C10H15N3O5	258.11	112.05	257.101	[M+H]+	3	-	-	2.80318e+06	4.26156e+06	3.63311e+06	-	-	-
Lasp008183	1,7-dihydroxy-N-methylacridone		Alkaloids		Quinorisidine alkaloids		C14H11NO3	242.08	227.06	241.074	[M+H]+	3	-	-	2.79512e+06	9.4081e+06	1.2041e+07	-	-	-
MWS5206	3-(4-Hydroxyphenyl)lactate*		Phenolic acids		Phenolic acids		C9H10O4	181.05	135.04	182.058	[M-H]-	1	306-23-0	C03672	2.78662e+06	5.24985e+06	4.69057e+06	-	-	-
Wcgp006108	leptorumol*		Others		Others		C11H10O4	207.07	164.05	206.058	[M+H]+	1	-	-	2.7783e+06	2.92892e+06	2.57937e+06	-	-	-
Wbwp010459	5-[(2r,3s,4s,5s)-5-(2h-1,3-benzodioxol-5-yl)-3,4-dimethyloxolan-2-yl]-2-methoxyphenol*		Lignans and Coumarins		Lignans		C20H22O5	343.15	163.07	342.147	-	1	-	-	2.76871e+06	2.47636e+06	2.27876e+06	-	-	-
Walbsp3494	Cyanidin 3-(6''-ferulylsophoroside)-5-glucoside*		Flavonoids		Anthocyanidins		C43H49O24+	949.26	287.05	949.261	[M]+	3	-	-	2.76353e+06	1.77642e+06	2.14452e+06	-	-	-
Sasp007379	6Z,8E,10E,12Z-Octadecatetraenoic acid		Lipids		Free fatty acids		C18H28O2	277.22	93.07	276.209	[M+H]+	1	145178-65-0	-	2.7599e+06	3.71134e+06	3.57136e+06	-	-	-
Zmdp001663	γ-Glu-Met*		Amino acids and derivatives		Amino acids and derivatives		C10H18N2O5S	279.1	133.03	278.094	[M+H]+	1	17663-87-5	-	2.75566e+06	45962.4	637945	-	-	-
mws0917	3,7-Di-O-methylquercetin*		Flavonoids		Flavonols		C17H14O7	329.07	314.04	330.074	-	2	2068-02-2	-	2.755e+06	2.23639e+06	1.89982e+06	-	-	-
MWStz058	7-Hydroxy-β-carboline-1-propionic acid		Alkaloids		Plumerane		C14H12N2O3	257.09	211.09	256.085	[M+H]+	3	215934-15-9	-	2.75174e+06	3.56668e+06	2.32243e+06	-	-	-
Lcfp071374	3-Methylquinoline-4-carboxylicacid		Alkaloids		Quinoline alkaloids		C11H9NO2	188.07	142.07	187.063	[M+H]+	2	1873-51-4	-	2.73698e+06	3.50149e+06	4.01944e+06	-	-	-
MW0145941	Asn-Val-Ala		Amino acids and derivatives		Amino acids and derivatives		C12H22N4O5	303.16	72.08	302.159	[M+H]+	3	-	-	2.72274e+06	168523	168523	-	-	-
Wasdn03421	Benzoylglycerol 2-glucuronide		Phenolic acids		Phenolic acids		C16H20O10	371.1	249.06	372.106	[M-H]-	1	-	-	2.71457e+06	1.86082e+06	1.57882e+06	-	-	-
mws0489	alpha-Oxo-benzeneacetic acid		Phenolic acids		Phenolic acids		C8H6O3	149.02	77.04	150.032	[M-H]-	1	611-73-4	C02137	2.71045e+06	46086.4	58499.2	-	-	-
MW0151590	Ile-Thr-Asn		Amino acids and derivatives		Amino acids and derivatives		C14H26N4O6	347.19	143.12	346.185	[M+H]+	3	-	-	2.70841e+06	1.83506e+06	1.65894e+06	-	-	-
MW0153719	Met-Val-Met		Amino acids and derivatives		Amino acids and derivatives		C15H29N3O4S2	380.16	136.07	379.16	[M+H]+	3	-	-	2.70638e+06	1.791e+06	1.74836e+06	-	-	-
MW0147985	Cys-Arg-Ser		Amino acids and derivatives		Amino acids and derivatives		C12H24N6O5S1	365.15	86.1	364.153	[M+H]+	3	-	-	2.70114e+06	120081	122503	-	-	-
Zmzp000145	N6,N6,N6-Trimethyl-L-lysine		Amino acids and derivatives		Amino acids and derivatives		C9H20N2O2	189.16	84.08	188.153	[M+H]+	1	23284-33-5	C03793	2.69429e+06	3.01483e+06	3.14324e+06	-	-	-
PDP278762	(2S)-6-amino-2-(trimethylammonio)hexanoate		Alkaloids		Alkaloids		C9H20N2O2	189.16	84.08	188.153	[M+H]+	2	-	-	2.69158e+06	2.8783e+06	2.62593e+06	-	-	-
WapTKC119858	7-Deoxyloganetin		Terpenoids		Monoterpenoids		C11H16O4	213.11	135.08	212.105	[M+H]+	3	-	C20790	2.68613e+06	290670	290670	-	-	-
MW0145608	Arg-Phe		Amino acids and derivatives		Amino acids and derivatives		C15H23N5O3	322.19	120.08	321.18	[M+H]+	3	2047-13-4	-	2.67702e+06	200593	87913.7	-	-	-
PD0400090	6-hydroxy-1-(4-hydroxy-4-methylpentyl)-6,8a-dimethyl-decahydronaphthalen-2-one		Terpenoids		Ditepenoids		C18H32O3	297.24	81.07	296.235	[M+H]+	2	-	-	2.67659e+06	1.61008e+07	1.4969e+07	-	-	-
PDP215351	1,4-Dimethyl-1,2,3,3a,4,5,6,7-octahydroazulene-1,7-diol		Terpenoids		Sesquiterpenoids		C12H20O2	197.15	95.09	196.146	[M+H]+	1	140136-43-2	-	2.66826e+06	1.48319e+06	1.20579e+06	-	-	-
Saln005928	Pandangolide 1a		Others		Others		C12H20O5	243.12	199.13	244.131	[M-H]-	2	-	-	2.66694e+06	1.71852e+06	1.3905e+06	-	-	-
MWS1900	Undecanedioic acid		Lipids		Free fatty acids		C11H20O4	215.13	153.13	216.136	-	1	1852-04-6	-	2.63768e+06	8.33342e+06	7.43138e+06	-	-	-
mws1292	Isoschaftoside		Flavonoids		Flavones		C26H28O14	565.16	409.09	564.148	[M+H]+	1	52012-29-0	-	2.6177e+06	1.59857e+06	1.56322e+06	-	-	-
MW0156001	Pro-Thr-Gln		Amino acids and derivatives		Amino acids and derivatives		C14H24N4O6	345.18	129.1	344.17	[M+H]+	3	-	-	2.61549e+06	92655.3	92655.3	-	-	-
MW0108615	N-Acetyl-DL-methionine*		Amino acids and derivatives		Amino acids and derivatives		C7H13NO3S	192.07	56.05	191.062	[M+H]+	1	1115-47-5	-	2.61455e+06	4.85295e+06	3.28415e+06	-	-	-
Sadp017401	(1R,2S,4S)-6-methoxy-4,7-dimethyl-1-(propan-2-yl)-1,2,3,4-tetrahydronaphthalen-2-yl acetate		Terpenoids		Sesquiterpenoids		C18H26O3	291.2	249.18	290.188	[M+H]+	1	-	-	2.61168e+06	6.3653e+06	6.42965e+06	-	-	-
PD0610021	Thr-Val		Amino acids and derivatives		Amino acids and derivatives		C9H18N2O4	219.13	74.06	218.127	[M+H]+	1	-	-	2.60993e+06	1.11901e+06	1.06924e+06	-	-	-
MEDP1679	Glu-Val-Phe*		Amino acids and derivatives		Amino acids and derivatives		C19H27N3O6	394.2	120.08	393.19	[M+H]+	1	31461-61-7	-	2.59215e+06	607989	590922	-	-	-
WaXYp02237	glutamyl-tyramine		Amino acids and derivatives		Amino acids and derivatives		C13H18O4N2	267.13	121.07	266.125	[M+H]+	2	-	-	2.58679e+06	4.84296e+06	3.37593e+06	-	-	-
Lcsp001896	Ser-Gly-Phe		Amino acids and derivatives		Amino acids and derivatives		C14H19N3O5	310.14	166.09	309.132	[M+H]+	3	-	-	2.58582e+06	1.67449e+06	1.38926e+06	-	-	-
Wcfn003882	(2S,3S,4S,5R,6R)-6-(3-benzoyloxy-2-hydroxypropoxy)-3,4,5-trihydroxyoxane-2-carboxylic acid		Others		Others		C16H20O10	371.1	121.03	372.106	[M-H]-	2	-	-	2.58255e+06	1.60472e+06	1.4715e+06	-	-	-
Lmbn000216	3-Methylmalic acid*		Organic acids		Organic acids		C5H8O5	147.03	57.0344	148.037	-	3	152204-30-3	-	2.58038e+06	299746	299746	-	-	-
PD0064365	Ile-Ile-Lys		Amino acids and derivatives		Amino acids and derivatives		C18H36N4O4	373.28	199.18	372.274	[M+H]+	1	-	-	2.58019e+06	330171	330171	-	-	-
MW0150419	Gly-Lys-Gly*		Amino acids and derivatives		Amino acids and derivatives		C10H20N4O4	261.15	84.08	260.149	[M+H]+	1	45214-22-0	-	2.56695e+06	1.30251e+06	1.38897e+06	-	-	-
Lcfp023920	Alloxanthine		Nucleotides and derivatives		Nucleotides and derivatives		C5H4N4O2	153.04	136.01	152.033	[M+H]+	3	2465-59-0	C07599	2.55089e+06	2.66711e+06	2.61166e+06	-	-	-
MWSmce040	Isovanillin		Others		Aldehyde compounds		C8H8O3	153.05	65.04	152.047	-	3	621-59-0	-	2.54796e+06	100666	100248	-	-	-
MEDN1445	20-Hdohe		Lipids		Free fatty acids		C22H32O3	343.21	229.14	344.235	[M-H]-	3	90906-41-5	-	2.53371e+06	3.00281e+06	2.48285e+06	-	-	-
MWS1882	Iminodiacetic acid		Organic acids		Organic acids		C4H7NO4	132.03	88.04	133.037	[M-H]-	3	142-73-4	C19911	2.53099e+06	2.82242e+06	2.75555e+06	-	-	-
MW0151438	Ile-Gly-Ser		Amino acids and derivatives		Amino acids and derivatives		C11H21N3O5	276.15	230.12	275.148	[M+H]+	3	-	-	2.52277e+06	776934	767910	-	-	-
Latp011219	3,5-Dimethyl-2,3-dihydrobenzofuran		Others		Others		C10H12O	149.1	121.06	148.088	-	3	-	-	2.51243e+06	1.86374e+06	1.49263e+06	-	-	-
Qmyp101412	Septemlobin E		Terpenoids		Sesquiterpenoids		C18H30O4	311.22	95.08	310.214	[M+H]+	3	-	-	2.51056e+06	1.64004e+06	1.62214e+06	-	-	-
mws0574	2-Hydroxy-2-methylpropanoate*		Organic acids		Organic acids		C4H8O3	103.04	57.0371	104.047	[M-H]-	1	594-61-6	C21297	2.50648e+06	374500	374500	-	-	-
Wasdn03813	Benzoylglycerol 3-glucuronide		Phenolic acids		Phenolic acids		C16H20O10	371.1	249.06	372.106	[M-H]-	1	-	-	2.50341e+06	1.70843e+06	1.25237e+06	-	-	-
MW0156958	Ser-Tyr-Ile		Amino acids and derivatives		Amino acids and derivatives		C18H27N3O6	382.2	223.11	381.19	[M+H]+	3	-	-	2.50304e+06	1.77673e+06	1.55211e+06	-	-	-
MEDP1886	Pro-val		Amino acids and derivatives		Amino acids and derivatives		C10H18N2O3	215.14	70.07	214.132	[M+H]+	3	-	-	2.47079e+06	2.47079e+06	2.47079e+06	-	-	-
MW0149796	Gln-Pro-Val		Amino acids and derivatives		Amino acids and derivatives		C15H26N4O5	343.2	127.09	342.19	[M+H]+	3	-	-	2.45988e+06	3.12517e+06	2.06575e+06	-	-	-
Waptp02740	6-Methoxycoumarin*		Lignans and Coumarins		Coumarins		C10H8O3	177.05	89.04	176.047	[M+H]+	1	-	-	2.44978e+06	3.76144e+06	2.14845e+06	-	-	-
Lhcp102502	Eugenin		Others		Others		C11H10O4	207.06	164.05	206.058	-	3	480-34-2	-	2.44963e+06	2.5475e+06	2.28763e+06	-	-	-
Lcfp121207	Ile-Gly-Ile		Amino acids and derivatives		Amino acids and derivatives		C14H27N3O4	302.21	143.12	301.2	[M+H]+	1	-	-	2.44571e+06	338312	377668	-	-	-
Lcsp000520	Alanylproline		Amino acids and derivatives		Amino acids and derivatives		C8H14N2O3	187.11	70.07	186.1	[M+H]+	1	13485-59-1	-	2.4446e+06	266297	266297	-	-	-
MWS201411	Lys-Asn		Amino acids and derivatives		Amino acids and derivatives		C10H20N4O4	261.16	84.08	260.149	-	3	19908-06-6	-	2.44459e+06	1.28008e+06	1.37152e+06	-	-	-
Lcsp000522	Prolylproline		Amino acids and derivatives		Amino acids and derivatives		C10H16N2O3	213.12	70.07	212.116	[M+H]+	1	20488-28-2	-	2.43809e+06	529062	548189	-	-	-
mws0275	L-Malic acid		Organic acids		Organic acids		C4H6O5	133.01	71.01	134.022	-	1	97-67-6	-	2.43225e+06	1.63387e+06	1.3575e+06	-	-	-
Lcsp001899	Gly-Phe-Glu		Amino acids and derivatives		Amino acids and derivatives		C16H21N3O6	352.15	177.1	351.143	[M+H]+	1	-	-	2.42114e+06	1.60071e+06	1.1576e+06	-	C10394	-
Lcgp000245	dihydrodehydrodiconiferyl alcohol-9-O-β-D-xylopyranoside		Lignans and Coumarins		Lignans		C25H32O10	493.21	331.15	492.2	[M+H]+	3	-	-	2.41734e+06	154417	202318	-	-	-
PD0911788	Nepalensolide B*		Terpenoids		Sesquiterpenoids		C15H22O2	235.17	105.07	234.162	[M+H]+	2	-	-	2.40631e+06	1.59858e+06	1.9273e+06	-	C10036	MetMap124
PDN123063	dodec-3-enedioic acid		Lipids		Free fatty acids		C12H20O4	227.13	165.13	228.136	[M-H]-	2	-	-	2.40543e+06	7.79833e+06	7.32665e+06	-	-	-
PD0715740	methyl piperidine-2-carboxylate		Alkaloids		Alkaloids		C7H13NO2	144.1	98.1	143.095	[M+H]+	3	41994-45-0	-	2.40078e+06	436757	436757	-	-	-
PD0163928	Ile Ser Val		Amino acids and derivatives		Amino acids and derivatives		C14H27N3O5	318.2	205.12	317.195	[M+H]+	2	-	-	2.3996e+06	875947	604862	-	C10084	MetMap109,MetMap116,MetMap117
Smgp006499	Biondnoid I*		Flavonoids		Flavonols		C30H26O13	595.14	287.05	594.137	-	1	142750-32-1	-	2.39707e+06	2.59831e+06	2.47233e+06	-	C22589	MetMap109
PDP058110	(3s,6s)-3,6-dibenzyl-3,6-dihydropyrazine-2,5-diol		Alkaloids		Alkaloids		C18H18N2O2	295.14	120.08	294.137	[M+H]+	2	-	-	2.39488e+06	675486	672537	-	-	-
Hayp002307	Dichotomine E		Alkaloids		Alkaloids		C12H8N2O3	229.06	183.06	228.054	[M+H]+	2	-	-	2.39185e+06	818617	759573	-	-	-
Zbqn001288	(3-hydroxypropanoyl)-L-leucine		Amino acids and derivatives		Amino acids and derivatives		C9H17NO4	202.11	130.09	203.116	[M-H]-	1	-	-	2.38605e+06	2.04457e+06	5.62276e+06	-	-	-
MW0106972	Glu-Met*		Amino acids and derivatives		Amino acids and derivatives		C10H18N2O5S	279.1	133.03	278.094	[M+H]+	1	4423-22-7	-	2.38549e+06	36047.4	561826	-	CM01011	MetMap124
Lcfn121063	N-Salicyloylasparticacid		Amino acids and derivatives		Amino acids and derivatives		C11H11NO6	252.05	136.04	253.059	[M-H]-	3	56145-94-9	-	2.38252e+06	2.8617e+06	3.21316e+06	-	-	-
Lcfp121039	Hexaethyleneglycol		Others		Alcohol compounds		C12H26O7	283.17	89.06	282.168	[M+H]+	2	2615-15-8	-	2.3823e+06	1.29631e+06	1.34901e+06	-	C17492	-
pmp001309	6-Hydroxykaempferol-7-O-glucoside		Flavonoids		Flavonols		C21H20O12	465.1	303.05	464.096	[M+H]+	1	-	-	2.38141e+06	2.4283e+06	2.98049e+06	-	-	-
Lmmp003530	3,4-Divanillyltetrahydrofuran		Phenolic acids		Phenolic acids		C20H24O5	345.17	137.06	344.162	-	2	34730-78-4	-	2.36986e+06	1.55639e+06	1.28386e+06	-	-	-
Wayp006636	N-Octanoyl nornicotine		Alkaloids		Pyridine alkaloids		C17H26N2O	275.21	149.11	274.204	[M+H]+	3	38854-10-3	-	2.36654e+06	1.57267e+06	1.3663e+06	-	C05990	MetMap106
MWS04559g	3-Hydroxy-L-phenylalanine*		Amino acids and derivatives		Amino acids and derivatives		C9H11NO3	182.08	136.08	181.074	-	1	587-33-7	-	2.36291e+06	52861.8	39112.1	-	-	-
Wasdp08141	6-phenyl-hexan-2-ol		Others		Alcohol compounds		C12H18O	179.14	95.08	178.136	[M+H]+	1	38487-94-4	-	2.36041e+06	678259	654024	-	-	-
Zmyn000230	2-Dehydro-3-deoxy-L-arabinonate		Others		Saccharides		C5H8O5	147.03	57.03	148.037	-	1	-	-	2.35545e+06	276211	3.60417e+06	-	-	-
ML10171848	D-Arabinono-1,4-lactone		Others		Saccharides		C5H8O5	147.03	85.03	148.037	-	1	2782-09-4	-	2.33974e+06	271988	147956	-	CM00611	MetMap115,MetMap116
MW0144767	Ala-Tyr-Ala		Amino acids and derivatives		Amino acids and derivatives		C15H21N3O5	324.16	136.08	323.148	[M+H]+	3	-	-	2.33428e+06	756913	694486	-	C05010	-
mws0214	D-Sorbitol		Others		Saccharides		C6H14O6	181.07	71.01	182.079	[M-H]-	1	50-70-4	C00794	2.33153e+06	157050	157050	-	-	-
Sadp002340	5-(hydroxymethyl)-2,4-dimethylpyridin-3-ol		Alkaloids		Alkaloids		C8H11NO2	154.09	108.08	153.079	[M+H]+	1	-	-	2.32698e+06	1.27036e+06	1.21907e+06	ko00901	C21777	-
pmf0348	2,6-Dimethyl-7-octene-2,3,6-triol		Others		Alcohol compounds		C10H20O3	187.13	97.06	188.141	-	3	73815-21-1	-	2.32631e+06	6.31887e+06	6.27714e+06	-	-	-
Hmmp002701	β2-Solanine*		Alkaloids		Steroid alkaloids		C39H63NO11	722.44	722.44	721.44	[M+H]+	2	61877-94-9	-	2.32363e+06	8.64886e+06	5.11259e+06	ko00260,ko01100,ko01110,ko01230	C01102	-
Lmyp004318	Kaempferol-3-O-(6''-p-Coumaroyl)galactoside*		Flavonoids		Flavonols		C30H26O13	595.14	287.06	594.137	-	1	-	-	2.31797e+06	2.49759e+06	2.37044e+06	ko00290,ko01110,ko01210	C04181	-
Lmrj002244	Cyclo(Pro-Pro)		Amino acids and derivatives		Amino acids and derivatives		C10H14N2O2	195.11	70.06	194.106	-	3	6708-06-1	-	2.31252e+06	2.73283e+06	2.94043e+06	ko00240,ko01100	C01168	-
mws0206	2-Hydroxybutanoic acid*		Organic acids		Organic acids		C4H8O3	103.04	57.04	104.047	[M-H]-	1	3347-90-8	C05984	2.31226e+06	368947	368947	ko00051,ko01100	C03267	-
WapTKC027083	Trisporic Acid A		Others		Others		C18H26O3	291.19	249.15	290.188	[M+H]+	3	36920-37-3	-	2.30946e+06	6.00007e+06	5.85051e+06	-	-	-
Lcfp006038	(1-Methylpyrrolidin-2-yl)aceticacid*		Alkaloids		Pyrrole alkaloids		C7H13NO2	144.1	84.08	143.095	[M+H]+	1	5626-43-7	-	2.30417e+06	3.15577e+06	2.20713e+06	-	-	-
Lcsp002545	Val-Asp-Ile		Amino acids and derivatives		Amino acids and derivatives		C15H27N3O6	346.2	215.1	345.19	[M+H]+	2	-	-	2.29904e+06	183763	939508	-	-	-
MW0151555	Ile-Pro-Asn		Amino acids and derivatives		Amino acids and derivatives		C15H26N4O5	343.19	183.15	342.19	[M+H]+	3	-	-	2.2928e+06	1.21935e+06	1.1434e+06	-	-	-
WaTKp10120	2,6-Dimethyl-2,5-heptadienoic acid		Terpenoids		Monoterpenoids		C9H14O2	155.11	67.05	154.099	[M+H]+	1	-	-	2.28426e+06	1.72075e+06	1.47295e+06	-	-	-
Lmtp005493	4,4'-Dihydroxy-3,5-dimethoxydihydrostilbene		Others		Stilbene		C16H18O4	275.13	135.08	274.12	[M+H]+	3	39499-96-2	C10256	2.28281e+06	1.53518e+06	1.39521e+06	-	-	-
MWS3036	3-Hydroxyglutaric acid		Organic acids		Organic acids		C5H8O5	147.03	85.03	148.037	[M-H]-	3	638-18-6	-	2.26006e+06	700295	162981	-	-	-
Sadp002019	O-Propanoylcarnitine		Amino acids and derivatives		Amino acids and derivatives		C10H19NO4	218.14	172.13	217.131	[M+H]+	3	-	C03017	2.25628e+06	2.06426e+06	1.40777e+06	-	-	-
Zjyp102908	Ligucyperonol*		Terpenoids		Sesquiterpenoids		C15H22O2	235.17	105.07	234.162	[M+H]+	2	105108-20-1	-	2.24702e+06	1.99436e+06	1.72726e+06	-	-	-
Rfn0311	2,5-diaminohexanoic acid*		Amino acids and derivatives		Amino acids and derivatives		C6H14N2O2	147.11	84.08	146.106	[M+H]+	1	-	-	2.24506e+06	3.44843e+06	3.96058e+06	-	CM00280	MetMap107
MEDN1138	3-Nitrotyrosine		Amino acids and derivatives		Amino acids and derivatives		C9H10N2O5	225.04	181.1	226.059	[M-H]-	3	3604-79-3	-	2.24502e+06	2.78612e+06	2.55358e+06	-	CM00183	MetMap105
Zmyn000247	2-Hydroxyglutaric Acid*		Organic acids		Organic acids		C5H8O5	147.03	57.0346	148.037	-	3	13095-48-2	-	2.24022e+06	334232	334232	-	CM00602	MetMap116
Lcfp115918	2-(2-Hydroxyethoxy)ethylbenzoate		Others		Alcohol compounds		C11H14O4	211.1	105.03	210.089	[M+H]+	3	20587-61-5	-	2.23536e+06	4.80458e+06	4.66743e+06	-	C20308	-
MW0150440	Gly-Met-Tyr		Amino acids and derivatives		Amino acids and derivatives		C16H23N3O5S1	370.14	155.08	369.136	[M+H]+	3	-	-	2.22941e+06	887803	805021	-	C13831	-
MWS201432	Met-Tyr		Amino acids and derivatives		Amino acids and derivatives		C14H20N2O4S	313.12	104.05	312.114	-	3	13589-04-3	-	2.227e+06	242876	229775	-	C02360	-
pme0422	Isoferulic Acid*		Phenolic acids		Phenolic acids		C10H10O4	193.05	134.04	194.058	[M-H]-	1	25522-33-2	C10470	2.22676e+06	393265	403943	ko00230,ko01100	C06193	-
MWS0274	DL-3-Phenyllactic acid		Organic acids		Organic acids		C9H10O3	165.06	119.05	166.063	-	3	828-01-3	-	2.21732e+06	5.7745e+06	4.93748e+06	-	-	-
Lagp004342	Oxyayanin A glucoside		Flavonoids		Flavones		C24H26O13	523.14	361.1	522.137	[M+H]+	3	-	-	2.19956e+06	520146	487642	-	-	-
Sadp001146	2-[(2S)-1-methylpyrrolidin-2-yl]acetic acid		Alkaloids		Alkaloids		C7H13NO2	144.1	84.08	143.095	[M+H]+	2	137693-28-8	-	2.18748e+06	304239	3.7678e+06	-	-	-
Lcsp003066	Leu-Glu-Ile		Amino acids and derivatives		Amino acids and derivatives		C17H31N3O6	374.23	243.13	373.221	[M+H]+	1	-	-	2.18564e+06	991984	833121	-	-	-
Zahp012577	Octadecadienamide		Alkaloids		Alkaloids		C18H33NO	280.26	81.07	279.256	-	1	-	-	2.1824e+06	48466.4	24326	-	-	-
MWSHY0181	Vitexin		Flavonoids		Flavones		C21H20O10	433.113	313.072	432.106	[M+H]+	3	3681-93-4	C01460	2.17253e+06	1.18412e+06	925107	-	-	-
MWSslk183	7,8-Dihydroxy-4-phenylcoumarin		Lignans and Coumarins		Coumarins		C15H10O4	255.07	181.07	254.058	[M+H]+	2	842-01-3	-	2.17143e+06	4.86649e+06	4.61386e+06	-	-	-
MW0143503	eicosa-5Z,8Z,14Z-trienoic acid		Lipids		Free fatty acids		C20H34O2	307.26	81.07	306.256	[M+H]+	3	90105-02-5	-	2.1712e+06	4.89124e+06	4.71385e+06	-	-	-
Salp000527	(2R,5S)-2,5-Diaminohexanoate		Amino acids and derivatives		Amino acids and derivatives		C6H14N2O2	147.11	84.04	146.106	[M+H]+	2	-	C05161	2.16884e+06	3.18727e+06	3.30147e+06	-	-	-
Rfn01313	methyl 2-(pyrrolidin-2-yl)acetate		Alkaloids		Alkaloids		C7H13NO2	144.1	70.07	143.095	[M+H]+	3	111704-98-4	-	2.16641e+06	694539	746697	-	-	-
PDP059547	Scutellarein-6-(2''-coumaroyl)glucoside*		Flavonoids		Flavones		C30H26O13	595.14	287.05	594.137	[M+H]+	1	-	-	2.15501e+06	1.83279e+06	1.94114e+06	-	-	-
Lcfp100016	3-Methylsubericacid		Lipids		Free fatty acids		C9H16O4	189.11	55.05	188.105	[M+H]+	3	34284-35-0	-	2.14984e+06	2.27529e+06	2.24131e+06	-	-	-
Lcfn121183	GallicynoicacidF		Lipids		Free fatty acids		C18H32O6	343.21	171.1	344.22	[M-H]-	2	-	-	2.14653e+06	1.52177e+06	1.04702e+06	-	-	-
PD0291612	Phe-Gly-Phe		Amino acids and derivatives		Amino acids and derivatives		C20H23N3O4	370.18	120.08	369.169	[M+H]+	1	87742-85-6	-	2.14049e+06	216257	43251.4	-	-	-
mws1164	D-Fructose*		Others		Saccharides		C6H12O6	179.06	59.01	180.063	-	1	57-48-7	-	2.13406e+06	2.09219e+06	4.76169e+06	-	-	-
MWStz152	2-(Acetylamino)-3-phenyl-2-propenoic acid		Alkaloids		Alkaloids		C11H11NO3	206.08	118.07	205.074	-	3	5469-45-4	-	2.13025e+06	6.73145e+06	5.59976e+06	-	-	-
Lcsp001096	Ser-Ile-Asn		Amino acids and derivatives		Amino acids and derivatives		C13H24N4O6	333.18	173.13	332.17	[M+H]+	2	-	-	2.12712e+06	530801	705906	-	-	-
pmb0037	Hordenine		Alkaloids		Alkaloids		C10H15NO	166.12	121.06	165.115	[M+H]+	3	539-15-1	C06199	2.12418e+06	338745	338745	-	-	-
mws0467	Phloretate*		Phenolic acids		Phenolic acids		C9H10O3	165.06	119.05	166.063	[M-H]-	1	501-97-3	C01744	2.11078e+06	5.81223e+06	5.06254e+06	-	-	-
Lmrn003000	2-Hydroxy-3-phenylpropanoic acid		Phenolic acids		Phenolic acids		C9H10O3	165.06	103.06	166.063	-	2	7326-19-4	-	2.0987e+06	5.92278e+06	5.50908e+06	-	-	-
Lmbn005172	2,6-Dimethoxybenzaldehyde		Others		Aldehyde compounds		C9H10O3	165.06	119.05	166.063	[M-H]-	1	3392-97-0	-	2.09191e+06	6.38591e+06	4.89428e+06	-	-	-
Smgp006258	6,7,3',4'-Tetrahydroxyaurone-6-O-(6''-O-p-Coumaroyl)glucoside*		Flavonoids		Aurones		C30H26O13	595.14	287.05	594.137	[M+H]+	1	-	-	2.08185e+06	1.94254e+06	2.15294e+06	-	C07113	MetMap139
Zbsp004650	Tricin-5-O-Glucoside		Flavonoids		Flavones		C23H24O12	493.13	331.08	492.127	[M+H]+	3	32769-00-9	-	2.07685e+06	149177	180326	-	-	-
pme3337	Succinyladenosine		Nucleotides and derivatives		Nucleotides and derivatives		C14H17N5O8	384.12	252.07	383.108	-	1	4542-23-8	-	2.06655e+06	673257	546140	-	CM00530	MetMap114
mws1212	Ferulic acid methyl ester		Phenolic acids		Phenolic acids		C11H12O4	209.08	177.05	208.074	[M+H]+	3	22329-76-6	-	2.0635e+06	1.53084e+06	1.66243e+06	-	-	-
Zken1736	4-Hydroxyphthalate		Phenolic acids		Phenolic acids		C8H6O5	181.02	93.04	182.022	[M-H]-	3	610-35-5	C06680	2.05278e+06	2.04319e+07	1.86811e+07	-	CM00461	MetMap114
pme3083	2-(Formylamino)benzoic acid		Phenolic acids		Phenolic acids		C8H7NO3	164.04	120.05	165.043	-	3	3342-77-6	-	2.05221e+06	198383	197224	-	-	-
MWSHC2099	Salcolin A*		Flavonoids		Flavones		C27H26O11	527.16	331.08	526.148	[M+H]+	1	369390-51-2	-	2.05176e+06	1.50129e+06	1.33468e+06	-	C06155	-
Rfmb320	1-Methylpiperidine-2-carboxylic acid		Organic acids		Organic acids		C7H13NO2	144.1	84.08	143.095	-	3	7730-87-2	-	2.05123e+06	2.37706e+06	2.42277e+06	-	CM00883	MetMap110
Zmtn001624	N-Acetylisatin		Alkaloids		Plumerane		C10H7NO3	188.04	144.05	189.043	-	3	574-17-4	-	2.03845e+06	8.29794e+06	8.21885e+06	-	-	-
MW0145882	Asn-Ser-Ala		Amino acids and derivatives		Amino acids and derivatives		C10H18N4O6	291.12	161.09	290.123	[M+H]+	3	-	-	2.00396e+06	295325	111310	-	-	-
PD0963796	(3S,6R)-3-tert-butyl-6-propan-2-ylpiperazine-2,5-dione		Alkaloids		Alkaloids		C11H20N2O2	213.16	72.08	212.153	[M+H]+	1	-	-	1.99784e+06	422244	290282	-	-	-
Safn002073	Glu-Leu		Amino acids and derivatives		Amino acids and derivatives		C11H20N2O5	259.13	130.09	260.137	[M-H]-	2	5969-52-8	-	1.99388e+06	3.24009e+06	3.02212e+06	-	-	-
Lmqn008288	3-Hydroxyoctadecanoic Acid		Lipids		Free fatty acids		C18H36O3	299.26	299.26	300.266	-	2	45261-96-9	-	1.97856e+06	1.97856e+06	1.97856e+06	-	C08576	MetMap144
pmp000413	Genistein 8-C-glucoside		Flavonoids		Isoflavones		C21H20O10	433.11	283.06	432.106	[M+H]+	3	66026-80-0	C10420	1.97429e+06	1.18836e+06	987079	-	-	-
Wcsn008814	(3,7-dimethyl-11-oxododeca-2,6-dienyl)acetate		Others		Others		C16H26O3	265.18	205.16	266.188	[M-H]-	3	-	-	1.96979e+06	3.92646e+06	2.83835e+06	-	-	-
mws0018	Spermine		Alkaloids		Alkaloids		C10H26N4	203.22	84.08	202.216	-	3	71-44-3	-	1.96087e+06	2.14098e+06	2.14377e+06	-	-	-
WapTKC038467	5-Hydroxy-11,12,13-Trinor-6-Eudesmen-8-one*		Terpenoids		Sesquiterpenoids		C12H18O2	195.14	81.07	194.131	[M+H]+	1	1615213-46-1	-	1.9561e+06	1.932e+06	2.08627e+06	-	-	-
mws4173	5,7-Dimethoxycoumarin (Limettin)(Citropten)		Lignans and Coumarins		Coumarins		C11H10O4	207.07	192.04	206.058	[M+H]+	1	487-06-9	-	1.95152e+06	2.00373e+06	2.02973e+06	-	CM02651	MetMap168
MW0155947	Pro-Met-Phe		Amino acids and derivatives		Amino acids and derivatives		C19H27N3O4S1	394.18	153.1	393.172	[M+H]+	3	-	-	1.93961e+06	934146	1.08217e+06	-	-	-
Xmyn008071	Gnetifolin B*		Flavonoids		Flavones		C16H12O6	299.06	284.03	300.063	-	2	140671-06-3	-	1.93856e+06	1.06704e+06	996565	-	-	-
Zamn00402	sorbose*		Others		Saccharides		C6H12O6	179.06	59.01	180.063	-	1	-	-	1.93134e+06	5.09216e+06	4.73394e+06	-	-	-
Latp007436	Normelanothyrsin A		Terpenoids		Sesquiterpenoids		C18H26O3	291.19	151.07	290.188	[M+H]+	1	-	-	1.92443e+06	804555	681306	-	-	-
Zbrn008158	Chrysoeriol		Flavonoids		Flavones		C16H12O6	299.06	284.03	300.063	[M-H]-	3	491-71-4	C04293	1.90589e+06	1.14171e+06	929502	-	-	-
Lcfp031603	N5-(4-Methoxybenzyl)glutamine		Amino acids and derivatives		Amino acids and derivatives		C13H18N2O4	267.13	121.06	266.127	[M+H]+	2	-	-	1.90117e+06	3.33503e+06	2.72823e+06	-	-	-
Lmhn004976	Aracarpene 2*		Flavonoids		Isoflavones		C16H12O6	299.06	284.02	300.063	-	2	-	-	1.90084e+06	1.10265e+06	1.02762e+06	-	-	-
Lmhn005110	Aracarpene 1*		Flavonoids		Isoflavones		C16H12O6	299.06	284.02	300.063	[M-H]-	3	1261245-78-6	-	1.8991e+06	1.14686e+06	967798	-	-	-
PDP011059	Phytoprostane D1-II		Lipids		Free fatty acids		C18H30O5	327.22	291.2	326.209	[M+H]+	2	570368-02-4	-	1.89092e+06	768617	673517	-	-	-
MW0109367	Pro-Gly		Amino acids and derivatives		Amino acids and derivatives		C7H12N2O3	231.1	101.07	172.085	[M+CH3COO]-	3	13174-03-3	-	1.88646e+06	1.63763e+06	1.67816e+06	-	-	-
Rp003307	Isoglutamine		Amino acids and derivatives		Amino acids and derivatives		C5H10N2O3	147.08	84.05	146.069	[M+H]+	3	636-65-7	C16673	1.88452e+06	2.54564e+06	2.65252e+06	-	-	-
Hmqp002567	4-Hydroxycinnamic acid p-hydroxyphenethylamine*		Alkaloids		Phenolamine		C17H17NO3	284.13	147.04	283.121	[M+H]+	1	-	-	1.88089e+06	2.5467e+06	2.41844e+06	-	-	-
MEDL00356	Phe-Asp		Amino acids and derivatives		Amino acids and derivatives		C13H16N2O5	279.1	164.07	280.106	[M-H]-	3	22828-05-3	-	1.87767e+06	159798	170847	-	CM02615	MetMap166,MetMap170
Wbkp004848	2-(4-methoxy-9H-pyrido[3,4-b]indol-1-yl)ethan-1-ol		Alkaloids		Alkaloids		C14H14N2O2	243.11	225.1	242.106	[M+H]+	3	-	-	1.87676e+06	896775	1.05666e+06	-	-	-
Sasp007520	Milimorin*		Flavonoids		Flavones		C16H12O7	317.07	302.04	316.058	[M+H]+	1	95065-10-4	-	1.87066e+06	5.30352e+06	5.29085e+06	-	-	-
Lmrn003201	Indole-3-lactic acid		Alkaloids		Plumerane		C11H11NO3	204.07	158.06	205.074	-	2	1821-52-9	-	1.86005e+06	1.77317e+07	1.52791e+07	-	-	-
Zmyn000453	Isocitrate*		Organic acids		Organic acids		C6H8O7	191.02	111.01	192.027	[M-H]-	2	320-77-4	C00311	1.85451e+06	6.58794e+06	5.8135e+06	ko00240,ko00410,ko00770,ko01100	C02642	-
MWSHC20172	Isoscopoletin		Lignans and Coumarins		Coumarins		C10H8O4	193.05	178.03	192.042	[M+H]+	1	776-86-3	C18079	1.85199e+06	186226	172835	-	-	-
Wbtn007495	5,8-dihydroxy-10-methoxy-2-propylbenzo[h]chromen-4-one		Others		Ketone compounds		C17H16O5	299.09	284.03	300.1	-	2	-	-	1.84685e+06	1.1382e+06	953935	-	-	-
ZbBn002068	3-methyl-ShikimicAcid		Organic acids		Organic acids		C8H12O5	187.06	143.08	188.069	[M-H]-	3	-	-	1.84117e+06	1.48389e+06	1.43318e+06	-	-	-
MWSmce461	L-Azetidine-2-carboxylic acid		Alkaloids		Alkaloids		C4H7NO2	102.05	56.05	101.048	[M+H]+	3	2133-34-8	-	1.83797e+06	1.57732e+06	1.17389e+06	-	C17491	-
mws1565	Geniposide		Terpenoids		Monoterpenoids		C17H24O10	389.14	209.08	388.137	-	3	24512-63-8	-	1.83771e+06	185709	133313	-	-	-
PDP175596	2-hydroxy-1-phenylethyl acetate		Others		Ketone compounds		C10H12O3	181.09	103.05	180.079	[M+H]+	2	-	-	1.83374e+06	315929	303113	-	-	-
mws1033	Homoeriodictyol		Flavonoids		Flavanones		C16H14O6	303.09	153.02	302.079	[M+H]+	3	446-71-9	C09756	1.82134e+06	5.78345e+06	5.98885e+06	-	-	-
Lmnp003184	Cirsimaritin-8-C-glucoside		Flavonoids		Flavones		C23H24O11	477.14	357.09	476.132	[M+H]+	2	-	-	1.82081e+06	888181	1.0436e+06	-	C17915	-
Lsjp211221	Buddledin A		Terpenoids		Sesquiterpenoids		C17H24O3	277.18	235.17	276.173	[M+H]+	3	62346-20-7	C09623	1.81781e+06	2.14822e+06	1.99336e+06	-	C02379	MetMap128
mws0255	Cytosine		Nucleotides and derivatives		Nucleotides and derivatives		C4H5N3O	112.05	95.02	111.043	[M+H]+	1	71-30-7	C00380	1.81757e+06	4.73596e+06	4.71468e+06	-	-	-
mws0058	Diosmetin		Flavonoids		Flavones		C16H12O6	299.06	284.03	300.063	[M-H]-	3	520-34-3	C10038	1.81007e+06	1.16191e+06	982100	-	CM00601	MetMap115
Zbqp002414	h-gamma-Glu-leu-oh		Amino acids and derivatives		Amino acids and derivatives		C11H20N2O5	261.15	132.1	260.137	[M+H]+	1	-	-	1.80898e+06	1.46293e+06	1.23385e+06	-	-	-
pme0026	L-Lysine		Amino acids and derivatives		Amino acids and derivatives		C6H14N2O2	147.11	84.08	146.106	-	1	56-87-1	-	1.80099e+06	3.205e+06	3.11651e+06	-	CM01114	MetMap120
MW0155137	Phe-Asp-Thr		Amino acids and derivatives		Amino acids and derivatives		C17H23N3O7	382.16	221.13	381.154	[M+H]+	3	-	-	1.79949e+06	650655	519453	-	-	-
Wccp002868	5,7,20,21-tetraoxa-14-azahexacyclo[16.2.1.02,10.04,8.011,15.011,19]henicosa-2,4(8),9,14-tetraene		Alkaloids		Alkaloids		C16H15NO4	286.11	229.09	285.1	[M+H]+	3	-	-	1.79642e+06	1.29052e+06	1.11573e+06	ko01100	C20782	MetMap172
PDP150981	7-hydroxyl-β-carboline-1-carboxylic acid		Alkaloids		Alkaloids		C12H8N2O3	229.06	183.06	228.054	[M+H]+	3	-	-	1.78006e+06	1.83475e+07	1.70964e+07	-	-	-
MWS2044	Isophorone		Others		Ketone compounds		C9H14O	139.11	69.03	138.105	[M+H]+	1	78-59-1	C14743	1.77895e+06	645034	1.16906e+06	-	C08577	MetMap144
MWS4354	N6-methyladenosine		Nucleotides and derivatives		Nucleotides and derivatives		C11H15N5O4	282.12	150.08	281.112	-	3	1867-73-8	-	1.7753e+06	228075	104796	-	-	-
pmb2893	N-p-Coumaroylhydroxyagmatine		Alkaloids		Phenolamine		C14H20N4O3	291.15	119.05	292.154	[M-H]-	3	-	-	1.77522e+06	732010	640502	-	C08720	MetMap144
Lhzp110924	9-O-demethyllycosinine B*		Alkaloids		Pyrrole alkaloids		C17H17NO3	284.13	147.04	283.121	[M+H]+	1	-	-	1.77138e+06	1.63206e+06	1.5481e+06	-	-	-
Rfp02440	1-(1-methylpyrrolidin-2-yl)-3-piperidin-2-ylpropan-2-one		Alkaloids		Alkaloids		C13H24N2O	225.2	84.08	224.189	[M+H]+	3	2505-55-7	-	1.77024e+06	1.0245e+06	830424	-	-	-
Lcfp121227	Pentaethyleneglycol		Others		Alcohol compounds		C10H22O6	239.15	89.06	238.142	[M+H]+	2	4792-15-8	-	1.75656e+06	1.37754e+06	1.15685e+06	-	-	-
Xmbp007290	Castanoside A[Kaempferol-3-O-(6''-p-coumaroyl)mannoside]*		Flavonoids		Flavonols		C30H26O13	595.14	287.06	594.137	[M+H]+	1	-	-	1.74631e+06	1.24751e+06	1.12524e+06	-	CM00576	MetMap117
Rfp03312	Aureusidin 4,6-diglucoside		Flavonoids		Aurones		C27H30O16	611.16	287.06	610.153	[M+H]+	2	-	-	1.74536e+06	397763	447439	-	-	-
PDP150795	quercetin-3-O-[α-L-rhamnose(1->2)-β-D-glucopyranosyl]-5-O-β-D-glucopyranoside*		Flavonoids		Flavonols		C33H40O21	773.21	449.11	772.206	[M+H]+	1	-	-	1.74216e+06	1.45585e+06	1.24594e+06	-	-	-
PDN022982	methyl 2-formyl-6-methoxybenzoate		Phenolic acids		Phenolic acids		C10H10O4	193.05	134.04	194.058	[M-H]-	2	-	-	1.74179e+06	994421	861219	-	-	-
MW0153467	Mercaptoacetyl-Phe-Leu		Amino acids and derivatives		Amino acids and derivatives		C17H24N2O4S	351.13	101.06	352.146	[M-H]-	3	83328-02-3	C03292	1.74012e+06	2.25967e+06	2.06019e+06	-	-	-
PD0640365	(1S,4R,6S)-4-hydroxy-3-methyl-6-(prop-1-en-2-yl)cyclohex-2-en-1-yl acetate		Terpenoids		Monoterpenoids		C12H18O3	211.13	135.12	210.126	[M+H]+	1	-	-	1.73832e+06	2.97592e+06	2.74493e+06	-	-	-
mws4170	D-Glucose*		Others		Saccharides		C6H12O6	179.06	59.01	180.063	-	1	50-99-7	-	1.73691e+06	4.53455e+06	4.52507e+06	-	CM00160	MetMap105
Wasyqn0366	D-Arabinonate*		Others		Saccharides		C5H10O6	165.04	75.01	166.048	[M-H]-	1	32609-14-6	C00878	1.7323e+06	4.50555e+06	4.80773e+06	-	-	-
mws0376	Fumarate*		Organic acids		Organic acids		C4H4O4	115	71.01	116.011	[M-H]-	3	110-17-8	C00122	1.72692e+06	40397	154973	-	-	-
MWSmce501	Protocatechuic Acid Methyl Ester		Phenolic acids		Phenolic acids		C8H8O4	167.04	108.02	168.042	-	3	2150-43-8	-	1.72078e+06	1.14945e+06	987638	-	-	-
Lmnp002845	Hispidulin-8-C-glucoside*		Flavonoids		Flavones		C22H22O11	463.13	343.09	462.116	[M+H]+	2	-	-	1.72039e+06	1.07555e+06	733767	-	-	-
PDP105856	Kaempferol 3-triglucoside		Flavonoids		Flavonols		C33H40O21	773.22	449.11	772.206	[M+H]+	1	-	-	1.71678e+06	1.26119e+06	861729	-	-	-
MW0145391	Arg-Ile-Gly		Amino acids and derivatives		Amino acids and derivatives		C14H28N6O4	345.22	70.06	344.217	[M+H]+	3	-	-	1.713e+06	214987	144180	-	-	-
MWS1852	4-Methoxybenzaldehyde		Others		Aldehyde compounds		C8H8O2	137.06	94.04	136.052	-	3	123-11-5	-	1.71096e+06	148890	144642	-	-	-
MWS20987	N5-(1-Iminoethyl)-L-ornithine		Amino acids and derivatives		Amino acids and derivatives		C7H15N3O2	174.12	70.07	173.116	-	3	36889-13-1	-	1.70747e+06	260509	345989	-	-	-
pme2292	Putrescine		Alkaloids		Alkaloids		C4H12N2	89.11	72.08	88.1	-	3	110-60-1	-	1.69825e+06	1.35561e+06	1.069e+06	ko00591	C14762	-
Wbmp001002	4-methoxybenzamide		Alkaloids		Alkaloids		C8H9NO2	152.07	107.05	151.063	[M+H]+	3	3424-93-9	-	1.69456e+06	1.09946e+06	94935.4	-	-	-
PD0910049	Immaculoside		Flavonoids		Flavones		C23H24O10	461.14	381.1	460.137	[M+H]+	1	-	-	1.69308e+06	1.1591e+06	994482	-	-	-
PD0808513	2'-Fluoro-2',3'-dideoxyadenosine		Nucleotides and derivatives		Nucleotides and derivatives		C10H12FN5O2	254.1	136.08	253.097	[M+H]+	2	-	-	1.66622e+06	2.04132e+06	2.16957e+06	-	-	-
MADN0594	Tyrosine-Isoleucine		Amino acids and derivatives		Amino acids and derivatives		C15H22N2O4	293.15	130.09	294.158	[M-H]-	3	40829-32-1	-	1.65822e+06	349919	272491	-	CM01423	MetMap133
PDP111082	3,4,5-trihydroxy-6-{[5-hydroxy-2-(4-hydroxy-3-methoxyphenyl)-3-methoxy-4-oxo-4H-chromen-7-yl]oxy}oxane-2-carboxylic acid*		Flavonoids		Flavonols		C23H22O13	507.11	331.08	506.106	[M+H]+	2	-	-	1.65631e+06	54834.8	54834.8	-	-	-
Lmhn002051	Vnilloylmalic acid		Phenolic acids		Phenolic acids		C12H12O8	283.05	167.04	284.053	[M-H]-	3	-	-	1.65181e+06	1.38509e+06	1.40261e+06	-	-	-
Lcsp001901	Leu-Ile-Glu		Amino acids and derivatives		Amino acids and derivatives		C17H31N3O6	374.23	199.18	373.221	[M+H]+	3	-	-	1.65012e+06	1.04596e+06	733409	-	-	-
Wcjp002512	2-Methyl-4-(4-hydroxyphenyl)-6-methoxy-7-hydroxy-1,2,3,4-tetrahydroisoquinoline		Alkaloids		Alkaloids		C17H19NO3	286.14	229.08	285.137	[M+H]+	3	-	-	1.64502e+06	1.25741e+06	1.04066e+06	-	-	-
PD0405144	Val-Ile-Lys		Amino acids and derivatives		Amino acids and derivatives		C17H34N4O4	359.26	147.11	358.258	[M+H]+	2	-	-	1.64422e+06	257580	364083	-	-	-
MWStz667	Kaempferol 3-O-beta-D-glucosylgalactoside		Flavonoids		Flavonols		C27H30O16	609.15	284.03	610.153	[M-H]-	1	31512-06-8	C16490	1.64148e+06	1.29268e+06	1.44086e+06	-	CM02422	MetMap159
MWSHC20189	Epipinoresinol*		Lignans and Coumarins		Lignans		C20H22O6	357.13	151.04	358.142	-	1	24404-50-0	-	1.63683e+06	489055	479082	-	-	-
Wcdp000970	Acetophenone		Others		Others		C8H8O	121.06	103.05	120.058	[M+H]+	1	98-86-2	C07113	1.6326e+06	1.29279e+08	1.14799e+08	-	CM00473	MetMap113
Lmyp007641	Rubiadin		Quinones		Anthraquinone		C15H10O4	255.07	227.07	254.058	[M+H]+	2	117-02-2	C10402	1.63062e+06	3.62653e+06	3.38084e+06	-	-	-
mws0097	Pinoresinol*		Lignans and Coumarins		Lignans		C20H22O6	357.13	151.04	358.142	-	1	487-36-5	-	1.62928e+06	518804	431471	-	C09159	-
Hmfn000531	Ascorbate		Others		Vitamin		C6H8O6	175.02	87.01	176.032	[M-H]-	2	50-81-7	C00072	1.62382e+06	111164	137468	-	-	-
PDP146988	1-(5-oxopyrrolidine-2-carbonyl)pyrrolidine-2-carboxylic acid		Amino acids and derivatives		Amino acids and derivatives		C10H14N2O4	227.1	70.06	226.095	[M+H]+	2	-	-	1.61969e+06	1.87893e+06	1.29312e+06	-	-	-
MW0106937	Glu-Ala		Amino acids and derivatives		Amino acids and derivatives		C8H14N2O5	219.1	86.1	218.09	[M+H]+	3	21064-18-6	-	1.6183e+06	44517.7	72854.1	-	-	-
MW0142957	3-Hydroxy-5-methyl-L-tyrosine		Amino acids and derivatives		Amino acids and derivatives		C10H13NO4	212.09	120.08	211.084	[M+H]+	3	582320-57-8	C20801	1.61752e+06	1.26769e+06	1.23122e+06	-	-	-
MW0156024	Pro-Tyr-Asn		Amino acids and derivatives		Amino acids and derivatives		C18H24N4O6	393.17	86.1	392.17	[M+H]+	3	-	-	1.61628e+06	1.16021e+06	975389	-	-	-
Wcdp004275	Lauramine oxide		Others		Others		C14H31NO	230.25	57.07	229.241	-	2	1643-20-5	-	1.61496e+06	1.40522e+06	1.49921e+06	-	-	-
ML10198935	N-Methylserotonin		Alkaloids		Plumerane		C11H14N2O	191.12	160.08	190.111	-	1	1134-01-6	-	1.61461e+06	4.07439e+06	4.35304e+06	-	CM00598	MetMap115
ML10195036	3-Dehydrosphinganine		Lipids		Sphingolipids		C18H37NO2	300.3	60.05	299.282	-	3	16105-69-4	-	1.61391e+06	235051	235051	-	-	-
PDP062159	(5Z,8Z)-1,5,8-undecatriene-3,7-diol		Others		Others		C11H18O2	183.14	81.07	182.131	[M+H]+	1	-	-	1.61259e+06	977678	900145	-	CM00638	MetMap115
MW0148015	Cys-His-Leu		Amino acids and derivatives		Amino acids and derivatives		C15H25N5O4S1	372.18	86.1	371.163	[M+H]+	3	-	-	1.60219e+06	2.03809e+06	1.89243e+06	-	-	-
Lcyn000686	Prunustomentosanan A		Others		Others		C20H22O6	357.13	151.04	358.142	[M-H]-	2	-	-	1.60109e+06	592503	468645	-	-	-
Lmsp004166	Quercetin-3-O-glucoside-7-O-rhamnoside*		Flavonoids		Flavonols		C27H30O16	611.16	303.05	610.153	-	1	-	-	1.5972e+06	1.86415e+06	2.78507e+06	-	CM00680	MetMap116
MWStz451	Clemaphenol A*		Lignans and Coumarins		Lignans		C20H22O6	357.13	151.04	358.142	[M-H]-	2	362606-60-8	C17808	1.59707e+06	650597	504163	-	-	-
MW0145713	Asn-Cys-Met		Amino acids and derivatives		Amino acids and derivatives		C12H22N4O5S2	367.12	84.08	366.103	[M+H]+	3	-	-	1.59698e+06	115434	115434	-	-	-
WapTKC043988	Norxanthantolide E		Terpenoids		Sesquiterpenoids		C12H16O3	209.12	137.1	208.11	[M+H]+	3	1800538-69-5	-	1.5891e+06	1.20907e+06	1.15083e+06	-	CM02875	MetMap172
pmp000791	Moracin Y		Phenolic acids		Phenolic acids		C15H10O5	271.06	153.05	270.053	[M+H]+	2	1252581-54-6	-	1.5841e+06	451985	361862	-	-	-
MW0168307	Leu-Asp-Ser		Amino acids and derivatives		Amino acids and derivatives		C13H23N3O7	334.16	86.1	333.154	[M+H]+	3	-	-	1.57555e+06	228890	228890	-	C10477	MetMap166,MetMap168,MetMap170
Wasyqn2983	3-[4-(Beta-D-Glucopyranosyloxy)Phenyl]Propionic Acid		Phenolic acids		Phenolic acids		C15H20O8	327.11	165.06	328.116	[M-H]-	3	-	-	1.57525e+06	1.7129e+06	1.58623e+06	-	CM00545	MetMap113,MetMap114
Sasp001604	Leu-Leu-Gln		Amino acids and derivatives		Amino acids and derivatives		C17H32N4O5	373.25	147.08	372.237	[M+H]+	2	-	-	1.57334e+06	1.04444e+06	726656	-	-	-
Lcfp121148	2-aminohexadec-4-ene-1,3-diol		Lipids		Sphingolipids		C16H33NO2	272.26	254.25	271.251	[M+H]+	2	-	-	1.57057e+06	1.06521e+06	891660	-	-	-
Rdp07224	2-(2,4-dihydroxyphenyl)-5,7-dihydroxy-6-methoxychromen-4-one*		Flavonoids		Flavones		C16H12O7	317.07	302.04	316.058	[M+H]+	1	-	-	1.56095e+06	5.42259e+06	5.08546e+06	-	-	-
Rfn01132	Psicofuranine*		Nucleotides and derivatives		Nucleotides and derivatives		C11H15N5O5	298.12	136.06	297.107	[M+H]+	3	1874-54-0	-	1.55809e+06	76589.5	382947	-	-	-
MW0104472	N-Acetylvanilalanine		Amino acids and derivatives		Amino acids and derivatives		C12H15NO5	252.09	88.04	253.095	[M-H]-	3	-	-	1.55446e+06	2.07252e+06	1.96942e+06	-	-	-
Hmsn002272	Demethyl coniferin		Others		Alcohol compounds		C15H20O8	327.11	165.05	328.116	[M-H]-	3	-	-	1.55423e+06	1.34576e+06	1.25109e+06	-	-	-
pme3227	Vitexin 2''-O-beta-L-rhamnoside		Flavonoids		Flavones		C27H30O14	579.17	433.11	578.164	[M+H]+	3	64820-99-1	C12628	1.55062e+06	1.11642e+06	779529	-	-	-
Zbzp007301	2-Methoxy-6-undecyl-1,4-benzoquinone		Quinones		Quinones		C18H28O3	293.21	55.05	292.204	[M+H]+	3	-	-	1.54964e+06	309928	309928	-	-	-
Sadp000595	5-Methylnicotinic acid		Alkaloids		Alkaloids		C7H7NO2	138.05	92.05	137.048	[M+H]+	1	-	-	1.5492e+06	852444	771868	-	-	-
PD1013337	L-Aspartyl-L-Tryptophan		Amino acids and derivatives		Amino acids and derivatives		C15H17N3O5	320.13	188.07	319.117	[M+H]+	3	-	-	1.5478e+06	1.20863e+06	1.17633e+06	ko00520,ko01100,ko01250	C20934	-
Lahp002664	Kaempferol triglucoside*		Flavonoids		Flavonols		C33H40O21	773.21	449.11	772.206	-	1	-	-	1.53927e+06	1.31728e+06	1.05491e+06	-	-	-
MWSCX015	Caffeic aldehyde		Phenolic acids		Phenolic acids		C9H8O3	165.05	91.05	164.047	-	3	141632-15-7	-	1.5306e+06	547911	501607	-	-	-
pme1738	1-Methylnicotinamide		Alkaloids		Pyridine alkaloids		C7H9N2O	138.08	94.07	137.071	[M+H]+	3	1005-24-9	C02918	1.52136e+06	1.899e+06	1.92856e+06	-	-	-
MWStz359	Cyclo(Val-Ala)		Amino acids and derivatives		Amino acids and derivatives		C8H14N2O2	171.11	72.08	170.106	[M+H]+	1	15136-26-2	-	1.51704e+06	615000	563889	-	C18830	-
Rfn027258	N-Carbomethoxy-L-phenylalanine		Amino acids and derivatives		Amino acids and derivatives		C11H13N1O4	222.08	74.02	223.084	[M-H]-	1	41844-91-1	-	1.51491e+06	1.77477e+06	1.54497e+06	ko00591	C14833	-
MW0156910	Ser-Ser-Ile		Amino acids and derivatives		Amino acids and derivatives		C12H23N3O6	306.16	175.12	305.159	[M+H]+	3	-	-	1.51465e+06	60201.9	170206	-	CM00656	MetMap115,MetMap116
Lmfp004911	γ-Tomatine		Alkaloids		Steroid alkaloids		C39H65NO12	740.46	740.46	739.451	[M+H]+	3	81037-16-3	-	1.51444e+06	2.66869e+06	3.18935e+06	-	-	-
MW0148001	Cys-Gln-Met		Amino acids and derivatives		Amino acids and derivatives		C13H24N4O5S2	381.13	250.1	380.119	[M+H]+	3	-	-	1.50668e+06	668926	961354	-	-	-
pmb0782	Piperidine		Alkaloids		Piperidine alkaloids		C5H11N	86.1	69.07	85.0891	-	3	110-89-4	-	1.50644e+06	1.50644e+06	1.50644e+06	-	CM00467	MetMap113
Salp005641	3,12-dihydroxydodecanoic acid		Lipids		Sphingolipids		C12H24O4	233.18	95.09	232.167	[M+H]+	1	-	-	1.50593e+06	2.40702e+06	2.61272e+06	-	CM00252	MetMap106
pme0193	L-Glutamine		Amino acids and derivatives		Amino acids and derivatives		C5H10N2O3	147.08	84.04	146.069	-	1	56-85-9	-	1.49953e+06	2.26852e+06	2.15011e+06	-	-	-
MWSHY0104	Luteolin 7-O-beta-D-glucoside*		Flavonoids		Flavones		C21H20O11	449.108	287.062	448.101	[M+H]+	1	5373-11-5	C03951	1.49068e+06	907503	635708	-	C17056	-
Lcfp013143	N(6)-OH-Me-Adenosine*		Nucleotides and derivatives		Nucleotides and derivatives		C11H15N5O5	298.11	136.06	297.107	[M+H]+	3	-	-	1.48945e+06	275901	331183	-	-	-
ZbWn000383	(2-carboxyethyl)-L-valine		Amino acids and derivatives		Amino acids and derivatives		C8H15NO4	188.09	116.08	189.1	[M-H]-	2	-	-	1.48211e+06	387250	285639	-	CM02647	MetMap169
Rfn0110118	Phomolide G		Others		Others		C12H20O5	243.12	181.12	244.131	[M-H]-	2	-	-	1.48009e+06	4.94713e+06	4.18162e+06	-	-	-
Rfmb318	D-Proline betaine		Amino acids and derivatives		Amino acids and derivatives		C7H14NO2+	144.1	84.08	144.102	-	3	1195-94-4	-	1.47704e+06	1.14803e+06	1.76342e+06	-	CM00478	MetMap113
PD1027768	Kaempferol 3-(6''-acetylglucosyl)-(1->3)-galactoside*		Flavonoids		Flavonols		C29H32O17	653.17	287.06	652.164	[M+H]+	2	-	-	1.47317e+06	683280	434747	-	CM00892	MetMap110
Qmyp101140	4-[3-(β-D-Glucopyranosyloxy)butylidene]-3,5,5-trimethyl-2-cyclohexen-1-one		Terpenoids		Sesquiterpenoids		C13H22O	195.17	69.07	194.167	[M+H]+	1	-	-	1.47069e+06	1.54523e+06	1.52393e+06	-	-	-
Lmhn003074	Feruloylmalic acid		Phenolic acids		Phenolic acids		C14H14O8	309.06	193.05	310.069	[M-H]-	1	-	-	1.46509e+06	1.69239e+06	1.56059e+06	-	-	-
HJAP011	Chrysoeriol-8-C-glucoside (Scoparin)*		Flavonoids		Flavones		C22H22O11	463.11	343.08	462.116	[M+H]+	2	301-16-6	-	1.45995e+06	909094	811830	-	-	-
Zbzp003056	Isoorientin-7-O-glucoside*		Flavonoids		Flavones		C27H30O16	611.17	449.11	610.153	-	2	-	-	1.44108e+06	667021	736866	-	-	-
Wayn001856	4-Hydroxybenzoic acid 4-(6-O-sulfo)glucopyranoside		Phenolic acids		Phenolic acids		C13H16O11S	379.03	241	380.041	[M-H]-	3	-	-	1.43969e+06	472248	423250	-	-	-
Walbsp5132	Kaempferol 3-(6''-p-coumaryl)sophoroside		Flavonoids		Flavonols		C36H36O18	757.19	147.04	756.19	[M+H]+	1	-	-	1.43762e+06	731522	638572	-	-	-
Hmtn001120	5-(2-Hydroxyethyl)-2-O-glucosylphenol*		Others		Others		C14H20O8	315.11	153.06	316.116	[M-H]-	3	-	-	1.43638e+06	918817	1.0774e+06	-	-	-
MW0156874	Ser-Phe-Ile		Amino acids and derivatives		Amino acids and derivatives		C18H27N3O5	366.2	86.1	365.195	[M+H]+	3	-	-	1.43633e+06	1.07966e+06	1.15329e+06	-	-	-
PDP137911	6-amino-9-[(2R,3R,4S,5R)-3,4-dihydroxy-5-(hydroxymethyl)oxolan-2-yl]-1-methylpurin-2-one		Nucleotides and derivatives		Nucleotides and derivatives		C11H15N5O5	298.12	166.07	297.107	[M+H]+	1	70639-65-5	-	1.43627e+06	109375	109375	-	CM00477	MetMap113
Zbsp004301	Quercetin-7-O-rutinoside*		Flavonoids		Flavonols		C27H30O16	611.16	303.05	610.153	-	1	147714-62-3	-	1.43109e+06	1.99571e+06	3.1672e+06	-	-	-
Lmhp001430	Cyclo(Pro-Glu)		Amino acids and derivatives		Amino acids and derivatives		C10H14N2O4	227.1	116.07	226.095	[M+H]+	2	-	-	1.43098e+06	1.77193e+06	1.38624e+06	-	CM00514	MetMap113
mws0520	N-Acetyl-L-tyrosine		Amino acids and derivatives		Amino acids and derivatives		C11H13NO4	224.09	136.08	223.084	-	1	537-55-3	-	1.43093e+06	1.7854e+06	1.74644e+06	-	CM00640	MetMap115
Wcfp002357	N6-Threonylcarbamoyladenosine		Others		Others		C15H20N6O8	413.14	162.04	412.134	-	3	24719-82-2	-	1.42936e+06	814199	737940	-	-	-
MW0107273	His-Ser-Lys		Amino acids and derivatives		Amino acids and derivatives		C15H26N6O5	371.2	213.12	370.197	[M+H]+	3	-	-	1.4248e+06	740278	605379	-	-	-
MWStz566	Swertiajaponin*		Flavonoids		Flavones		C22H22O11	463.12	313.07	462.116	[M+H]+	1	6980-25-2	C10187	1.41835e+06	826692	1.28795e+06	-	-	-
MWSmce208	beta-Carboline		Alkaloids		Plumerane		C11H8N2	169.07	115.05	168.069	[M+H]+	1	244-63-3	C20157	1.41072e+06	718921	867216	-	CM00653	MetMap115,MetMap116
Lcfn121033	(3S,5R,6R,7E,9S)-megastigm-7-ene-3,5,6,9-tetrol3-(beta-D-glucopyranoside)		Others		Others		C18H30O10	405.18	243.12	406.184	[M-H]-	2	-	-	1.40985e+06	452106	269733	-	-	-
WapTKC211613	4-pregnen-20,21-diol-3-one		Steroids		Steroid		C21H32O3	333.24	109.06	332.235	[M+H]+	3	-	-	1.40078e+06	1.03978e+06	986034	-	-	-
MWS201481	Met-Met		Amino acids and derivatives		Amino acids and derivatives		C10H20N2O3S2	281.1	104.05	280.091	[M+H]+	3	7349-78-2	-	1.38679e+06	518821	366450	-	-	-
pme2617	L-Methionine S-oxide		Amino acids and derivatives		Amino acids and derivatives		C5H11NO3S	166.05	102.06	165.046	[M+H]+	3	3226-65-1	C02989	1.37891e+06	1.58425e+06	1.3132e+06	-	-	-
Rfn02447	2-[[2-amino-3-(4-hydroxyphenyl)propanoyl]amino]-3-methylpentanoic acid		Alkaloids		Phenolamine		C15H22N2O4	295.16	136.07	294.158	[M+H]+	1	-	-	1.37378e+06	234324	200038	-	-	-
MW0108780	N-Formyl-DL-methionine		Amino acids and derivatives		Amino acids and derivatives		C6H11NO3S	176.03	98.02	177.046	[M-H]-	3	-	-	1.37157e+06	2.01442e+06	1.95377e+06	ko00950	C16700	-
Zbsp006822	Tricin-7-O-guaiacylglycerol*		Flavonoids		Flavones		C27H26O11	527.15	331.08	526.148	[M+H]+	1	-	-	1.37109e+06	1.08434e+06	990668	-	-	-
Zbqn006094	Pseudopurpurin		Quinones		Quinones		C15H8O7	299.02	243.03	300.027	[M-H]-	1	476-41-5	C10394	1.3635e+06	2.76458e+06	2.48351e+06	-	-	-
Wbsp000107	2-[(5s)-5-hydroxyhexa-1,3-dien-1-yl]-5-methoxy-4-[(3r)-3-methoxybutanoyl]-2-methylfuran-3-one		Others		Ketone compounds		C17H24O6	325.16	191.29	324.157	[M+H]+	3	-	-	1.34505e+06	1.42604e+06	875181	ko00030,ko01100	C02076	-
MW0155153	Phe-Gln-Ala		Amino acids and derivatives		Amino acids and derivatives		C17H24N4O5	365.18	120.08	364.175	[M+H]+	3	-	-	1.33423e+06	661724	668210	-	-	-
Wayp001104	N-(1-Deoxy-1-fructosyl)Tyrosine		Amino acids and derivatives		Amino acids and derivatives		C15H21NO8	344.13	182.08	343.126	-	2	-	-	1.33082e+06	288124	288210	-	CM00512	MetMap114
MW0148025	Cys-Leu-Gln		Amino acids and derivatives		Amino acids and derivatives		C14H26N4O5S1	363.18	132.1	362.162	[M+H]+	3	-	-	1.3294e+06	34830.2	84380.3	-	-	-
MW0151536	Ile-Phe-Asp		Amino acids and derivatives		Amino acids and derivatives		C19H27N3O6	394.2	185.16	393.19	[M+H]+	2	-	-	1.32754e+06	450825	423417	-	-	-
mws5038	Isomaltulose*		Others		Saccharides		C12H22O11	341.11	89.02	342.116	-	1	13718-94-0	-	1.31796e+06	2.83386e+06	2.11765e+06	-	-	-
Zmjn004133	9(S)-HPODE		Lipids		Free fatty acids		C18H32O4	311.22	293.21	312.23	[M-H]-	3	5502-91-0	C14827	1.31392e+06	357969	444986	-	-	-
MWSHC2029	Harman-3-carboxylic acid		Alkaloids		Plumerane		C13H10N2O2	227.08	167.06	226.074	[M+H]+	1	22329-38-0	-	1.30589e+06	490206	483504	-	-	-
MWS2984	8-Azaguanine		Nucleotides and derivatives		Nucleotides and derivatives		C4H4N6O	153.05	136.03	152.045	-	2	134-58-7	-	1.30577e+06	62581.1	62581.1	-	-	-
pme2268	N-Methylnicotinate		Alkaloids		Pyridine alkaloids		C7H7NO2	138.06	94.07	137.048	[M+H]+	1	535-83-1	C01004	1.30441e+06	1.8184e+06	1.60557e+06	-	-	-
PD0637209	Kaempferol-3-(p-hydroxybenzoyl)glucoside		Flavonoids		Flavonols		C28H24O13	569.13	121.03	568.122	[M+H]+	1	136516-77-3	-	1.30133e+06	896758	799256	-	-	-
Cmlp002967	Gentiolactone		Terpenoids		Monoterpenoids		C10H12O5	213.07	149.06	212.069	[M+H]+	3	-	-	1.29737e+06	3.14149e+06	2.58804e+06	-	-	-
WapTKC162446	4-(3-Hydroxybut-1-En-1-Yl)-3,5,5-Trimethylcyclohex-3-Ene-1,2-diol		Terpenoids		Sesquiterpenoids		C13H22O3	227.16	109.1	226.157	[M+H]+	3	-	-	1.29276e+06	1.42146e+06	1.02658e+06	-	C10468	MetMap171
Zbsp006693	Tricin-5-O-guaiacylglycerol*		Flavonoids		Flavones		C27H26O11	527.16	331.08	526.148	[M+H]+	1	-	-	1.2871e+06	1.0178e+06	868576	-	-	-
mws1377	2,3'-Bipyridine		Alkaloids		Pyridine alkaloids		C10H8N2	157.08	103.05	156.069	-	3	581-50-0	-	1.28695e+06	1.42873e+06	1.5311e+06	-	C10097	MetMap104,MetMap110
Lmbn000612	1-Pyrroline-4-hydroxy-2-carboxylate		Alkaloids		Pyrrole alkaloids		C5H7NO3	128.04	82.03	129.043	[M-H]-	2	9054-77-7	C04282	1.27941e+06	113899	112630	-	-	-
Lmqp002170	Kaempferol 3-sophorotrioside*		Flavonoids		Flavonols		C33H40O21	773.21	449.11	772.206	[M+H]+	1	80714-53-0	C12635	1.26909e+06	1.15533e+06	866986	-	-	-
pme0033	Hypoxanthine		Nucleotides and derivatives		Nucleotides and derivatives		C5H4N4O	137.05	119.04	136.038	-	3	68-94-0	-	1.26282e+06	616313	727789	-	CM00521	MetMap113
MW0150402	Gly-Leu-Cys		Amino acids and derivatives		Amino acids and derivatives		C11H21N3O4S1	292.13	86.1	291.125	[M+H]+	3	-	-	1.25187e+06	985230	1.41431e+06	-	-	-
Hamp011640	Hexadecanamide		Alkaloids		Alkaloids		C16H33NO	256.26	102.09	255.256	-	1	629-54-9	-	1.25079e+06	62349.8	56371.7	-	C15561	-
WapTKC024668	Blumenol C*		Terpenoids		Sesquiterpenoids		C13H22O2	211.17	137.1	210.162	[M+H]+	1	36151-02-7	-	1.24922e+06	1.49579e+06	1.66971e+06	-	-	-
MWStz379	2,4-Dihydroxy-6-methoxyacetophenone		Others		Ketone compounds		C9H10O4	181.05	166.03	182.058	[M-H]-	1	3602-54-8	-	1.2484e+06	5.48854e+06	3.79624e+06	-	-	-
MW0155976	Pro-Pro-Gly		Amino acids and derivatives		Amino acids and derivatives		C12H19N3O4	270.14	121.06	269.138	[M+H]+	3	16875-10-8	-	1.24703e+06	14879.3	14879.3	-	-	-
Wahlp01697	Methyl 3-oxo-2-phenylpropanoate		Phenolic acids		Phenolic acids		C10H10O3	179.07	91.05	178.063	[M+H]+	3	5894-79-1	-	1.24411e+06	2.39352e+06	2.32863e+06	-	-	-
MW0151393	Ile-Gln-Gln		Amino acids and derivatives		Amino acids and derivatives		C16H29N5O6	388.22	129.1	387.212	[M+H]+	3	-	-	1.22955e+06	1.29381e+06	974898	-	-	-
Ladp002935	3-quinolinecarboxylic acid		Alkaloids		Quinoline alkaloids		C10H7NO3	190.05	144.04	189.043	-	2	-	-	1.22333e+06	3.66442e+06	2.87589e+06	-	CM00878	MetMap124
pmb1650	Octadeca-11E,13E,15Z-trienoic acid		Lipids		Free fatty acids		C18H30O2	279.23	149.13	278.225	-	3	25575-00-2	-	1.212e+06	908420	834357	-	-	-
WaYp007695	2-Aminooctadecane-1,16,18,18-tetraol		Lipids		Sphingolipids		C18H39NO4	334.3	242.25	333.288	[M+H]+	2	-	-	1.21128e+06	1.12987e+06	1.27583e+06	-	CM00165	MetMap105
Smpn009074	2,3,19,23-Tetrahydroxyurs-12-en-28-oic acid		Terpenoids		Triterpene		C30H48O6	503.34	503.34	504.345	[M-H]-	3	-	-	1.21108e+06	115244	109316	-	CM00309	MetMap107
Lmxn000398	D-Lactose*		Others		Saccharides		C12H22O11	341.11	89.02	342.116	-	1	63-42-3	-	1.20971e+06	2.83653e+06	2.77112e+06	-	-	-
MW0153521	Met-Asp-Ser		Amino acids and derivatives		Amino acids and derivatives		C12H21N3O7S1	352.12	145.04	351.11	[M+H]+	3	-	-	1.2072e+06	147765	162648	-	-	-
Lmsn000381	D-Maltose*		Others		Saccharides		C12H22O11	341.11	89.02	342.116	-	1	69-79-4	-	1.20505e+06	2.68945e+06	2.88902e+06	-	-	-
mws0250	L-Tyrosine*		Amino acids and derivatives		Amino acids and derivatives		C9H11NO3	182.08	136.08	181.074	-	1	60-18-4	-	1.20204e+06	121309	121309	-	-	-
PD0328385	Cyclo-(Pro-Gly)		Amino acids and derivatives		Amino acids and derivatives		C7H10N2O2	155.08	70.06	154.074	[M+H]+	2	96193-26-9	-	1.19995e+06	5.74014e+06	4.63526e+06	-	-	-
Lasp002993	Isobavachalcone glucoside		Flavonoids		Chalcones		C26H30O9	487.19	325.14	486.189	[M+H]+	3	-	-	1.19549e+06	465918	446593	ko00944,ko01110	C12635	MetMap113
WapTKC131358	Rhododendronside		Terpenoids		Sesquiterpenoids		C19H34O7	375.24	177.16	374.231	[M+H]+	2	-	-	1.18825e+06	279408	183361	-	-	-
mws0976	Pseudouridine		Nucleotides and derivatives		Nucleotides and derivatives		C9H12N2O6	243.06	153.03	244.07	[M-H]-	1	1445-07-4	C02067	1.18015e+06	83440.9	417204	-	-	-
Zbsp003798	Vitexin 2''-O-beta-D-glucoside		Flavonoids		Flavones		C27H30O15	595.16	313.07	594.159	[M+H]+	3	61360-94-9	C04024	1.17901e+06	824600	757862	-	-	-
Wasn001627	Glucosyl 2,3-Dihydroxy-2-Methylbutanoic Acid		Organic acids		Organic acids		C11H20O9	295.1	89.02	296.111	-	1	-	-	1.1759e+06	201799	201799	-	-	-
PDP171347	8'-methylspiro[cyclohexane-1,4'-tricyclo[6.3.1.02,5]dodecane]-1'-ol		Others		Others		C18H30O	263.24	81.07	262.23	[M+H]+	1	-	-	1.17539e+06	136644	105211	-	-	-
PDP013508	2-(hydroxymethyl)-6-[(5-methyl-1,2-oxazol-3-yl)oxy]oxane-3,4,5-triol		Alkaloids		Alkaloids		C10H15NO7	262.09	100.04	261.085	[M+H]+	2	-	-	1.16272e+06	226450	232720	-	-	-
MWStz221	N-Cis-Feruloyltyramine*		Alkaloids		Phenolamine		C18H19NO4	314.14	177.06	313.131	-	1	80510-09-4	-	1.16204e+06	861365	725510	-	-	-
Wcjp001257	1,2-Didehydrocrinan-3-ol		Alkaloids		Alkaloids		C16H17NO3	272.13	215.07	271.121	[M+H]+	3	510-67-8	-	1.15504e+06	690810	453396	ko00290,ko01100,ko01110,ko01210,ko01230	C04411	-
Lmdp004336	Kaempferol-3-O-(6'''-Caffeoyl)glucosyl-(1→2)-Galactoside		Flavonoids		Flavonols		C36H36O19	773.19	325.09	772.185	-	2	-	-	1.15252e+06	867741	661239	-	-	-
pme2074	(-)-Jasmonoyl-L-isoleucine		Amino acids and derivatives		Amino acids and derivatives		C18H29NO4	322.2	130.05	323.21	[M-H]-	3	120330-93-0	C18699	1.14961e+06	2.04994e+06	1.73715e+06	-	-	-
MW0155788	Pro-Arg-Val		Amino acids and derivatives		Amino acids and derivatives		C16H30N6O4	371.24	211.16	370.233	[M+H]+	3	-	-	1149091	44864.2	44864.2	-	-	-
Qmyp101334	JiangxiBaiyingsu I		Terpenoids		Sesquiterpenoids		C18H28O3	293.21	151.11	292.204	-	3	-	-	1.14177e+06	228354	228354	-	-	-
PD0229682	2,4b,8,8-tetramethyl-3,4,4a,5,6,7,8a,9-octahydro-1H-phenanthren-2-ol*		Terpenoids		Sesquiterpenoids		C18H30O	263.24	81.07	262.23	[M+H]+	1	-	-	1.14157e+06	127213	121668	-	-	-
WapTKC012013	Eperuol*		Terpenoids		Ditepenoids		C18H30O	263.24	81.07	262.23	[M+H]+	1	87553-46-6	-	1.14131e+06	169191	113872	-	-	-
WaYp006462	2-Aminohexadecane-1,5,15-triol		Lipids		Sphingolipids		C16H35NO3	290.27	228.23	289.262	-	1	-	-	1.14041e+06	1.20824e+06	959475	-	-	-
MW0106969	Glu-Lys		Amino acids and derivatives		Amino acids and derivatives		C11H21N3O5	274.14	129.1	275.148	[M-H]-	3	5891-53-2	-	1.13554e+06	2.73626e+06	2.42084e+06	-	CM00846	MetMap109
PD1047099	2-(pentanoylamino)-3-phenylpropanoic acid*		Amino acids and derivatives		Amino acids and derivatives		C14H19NO3	250.14	120.08	249.137	[M+H]+	1	-	-	1.11371e+06	2.57631e+07	2.18497e+07	-	-	-
pmf0475	Crocetin		Organic acids		Organic acids		C20H24O4	327.16	239.18	328.168	[M-H]-	3	27876-94-4	C08588	1.11155e+06	674621	752987	-	-	-
MWS201474	Tyr-His		Amino acids and derivatives		Amino acids and derivatives		C15H18N4O4	319.14	156.08	318.133	[M+H]+	2	3788-44-1	-	1.10892e+06	738820	609183	-	-	-
Labp004829	Platanionoside J*		Terpenoids		Sesquiterpenoids		C19H34O7	375.24	177.16	374.231	[M+H]+	2	-	-	1.10811e+06	96228.1	96228.1	-	-	-
Lmqp000873	Succinic anhydride		Organic acids		Organic acids		C4H4O3	101.02	55.02	100.016	-	1	108-30-5	-	1.10683e+06	425143	280369	-	CM00180	MetMap105
Zbkp008024	Artemisinic aldehyde		Alkaloids		Alkaloids		C15H22O	219.17	159.12	218.167	[M+H]+	1	-	C20308	1.10232e+06	873758	808856	-	-	-
pmf0138	D-Mannose*		Others		Saccharides		C6H12O6	179.06	59.01	180.063	-	1	3458-28-4	-	1.10168e+06	1.02774e+06	1.12529e+06	-	-	-
Ybsp002069	Buphanisine		Alkaloids		Alkaloids		C17H19NO3	286.14	286.12	285.137	[M+H]+	3	468-22-4	-	1.10075e+06	2.16713e+06	2.56144e+06	ko00904,ko01100,ko01110	C06087	-
Saln003891	Suspensoside A		Terpenoids		Monoterpenoids		C16H26O9	361.15	155.11	362.158	[M-H]-	2	-	-	1.09846e+06	1.81756e+06	1.37618e+06	-	-	-
PDP001361	1-(2-hydroxy-2-methyl-propyl)-2,5,5,8a-tetramethyl-1,2,4a,5,6,7,8,8a-octahydro-naphthalen-2-ol		Terpenoids		Ditepenoids		C18H32O2	281.25	69.07	280.24	[M+H]+	1	-	-	1.09601e+06	1.47629e+06	1.36776e+06	-	-	-
zjbp111606	9-Hydroxyselina-4,11-dien-14-al*		Terpenoids		Sesquiterpenoids		C15H22O2	235.17	105.07	234.162	[M+H]+	2	-	-	1.09162e+06	856796	940024	-	-	-
MWStz261	Cyclo(D-Leu-L-Pro)*		Amino acids and derivatives		Amino acids and derivatives		C11H18N2O2	211.14	70.07	210.137	[M+H]+	1	36238-67-2	-	1.08728e+06	760431	1.24743e+06	-	-	-
PDP002894	8-C-Glucosylorobol*		Flavonoids		Isoflavones		C21H20O11	449.11	287.06	448.101	[M+H]+	1	66026-81-1	-	1.08228e+06	998475	629509	-	CM02733	MetMap153
Lmcn002982	Methyl 3-O-Methyl Gallate		Phenolic acids		Phenolic acids		C9H10O5	197.05	167	198.053	[M-H]-	3	3934-86-9	-	1.07639e+06	215277	215277	-	CM00483	MetMap113
Hmbn002692	6'-O-Feruloyl-D-sucrose		Phenolic acids		Phenolic acids		C22H30O14	517.16	175.04	518.164	-	2	118230-77-6	-	1.0746e+06	868236	639983	-	-	-
WapTKC009408	Xeniaol		Terpenoids		Ditepenoids		C20H26O3	315.2	107.09	314.188	[M+H]+	3	251343-61-0	-	1.06698e+06	308524	349043	-	CM02642	MetMap165
Zmhp004969	4,4,5-Trihydroxy-1,1'-di-2-propenylbiphenyl		Lignans and Coumarins		Lignans		C18H18O3	283.13	121.07	282.126	-	3	-	-	1.06269e+06	191291	191291	-	CM01295	MetMap128
Lcsp002583	Ile-Glu-Val		Amino acids and derivatives		Amino acids and derivatives		C16H29N3O6	360.21	229.12	359.206	[M+H]+	2	-	-	1.05855e+06	496351	369354	-	C04277	-
mws5045	12-Hydroxydodecanoic acid		Lipids		Free fatty acids		C12H24O3	215.17	169.16	216.173	[M-H]-	1	505-95-3	C08317	1.0566e+06	1.48258e+06	1.26965e+06	-	-	-
PDP027265	[5-(6-amino-9H-purin-9-yl)-3-(hydroxymethyl)-2-methyloxolan-3-yl]methanol		Nucleotides and derivatives		Nucleotides and derivatives		C12H17N5O3	280.14	136.06	279.133	[M+H]+	3	-	-	1.0543e+06	418675	196197	-	CM00580	MetMap115
MW0106862	Gln-Met		Amino acids and derivatives		Amino acids and derivatives		C10H19N3O4S	278.11	214.14	277.11	[M+H]+	3	114659-59-5	-	1.05215e+06	1.98185e+06	1.98578e+06	ko00470,ko01100	C04282	-
Wayp001214	N-(1-Deoxy-1-fructosyl)Arginine		Amino acids and derivatives		Amino acids and derivatives		C12H24N4O7	337.18	175.12	336.164	[M+H]+	3	-	-	1.05128e+06	189600	134456	-	-	-
Lacp005577	3-(3'-Hydroxybutyl)-2,4,4-trimethylcyclohexa-2,5-dienone malonyl glucoside		Terpenoids		Sesquiterpenoids		C22H32O10	457.2	133.1	456.199	-	3	-	-	1.04897e+06	2.38479e+06	2.08576e+06	-	-	-
Hmhn003518	4-O-β-D-glucopyranosylferulic acid		Phenolic acids		Phenolic acids		C16H20O9	355.104	175.04	356.111	[M-H]-	3	-	-	1.04808e+06	219334	133722	-	-	-
Sasn003250	Valinopine		Amino acids and derivatives		Amino acids and derivatives		C10H17NO6	246.1	130.09	247.106	[M-H]-	3	-	C19976	1.043e+06	1.46688e+06	1.70066e+06	-	-	-
MWSHC2030	Maculosin*		Amino acids and derivatives		Amino acids and derivatives		C14H16N2O3	261.124	136.076	260.116	[M+H]+	3	19786-36-8	C10605	1.03687e+06	721015	762945	-	-	-
MWSslk066	3-Hydroxy-4-methoxybenzoic acid; Isovanillic Acid		Phenolic acids		Phenolic acids		C8H8O4	169.05	65.04	168.042	[M+H]+	3	645-08-9	-	1.03595e+06	406603	365365	-	CM02537	MetMap156
MWSmce349	Laurocapram		Alkaloids		Alkaloids		C18H35NO	282.28	114.09	281.272	-	2	59227-89-3	-	1.03165e+06	78660.8	71828.8	-	-	-
pme2743	N-Phenylacetylglycine		Amino acids and derivatives		Amino acids and derivatives		C10H11NO3	194.08	91.05	193.074	-	3	500-98-1	-	1.02992e+06	2.32083e+06	2.50884e+06	-	-	-
pme3154	(R)-Mevalonate		Organic acids		Organic acids		C6H12O4	147.07	59.01	148.074	[M-H]-	3	150-97-0	C00418	1.0292e+06	5.06819e+06	4.55907e+06	-	-	-
WapTKC043980	Dictamnol		Terpenoids		Monoterpenoids		C12H18O	179.14	81.07	178.136	[M+H]+	1	151201-77-3	-	1.02705e+06	419985	410777	-	-	-
Hmap001882	Kaempferol-3-O-sophorotrioside-7-O-glucoside		Flavonoids		Flavonols		C39H50O26	935.27	287.05	934.259	-	2	-	-	1.02535e+06	690988	929951	-	-	-
Qmyp101119	Procurcumenol		Terpenoids		Sesquiterpenoids		C15H22O2	235.17	133.1	234.162	[M+H]+	1	21698-40-8	-	1.02531e+06	829111	725990	-	-	-
Zahp003766	Quercetin 3-O-glucoside 7-O-xyloside		Flavonoids		Flavonols		C26H28O16	597.15	303.05	596.138	[M+H]+	3	-	-	1.02526e+06	566989	481783	-	-	-
Zbzp003763	11-methoxy viburtinal		Terpenoids		Monoterpenoids		C10H8O3	177.05	134.04	176.047	[M+H]+	2	-	-	1.01992e+06	538735	499587	-	-	-
pme2266	Biotin		Others		Vitamin		C10H16N2O3S	245.1	227.08	244.088	-	2	58-85-5	-	1.01678e+06	1.42515e+06	1.03298e+06	-	-	-
Hmcp002354	Crenatine		Alkaloids		Plumerane		C14H14N2O	227.13	121.01	226.111	[M+H]+	2	26585-14-8	-	1.01458e+06	798701	775860	-	-	-
Lmrj001698	L-Seryl-L-Isoleucine		Amino acids and derivatives		Amino acids and derivatives		C9H18N2O4	219.13	60.04	218.127	-	3	91086-51-0	-	1.0139e+06	105880	137813	-	-	-
Wbmp004012	Nigelflavonoside A		Flavonoids		Flavones		C43H48O24	949.26	339.11	948.254	[M+H]+	3	-	-	1.01273e+06	663076	723254	-	-	-
MW0153505	Met-Asn-Gly		Amino acids and derivatives		Amino acids and derivatives		C11H20N4O5S1	321.13	212.07	320.115	[M+H]+	3	-	-	1.00857e+06	2.97714e+06	2.80627e+06	ko00592,ko01110	C21923	-
Lcfp031510	2-amino-5-methylhexanoicacid		Alkaloids		Alkaloids		C7H15NO2	146.12	55.05	145.11	[M+H]+	2	3558-32-5	-	1.00334e+06	825648	758367	-	-	-
Wasn000495	6-O-alpha-L-arabinopyranosyl-D-glucopyranose		Others		Saccharides		C11H20O10	311.099	89.0241	312.106	-	3	14116-69-9	-	999591	2.72773e+06	2.59745e+06	-	-	-
WapTKC036161	4-Hydroperoxyawabukinol		Terpenoids		Sesquiterpenoids		C15H24O3	253.18	81.07	252.173	[M+H]+	1	178178-20-6	-	999054	747970	763877	-	-	-
Wcfp003475	6,7-dimethyl-4-(2,3,4,5-tetrahydroxypentyl)-1H-quinoxaline-2,3-dione		Others		Others		C15H20N2O6	325.14	191.08	324.132	[M+H]+	2	-	-	998114	1.3245e+06	788891	-	-	-
MWS201430	Met-Thr		Amino acids and derivatives		Amino acids and derivatives		C9H18N2O4S	251.11	104.05	250.099	-	3	40883-16-7	-	997602	66054	53233.6	-	-	-
PD0684635	5-(hydroxymethyl)-5,9,13-trimethylpentacyclo[11.2.1.01,10.04,9.012,14]hexadecan-2-ol		Terpenoids		Ditepenoids		C20H32O2	305.25	107.09	304.24	[M+H]+	1	-	-	996698	1.38741e+06	1.44102e+06	-	-	-
MEDN1446	11-HEDE		Lipids		Free fatty acids		C20H36O3	325.27	129.04	324.266	[M+H]+	3	5598-37-8	-	994745	28942.7	42851.4	-	-	-
Lcsp001468	Glu-Ile-Glu		Amino acids and derivatives		Amino acids and derivatives		C16H27N3O8	390.19	215.14	389.18	-	2	-	-	992969	164258	193533	-	-	-
Walp007192	2-aminodocoSane-1,6,19,20,21-pentaol		Lipids		Sphingolipids		C22H47NO5	406.35	300.29	405.345	[M+H]+	1	-	-	986335	710004	849455	ko00020,ko00630,ko01100,ko01110,ko01200,ko01210,ko01230,ko01240	C00311	-
MWSHY0061	Kaempferol-3-O-neohesperidoside*		Flavonoids		Flavonols		C27H30O15	595.16	287.06	594.159	-	1	32602-81-6	-	985621	2.05168e+06	2.60555e+06	ko00592,ko01100,ko01110	C01226	-
Smln004290	Aloesaponarin I		Quinones		Anthraquinone		C17H12O6	311.05	293.21	312.063	[M-H]-	3	-	-	982351	272654	324516	-	-	-
mws0668	Xanthosine		Nucleotides and derivatives		Nucleotides and derivatives		C10H12N4O6	283.07	151.03	284.076	-	1	146-80-5	-	981795	979390	822418	ko00592,ko01110	C16308	-
pmp000587	Luteolin 7-O-(6''-malonylglucoside)*		Flavonoids		Flavones		C24H22O14	535.11	287.05	534.101	[M+H]+	3	-	C10103	981533	1.1263e+06	741433	-	-	-
Hmgn004693	8-Hydroxy-α-conidendrin		Lignans and Coumarins		Lignans		C20H20O7	371.11	327.03	372.121	[M-H]-	3	-	-	981249	1.67712e+06	1.36062e+06	-	-	-
FDATN01519	D-phenylalanine		Amino acids and derivatives		Amino acids and derivatives		C9H11NO2	164.07	103.05	165.079	[M-H]-	3	673-06-3	C02265	980849	1.94283e+06	1.68796e+06	-	-	-
MW0109628	Ser-Met-Arg		Amino acids and derivatives		Amino acids and derivatives		C14H28N6O5S	393.19	86.1	392.184	[M+H]+	3	189342-36-7	-	977503	24954.6	124773	-	C10935	-
mws0001	L-Asparagine		Amino acids and derivatives		Amino acids and derivatives		C4H8N2O3	133.06	74.02	132.054	[M+H]+	3	70-47-3	C00152	966531	1.10712e+06	568271	-	-	-
pmn001367	Protocatechuic acid-4-O-glucoside*		Phenolic acids		Phenolic acids		C13H16O9	315.07	153.02	316.079	-	1	-	-	965880	148930	79487.4	-	CM00199	MetMap105
Hmln008119	Robinlin		Terpenoids		Monoterpenoids		C11H18O3	197.12	153.12	198.126	[M-H]-	2	-	-	958713	1.37941e+06	1.18805e+06	-	-	-
MW0153739	Met-Abu-OH		Amino acids and derivatives		Amino acids and derivatives		C14H18N2O6S	341.08	146.08	342.089	[M-H]-	3	-	-	957440	833039	838409	-	-	-
MWSHC20182	Cyclo(L-tyrosyl-D-proline)*		Amino acids and derivatives		Amino acids and derivatives		C14H16N2O3	261.12	136.08	260.116	[M+H]+	3	61117-56-4	-	952046	857211	826817	-	-	-
MW0107510	Ile-Ser*		Amino acids and derivatives		Amino acids and derivatives		C9H18N2O4	219.13	60.05	218.127	[M+H]+	2	6403-14-1	-	950057	24178.4	120892	-	-	-
Sadp008978	(4aR,7aS)-6-(1H-indol-3-ylmethyl)-4-methyl-4a,5,7,7a-tetrahydropyrrolo[3,4-b][1,4]oxazin-3-one		Alkaloids		Alkaloids		C16H19N3O2	286.16	130.07	285.148	[M+H]+	3	-	-	948564	255604	190400	-	-	-
pmp000238	Luteolin-6-C-arabinoside-7-O-glucoside		Flavonoids		Flavones		C26H28O15	581.15	383.07	580.143	-	3	-	-	948562	1.19293e+06	1.01473e+06	-	-	-
Lmdp004160	Quercetin-3-O-(2'''-O-caffeoyl)sophoroside		Flavonoids		Flavonols		C36H36O20	789.19	325.09	788.18	[M+H]+	1	-	-	947828	373318	191364	-	-	-
Zahn007990	5-hydroxy-3,4-dimethyl-5-pentylfuran-2(5H)-one*		Others		Others		C11H18O3	197.12	153.13	198.126	-	1	-	-	947366	1.42553e+06	1.23145e+06	ko00310,ko01100	C03087	-
Lmyp004516	Quercetin-3-O-(2''-O-p-Coumaroyl)galactoside		Flavonoids		Flavonols		C30H26O14	611.14	147.04	610.132	[M+H]+	3	-	-	944586	861715	817597	-	-	-
Haxp005474	[(1S,4aR,5S,7aR)-5-hydroxy-1-{[(2S,3R,4S,5S,6R)-3,4,5-trihydroxy-6-(hydroxymethyl)oxan-2-yl]oxy}-1H,4aH,5H,7aH-cyclopenta[c]pyran-7-yl]methyl (2E)-3-(4-hydroxyphenyl)prop-2-enoate		Others		Others		C24H28O11	493.17	331.08	492.163	[M+H]+	2	-	-	941824	110810	108819	-	-	-
pmb1912	10-Formyltetrahydrofolate		Alkaloids		Alkaloids		C20H23N7O7	474.17	327.12	473.166	[M+H]+	3	2800-34-2	C00234	935965	795867	805418	-	-	-
Lmdp004267	Quercetin-3-O-(6''-O-p-Coumaroyl)glucoside*		Flavonoids		Flavonols		C30H26O14	611.14	147.04	610.132	[M+H]+	1	-	-	931560	787394	735884	-	-	-
Lskp211280	Prolylhydroxyproline		Amino acids and derivatives		Amino acids and derivatives		C10H16N2O4	229.12	84.05	228.111	[M+H]+	3	18684-24-7	-	931189	1.96858e+06	1.55617e+06	-	C02185	-
mws0014	Ferulate*		Phenolic acids		Phenolic acids		C10H10O4	193.05	134.04	194.058	[M-H]-	1	537-98-4	C01494	930142	282784	376800	-	-	-
MWS201451	Val-His		Amino acids and derivatives		Amino acids and derivatives		C11H18N4O3	255.15	156.08	254.138	[M+H]+	2	13589-07-6	-	926284	532345	584606	-	-	-
Hmln000873	2-O-Galloyl-D-glucose		Phenolic acids		Phenolic acids		C13H16O10	331.07	169.01	332.074	-	2	-	-	922586	1.29533e+06	1.30262e+06	-	-	-
PDP194416	3-Methyl-deoxycytidine*		Nucleotides and derivatives		Nucleotides and derivatives		C10H15N3O4	242.11	126.07	241.106	[M+H]+	2	-	-	919883	1.72926e+06	926847	-	-	-
Sadp001783	2-imino-3-(1H-indol-3-yl)propanoic acid		Amino acids and derivatives		Amino acids and derivatives		C11H10N2O2	203.08	130.06	202.074	[M+H]+	1	-	-	918860	1.52968e+06	992702	-	-	-
MW0156818	Ser-Leu-His		Amino acids and derivatives		Amino acids and derivatives		C15H25N5O5	356.2	72.08	355.186	[M+H]+	3	-	-	915366	127586	56426.8	-	-	-
Lmbn001467	5-Acetamidopentanoate		Organic acids		Organic acids		C7H13NO3	158.08	116.07	159.089	[M-H]-	2	1072-10-2	C03087	913404	7.98469e+06	7.72406e+06	-	-	-
Hmgp003086	Tricin-7-O-rutinoside		Flavonoids		Flavones		C29H34O16	639.192	331.081	638.185	[M+H]+	3	-	-	910870	1.72548e+06	1.51793e+06	-	-	-
PDP021509	3-cyclohexyl-3-phenylpropan-1-ol		Others		Alcohol compounds		C15H22O	219.17	159.12	218.167	[M+H]+	2	-	-	909990	703312	708426	-	-	-
MWSN0096	Quercetin 3-O-beta-D-glucosyl-(1->2)-beta-D-glucoside		Flavonoids		Flavonols		C27H30O17	625.14	300.03	626.148	[M-H]-	3	18609-17-1	C12667	909929	1.13987e+06	868392	-	-	-
Zbsp004136	Quercetin-3-O-(6''-O-arabinosyl)glucoside*		Flavonoids		Flavonols		C26H28O16	597.14	303.05	596.138	[M+H]+	3	-	-	909556	671116	382346	-	-	-
MWSmce275	5-Hydroxy-1-tetralone		Others		Ketone compounds		C10H10O2	163.07	107.05	162.068	-	3	28315-93-7	-	908233	240834	262315	-	-	-
mws1074	7,8-Dihydroxycoumarin		Lignans and Coumarins		Coumarins		C9H6O4	177.02	121.03	178.027	[M-H]-	1	486-35-1	C03093	907904	119858	100655	ko00592	C16316	-
Zbjn004215	Kaempferol 3-O-beta-D-glucosyl-(1->2)-beta-D-glucoside		Flavonoids		Flavonols		C27H30O16	609.15	285.04	610.154	[M-H]-	2	19895-95-5	C12634	907068	648835	887950	-	-	-
Lmxn008846	Hydroxydihydrobovolide*		Others		Lactones		C11H18O3	197.12	153.13	198.126	[M-H]-	1	-	-	906146	1.35224e+06	1.23218e+06	ko00591	C14837	-
Layp005773	Ageconyflavone B-4'-glucoside		Flavonoids		Flavones		C25H28O12	521.17	359.11	520.158	[M+H]+	3	-	-	904397	122006	125062	ko00051,ko01100	C01096	-
Lxmn122403	2-(hydroxymethyl)-6-((3,4,5-trihydroxy-6-(2,4,6-trichloro-3-methoxy-5-methylphenoxy)tetrahydro-2H-pyran-2-yl)methoxy)tetrahydro-2H-pyran-3,4,5-triol		Others		Others		C20H27Cl3O12	563.05	238.94	564.057	[M-H]-	3	-	-	903883	476176	248269	-	-	-
Lmgp002501	Dhurrin 6'-glucoside		Alkaloids		Alkaloids		C20H27NO12	474.16	312.11	473.153	[M+H]+	3	-	-	898519	306665	270246	-	-	-
PD0929911	6-(2-hydroxyphenyl)hexanoic acid		Lipids		Free fatty acids		C12H16O3	209.12	149.06	208.11	[M+H]+	2	100257-13-4	-	898080	587672	1.19676e+06	-	-	-
pma0134	D-Threose		Others		Saccharides		C4H8O4	121.05	93.06	120.042	-	3	95-43-2	-	897797	2.09449e+07	1.8048e+07	-	-	-
MW0155922	Pro-Lys-Asp		Amino acids and derivatives		Amino acids and derivatives		C15H26N4O6	359.19	129.1	358.185	[M+H]+	3	-	-	896550	184037	190930	-	-	-
Lahp004593	Rhamnazin 3-O-β-D-glucopyranoside(Flavoyadorinin A)*		Flavonoids		Flavonols		C23H24O12	493.13	331.08	492.127	[M+H]+	3	20486-38-8	-	896277	74298	93365.6	-	CM01381	MetMap129
Labp005025	5-O-Malonylisosakuranin		Flavonoids		Flavanones		C25H26O13	535.14	287.09	534.137	[M+H]+	3	-	-	895792	930753	653379	-	-	-
mws0924	2-Methylglutaric acid*		Organic acids		Organic acids		C6H10O4	145.05	101.06	146.058	-	3	617-62-9	-	890802	135100	135100	-	-	-
Walp008102	2-Aminooctadecane-1,4-diol		Lipids		Sphingolipids		C18H39NO2	302.31	88.08	301.298	[M+H]+	2	-	-	889914	996862	988571	-	-	-
PDN178609	3,6,7-trihydroxy-8-methoxy-2-phenyl-4H-chromen-4-one		Flavonoids		Flavonols		C16H12O6	299.05	89.02	300.063	[M-H]-	2	-	-	889736	658050	500164	-	-	-
mws1155	D-Mannitol*		Others		Saccharides		C6H14O6	181.07	101.02	182.079	-	3	69-65-8	-	887350	9591.81	1918.36	-	-	-
MWSslk111	Hydroquinine		Alkaloids		Quinoline alkaloids		C20H26N2O2	327.21	309.2	326.199	-	3	522-66-7	-	881195	627988	628370	-	-	-
MW0144603	Ala-His-Tyr		Amino acids and derivatives		Amino acids and derivatives		C18H23N5O5	390.18	209.1	389.17	[M+H]+	3	-	-	880215	586672	319295	-	-	-
MWSmce549	1-Monomyristin		Lipids		Glycerol ester		C17H34O4	303.25	57.07	302.246	-	1	589-68-4	-	876581	1.25855e+06	757021	-	-	-
Zblp002068	Cyanidin 3-O-glucoside		Flavonoids		Anthocyanidins		C21H21O11+	449.11	287.06	449.108	[M]+	3	47705-70-4	C08604	874217	946857	768230	-	-	-
Lmdp004892	Kaempferol-3-O-(6''-malonyl)galactoside*		Flavonoids		Flavonols		C24H22O14	535.11	287.05	534.101	-	1	-	-	865235	375049	304968	-	-	-
pmb0603	Chrysoeriol-7,4'-di-O-glucoside		Flavonoids		Flavones		C28H32O16	625.18	301.07	624.169	-	3	-	-	862186	1.48005e+06	1.78212e+06	-	-	-
MW0145406	Arg-Leu-Ala		Amino acids and derivatives		Amino acids and derivatives		C15H30N6O4	359.25	288.2	358.233	[M+H]+	3	-	-	859670	268699	131197	-	C22904	-
WapTKC164644	5,5-bis(hydroxymethyl)-9-methyl-14-methylidenetetracyclo[11.2.1.01,10.04,9]hexadecan-3-one*		Terpenoids		Ditepenoids		C20H30O3	319.23	283.21	318.219	[M+H]+	2	-	-	858883	48107.9	64845.7	-	-	-
MW0107056	Gly-Asp-Lys		Amino acids and derivatives		Amino acids and derivatives		C12H22N4O6	319.15	229.12	318.154	[M+H]+	3	-	-	858508	854816	156760	-	-	-
Wcsp001667	O-methylnerinine		Alkaloids		Alkaloids		C20H27NO5	362.19	140.06	361.189	[M+H]+	2	-	-	855866	282275	244762	-	-	-
Sasn000277	myo-Inositol 4-phosphate		Others		Saccharides		C6H13O9P	259.02	78.96	260.03	[M-H]-	1	142760-33-6	C03546	854018	1.14765e+06	1.23487e+06	-	-	-
pme3382	N-Acetyl-L-threonine		Amino acids and derivatives		Amino acids and derivatives		C6H11NO4	160.06	98.02	161.069	-	3	17093-74-2	-	853674	1.16502e+06	1.21168e+06	-	-	-
Lamn005190	Glucosyl isomucronulatol-7-O-glucoside		Flavonoids		Other Flavonoids		C29H38O15	625.22	301.11	626.222	-	2	-	-	853647	286775	217213	-	CM01299	MetMap128
Zmwp003993	Hippeastrine		Alkaloids		Plumerane		C17H17NO5	316.12	284.09	315.111	[M+H]+	3	477-17-8	C08528	853530	1.20535e+06	1.11489e+06	-	-	-
Laxp005049	Bracteatin*		Flavonoids		Aurones		C15H10O7	303.05	229.05	302.043	[M+H]+	1	3260-50-2	C08577	853456	78849.4	78849.4	-	-	-
Zmhn001703	5-O-Galloyl-D-hamamelose		Phenolic acids		Phenolic acids		C13H16O10	331.07	169.02	332.074	[M-H]-	3	90275-97-1	-	850868	1.26592e+06	1.40564e+06	-	-	-
Yajn001880	7-Deoxygelsemide		Terpenoids		Monoterpenoids		C10H12O4	195.07	165.02	196.074	[M-H]-	2	-	-	850366	4.65712e+06	5.00409e+06	ko00290,ko00650,ko00660,ko00770,ko01100,ko01110,ko01210,ko01230	C06010	-
mws0178	Chlorogenate*		Phenolic acids		Phenolic acids		C16H18O9	353.09	191.06	354.095	[M-H]-	2	327-97-9	C00852	847576	21246.4	21246.4	-	-	-
WapTKC212530	3a,7b-dimethyl-1a,3,3a,4,5,7b-hexahydronaphtho[1,2-b]oxiren-6(2H)-one		Terpenoids		Sesquiterpenoids		C12H16O2	193.12	105.07	192.115	[M+H]+	1	-	-	844660	1.76062e+06	1.57547e+06	-	-	-
WaYp005128	2-Aminotetradecane-1,5,13-triol		Lipids		Sphingolipids		C14H31NO3	262.24	200.2	261.23	-	1	-	-	843781	657540	1.05156e+06	-	-	-
mws0133	Nicotinamide		Others		Vitamin		C6H6N2O	123.06	80.05	122.048	-	2	98-92-0	-	843269	401831	523470	-	-	-
Wagp000980	2-[(4-hydroxyphenethyl)amino]ethane-1,1,2-triol O-Glucoside		Alkaloids		Alkaloids		C16H25NO9	376.16	121.06	375.153	-	1	-	-	842536	719601	689650	-	-	-
Wdxp004610	3β,14β-dihydroxy-pregn-5-en-20-one		Steroids		Steroid		C21H32O3	333.24	279.23	332.235	[M+H]+	3	-	-	839660	712148	676023	-	-	-
Wbmp003788	3,4-Dihydroxy-7,8-dihydro-β-ionone-4-O-β-D-glucoside		Terpenoids		Sesquiterpenoids		C19H32O8	389.22	209.15	388.21	-	3	-	-	839461	246609	240739	-	-	-
Walbn05525	2-Decenedioic acid		Lipids		Free fatty acids		C10H16O4	199.1	155.11	200.105	[M-H]-	3	37443-67-7	-	839427	1.31635e+06	1.25966e+06	-	-	-
PDP095657	2-[2-(4-methylphenoxy)acetamido]-3-phenylpropanoic acid		Amino acids and derivatives		Amino acids and derivatives		C18H19NO4	314.14	120.08	313.131	[M+H]+	2	-	-	834072	3.38358e+06	3.1467e+06	-	-	-
Lmhp206353	Tricin-4'-O-glucoside*		Flavonoids		Flavones		C23H24O12	493.13	331.08	492.127	[M+H]+	3	-	-	833879	91017.6	106340	-	-	-
Wasyqp1413	IPA imine		Amino acids and derivatives		Amino acids and derivatives		C11H10N2O2	203.08	157.08	202.074	[M+H]+	1	-	C21124	832803	1.12371e+06	734173	-	-	-
PD0296445	2-(4-Methoxybenzylidene)imino-2-deoxy-D-glucopyranose		Alkaloids		Alkaloids		C14H19NO6	298.13	136.06	297.121	[M+H]+	3	-	-	832294	9.76184e+06	1.00111e+07	-	-	-
Jmwn002057	2-(3-β-D-glucopyranosyloxy-4-hydroxyphenyl)ethanol-1-O-β-D-glucopyranoside		Phenolic acids		Phenolic acids		C20H30O13	477.16	315.11	478.169	-	2	-	-	831833	126941	126941	-	CM00179	MetMap105
Wahln02444	Hydroxytyrosol Glucoside*		Others		Alcohol compounds		C14H20O8	315.11	153.056	316.116	[M-H]-	3	76873-99-9	-	831715	145496	125677	-	-	-
Walbn00518	3,4-dihydroxy-2-(d-glucopyranose-6-O-yl)butanoic acid		Organic acids		Organic acids		C10H18O10	297.08	117.02	298.09	[M-H]-	3	-	-	827824	128031	95158.3	ko00350,ko01100	C05582	MetMap172
Zmmp001823	N-Acetyl-D-Leucineamide		Amino acids and derivatives		Amino acids and derivatives		C8H16N2O2	173.13	86.1	172.121	[M+H]+	2	-	-	826265	190770	276666	-	-	-
pmp000579	Diosmetin-7-O-galactoside*		Flavonoids		Flavones		C22H22O11	463.12	301.07	462.116	-	1	-	-	824804	90975.3	90975.3	-	-	-
MWSprf134	Plantagoside		Flavonoids		Flavanones		C21H22O12	467.12	305.07	466.111	[M+H]+	3	78708-33-5	C17531	823613	65918.6	65918.6	-	-	-
Wcfp007836	Tetradecyldiethanolamine		Alkaloids		Alkaloids		C18H39NO2	302.3	88.08	301.298	-	1	18924-66-8	-	823467	979313	979496	-	-	-
Walp004752	2-Aminododecane-1,4-diol		Lipids		Sphingolipids		C12H27NO2	218.21	88.08	217.204	-	1	-	-	821899	835266	665856	-	-	-
Sasn006410	2-hydroxynonanoic acid		Lipids		Free fatty acids		C9H18O3	173.12	127.11	174.126	[M-H]-	1	-	-	821662	920599	889041	-	-	-
mws0572	5-Methylcytosine		Nucleotides and derivatives		Nucleotides and derivatives		C5H7N3O	126.07	109.04	125.059	-	1	554-01-8	-	817909	335498	2.81665e+06	-	-	-
PDP152318	Arjunone		Others		Others		C19H20O6	345.13	181.05	344.126	[M+H]+	2	56317-22-7	-	815309	358573	379184	-	-	-
PDP271067	(12E)-2-aminooctadec-12-ene-1,3,4-triol		Lipids		Sphingolipids		C18H37NO3	316.28	60.05	315.277	[M+H]+	2	-	-	812536	812536	812536	-	-	-
MW0150366	Gly-Gly-Gln		Amino acids and derivatives		Amino acids and derivatives		C9H16N4O5	261.12	200.09	260.112	[M+H]+	3	186787-32-6	-	811338	729726	725225	-	-	-
Wayn002279	Dihomocitric acid		Organic acids		Organic acids		C8H12O7	219.05	111.01	220.058	[M-H]-	2	-	-	810588	1.06413e+06	1.00042e+06	ko00360,ko00400,ko00470,ko00960,ko01100,ko01110,ko01210,ko01230	C00166	-
Lmmp003817	Kaempferol-3-O-(6''-malonyl)glucoside*		Flavonoids		Flavonols		C24H22O14	535.11	287.05	534.101	-	1	81149-02-2	-	806177	1.07267e+06	736002	-	-	-
PD0992656	2-(1,2,4a-trimethyl-5-oxo-decahydronaphthalen-1-yl)acetic acid		Terpenoids		Sesquiterpenoids		C15H24O3	253.18	81.07	252.173	[M+H]+	2	-	-	802335	567003	849593	-	-	-
pmn001583	Quercetin-3-O-robinobioside		Flavonoids		Flavonols		C27H30O16	609.15	300.03	610.153	-	1	52525-35-6	-	802192	808456	744294	-	CM02748	MetMap165,MetMap167
Zbjp002396	Kaempferol-3-O-sophoroside-7-O-glucoside		Flavonoids		Flavonols		C33H40O21	773.21	287.06	772.206	-	3	-	-	799138	583459	450402	ko00940,ko00941,ko00945,ko01110	C00852	MetMap168,MetMap170,MetMap171
PDP217683	4-(2,5-dimethylphenyl)pentanoic Acid		Organic acids		Organic acids		C13H18O2	207.14	149.1	206.131	[M+H]+	2	-	-	799098	1.04361e+07	1.04811e+07	-	-	-
Lmlp003474	5-Methoxydictamnine		Alkaloids		Quinoline alkaloids		C13H11NO3	230.08	215.06	229.074	[M+H]+	3	-	-	796199	218012	183349	-	CM00573	MetMap117
Lskp211278	Oxypinnatanine A		Alkaloids		Alkaloids		C10H16N2O5	245.11	84.04	244.106	-	2	-	-	795280	160085	125149	-	-	-
PDP008327	5,7,2',3'-Tetramethoxyflavanone		Flavonoids		Flavanones		C19H20O6	345.14	181.05	344.126	[M+H]+	1	-	-	794006	420625	395542	-	-	-
Wbtn005811	{5-hydroxy-10-methoxy-4-oxo-2-propylbenzo[h]chromen-8-yl}oxidanesulfonic acid		Others		Ketone compounds		C17H16O8S	379.05	299.06	380.057	[M-H]-	3	-	-	793825	667877	738569	-	-	-
Wdmp004704	Methyl 12-hydroxy-12-(1-hydroxyethyl)-10-methoxy-1,2,3a,4,5,7-hexahydro-3,5-ethanopyrrolo[2,3-d]carbazole-6-carboxylate		Alkaloids		Plumerane		C21H26N2O5	387.19	144.08	386.184	[M+H]+	2	-	-	793381	422630	511968	-	-	-
MW0156913	Ser-Ser-Thr		Amino acids and derivatives		Amino acids and derivatives		C10H19N3O7	294.13	230.12	293.122	[M+H]+	3	-	-	792017	2.89112e+06	2.51632e+06	-	-	-
Zmsp001333	N-Demethyllycoramine		Alkaloids		Alkaloids		C16H21NO3	276.16	201.09	275.152	[M+H]+	3	-	-	790291	309012	268352	-	-	-
MWSslk226	Benzylacetone		Others		Ketone compounds		C10H12O	149.09	91.05	148.089	-	3	2550-26-7	-	789847	673170	521609	-	C06607	-
Zbqp000947	Lys-Pro-Ile		Amino acids and derivatives		Amino acids and derivatives		C17H32N4O4	357.25	132.11	356.242	[M+H]+	3	-	-	789000	184476	278718	-	-	-
Lmcsp00364	N2-Succinyl-L-arginine		Amino acids and derivatives		Amino acids and derivatives		C10H18N4O5	275.14	175.12	274.128	[M+H]+	3	2478-02-6	C03296	788141	35149.6	7029.92	-	-	-
Zmmp003443	γ-Glu-Trp*		Amino acids and derivatives		Amino acids and derivatives		C16H19N3O5	334.139	188.071	333.132	[M+H]+	3	66471-20-3	-	785046	2.45799e+06	2.20377e+06	-	-	-
MW0147999	Cys-Gln-Ile		Amino acids and derivatives		Amino acids and derivatives		C14H26N4O5S1	363.17	204.08	362.162	[M+H]+	3	-	-	783741	2.37435e+06	1.978e+06	-	CM02758	MetMap168,MetMap170
PD0996260	(5R,6E,10S)-5,10-dihydroxy-2,6,10-trimethyldodeca-2,6,11-trien-4-one		Terpenoids		Sesquiterpenoids		C15H24O3	253.18	81.07	252.173	[M+H]+	2	-	-	781801	630776	613422	-	-	-
Wcdn001824	2,5-Dihydroxybenzoic acid-5-O-glucoside		Phenolic acids		Phenolic acids		C13H16O9	315.07	153.02	316.079	[M-H]-	1	-	-	781406	137625	157816	-	-	-
pmf0139	D-Galactose*		Others		Saccharides		C6H12O6	179.06	59.01	180.063	-	1	59-23-4	-	779358	2.0787e+06	1.92451e+06	-	-	-
Lcfp121051	Ethyl 3-(N-butylacetamido)propionate		Alkaloids		Alkaloids		C11H21NO3	216.16	86.1	215.152	[M+H]+	1	52304-36-6	C18830	778640	3.97561e+07	3.69708e+07	-	-	-
PD0485458	6-Hydroxyluteolin 6-glucoside		Flavonoids		Flavones		C21H20O12	465.1	85.03	464.096	[M+H]+	1	-	-	777666	28233.6	36980.4	-	-	-
Zmwp002855	Oxoassoanine N-oxide		Alkaloids		Plumerane		C17H15NO4	298.09	136.06	297.1	-	2	-	-	775695	9.26734e+06	9.83554e+06	-	-	-
pmp000240	Apigenin-6-C-(2''-glucuronyl)glucoside		Flavonoids		Flavones		C27H28O16	609.14	313.07	608.138	[M+H]+	3	-	-	774858	425365	354950	-	-	-
PDN017122	detp		Organic acids		Organic acids		C4H11O3PS	169.01	94.94	170.017	[M-H]-	2	5871-17-0	C06607	774756	1.56731e+06	1.34843e+06	-	CM00662	MetMap103
Sadp010223	2,3-Dimethyl-5-Ethylpyrazine		Alkaloids		Alkaloids		C8H12N2	137.11	122.08	136.1	[M+H]+	1	15707-34-3	-	771534	1.6228e+06	1.76291e+06	-	-	-
Lmsn002548	1-O-Caffeoyl-β-D-glucose		Phenolic acids		Phenolic acids		C15H18O9	341.09	161.02	342.095	-	1	14364-08-0	-	771337	180653	181615	-	CM00422	MetMap112
Lmtp004044	Quercetin-3-O-apiosyl(1→2)galactoside*		Flavonoids		Flavonols		C26H28O16	597.14	303.04	596.138	[M+H]+	3	-	-	769475	575353	813707	-	CM02750	MetMap153,MetMap165,MetMap167
mws1195	p-Coumaric acid methyl ester		Phenolic acids		Phenolic acids		C10H10O3	179.07	147.04	178.063	-	3	19367-38-5	-	768604	263302	219554	-	-	-
MW0105045	3-Hydroxyhexanoylglycine		Amino acids and derivatives		Amino acids and derivatives		C8H15NO4	190.12	119.07	189.1	[M+H]+	3	-	-	767106	75486.2	75486.2	-	CM02734	MetMap171
mws2608	N-Acetyl-D-galactosamine		Others		Saccharides		C8H15NO6	222.1	84.05	221.09	[M+H]+	2	1811-31-0	C01132	766903	736086	805807	-	-	-
WapTKC017100	Wallichanol A		Terpenoids		Ditepenoids		C20H32O2	305.25	95.09	304.24	[M+H]+	2	900144-34-5	-	765280	1.08781e+06	883762	-	-	-
mws0147	3-Hydroxyisovalerate		Organic acids		Organic acids		C5H10O3	117.06	59.01	118.063	[M-H]-	3	625-08-1	C20827	761689	5.52802e+06	5.55256e+06	-	C17808	-
Wasn003258	Glucosyl 2-Hydroxy-4-Methylpentanoic Acid		Organic acids		Organic acids		C12H22O8	293.12	131.07	294.132	[M-H]-	3	-	-	759175	230238	173605	ko00053,ko00480,ko01100,ko01110,ko01240	C00072	-
MWS201384	Arg-Gly		Amino acids and derivatives		Amino acids and derivatives		C8H17N5O3	232.14	70.07	231.133	[M+H]+	1	108347-93-9	-	758579	26190.4	217795	-	-	-
PD0993994	7,7A-Diepicoprinastatin		Terpenoids		Sesquiterpenoids		C15H22O2	235.17	119.09	234.162	[M+H]+	3	-	-	757072	563070	522041	ko00944,ko01110	C04443	-
Rdp04849	Tricetin 3',4'-dimethyl ether 7-glucuronide*		Flavonoids		Flavones		C23H22O13	507.11	331.08	506.106	[M+H]+	2	107668-76-8	-	754279	16150.3	80751.5	-	-	-
Lamp006225	Hydroxymethyl coumarin glucoside		Lignans and Coumarins		Coumarins		C16H18O8	339.11	177.05	338.1	[M+H]+	1	-	-	751897	337726	435964	-	-	-
MW0146333	Asp-Arg		Amino acids and derivatives		Amino acids and derivatives		C10H19N5O5	290.15	70.07	289.139	[M+H]+	3	-	-	751670	42334.6	23586.6	-	-	-
Wagp008220	Cerrosillin		Flavonoids		Flavones		C19H18O6	343.12	328.09	342.11	[M+H]+	2	17182-56-8	-	748098	238364	251275	-	-	-
Lcsp003681	Val-Val-Leu		Amino acids and derivatives		Amino acids and derivatives		C16H31N3O4	330.24	199.14	329.231	[M+H]+	1	-	-	747810	471170	475518	-	CM00639	MetMap116
Lmbn001181	Fraxetin-7,8-di-O-glucoside		Lignans and Coumarins		Coumarins		C22H28O15	531.14	531.13	532.143	-	2	-	-	746878	1.47824e+06	1.32214e+06	-	-	-
pme0152	5,6-Dihydrothymine		Nucleotides and derivatives		Nucleotides and derivatives		C5H8N2O2	129.07	84.04	128.059	[M+H]+	3	696-04-8	C00906	746621	5.27147e+06	3.17049e+06	-	-	-
WapTKC210067	Phorneroid M*		Terpenoids		Ditepenoids		C20H30O3	319.23	283.2	318.219	[M+H]+	2	-	-	746559	145257	145257	-	-	-
MW0146319	Asp-Val-His		Amino acids and derivatives		Amino acids and derivatives		C15H23N5O6	370.17	120.08	369.165	[M+H]+	3	-	-	745903	190497	132277	-	-	-
pmb2871	1-O-Gentisoyl-β-D-glucoside*		Phenolic acids		Phenolic acids		C13H16O9	315.07	153.02	316.079	-	1	23445-11-6	-	739656	255542	215904	-	-	-
PDP229845	Quercetin-3'-(6''-O-p-Coumaroyl)glucoside*		Flavonoids		Flavonols		C30H26O14	611.14	147.04	610.132	[M+H]+	1	-	-	738013	433693	564747	-	-	-
Walp007214	2-Aminohexadecane-1,5,6-triol		Lipids		Sphingolipids		C16H35NO3	290.27	88.08	289.262	[M+H]+	1	-	-	736405	718266	937974	-	CM01436	MetMap133
PDN193269	1-(3,6-dihydroxy-2-methoxyphenyl)ethanone		Others		Ketone compounds		C9H10O4	181.05	138.03	182.058	[M-H]-	2	-	-	735890	3.23333e+06	2.30794e+06	-	CM00499	MetMap113,MetMap114
MWSslk146	4'-O-Glucosylvitexin		Flavonoids		Flavones		C27H30O15	595.17	433.12	594.159	-	3	38950-94-6	-	735379	625839	680377	ko00330,ko01100	C01035	-
Wcdp010432	Linoleamide		Lipids		Free fatty acids		C18H33NO	280.26	245.23	279.256	[M+H]+	1	3999-01-7	-	734538	41128.6	24934.6	-	-	-
PD1006471	α-kamlolenic acid		Lipids		Free fatty acids		C18H30O3	295.23	67.05	294.219	[M+H]+	1	-	-	732545	732545	732545	-	-	-
pmb3142	Salicylic acid-2-O-glucoside		Phenolic acids		Phenolic acids		C13H16O8	299.08	137.02	300.084	-	3	10366-91-3	-	731875	97908.4	97908.4	-	C08724	-
mad1424	Ditartaroyl-hydroxycoumarin		Lignans and Coumarins		Coumarins		C17H14O13	427.05	295.05	426.043	-	3	-	-	731532	485871	329895	-	-	-
Lcsn002767	Gly-Leu-Phe		Amino acids and derivatives		Amino acids and derivatives		C17H25N3O4	334.18	186.12	335.185	[M-H]-	1	103213-38-3	-	731462	263780	223442	-	-	-
WapTKC114512	Pregna-1,4,17(20)-Triene-3,16-dione		Steroids		Steroid		C21H26O2	311.2	121.06	310.193	[M+H]+	3	1420046-54-3	-	728071	87337.1	87337.1	-	-	-
Salp010275	5-Hydroxy-8-methoxycalamenene		Terpenoids		Sesquiterpenoids		C16H24O2	249.18	193.12	248.178	[M+H]+	1	-	-	727258	745494	687925	-	-	-
Zmyp004317	(3,4,5-trihydroxytetrahydro-2H-pyran-2-yl)methyl (E)-3-(4-hydroxy-3-methoxyphenyl)acrylate		Phenolic acids		Phenolic acids		C16H18O8	339.1	177.05	338.1	[M+H]+	2	-	-	726676	804704	561316	-	-	-
MWS4414	trans-2-Butene-1,4-dicarboxylic Acid		Organic acids		Organic acids		C6H8O4	145.05	57.03	144.042	[M+H]+	3	4436-74-2	-	724823	96690.8	109326	-	-	-
pmp000607	1-desmethylaurantio-obtusin-2-O-β-D-glucoside		Quinones		Anthraquinone		C22H22O12	479.12	317.06	478.111	[M+H]+	3	-	-	724553	266879	169146	-	-	-
Lcsp002225	L-Glutaminyl-L-tryptophan		Amino acids and derivatives		Amino acids and derivatives		C16H20N4O4	333.16	188.07	332.149	[M+H]+	3	66851-83-0	-	723950	49408.1	49408.1	-	-	-
MWSHY0029	Quercetin		Flavonoids		Flavonols		C15H10O7	303.05	229.05	302.043	-	2	117-39-5	-	723253	3.05621e+06	2.92217e+06	-	-	-
Walbp08560	3,5-di-tert-Butyl-4-hydroxyacetophenone		Others		Ketone compounds		C16H24O2	249.18	193.13	248.178	[M+H]+	1	14035-33-7	-	721261	775994	647049	-	-	-
pme0075	N-Acetyl-L-glutamate		Amino acids and derivatives		Amino acids and derivatives		C7H11NO5	188.06	128.04	189.064	[M-H]-	2	1188-37-0	C00624	719586	292627	314698	-	-	-
WapTKC090889	(2R,3S)-3-[(1S)-1-Hydroxyprop-2-Enyl]-2,6,6-Trimethylbicyclo[3.1.1]Heptan-2-ol		Terpenoids		Monoterpenoids		C13H22O2	211.17	133.1	210.162	[M+H]+	1	-	-	719191	3.27721e+06	2.89839e+06	-	-	-
Zmdp001718	γ-L-Glutamyl-S-allyl-L-cysteine		Amino acids and derivatives		Amino acids and derivatives		C11H18N2O5S	291.1	145.04	290.094	[M+H]+	2	-	-	716202	1.0632e+06	960653	-	-	-
ZbWp001556	5-guanidino-2-(2-hydroxyethyl)pentanoic acid		Others		Others		C8H17N3O3	204.13	158.12	203.127	[M+H]+	3	-	-	716166	756576	593037	-	-	-
Zmdp001857	γ-Glu-Tyr		Amino acids and derivatives		Amino acids and derivatives		C14H18N2O6	311.12	165.05	310.116	[M+H]+	3	7432-23-7	-	716048	38795.2	256438	-	-	-
pmb0786	D-Glucosamine		Others		Saccharides		C6H13NO5	180.09	163.06	179.079	[M+H]+	3	3416-24-8	C00329	711209	466390	502589	-	-	-
Sasn009432	9,10-Dihydroxystearate		Lipids		Free fatty acids		C18H36O4	315.26	297.24	316.261	[M-H]-	2	-	C19622	708765	2.07607e+06	2.22687e+06	-	CM01030	MetMap124
PDP225294	graphostromol i		Organic acids		Organic acids		C12H18O4	227.13	169.09	226.12	[M+H]+	2	-	-	708357	954034	832640	-	-	-
Wcsp003590	6-Hydroxy-diydromaritidine		Alkaloids		Alkaloids		C17H23NO4	306.17	246.15	305.163	[M+H]+	3	-	-	705291	803843	690597	-	-	-
Lmxp000429	Hercynine		Alkaloids		Alkaloids		C9H15N3O2	198.12	95.06	197.116	[M+H]+	3	534-30-5	C05575	704782	463409	532301	-	CM01822	MetMap141
MW0144704	Ala-Pro-Ala		Amino acids and derivatives		Amino acids and derivatives		C11H19N3O4	258.14	129.1	257.138	[M+H]+	3	-	-	701419	705488	678087	ko00592	C16342	-
MW0121542	2-ammonio-3-(5-hydroxy-1H-indol-3-yl)propanoate		Amino acids and derivatives		Amino acids and derivatives		C11H12N2O3	219.07	111.01	220.085	[M-H]-	3	-	-	701098	917087	1.00229e+06	-	-	-
Walbn06605	2,3-bis(2-carboxyphenyl)succinic acid		Phenolic acids		Phenolic acids		C18H14O8	357.06	121.03	358.069	[M-H]-	1	-	-	699543	1.10685e+06	1.03117e+06	-	-	-
pmb2826	(S)-2-Methylmalate		Organic acids		Organic acids		C5H8O5	147.03	87.01	148.037	[M-H]-	3	-	C02614	698582	332373	333011	-	-	-
Rfn01821	1-aminobenzocyclobutene		Alkaloids		Alkaloids		C8H9N	120.08	103.05	119.073	[M+H]+	1	61599-85-7	-	697274	926074	900776	-	CM00510	MetMap113
MWSmce333	Crotonoside; 2-Hydroxyadenosine		Nucleotides and derivatives		Nucleotides and derivatives		C10H13N5O5	284.1	152.06	283.092	-	3	1818-71-9	-	694779	32177.6	61438.4	-	-	-
pme0116	Carnosine		Amino acids and derivatives		Amino acids and derivatives		C9H14N4O3	227.11	156.08	226.107	[M+H]+	3	305-84-0	C00386	692295	216220	241633	-	-	-
Rfn05591	(5,11-dioxo-6a,11-dihydroisoindolo[2,1-a]quinazolin-6(5H)-yl)acetic acid		Alkaloids		Alkaloids		C17H12N2O4	309.09	263.09	308.08	[M+H]+	1	1630763-89-1	-	692018	1.07459e+06	1.14427e+06	-	-	-
MWSslk155	3-Methoxy-4-hydroxymandelate		Phenolic acids		Phenolic acids		C9H10O5	197.05	137.03	198.053	[M-H]-	1	55-10-7	C05584	691584	102660	102660	-	-	-
Hmyp002315	3,5,7,4'-Tetrahydroxy-Coumaronochromone		Others		Chromone		C15H10O7	303.04	257.04	302.043	[M+H]+	1	-	-	691541	341606	389206	-	CM00522	MetMap113
WapTKC036616	Petasol		Terpenoids		Sesquiterpenoids		C15H22O2	235.16	119.08	234.162	[M+H]+	1	64236-38-0	-	691066	515323	432502	ko00360,ko01100	C05629	MetMap166
MWSmce387	3-O-Methylgallate		Phenolic acids		Phenolic acids		C8H8O5	183.03	124.02	184.037	[M-H]-	3	3934-84-7	C05616	690323	3.69419e+06	5.12767e+06	-	-	-
MWS2001	2-Hydroxy-3,5-dinitrobenzoic acid		Phenolic acids		Phenolic acids		C7H4N2O7	226.99	183	228.002	-	3	609-99-4	-	689960	382038	445119	-	-	-
MWStz610	Diosmetin-7-O-glucoside*		Flavonoids		Flavones		C22H22O11	463.12	301.07	462.116	[M+H]+	3	20126-59-4	-	689373	93501.8	93501.8	-	-	-
Wmlp000056	3,5-Dimethoxy-4-hydroxybenzaldehyde		Others		Aldehyde compounds		C9H10O4	183.06	91.05	182.058	[M+H]+	3	-	-	687945	717716	634523	-	CM02437	MetMap155
mws2184	Ethyl caffeate		Phenolic acids		Phenolic acids		C11H12O4	207.07	135.04	208.074	[M-H]-	1	102-37-4	-	687297	2.73052e+06	2.42493e+06	-	-	-
PDN100610	2-{3-hydroxy-5-[2-(4-hydroxyphenyl)ethyl]phenoxy}-6-(hydroxymethyl)oxane-3,4,5-triol		Others		Stilbene		C20H24O8	391.14	343.12	392.147	[M-H]-	2	-	-	685596	2.9585e+06	2.08094e+06	-	-	-
Zmmp002167	2-((L-tyrosyl)oxy)-5-amino-5-oxopentanoic acid		Amino acids and derivatives		Amino acids and derivatives		C14H18N2O6	311.12	136.07	310.116	-	2	-	-	685356	224002	342898	-	-	-
mws0847	1-Methyladenine		Nucleotides and derivatives		Nucleotides and derivatives		C6H7N5	150.08	133.05	149.07	-	2	5142-22-3	-	684204	56030.4	280152	-	C01533	MetMap153
MW0155279	Phe-Lys-Thr		Amino acids and derivatives		Amino acids and derivatives		C19H30N4O5	395.23	129.1	394.222	[M+H]+	3	-	-	683942	3.41971e+06	3.4955e+06	-	-	-
MWStz644	Naringenin trimethyl ether		Flavonoids		Flavanones		C18H18O5	315.12	181.05	314.115	[M+H]+	3	38302-15-7	-	683159	428993	417568	-	-	-
MW0155771	Pro-Ala-Tyr		Amino acids and derivatives		Amino acids and derivatives		C17H23N3O5	350.17	70.06	349.164	[M+H]+	3	-	-	681057	396368	331476	-	-	-
Safn012694	2-hydroxypentadecanoic acid		Lipids		Free fatty acids		C15H30O3	257.21	211.21	258.219	[M-H]-	1	-	-	679382	56978.3	42020.9	-	-	-
pme0534	D-Gluconic acid		Others		Saccharides		C6H12O7	195.05	75.01	196.058	[M-H]-	1	526-95-4	C00257	675833	1.21885e+06	1.14335e+06	-	-	-
MW0151364	Ile-Asp-Glu		Amino acids and derivatives		Amino acids and derivatives		C15H25N3O8	376.17	286.14	375.164	[M+H]+	3	-	-	668883	436354	476799	-	-	-
Sasp007990	Myristoyl Ethanolamide		Lipids		Sphingolipids		C16H33NO2	272.26	100.08	271.251	[M+H]+	1	142-58-5	-	668733	519803	429494	-	-	-
MW0153152	Lys-Thr-His		Amino acids and derivatives		Amino acids and derivatives		C16H28N6O5	385.21	158.09	384.212	[M+H]+	3	-	-	663664	558726	262500	-	-	-
mws0237	Azelaic acid		Organic acids		Organic acids		C9H16O4	187.1	125.1	188.105	-	1	123-99-9	-	662595	1.31532e+06	1.00377e+06	-	-	-
Lazn004796	Demethyl-erythro-Guaiacylglycerol β-Sinapyl Ether		Lignans and Coumarins		Lignans		C20H24O8	391.14	343.12	392.147	[M-H]-	2	-	-	661349	2.55431e+06	2.02669e+06	-	-	-
mws0984	L-Sepiapterin		Nucleotides and derivatives		Nucleotides and derivatives		C9H11N5O3	236.08	164.06	237.086	-	3	17094-01-8	-	659485	998402	955180	-	-	-
pmp000531	Phellamurin		Flavonoids		Flavanonols		C26H30O11	519.19	357.13	518.179	-	2	52589-11-4	-	659289	81685.3	81685.3	-	-	-
Lcfp036464	Indoline		Alkaloids		Plumerane		C8H9N	120.08	103.05	119.073	[M+H]+	2	496-15-1	-	658108	752313	903205	-	-	-
Zbsn007741	Tectorigenin		Flavonoids		Isoflavones		C16H12O6	299.06	284.03	300.063	-	2	548-77-6	-	655526	400759	356571	-	-	-
PDN001542	2-O-caffeoyl glucoside*		Phenolic acids		Phenolic acids		C15H18O9	341.08	161.02	342.095	[M-H]-	2	-	-	653005	187959	152998	-	-	-
Lmmn002164	Monomethyl succinate*		Organic acids		Organic acids		C5H8O4	131.035	87.0452	132.042	-	3	3878-55-5	-	652750	4.2409e+06	3.96484e+06	-	-	-
mws0072	Apigenin-5-O-glucoside		Flavonoids		Flavones		C21H20O10	433.11	271.06	432.106	-	2	28757-27-9	-	649524	94792.5	92692.9	-	-	-
Lcfn121257	(6-amino-purin-9-yl)-succinicacid		Nucleotides and derivatives		Nucleotides and derivatives		C9H9N5O4	250.06	134.05	251.065	[M-H]-	3	-	-	649283	828949	732885	-	-	-
Wcsp002119	galanthine		Alkaloids		Alkaloids		C18H23NO4	318.17	201.09	317.163	[M+H]+	3	517-78-2	-	649179	229801	172292	-	-	-
Lskp211393	Libocedrine B		Terpenoids		Sesquiterpenoids		C15H22O	219.17	159.11	218.167	[M+H]+	2	-	-	648265	448322	375054	-	-	-
Wcdp005264	Tetradecasphinganine		Others		Others		C14H31NO2	246.24	88.08	245.236	-	3	-	-	646970	645109	569096	-	-	-
PDP186611	1,3-dimethylisoquinoline		Alkaloids		Quinoline alkaloids		C11H11N	158.1	143.07	157.089	[M+H]+	1	-	-	645994	815221	823079	ko00943,ko01100,ko01110	C12631	MetMap112
Lmbn001288	(S)-2-Acetolactate*		Organic acids		Organic acids		C5H8O4	131.03	87.04	132.042	[M-H]-	2	71698-08-3	C06010	645729	4.59804e+06	4.05486e+06	-	-	-
pmb2620	3,4-Dimethoxycinnamic acid		Phenolic acids		Phenolic acids		C11H12O4	207.07	133.07	208.074	-	1	2316-26-9	-	645344	2.22586e+06	2.01449e+06	-	-	-
Lcyp000689	Cyanidin-3-O-gentiobioside		Flavonoids		Anthocyanidins		C27H31O16+	611.16	287.06	611.161	[M]+	3	47845-44-3	-	645006	572710	805183	-	-	-
Jmzn006005	3,4-methylenedioxy cinnamyl alcohol		Others		Alcohol compounds		C10H10O3	177.06	117.04	178.063	[M-H]-	3	17581-86-1	-	644925	390225	318101	-	-	-
WapTKC034476	Agripilol D*		Terpenoids		Sesquiterpenoids		C16H30O3	271.23	69.07	270.219	[M+H]+	1	1330065-50-3	-	644228	545126	422997	-	-	-
mws0596	3-Hydroxyanthranilate		Alkaloids		Alkaloids		C7H7NO3	154.05	136.04	153.043	[M+H]+	3	548-93-6	C00632	643878	1.17893e+06	922846	-	-	-
MWSHY0189	Apigenin 7-O-beta-D-glucoside*		Flavonoids		Flavones		C21H20O10	433.11	271.07	432.106	[M+H]+	3	578-74-5	C04608	643371	121751	99340.5	-	-	-
Sasn008742	9,10-dihydroxy-8-oxooctadec-12-enoic acid		Lipids		Free fatty acids		C18H32O5	327.22	309.21	328.225	[M-H]-	2	-	-	641397	125304	118061	-	-	-
mws0396	(9E)-Octadecenoic acid		Lipids		Free fatty acids		C18H34O2	281.25	281.25	282.256	[M-H]-	1	112-79-8	C01712	640523	1.14787e+06	925956	-	C00805	MetMap157,MetMap158,MetMap164
MWSmce107	Dyphylline		Alkaloids		Alkaloids		C10H14N4O4	255.1	181.07	254.101	[M+H]+	3	479-18-5	C07819	639891	877071	575416	-	-	-
Sacn003282	10-hydroxymajoroside		Terpenoids		Monoterpenoids		C17H24O11	403.12	241.07	404.132	[M-H]-	3	259753-12-3	-	639036	1.45165e+06	1.10155e+06	-	-	-
Wagp002530	2-Methoxy-1-benzofuran-5-carbaldehyde		Others		Aldehyde compounds		C10H8O3	177.06	117.03	176.047	[M+H]+	2	-	-	638659	127732	127732	-	-	-
Wbtn002952	1-(β-D-Glucopyranosyl)-3-ethyl-4-methyl-1H-pyrrole-2,5-dione		Others		Ketone compounds		C13H19NO7	300.11	138.06	301.116	-	1	-	-	637501	418215	396373	-	CM02777	MetMap171
Lmjp101401	Bismurrangatin		Lignans and Coumarins		Coumarins		C30H30O9	535.2	287.05	534.189	[M+H]+	3	-	-	637363	307724	299798	-	-	-
Lmmp002755	Quercetin-7-O-rutinoside-4'-O-glucoside		Flavonoids		Flavonols		C33H40O21	773.21	303.05	772.206	-	3	-	-	636472	521479	497907	-	-	-
Wasn000977	4-O-galactopyranosylxylose		Others		Saccharides		C11H20O10	311.1	89.243	312.106	-	3	14087-31-1	-	636427	1.08411e+06	793911	-	-	-
Lcsp013328	linoleoyl ethanolamine		Lipids		LPE		C20H37NO2	324.29	62.06	323.282	[M+H]+	1	68171-52-8	-	633359	126672	126672	-	-	-
MWStz459	Rhamnocitrin		Flavonoids		Flavonols		C16H12O6	301.07	286.05	300.063	[M+H]+	1	569-92-6	C17059	631181	565342	520989	-	-	-
Wcjp000960	(1R,12S,14R)-4-methyl-11-oxa-4-azatetracyclo[8.6.1.01,12.06,17]heptadeca-6(17),7,9-triene-9,14-diol*		Alkaloids		Alkaloids		C16H21NO3	276.16	175.08	275.152	[M+H]+	3	-	-	630894	32377.1	32377.1	-	-	-
MW0144669	Ala-Lys-Tyr		Amino acids and derivatives		Amino acids and derivatives		C18H28N4O5	381.21	129.1	380.206	[M+H]+	3	-	-	630050	839906	308008	-	-	-
PD0795429	gamma-Glutamylglutamine		Amino acids and derivatives		Amino acids and derivatives		C10H17N3O6	276.12	130.05	275.112	[M+H]+	3	-	-	628439	358920	614168	-	-	-
Wasn002508	Glucosyl 7-methyl-3-methyleneoctane-1,2,6,7-tetraol		Terpenoids		Monoterpenoids		C16H30O9	365.18	203.13	366.189	[M-H]-	3	-	-	626096	902105	802382	-	-	-
Wafp002664	1-O-p-Coumaroyllysine		Alkaloids		Phenolamine		C15H20N2O4	293.16	147.04	292.142	-	2	-	-	625935	350984	900471	-	-	-
zjbp111502	Ciwujiatone		Lignans and Coumarins		Lignans		C22H26O9	435.16	181.05	434.158	[M+H]+	2	-	-	625297	434760	431813	-	-	-
MW0150488	Gly-Thr-Glu		Amino acids and derivatives		Amino acids and derivatives		C11H19N3O7	306.13	262.13	305.122	[M+H]+	3	-	-	624425	34324.8	58062	-	-	-
Lhhp120808	Illicinone F		Others		Others		C15H20O4	265.14	191.07	264.136	[M+H]+	2	-	-	624208	86907.4	69881	-	-	-
WaTKp09015	4a,8-dimethyl-3,4,5,6,7,8-hexahydronaphthalen-2-one		Terpenoids		Monoterpenoids		C12H18O	179.14	81.07	178.136	[M+H]+	2	-	-	623232	1.88236e+06	1.46315e+06	-	-	-
Zmmp002019	N-ethyl-leucine		Amino acids and derivatives		Amino acids and derivatives		C8H17NO2	160.13	72.08	159.126	-	1	-	-	623159	1.00298e+06	833723	-	-	-
mws1489	Octadecanoic acid		Lipids		Free fatty acids		C18H36O2	283.26	283.26	284.272	[M-H]-	2	57-11-4	C01530	622600	325259	1.34119e+06	-	-	-
MW0156651	Ser-Arg-Ser		Amino acids and derivatives		Amino acids and derivatives		C12H24N6O6	349.19	190.11	348.176	[M+H]+	3	-	-	620605	9311.37	9311.37	-	-	-
Zken142950	3-Hydroxy-3-methyl-2-oxobutanoic acid*		Organic acids		Organic acids		C5H8O4	131.03	87.04	132.042	[M-H]-	1	6546-31-2	C04181	619710	4.33521e+06	4.30554e+06	-	-	-
pmb0034	Glutamyl-glutamic acid		Amino acids and derivatives		Amino acids and derivatives		C10H16N2O7	277.1	148.06	276.096	[M+H]+	3	3929-61-1	C01425	619291	54174.4	54174.4	-	-	-
Lmdn006025	2-Hydroxy-2,3-dihydrogenistein		Flavonoids		Isoflavones		C15H12O6	287.06	125.02	288.063	[M-H]-	2	-	C12631	617500	1.74613e+06	1.08121e+06	-	-	-
Wcfp008029	Dihydrosphingosine		Lipids		Sphingolipids		C18H39NO2	302.3	60.04	301.298	-	1	764-22-7	-	615213	850036	733593	-	-	-
Lmbn001364	4-Hydroxy-2-Oxopentanoic Acid*		Organic acids		Organic acids		C5H8O4	131.03	87.05	132.042	-	3	3318-73-8	-	614893	4.28095e+06	3.94694e+06	-	-	-
MWStz211	Cyclo(L-Phe-trans-4-hydroxy-L-Pro)		Amino acids and derivatives		Amino acids and derivatives		C14H16N2O3	261.12	120.08	260.116	-	3	118477-06-8	-	605419	1.70632e+06	1.39396e+06	-	-	-
Lcsp001929	Ala-Glu-Leu		Amino acids and derivatives		Amino acids and derivatives		C14H25N3O6	332.18	173.09	331.174	[M+H]+	1	-	-	605304	296939	352578	-	CM02412	MetMap155
MWS2040	Methanesulfonic acid		Organic acids		Organic acids		CH4O3S	94.98	79.96	95.9881	[M-H]-	3	75-75-2	C11145	605105	1.11648e+06	1.20596e+06	-	-	-
MWSslk237	Homoplantaginin*		Flavonoids		Flavones		C22H22O11	463.13	301.07	462.116	[M+H]+	3	17680-84-1	C17762	603686	153638	30727.5	-	-	-
MWSHC20155	Scopoletin		Lignans and Coumarins		Coumarins		C10H8O4	191.04	176.01	192.042	[M-H]-	1	92-61-5	C01752	603339	128011	152108	-	CM02454	MetMap155
HX1349	dihydro-4-hydroxy-5-hydroxymethyl-2(3H)-furanone		Others		Others		C5H8O4	133.05	69.04	132.042	[M+H]+	3	-	-	602690	86713.9	24003.7	-	-	-
Lmdp006732	Scutellarein-4'-methyl ether (5,6,7-Trihydroxy-4'-methoxyflavone)		Flavonoids		Flavones		C16H12O6	301.07	258.05	300.063	[M+H]+	1	6563-66-2	-	602053	218060	252465	-	-	-
Zbqn002318	N-succinyl-proline		Amino acids and derivatives		Amino acids and derivatives		C9H13NO5	214.07	114.06	215.079	[M-H]-	3	-	-	600353	310472	298517	-	-	-
Lamn006527	Drimiopsin C		Flavonoids		Other Flavonoids		C15H12O6	287.05	125.02	288.063	-	3	773850-90-1	-	600295	1.09775e+06	825412	-	-	-
pmp000120	Diosmetin-6-C-glucoside		Flavonoids		Flavones		C22H22O11	463.12	427.1	462.116	[M+H]+	3	15822-82-9	-	599034	374325	274277	-	-	-
Zmdn001564	γ-Glu-Phe		Amino acids and derivatives		Amino acids and derivatives		C14H18N2O5	293.11	164.07	294.122	[M-H]-	2	7432-24-8	-	598993	889892	808248	-	-	-
MW0105770	Asn-Cys		Amino acids and derivatives		Amino acids and derivatives		C7H13N3O4S1	236.08	72.08	235.063	[M+H]+	3	-	-	598424	126875	145492	-	-	-
Zbqn002049	(2-carboxyethyl)-L-phenylalanine		Amino acids and derivatives		Amino acids and derivatives		C12H15NO4	236.09	164.07	237.1	[M-H]-	2	-	-	597956	994823	931934	-	-	-
MWSmce165	L-Fucitol		Others		Saccharides		C6H14O5	165.08	59.02	166.084	-	2	13074-06-1	-	596612	2.0647e+06	2.09058e+06	-	-	-
MW0151347	Ile-Asn-Gly		Amino acids and derivatives		Amino acids and derivatives		C12H22N4O5	303.17	86.1	302.159	[M+H]+	3	-	-	592058	592058	592058	-	-	-
Zmxp004471	Thunberginol B		Lignans and Coumarins		Coumarins		C15H10O6	287.06	153.02	286.048	[M+H]+	2	147666-81-7	-	591436	342872	68574.4	-	-	-
MWStz487	Robinetin		Flavonoids		Flavonols		C15H10O7	303.05	137.02	302.043	[M+H]+	1	490-31-3	C10177	590601	50821.4	50821.4	-	-	-
pmf0297	1-Eicosanol		Lipids		Free fatty acids		C20H42O	297.32	183.21	298.324	-	3	629-96-9	-	586623	204772	175247	-	-	-
Ladp007948	Oleracone B		Others		Others		C13H18O2	207.14	149.1	206.131	[M+H]+	2	-	-	586262	7.60567e+06	6.77301e+06	-	-	-
FQtp008495	13-Hydroxygermacrone*		Terpenoids		Sesquiterpenoids		C15H22O2	235.17	179.11	234.162	[M+H]+	1	-	C17491	585848	508244	483785	-	CM00520	MetMap114
mws0059	Quercetin-3-O-rutinoside (Rutin)		Flavonoids		Flavonols		C27H30O16	609.15	301.04	610.153	-	1	153-18-4	-	585388	944595	828483	-	-	-
pmb3045	Tricin-7-O-Glucuronide		Flavonoids		Flavones		C23H22O13	505.1	329.07	506.106	[M-H]-	2	-	-	584949	19149.7	22223.8	-	-	-
PDP057198	azacitidine		Nucleotides and derivatives		Nucleotides and derivatives		C8H12N4O5	245.09	113.03	244.081	[M+H]+	3	-	-	579935	149370	152777	-	-	-
Zmdp000796	cycloalliin		Amino acids and derivatives		Amino acids and derivatives		C6H11NO3S	178.05	88.04	177.046	-	1	15042-85-0	-	579712	49428.8	49428.8	-	-	-
mws0474	Dodecanedioic acid		Lipids		Free fatty acids		C12H22O4	229.14	211.13	230.152	[M-H]-	1	693-23-2	C02678	577782	1.22334e+06	1.03631e+06	-	-	-
Zmzn000079	D-Erythrose 4-phosphate		Others		Saccharides		C4H9O7P	199	78.96	200.009	[M-H]-	3	585-18-2	C00279	577607	1.30511e+07	1.22567e+07	-	-	-
pme2827	Hexadecanal		Lipids		Free fatty acids		C16H32O	239.24	223.24	240.245	[M-H]-	3	629-80-1	C00517	576841	1.38201e+06	1.22832e+06	-	-	-
Zbqn003748	N-malonylleucine		Amino acids and derivatives		Amino acids and derivatives		C9H15NO5	216.09	130.09	217.095	[M-H]-	3	-	-	576162	1.09657e+06	1.03345e+06	-	-	-
MW0149790	Gln-Pro-Glu		Amino acids and derivatives		Amino acids and derivatives		C15H24N4O7	373.17	173.09	372.164	[M+H]+	3	-	-	575933	369216	443410	-	-	-
MWSmce284	3,4-Dimethoxyphenol		Others		Others		C8H10O3	155.07	95.05	154.063	[M+H]+	3	2033-89-8	-	575822	550394	321902	-	-	-
pmp000971	6-Demethoxy-7-methylcapillarisin		Others		Chromone		C16H12O6	301.07	286.05	300.063	[M+H]+	3	-	-	573688	509387	478878	-	-	-
PDP232086	trichobisabolin c		Terpenoids		Sesquiterpenoids		C15H26O3	255.2	81.07	254.188	[M+H]+	3	-	-	573566	396373	514665	-	-	-
Lmyp003951	3,4-Dihydroxy-3-methoxypropiophenone		Others		Ketone compounds		C11H14O5	227.09	181.09	226.084	[M+H]+	2	-	-	572670	74873.3	114411	-	-	-
MWSHY0053	Resokaempherol		Flavonoids		Flavones		C15H10O5	271.06	137.02	270.053	[M+H]+	3	2034-65-3	C10037	572379	31332.6	31332.6	-	-	-
Safn001322	2-Methylguanosine		Nucleotides and derivatives		Nucleotides and derivatives		C11H15N5O5	296.1	150.04	297.107	[M-H]-	1	2140-77-4	-	572341	47403	60933.9	-	-	-
Cmmp006152	Norarjunolic acid		Terpenoids		Triterpene		C29H44O5	471.31	471.31	472.319	[M-H]-	3	60393-90-0	-	571557	136019	177885	-	-	-
PDP002906	Isoswertiajaponin*		Flavonoids		Flavones		C22H22O11	463.12	343.08	462.116	[M+H]+	2	6980-41-2	-	571331	450123	322111	-	-	-
Sadp001111	(2R,6R)-piperidine-2,6-dicarboxylic acid		Alkaloids		Alkaloids		C7H11NO4	174.07	128.07	173.069	[M+H]+	3	-	-	571205	62412.8	133625	-	-	-
Lcsn003955	Maesopsin*		Flavonoids		Aurones		C15H12O6	287.05	125.03	288.063	[M-H]-	2	5989-16-2	C22553	570941	1.26953e+06	866246	-	CM02426	MetMap157,MetMap161
MW0151574	Ile-Ser-Glu		Amino acids and derivatives		Amino acids and derivatives		C14H25N3O7	348.19	249.12	347.169	[M+H]+	3	-	-	570882	391977	275793	-	-	-
Wayn002636	N-(1-Deoxy-1-fructosyl)Tryptophan		Amino acids and derivatives		Amino acids and derivatives		C17H22N2O7	365.13	203.08	366.142	[M-H]-	3	-	-	569606	935818	939436	-	C07052	-
MWS20184	[6]-Shogaol		Phenolic acids		Phenolic acids		C17H24O3	277.18	137.07	276.173	-	2	555-66-8	-	567907	39708.4	54769.9	-	-	-
PDP039400	3,5,8-trihydroxy-2-(2-hydroxyphenyl)-7-methoxy-4H-chromen-4-one*		Flavonoids		Flavonols		C16H12O7	317.06	285.04	316.058	[M+H]+	2	112161-54-3	-	567640	1.64664e+06	1.48687e+06	-	C10375	-
Zmhn002782	4-O-(6'-O-Glucosylcaffeoylglucosylcaffeoyl)-4-hydroxybenzyl alcohol		Phenolic acids		Phenolic acids		C37H40O18	771.22	447.13	772.221	-	2	-	-	567532	96986.3	68726.2	-	CM02648	MetMap166,MetMap170
MW0145387	Arg-Ile-Cys		Amino acids and derivatives		Amino acids and derivatives		C15H30N6O4S1	391.23	217.14	390.205	[M+H]+	3	-	-	567407	69540.4	69540.4	-	C17488	-
Xmdn001002	Trans-hinokiresinol		Lignans and Coumarins		Lignans		C17H16O2	251.12	164.08	252.115	[M-H]-	3	17676-24-3	-	567284	156863	91472.2	-	C17612	-
Salp007539	1-(2-hydroxyethyl)-5-(hydroxymethyl)-2,5,8a-trimethyl-decahydronaphthalen-2-ol*		Terpenoids		Ditepenoids		C16H30O3	271.23	69.07	270.219	[M+H]+	1	-	-	564247	335878	420046	-	-	-
Zmtp102903	Kaempferol-3-O-arabinoside (Juglanin)		Flavonoids		Flavonols		C20H18O10	419.1	287.06	418.09	[M+H]+	3	5041-67-8	-	564159	227019	208326	-	-	-
WaYp007548	2-Aminotetradecan-1-ol		Lipids		Sphingolipids		C14H31NO	230.25	62.06	229.241	-	1	-	-	564025	442916	409540	-	-	-
pmb3062	1-O-Eudesmoylquinic acid		Phenolic acids		Phenolic acids		C17H22O10	385.11	151.1	386.121	[M-H]-	3	-	-	563800	115862	127792	-	-	-
PDP268169	3-[3,4-dihydroxy-5-(hydroxymethyl)oxolan-2-yl]-2-oxo-1H-imidazole-5-carbaldehyde		Nucleotides and derivatives		Nucleotides and derivatives		C9H12N2O6	245.08	113.04	244.07	[M+H]+	3	-	-	563476	154901	136063	-	-	-
Zmyn004714	12-Hydroxyoctadec-9-Enoic Acid; Ricinoleic acid		Lipids		Free fatty acids		C18H34O3	297.24	183.14	298.251	-	2	141-22-0	-	562692	174223	162337	-	-	-
pme3459	Cafestol		Terpenoids		Ditepenoids		C20H28O3	317.21	299.2	316.204	-	3	469-83-0	-	562589	634260	489892	-	CM02833	MetMap164
Zjhp090603	5,7-dihydroxy-3-(4'-hydroxybenzyl)-chroman-4-one		Flavonoids		Other Flavonoids		C16H14O5	287.09	107.05	286.084	-	3	-	-	561124	634417	601946	-	-	-
Lmjp002596	Quercetin 3-O-[beta-D-xylosyl-(1->2)-beta-D-glucoside]*		Flavonoids		Flavonols		C26H28O16	597.14	303.05	596.138	[M+H]+	3	83048-35-5	C12637	558109	528157	765213	-	-	-
Wcgp010436	3-(Cyclohexen-1-yl)-2-hydroxy-4a,5-dimethyl-2,3,4,5,6,8a-hexahydronaphthalen-1-one		Others		Others		C18H26O2	275.2	105.07	274.193	[M+H]+	2	-	-	557860	111572	111572	-	-	-
Saln004708	1-O-Glucopyranosylamplexine		Terpenoids		Monoterpenoids		C16H26O9	361.15	199.1	362.158	-	3	-	-	557459	878801	1.06442e+06	-	-	-
Lhsp101904	polygodial		Terpenoids		Sesquiterpenoids		C15H22O2	235.17	179.11	234.162	-	3	6754-20-7	-	549812	476260	509433	-	-	-
pmn001511	3-Hydroxy-5-Methylphenol-1-O-Glucoside		Others		Others		C13H18O7	285.1	123.05	286.105	[M-H]-	3	-	-	549633	59952	59952	-	-	-
PDP124875	Sphinga-4E,14Z-Dienine		Lipids		Sphingolipids		C18H35NO2	298.27	280.26	297.267	[M+H]+	2	-	-	548426	548426	548426	-	-	-
Lmhn003036	ASN-3		Alkaloids		Pyrrole alkaloids		C19H23NO4	328.15	180.1	329.163	[M-H]-	2	-	-	547903	346224	339623	-	-	-
Zbn006783	5,6-Dihydroxylucidin		Quinones		Anthraquinone		C15H10O7	301.04	245.05	302.045	-	1	-	-	547450	3.00244e+06	2.62791e+06	-	-	-
Lmdp004461	Quercetin-3-O-(6''-O-feruloyl)glucoside-7-O-rutinoside		Flavonoids		Flavonols		C43H48O24	949.26	339.11	948.254	-	1	-	-	547243	419807	565951	-	-	-
Lmlp003161	Feruloylputrescine		Alkaloids		Phenolamine		C14H20N2O3	265.15	177.06	264.147	[M+H]+	3	501-13-3	C10497	546380	508274	353757	-	-	-
Walp001919	1-O-p-Coumaroylgalactaric acid		Phenolic acids		Phenolic acids		C15H16O10	357.08	147.04	356.074	[M+H]+	3	-	-	545555	483775	375696	-	-	-
MW0145865	Asn-Phe-Thr		Amino acids and derivatives		Amino acids and derivatives		C17H24N4O6	381.17	86.1	380.17	[M+H]+	3	-	-	544548	79118.2	79118.2	-	-	-
Hmcp004055	Quercetin-5,7,4'-tri-O-glucoside		Flavonoids		Flavonols		C33H40O22	789.21	303.05	788.201	-	2	-	-	542415	560023	617577	-	-	-
Wafp003601	N-Feruloylmethylagmatine		Alkaloids		Phenolamine		C16H24N4O3	321.19	177.06	320.185	[M+H]+	3	-	-	540840	231361	183185	-	CM02536	MetMap156
Lmmp002013	Dihydroferuloylputrescine		Alkaloids		Phenolamine		C14H22N2O3	267.17	179.07	266.163	-	3	-	-	540545	369401	286234	-	CM00186	MetMap105
Sadp012783	Penicillar C		Others		Others		C11H18O2	183.14	81.07	182.131	[M+H]+	2	-	-	539536	583387	480096	-	-	-
Lmmn000806	Dimethylmalonic acid*		Organic acids		Organic acids		C5H8O4	131.035	87.0459	132.042	-	3	595-46-0	-	534920	4.35779e+06	4.13284e+06	-	-	-
Zmlp003063	Luteolin 7-rutinoside-4'-O-Rhamnoside*		Flavonoids		Flavones		C33H40O19	741.23	433.12	740.216	[M+H]+	2	-	-	534464	684920	722658	-	-	-
Lcsp000435	Glu-Ser		Amino acids and derivatives		Amino acids and derivatives		C8H14N2O6	235.09	118.08	234.085	[M+H]+	3	5875-38-7	-	534202	91614.1	124622	-	CM00190	MetMap105
Labn002264	Grevilloside G*		Phenolic acids		Phenolic acids		C14H20O8	315.11	153.05	316.116	-	1	791846-69-0	-	534109	105719	172152	-	-	-
Latn006216	Asparenydiol		Lignans and Coumarins		Lignans		C17H14O3	265.09	117.03	266.094	[M-H]-	3	166762-98-7	-	532073	213818	179033	-	-	-
Walp007738	14-Amino-15-hydroxy-11-methylpentadecanoic acid		Lipids		Sphingolipids		C16H33NO3	288.25	88.08	287.246	[M+H]+	1	-	-	532048	380556	308920	-	C22087	-
mws1350	Syringaldehyde; 4-Hydroxy-3,5-Dimethoxybenzaldehyde		Others		Aldehyde compounds		C9H10O4	181.05	151	182.058	-	3	134-96-3	-	530906	39479.3	66323.1	-	-	-
Walp007095	2-Amino-7-methyltridecan-1-ol*		Lipids		Sphingolipids		C14H31NO	230.25	62.06	229.241	[M+H]+	2	-	-	530480	519237	483798	-	-	-
PDP230363	Trans-N-Isoferuloyltyramine*		Alkaloids		Phenolamine		C18H19NO4	314.14	177.05	313.131	[M+H]+	1	-	-	530158	164430	186346	-	-	-
mws2627	Tamarixetin (3,3',5,7-Tetrahydroxy-4'-Methoxyflavone)		Flavonoids		Flavonols		C16H12O7	317.07	285.04	316.058	-	3	603-61-2	-	527796	1.56023e+06	1.51204e+06	-	-	-
pme2890	L-Homocystine		Amino acids and derivatives		Amino acids and derivatives		C8H16N2O4S2	269.06	136.04	268.055	-	3	626-72-2	-	526863	62074.9	62074.9	-	-	-
MW0148034	Cys-Lys-Asn		Amino acids and derivatives		Amino acids and derivatives		C13H25N5O5S1	364.16	120.06	363.158	[M+H]+	3	-	-	525772	22468.3	19398.4	-	-	-
Zmhp005586	Herbacetin-7-O-(3''-glucosyl)rhamnoside; Rhodiosin		Flavonoids		Flavonols		C27H30O16	611.16	303.05	610.153	-	2	86831-54-1	-	521886	258137	302387	-	-	-
mws0914	3,5,7-Trihydroxyflavanone (Pinobanksin)*		Flavonoids		Flavanonols		C15H12O5	271.06	151	272.068	-	1	548-82-3	-	520516	630364	452120	-	-	-
mws0219	L-Aspartate		Amino acids and derivatives		Amino acids and derivatives		C4H7NO4	132.03	88.04	133.037	[M-H]-	1	56-84-8	C00049	519991	543845	563450	-	-	-
WapTKC209748	6-Nor-4-Hydroxy-1,3(4)-Distepuren-14-Oic Acid		Terpenoids		Sesquiterpenoids		C14H20O3	237.15	131.09	236.141	[M+H]+	2	-	-	519906	83413.5	83413.5	ko00330,ko01100	C05938	-
MW0155843	Pro-Glu-Ala		Amino acids and derivatives		Amino acids and derivatives		C13H21N3O6	316.16	86.1	315.143	[M+H]+	3	-	-	518767	2.00981e+07	2.23011e+07	-	CM02473	MetMap156,MetMap157,MetMap160,MetMap161
mws0159	Phenylpyruvate		Phenolic acids		Phenolic acids		C9H8O3	163.04	91.06	164.047	[M-H]-	2	156-06-9	C00166	517866	116531	40613.2	-	-	-
Cwjp002007	Kaempferol-3-O-sophoroside-7-O-(2''-Feruloyl)glucoside		Flavonoids		Flavonols		C43H48O24	949.27	177.05	948.254	[M+H]+	1	-	-	510459	193695	286685	-	-	-
PDP232539	5-(1-hydroxy-2-methylpropyl)-8a-methyl-4-methylidene-1,2,3,4a,5,6,7,8-octahydronaphthalen-1-ol*		Terpenoids		Sesquiterpenoids		C16H28O2	253.22	55.05	252.209	[M+H]+	1	-	-	510255	346160	384439	-	CM00226	MetMap106
pme3437	Eudesmic acid (3,4,5-trimethoxybenzoic acid)		Phenolic acids		Phenolic acids		C10H12O5	213.08	154.06	212.069	-	3	118-41-2	-	510232	246396	239758	-	-	-
Rfp06226	1-butyl-1,3-dihydroisobenzofuran		Others		Others		C12H16O	177.13	91.05	176.12	[M+H]+	2	180068-03-5	-	508546	416146	404006	-	-	-
pmb0302	2-Aminoethylphosphonate		Others		Others		C2H8NO3P	126.03	96.97	125.024	-	3	2041-14-7	-	507616	349642	280667	-	-	-
Lcfp121225	Isoleucyl-valyl-glutamine		Amino acids and derivatives		Amino acids and derivatives		C16H30N4O5	359.23	147.08	358.222	[M+H]+	2	-	-	507465	482458	234976	-	-	-
PDP169724	7-methyl-1,6-diazatetracyclo[7.6.1.0,1.01,1]hexadeca-3,5,7,9(16),10,12,14-heptaen-2-one		Alkaloids		Alkaloids		C15H10N2O	235.09	206.08	234.079	[M+H]+	2	-	-	506972	41551.9	34240.9	-	-	-
Wdtp002642	3,4,5-Trihydroxy-6-[1-(4-methoxyphenyl)pentan-3-yloxy]oxane-2-carboxylic acid		Phenolic acids		Phenolic acids		C18H26O8	371.17	353.15	370.163	[M+H]+	3	-	-	506834	504734	201033	-	-	-
Wcdn003654	Feruloyl Lactate		Organic acids		Organic acids		C13H14O7	281.06	178.03	282.074	[M-H]-	1	-	-	504990	604464	476169	-	-	-
mws0894	Glycitin		Flavonoids		Isoflavones		C22H22O10	447.13	285.08	446.121	[M+H]+	3	40246-10-4	C16195	501956	50422.9	50422.9	-	-	-
PDP246071	4-Octadecyne-1,3-diol, 2-amino-		Lipids		Sphingolipids		C18H35NO2	298.27	280.26	297.267	[M+H]+	2	-	-	500386	500386	500386	-	CM01072	MetMap120
Wahp006589	Homeriodictyol		Flavonoids		Flavanones		C16H14O6	303.09	153.02	302.079	-	2	-	-	500228	1.58324e+06	1.66441e+06	-	CM00206	MetMap105
Lmtp002642	Apigenin 6-C-glucoside 8-C-arabinoside		Flavonoids		Flavones		C26H28O14	565.16	457.11	564.148	[M+H]+	2	-	-	499625	319694	372614	-	CM00212	MetMap105
mws0025	1,2,3-Trihydroxybenzene		Others		Others		C6H6O3	125.02	79.02	126.032	[M-H]-	3	87-66-1	C01108	498896	855073	1.08283e+06	-	CM00195	MetMap105
pme1474	5'-Deoxy-5'-(methylthio)adenosine		Nucleotides and derivatives		Nucleotides and derivatives		C11H15N5O3S	298.1	136.06	297.09	-	1	2457-80-9	-	498856	4.70339e+06	5.61857e+06	-	-	-
Zbjp002588	Kaempferol-6,8-di-C-glucoside-7-O-glucoside*		Flavonoids		Flavonols		C33H40O21	773.21	287.06	772.206	[M+H]+	2	-	-	497357	669674	816570	-	CM01073	MetMap120
Lcfp060100	Valyl-alanyl-phenylalanine		Amino acids and derivatives		Amino acids and derivatives		C17H25N3O4	336.19	143.12	335.185	[M+H]+	2	-	-	497243	321457	275647	-	-	-
ZBN0097	Quercetin-5,4'-di-O-glucoside		Flavonoids		Flavonols		C27H30O17	625.14	301.04	626.148	-	3	-	-	496700	385313	409703	-	CM00301	MetMap107
pme0376	Naringenin (5,7,4'-Trihydroxyflavanone)*		Flavonoids		Flavanones		C15H12O5	271.061	151.004	272.068	-	1	480-41-1	-	496488	572338	486026	-	-	-
Zmdp001647	γ-Glu-Val		Amino acids and derivatives		Amino acids and derivatives		C10H18N2O5	247.13	184.1	246.122	[M+H]+	3	-	-	496182	51771.8	51771.8	-	-	-
MWS201483	Phe-Hyp		Amino acids and derivatives		Amino acids and derivatives		C14H18N2O4	279.13	120.08	278.127	-	2	90965-82-5	-	495376	607446	752623	-	-	-
PDP233120	(2s)-piperidine-2-carboximidic acid		Alkaloids		Piperidine alkaloids		C6H12N2O	129.1	84.08	128.095	[M+H]+	1	-	C19809	495115	354370	304590	-	C10684	MetMap139
mws0906	Coniferin		Others		Alcohol compounds		C16H22O8	341.12	179.07	342.132	[M-H]-	3	531-29-3	C00761	494062	37610.9	37610.9	-	-	-
MW0150456	Gly-Phe-Met		Amino acids and derivatives		Amino acids and derivatives		C16H23N3O4S1	354.14	120.08	353.141	[M+H]+	3	72072-08-3	-	491276	123138	459542	-	CM02854	MetMap164
Wasyqn4125	12-Sulfooxyjasmonate*		Organic acids		Organic acids		C12H18O7S	305.07	96.96	306.077	[M-H]-	1	155408-18-7	C21671	489317	684046	554100	-	-	-
Zmjp003597	Ampelopsisionoside		Terpenoids		Sesquiterpenoids		C19H32O8	389.21	191.15	388.21	[M+H]+	3	138665-44-8	-	489302	61815.9	68343.6	-	-	-
pmp001235	Cnidilide		Others		Lactones		C12H18O2	195.14	79.05	194.131	-	2	-	-	487701	88968.2	17793.6	-	-	-
MWSslk097	Dimethyl phthalate		Phenolic acids		Phenolic acids		C10H10O4	195.06	163.04	194.058	[M+H]+	3	131-11-3	C11233	486524	421989	428220	-	-	-
pme0282	Phthalate		Phenolic acids		Phenolic acids		C8H6O4	165.02	77.04	166.027	[M-H]-	1	88-99-3	C01606	485966	838906	1.18452e+06	-	-	-
Cmsp004086	Dihydrokaempferide		Flavonoids		Flavanonols		C16H14O6	303.09	229.08	302.079	-	3	137225-59-3	-	484822	16003	16003	-	-	-
HJN012	4,7,9,9'-Tetrahydroxy-3,3'-dimethoxy-8-O-4'-neolignan		Lignans and Coumarins		Lignans		C20H26O7	377.16	329.14	378.168	[M-H]-	1	-	-	483826	875713	634302	-	-	-
WapTKC038465	4-Hydroxy-11,12,13-Trinor-8-Eudesmen-7-one		Terpenoids		Monoterpenoids		C12H18O2	195.14	135.12	194.131	[M+H]+	2	166197-28-0	-	483773	3.78861e+06	4.66964e+06	-	-	-
MW0105459	Ala-Asp-Lys		Amino acids and derivatives		Amino acids and derivatives		C13H24N4O6	333.17	152.06	332.17	[M+H]+	3	-	-	482950	69040.3	132878	-	-	-
Walp006011	2-Aminotetradecane-1,4-diol		Lipids		Sphingolipids		C14H31NO2	246.24	88.08	245.236	[M+H]+	2	-	-	482388	1.11351e+06	1.00318e+06	-	-	-
Zmdp000441	3-(Allylsulphinyl)-L-alanine; Alliin		Amino acids and derivatives		Amino acids and derivatives		C6H11NO3S	178.05	88.04	177.046	-	1	17795-26-5	-	482255	34919.4	34919.4	-	-	-
MW0150330	Gly-Asp-Ser		Amino acids and derivatives		Amino acids and derivatives		C9H15N3O7	278.1	136.06	277.091	[M+H]+	3	-	-	481918	658362	603759	-	-	-
Lazp005033	Divanillyltetrahydrofuran		Lignans and Coumarins		Lignans		C20H24O5	345.17	137.06	344.162	-	2	-	-	481605	1.20978e+06	1.1413e+06	-	-	-
PDP294028	4-{[(2,3,4,5-tetrahydroxyoxan-2-yl)methyl]amino}butanoic acid		Alkaloids		Alkaloids		C10H19NO7	266.12	248.11	265.116	[M+H]+	2	-	-	480492	99918.4	114356	-	-	-
Zmgn004894	Methyl 4-hydroxybenzoate		Phenolic acids		Phenolic acids		C8H8O3	151.04	136.02	152.047	-	2	99-76-3	-	477931	87406	92877.5	-	-	-
MWSHY0019	Hesperetin-7-O-neohesperidoside(Neohesperidin)		Flavonoids		Flavanones		C28H34O15	611.2	303.09	610.19	-	1	13241-33-3	-	477902	257930	223937	-	-	-
MWSmce625	2,3,5,6-Tetramethylpyrazine; Ligustrazine		Alkaloids		Alkaloids		C8H12N2	137.11	55.05	136.1	[M+H]+	1	1124-11-4	-	476432	995844	1.15395e+06	-	-	-
MW0148061	Cys-Pro-Glu		Amino acids and derivatives		Amino acids and derivatives		C13H21N3O6S1	348.13	129.1	347.115	[M+H]+	3	-	-	476383	585027	54169.4	-	-	-
Zbqp000949	5-methyl 1-propyl L-glutamate		Amino acids and derivatives		Amino acids and derivatives		C9H17NO4	204.12	85.03	203.116	-	2	-	-	476101	319020	274111	-	C10371	-
Wafn002827	Dihydroferulic acid glucoside		Phenolic acids		Phenolic acids		C16H22O9	357.12	195.07	358.126	-	1	-	-	476003	1.59628e+06	1.45265e+06	-	-	-
mws2367	Salidroside		Phenolic acids		Phenolic acids		C14H20O7	299.11	119.05	300.121	-	3	10338-51-9	-	474956	1.46316e+06	999208	-	-	-
PDP030878	2-(3,4-dihydroxyphenyl)-6,7-dihydroxy-4H-chromen-4-one		Flavonoids		Flavones		C15H10O6	287.05	153.02	286.048	[M+H]+	2	-	-	474599	341752	292813	-	-	-
Zbsp004060	Apigenin-6-C-xyloside-8-C-arabinoside		Flavonoids		Flavones		C25H26O13	535.14	481.11	534.137	[M+H]+	3	-	-	474209	299798	339806	-	-	-
MWSmce536	Methyl 2-furoate		Organic acids		Organic acids		C6H6O3	125.02	79.02	126.032	-	3	611-13-2	-	474097	809606	554645	ko00230,ko01100,ko01232,ko02010	C00212	-
MW0146033	Asp-Arg-Val		Amino acids and derivatives		Amino acids and derivatives		C15H28N6O6	389.21	133.1	388.207	[M+H]+	3	-	-	473347	31790.3	31790.3	-	-	-
pmb0292	Cholesterol		Steroids		Steroid		C27H46O	387.36	331.13	386.355	[M+H]+	3	57-88-5	C00187	471657	228357	281719	-	-	-
Lmhp001732	L-Prolyl-L-Phenylalanine		Amino acids and derivatives		Amino acids and derivatives		C14H18N2O3	263.14	70.06	262.132	[M+H]+	1	13589-02-1	-	470357	371829	371475	-	-	-
Lhdp120311	3-Hydroxy-7,8-dehydro-ionol-9-O-β-D-glucopyranoside		Terpenoids		Monoterpenoids		C19H32O7	373.22	135.12	372.215	[M+H]+	2	-	-	469844	66827.6	76725.5	-	-	-
Wagp009942	5-Hydroxy-3,7,3',4'-tetramethoxyflavone (Retusin)		Flavonoids		Flavones		C19H18O7	359.11	344.09	358.105	[M+H]+	3	1245-15-4	-	469367	145324	148858	-	-	-
Walbn06565	13-Amino-13-oxotridecanoic acid		Lipids		Free fatty acids		C13H25NO3	242.18	225.15	243.183	[M-H]-	1	-	-	467212	465635	492509	-	-	-
WapTKC197372	4-(2-hydroxypropan-2-yl)-1,4a,6-trimethyl-2,3,4,7,8,8a-hexahydronaphthalen-1-ol*		Terpenoids		Sesquiterpenoids		C16H28O2	253.22	55.05	252.209	[M+H]+	1	-	-	465892	372907	342013	-	-	-
pme3005	N,N-Dimethylformamide		Alkaloids		Alkaloids		C3H7NO	74.06	46.03	73.0528	-	3	68-12-2	-	463365	286603	406682	-	-	-
Lmlp005572	Galangin 7-glucoside		Flavonoids		Flavonols		C21H20O10	433.11	271.06	432.106	[M+H]+	3	-	-	462448	132840	162604	-	-	-
Sadp007675	Benzyl-adenosine monophosphate		Nucleotides and derivatives		Nucleotides and derivatives		C17H20N5O7P	438.12	226.11	437.11	[M+H]+	2	-	-	462365	43733.6	41913.5	-	-	-
Rlp001659	4-(hydroxymethyl)-6,7-dimethoxy-3H-2-benzofuran-1-one		Others		Others		C11H12O5	225.07	119.05	224.069	[M+H]+	3	-	-	460835	451203	572719	-	-	-
WapTKC174082	2-({[3,4-Dihydroxy-5-(Hydroxymethyl)Oxolan-2-Yl]Oxy}Methyl)-6-{[4-(3-Hydroxybut-1-En-1-Yl)-3,3,5-Trimethylcyclohexyl]Oxy}Oxane-3,4,5-Triol		Terpenoids		Sesquiterpenoids		C24H42O11	507.28	177.16	506.273	[M+H]+	1	-	-	460479	365949	433505	-	CM02425	MetMap157,MetMap161
Zbdn007423	6,7-Dimethoxy-4-chromanone		Flavonoids		Other Flavonoids		C11H12O4	207.07	192.04	208.074	-	2	-	-	459016	477269	405415	-	-	-
Wacyp04478	4-(2,6-Dihydroxybenzoyl)-3-Formyl-5-Hydroxybenzoic acid		Phenolic acids		Phenolic acids		C15H10O7	303.05	165.02	302.043	[M+H]+	1	127448-92-4	-	458564	334460	99359.9	-	CM00493	MetMap113,MetMap114
MW0150508	Gly-Trp-Ser		Amino acids and derivatives		Amino acids and derivatives		C16H20N4O5	349.14	132.08	348.143	[M+H]+	3	-	-	456449	342529	358053	-	CM00508	MetMap113
mws1639	Isofraxidin		Lignans and Coumarins		Coumarins		C11H10O5	223.06	190.03	222.053	[M+H]+	3	486-21-5	C17480	455083	57914	62782.9	-	CM01034	MetMap124
MWS20633g	O-phosphate-L-tyrosine		Amino acids and derivatives		Amino acids and derivatives		C9H12NO6P	262.05	216.04	261.04	-	3	21820-51-9	-	454180	107492	161349	ko00999,ko01100,ko01110	C20417	-
Lmjp002906	Rhamnetin-3-O-Glucoside*		Flavonoids		Flavonols		C22H22O12	479.12	317.07	478.111	[M+H]+	1	27875-34-9	-	452640	169235	150608	-	-	-
Zmhn002422	1-O-Feruloyl-beta-D-glucose*		Phenolic acids		Phenolic acids		C16H20O9	355.1	193.05	356.111	[M-H]-	1	7196-71-6	C17759	451464	61316.5	61316.5	-	-	-
MW0152561	Leu-Val-His		Amino acids and derivatives		Amino acids and derivatives		C17H29N5O4	368.23	156.08	367.222	[M+H]+	3	-	-	450371	450371	450371	-	-	-
WaTKp13758	2-[(1S,2R,4R)-2-methyl-3,6-dimethylidene-2-bicyclo[2.2.1]heptanyl]acetaldehyde		Terpenoids		Monoterpenoids		C12H16O	177.13	105.07	176.12	[M+H]+	2	-	-	449635	348615	466382	-	-	-
Jmcp007378	Enantio-7(11)eudesmen-4-ol		Terpenoids		Sesquiterpenoids		C15H26O	223.21	149.13	222.198	-	3	186374-63-0	-	449211	421648	444122	-	-	-
Rfn0959	1-β-D-Ribofuranosyl-2-oxo-4-imidazoline-4-carbaldehyde		Alkaloids		Alkaloids		C9H12N2O6	245.08	113.03	244.07	[M+H]+	3	-	-	449118	98166.6	137315	-	CM02766	MetMap168
Waymn03477	(2S,3S,4S,5R,6R)-3-(3-benzoyloxy-2-hydroxypropoxy)-3,4,5-trihydroxyoxane-2-carboxylic acid		Phenolic acids		Phenolic acids		C16H20O10	371.1	121.03	372.106	[M-H]-	2	-	-	448619	459988	413637	-	-	-
Lahp003733	Clausenaglycoside A		Phenolic acids		Phenolic acids		C17H26O8	359.17	197.12	358.163	-	3	-	-	447083	364430	297637	-	-	-
Lcfn087852	9-(2,3-dihydroxypropoxy)-9-oxononanoic acid		Lipids		Free fatty acids		C12H22O6	261.13	125.1	262.142	[M-H]-	3	109421-77-4	-	446125	143737	125687	-	-	-
Zbqn002320	(4-(2-oxopropoxy)phenyl)-L-alanine		Amino acids and derivatives		Amino acids and derivatives		C12H15NO4	236.09	88.04	237.1	[M-H]-	2	-	-	446088	664484	625407	-	-	-
pmc0281	Ribosyladenosine		Nucleotides and derivatives		Nucleotides and derivatives		C15H21N5O8	400.15	136.06	399.139	-	3	-	-	442129	331323	384931	-	-	-
mws0640	2-Hydroxy-2-methylbutyric acid		Organic acids		Organic acids		C5H10O3	117.06	71.05	118.063	[M-H]-	1	3739-30-8	-	441843	88368.7	88368.7	-	-	-
PDP076934	(5S,6R)-5-methyl-6-(3-oxobutyl)cyclohept-2-en-1-one		Terpenoids		Sesquiterpenoids		C12H18O2	195.14	163.04	194.131	[M+H]+	2	-	-	441575	464750	472897	ko00960,ko01100	C06179	-
MWS1039a	3-Amino-2-methylpropanoic acid		Amino acids and derivatives		Amino acids and derivatives		C4H9NO2	104.07	57.03	103.063	-	3	4249-19-8	-	440875	309200	167439	-	-	-
Zmsp001274	Epigalanthamine		Alkaloids		Alkaloids		C17H21NO3	288.16	199.08	287.152	[M+H]+	3	-	-	439551	109411	126996	-	-	-
Zmcp102802	Saikogenin Q		Terpenoids		Triterpene		C30H48O5	489.36	471.35	488.35	[M+H]+	2	-	-	438913	392489	174972	-	-	-
Walbp08551	3,5-Di-tert-butylbenzoic acid		Phenolic acids		Phenolic acids		C15H22O2	235.17	179.11	234.161	[M+H]+	1	16225-26-6	-	438913	417864	375890	-	CM00187	MetMap105
mws0047	Apigenin 7-O-neohesperidoside		Flavonoids		Flavones		C27H30O14	579.17	271.06	578.164	[M+H]+	3	17306-46-6	C12627	437822	124734	97074.3	-	-	-
Lmlp001436	3,4-Dihydroxyphenylpropanoate		Phenolic acids		Phenolic acids		C9H10O4	183.07	165.06	182.058	[M+H]+	3	1078-61-1	C10447	436288	896116	892594	-	-	-
Zbsn003878	Vicenin-3		Flavonoids		Flavones		C26H28O14	563.148	353.072	564.148	-	3	59914-91-9	-	435767	367993	351341	-	CM02441	MetMap157
Sadn017326	Litsealactone B		Lipids		Free fatty acids		C17H26O3	277.18	59.01	278.188	[M-H]-	1	-	-	434708	3.90737e+06	3.90068e+06	-	CM02465	MetMap161
MWS2076	2-Aminophenol		Alkaloids		Alkaloids		C6H7NO	110.06	65.04	109.053	[M+H]+	3	95-55-6	C01987	434035	232433	1.34766e+06	-	-	-
MWSmce466	4'-Hydroxyacetophenone		Others		Ketone compounds		C8H8O2	135.05	92.03	136.052	[M-H]-	3	99-93-4	C10700	433360	797727	662608	-	CM01441	MetMap133
pmf0440	4-MethoxycinnaMaldehyde		Others		Aldehyde compounds		C10H10O2	163.08	91.05	162.068	-	3	1963-36-6	-	433359	359857	352635	-	CM02883	MetMap172
Hmln003754	Icariside E5		Others		Ketone compounds		C26H34O11	521.2	359.15	522.21	-	2	126176-79-2	-	433229	99915.9	81338.2	-	-	-
Lshp011106	O-demethyllycoramine*		Alkaloids		Alkaloids		C16H21NO3	276.16	175.08	275.152	[M+H]+	3	-	-	433079	126519	78110.8	-	C12989	-
Walbp01749	N-Glucosylpicolinate		Alkaloids		Pyridine alkaloids		C12H16NO7+	286.09	124.04	286.093	[M]+	3	-	-	433011	403952	352076	-	-	-
Lcsn001527	Gly-Gly-Phe		Amino acids and derivatives		Amino acids and derivatives		C13H17N3O4	278.11	73.04	279.122	[M-H]-	1	6234-26-0	-	432433	351176	375467	-	-	-
pmb0774	N-Hydroxyl-tryptamine		Alkaloids		Plumerane		C10H12N2O	177.1	160.08	176.095	[M+H]+	3	-	C17203	431284	208309	173977	-	-	-
Hmzp003994	Pedaliin		Flavonoids		Flavones		C22H22O12	479.12	317.08	478.111	[M+H]+	3	22860-72-6	-	430905	44588.9	44588.9	-	-	-
pma3724	1-O-Feruloylquinic acid		Phenolic acids		Phenolic acids		C17H20O9	369.12	177.05	368.111	-	3	-	-	430437	278957	39191.8	-	-	-
Rfn05499	ent-Labda-8(20),12Z,14-triene-2alpha,3beta-diol		Terpenoids		Ditepenoids		C20H32O2	305.25	95.08	304.24	[M+H]+	2	-	-	429927	209949	326802	-	CM02772	MetMap165,MetMap168
PDP118154	Waikialide A		Others		Others		C14H20O2	221.15	119.09	220.146	[M+H]+	2	-	-	429788	304823	294146	-	-	-
PDP075895	(5R)-5-[(1S)-1-[(2R,3R,4S,5S,6R)-3,4,5-trihydroxy-6-(hydroxymethyl)oxan-2-yl]oxyethyl]oxolan-2-one		Others		Lactones		C12H20O8	293.12	131.07	292.116	[M+H]+	2	-	-	428553	1.13573e+06	1.04826e+06	-	-	-
WapTKC044484	15-Hydroxy-4-Cadinen-12-Oic Acid		Terpenoids		Sesquiterpenoids		C15H24O3	253.18	119.08	252.173	[M+H]+	2	1333171-80-4	-	427613	317772	240942	-	-	-
Wcdp003967	Deacetylclavaminol H*		Lipids		Sphingolipids		C12H27NO2	218.21	88.08	217.204	[M+H]+	1	-	-	427251	303612	295800	-	-	-
Sasn000528	2-(N-morpholino)ethanesulfonic acid		Alkaloids		Alkaloids		C6H13NO4S	194.05	79.96	195.056	[M-H]-	3	4432-31-9	-	424890	84978	84978	-	-	-
MWSHY0135	Isorhamnetin-3-O-rutinoside (Narcissin)		Flavonoids		Flavonols		C28H32O16	625.18	317.08	624.169	-	3	604-80-8	-	424375	614073	479407	-	-	-
Wayn000369	N-(1-Deoxy-1-fructosyl)Alanine		Amino acids and derivatives		Amino acids and derivatives		C9H17NO7	250.09	88.04	251.101	[M-H]-	3	-	-	424326	477106	509011	-	-	-
Safn004643	3-Carboxy-4-Methyl-5-Propyl-2-Furanpropionic Acid		Organic acids		Organic acids		C12H16O5	239.1	59.01	240.1	[M-H]-	1	86879-39-2	-	422507	751724	653183	-	-	-
Zbkp002749	Scopoline		Alkaloids		Alkaloids		C8H13NO2	156.1	110.1	155.095	[M+H]+	3	487-27-4	C10866	421030	567485	966959	-	-	-
Rn04196	12-hydroxy jasmonoyl sulfate*		Organic acids		Organic acids		C12H18O7S	305.07	96.96	306.077	[M-H]-	1	-	-	420565	642730	552149	ko00944,ko01110	C12634	MetMap113
Wasdp06978	7-phenylhept-2-en-1-ol		Others		Alcohol compounds		C13H18O	191.14	135.08	190.136	[M+H]+	1	-	-	419649	258471	242652	-	-	-
Zmgp004297	1-phenyl-7-(4-hydroxyphenyl)-4-ene-3-heptanone		Others		Ketone compounds		C19H20O2	281.15	107.05	280.146	-	2	-	-	418858	59387.3	59387.3	-	-	-
pma0461	14,15-Dehydrocrepenynic acid		Lipids		Free fatty acids		C18H28O2	277.22	93.07	276.209	-	3	4154-44-3	-	417922	215478	143958	-	-	-
Yalp007148	Flowerine		Flavonoids		Flavanones		C22H24O5	369.17	298.12	368.162	[M+H]+	2	-	-	417776	223158	210556	-	-	-
mws0024	Gallate		Phenolic acids		Phenolic acids		C7H6O5	169.01	125.02	170.022	[M-H]-	3	149-91-7	C01424	417593	1.38633e+07	1.42785e+07	-	-	-
PDP013307	7-methylbicyclo[4.2.0]octa-1,3,5-trien-7-ol		Others		Alcohol compounds		C9H10O	135.08	77.04	134.073	[M+H]+	2	-	-	417404	220106	218008	-	CM00469	MetMap114
MWStz063	2-Ethyl-2,6,6-trimethylpiperidin-4-one		Alkaloids		Piperidine alkaloids		C10H19NO	170.15	152.14	169.147	-	3	133568-79-3	-	417363	417775	233296	-	-	-
Hmcp002399	Limocitrin-3-O-glucoside		Flavonoids		Flavonols		C23H24O13	509.13	347.07	508.122	-	3	-	-	416941	122462	65993	-	-	-
ZbWn001372	6-(sulfooxy)hexanoic acid		Others		Others		C6H12O6S	211.03	96.96	212.036	[M-H]-	3	-	-	415458	310312	319070	-	-	-
Rfn08103	Illudane*		Terpenoids		Sesquiterpenoids		C15H22O2	235.17	105.07	234.162	[M+H]+	1	-	-	414862	381851	424527	-	CM02824	MetMap164
Rdp04586	ethyl (2S,3S,4S,5R,6S)-6-[2-(3,4-dihydroxyphenyl)-5,7-dihydroxy-4-oxochromen-3-yl]oxy-3,4,5-trihydroxyoxane-2-carboxylate		Flavonoids		Flavonols		C23H22O13	507.11	303.05	506.106	[M+H]+	3	-	-	414521	112441	104282	-	-	-
Saln001190	Abealpha1-3Manalpha		Others		Others		C12H22O9	309.12	59.01	310.126	[M-H]-	2	-	-	413957	43138.8	64914.6	-	C17465	-
Rlp001162	5-(2-aminoethyl)-8-hydroxyquinolin-2(1H)-one		Alkaloids		Alkaloids		C11H12N2O2	205.1	146.06	204.09	[M+H]+	1	94592-62-8	-	412292	1.03673e+08	8.64354e+07	-	-	-
Lcfp121155	Ile-Ala-Asn		Amino acids and derivatives		Amino acids and derivatives		C13H24N4O5	317.18	157.13	316.175	[M+H]+	1	-	-	411614	26761.4	26761.4	-	-	-
pmp000344	3',4',7-Trihydroxyflavone		Flavonoids		Flavones		C15H10O5	271.06	243.06	270.053	-	1	2150-11-0	-	411155	985707	805998	-	C16760	-
Walbn00368	[(2R,3R,4R)-3,4-Dihydroxy-2-pyrrolidinyl]methyl beta-D-glucopyranoside		Alkaloids		Pyrrole alkaloids		C11H21NO8	294.119	114.056	295.127	[M-H]-	3	406945-57-1	-	410516	710851	671757	-	-	-
PDP231330	tetracyclo[6.3.2.01,8.02,5]tridecan-9-ol		Terpenoids		Sesquiterpenoids		C13H20O	193.16	107.08	192.151	[M+H]+	2	-	-	409905	437183	449889	-	-	-
MWS1848	Phenyl acetate		Others		Others		C8H8O2	135.05	92.03	136.052	[M-H]-	3	122-79-2	C00548	409030	943854	1.01344e+06	-	-	-
MW0146323	Asp-Val-Met		Amino acids and derivatives		Amino acids and derivatives		C14H25N3O6S1	364.15	187.11	363.146	[M+H]+	3	-	-	407288	69495.1	100199	-	-	-
Lmbp010382	6-Methoxy-2-(2-phenylethyl)chromone		Others		Chromone		C18H16O3	281.12	91.05	280.11	-	3	84294-89-3	-	406357	52065.1	84694.8	-	-	-
Wbmp006013	Callicarpenal		Terpenoids		Sesquiterpenoids		C16H26O	235.21	81.07	234.198	[M+H]+	2	161105-12-0	-	405183	386662	388742	-	-	-
Zbjp003073	Kaempferol-3-O-(6''-Acetyl)glucosyl-(1→3)-Galactoside*		Flavonoids		Flavonols		C29H32O17	653.17	287.06	652.164	[M+H]+	2	-	-	404654	337529	410641	-	-	-
Rfn0125088	Episyringaresinol		Lignans and Coumarins		Lignans		C22H26O8	417.15	181.06	418.163	[M-H]-	2	51152-20-6	-	403524	806867	702870	-	-	-
Hmqp005455	15(R)-Hydroxylinoleic Acid*		Lipids		Free fatty acids		C18H32O3	297.24	81.07	296.235	[M+H]+	2	177931-23-6	-	403474	84667.2	114897	-	-	-
Lhlp120611	Hydroxycarvone		Terpenoids		Monoterpenoids		C10H14O2	167.11	91.05	166.099	[M+H]+	3	-	-	403256	515003	475823	-	CM02811	MetMap163
pme1286	S-(5'-Adenosy)-L-homocysteine		Amino acids and derivatives		Amino acids and derivatives		C14H20N6O5S	385.13	250	384.122	-	1	979-92-0	-	403195	4184.81	4184.81	-	-	-
PDP004382	Quercetin 3-(6''-caffeoylsophoroside)		Flavonoids		Flavonols		C36H36O20	789.19	303.05	788.18	[M+H]+	1	-	-	402168	546601	572361	-	-	-
Wasyqn1721	Mevalonic Acid Glucoside		Organic acids		Organic acids		C12H22O9	309.12	59.01	310.126	[M-H]-	1	-	-	400750	20773	20773	-	-	-
Zbln001290	β-Hydroxy-(3,4-dihydroxyphenylethanolyl)-glucoside		Others		Alcohol compounds		C14H20O9	331.1	151.04	332.111	[M-H]-	3	-	-	398944	123966	88347.6	-	-	-
Wcgp006109	3-(2-hydroxyethyl)-5,7-dimethoxy-4-methyl-2H-1-benzopyran-2-one		Others		Others		C14H16O5	265.11	173.06	264.1	[M+H]+	2	-	-	397915	248508	219838	-	-	-
WapTKC033703	Eremopetasinorol		Terpenoids		Sesquiterpenoids		C13H20O2	209.15	165.13	208.146	[M+H]+	3	182127-77-1	-	395690	494674	436663	-	-	-
Hmgp003664	Apigenin-6-C-rhamnoside		Flavonoids		Flavones		C21H20O9	417.12	381.1	416.111	-	3	-	-	394789	441594	380708	-	-	-
WapTKC030289	Macrocliniside H		Terpenoids		Sesquiterpenoids		C21H30O9	427.2	247.13	426.189	[M+H]+	2	100187-64-2	-	394374	517400	410102	-	-	-
Lmgp004474	Genistein 7-O-rutinoside*		Flavonoids		Isoflavones		C27H30O14	579.17	271.06	578.164	[M+H]+	3	-	-	393503	274820	201770	-	-	-
Lmmp001965	Gossypetin-3-O-rutinoside-8-O-glucoside		Flavonoids		Flavonols		C33H40O22	789.2	465.1	788.201	-	2	-	-	391476	448191	260686	-	-	-
WapTKC038533	2,7(14)-Illudadiene-10,15-diol*		Terpenoids		Sesquiterpenoids		C15H22O2	235.17	105.07	234.162	[M+H]+	1	141940-52-5	-	390722	495568	333609	-	-	-
WapTKC165624	(+)-(S)-1-Methylabscisic-6-Acid		Terpenoids		Sesquiterpenoids		C15H20O4	265.14	187.11	264.136	[M+H]+	2	-	-	390637	237484	193994	-	CM00542	MetMap113,MetMap114
MWSHC2041	sophorabioside		Flavonoids		Isoflavones		C27H30O14	579.17	271.06	578.164	-	2	2945-88-2	-	390407	204675	53220.6	-	CM00494	MetMap113,MetMap114
Lmqn005782	4,5,8-Trihydroxy-α-tetralone		Quinones		Naphthol		C10H10O4	193.05	133.03	194.058	-	1	-	-	389019	800998	745031	-	-	-
Waptn00451	L-Pentahomoserine Glucoside		Amino acids and derivatives		Amino acids and derivatives		C11H21NO8	294.12	114.06	295.127	[M-H]-	3	-	-	387964	701135	678259	-	CM00509	MetMap113
MWStz091	Cyclo(L-Ala-L-Pro)		Amino acids and derivatives		Amino acids and derivatives		C8H12N2O2	169.1	70.07	168.09	-	3	36357-32-1	-	387340	1.00073e+06	1.20283e+06	-	CM00503	MetMap113
mws1346	DL-2-Aminoadipic acid		Alkaloids		Alkaloids		C6H11NO4	162.08	98.06	161.069	-	3	542-32-5	-	386434	159195	211529	-	CM00543	MetMap113,MetMap114
Waptn06702	(9S)-Hydroxyoctadecadienoic acid		Lipids		Free fatty acids		C18H32O3	295.23	171.1	296.235	[M-H]-	1	73543-67-6	-	386107	58576	53588.8	-	-	-
mws0582	S-(Methyl)glutathione		Amino acids and derivatives		Amino acids and derivatives		C11H19N3O6S	322.11	130.05	321.099	-	2	2922-56-7	-	385841	50519.8	50519.8	-	-	-
mws0752	Undecanoic acid		Lipids		Free fatty acids		C11H22O2	185.15	185.16	186.162	[M-H]-	3	112-37-8	C17715	385538	803234	810494	-	CM00517	MetMap113
Qmxp082606	Sculponeatin A		Terpenoids		Ditepenoids		C20H24O6	361.16	137.06	360.157	[M+H]+	2	85287-60-1	-	384496	182951	223543	-	-	-
PDP080396	2-Cyclopropyl-2-morpholinoacetic acid		Alkaloids		Alkaloids		C9H15NO3	186.11	140.11	185.105	[M+H]+	3	-	-	382845	71351.8	71351.8	-	-	-
Yacn003968	Cantleyine		Alkaloids		Alkaloids		C11H13NO3	206.08	147.04	207.089	[M-H]-	3	30333-81-4	C09933	380151	664011	582116	-	CM02765	MetMap168,MetMap171
Lmgn002250	Dicaffeoylquinic acid-O-glucoside		Phenolic acids		Phenolic acids		C31H34O17	677.17	191.06	678.18	[M-H]-	2	-	-	379089	466916	476840	-	-	-
MWS5238	4-Phenylbutyrate		Organic acids		Organic acids		C10H12O2	165.09	91.05	164.084	[M+H]+	3	1821-12-1	C21793	377968	227801	200336	-	-	-
Wcop007436	8-hydroxy-8-(hydroxymethyl)-11b-methyldodecahydro-6a,9-methanocyclohepta[a]naphthalen-3(2H)-one		Terpenoids		Ditepenoids		C18H28O3	293.21	201.13	292.204	[M+H]+	3	-	-	377327	265448	222960	-	-	-
pme3034	Ethylmalonic acid*		Organic acids		Organic acids		C5H8O4	131.03	87.05	132.042	-	3	601-75-2	-	377161	58746.5	58746.5	-	-	-
mws1299	Luteolin-8-C-glucoside (Orientin)		Flavonoids		Flavones		C21H20O11	449.11	299.05	448.101	-	3	28608-75-5	-	376832	198809	137894	-	-	-
PDP068719	4-amino-2-methylbutanoic acid		Alkaloids		Alkaloids		C5H11NO2	118.09	58.07	117.079	[M+H]+	1	-	-	376777	268803	222626	-	-	-
Wacyp06135	3,7-Dimethyl-2,6-Octadienyl 6-O-(beta-D-Xylopyranosyl)-beta-D-glucopyranoside		Terpenoids		Monoterpenoids		C21H36O10	466.26	81.07	448.231	[M+NH4]+	3	-	-	376435	114580	111597	-	-	-
Hmgn004139	Isohydroxymatairesinol		Lignans and Coumarins		Lignans		C20H22O7	373.13	329.05	374.137	[M-H]-	2	-	-	375170	2.62572e+06	2.07569e+06	-	-	-
Lmnp002584	Hispidulin-8-C-(2''-O-glucosyl)glucoside		Flavonoids		Flavones		C28H32O16	625.18	463.13	624.169	-	3	-	-	374155	321521	438960	-	CM02676	MetMap165,MetMap166,MetMap168
pmb0484	Choline		Alkaloids		Alkaloids		C5H14NO+	104.11	60.08	104.107	-	3	62-49-7	-	373267	121362	140352	-	-	-
Wbmp010456	Macrophypene B		Terpenoids		Ditepenoids		C18H28O2	277.22	93.07	276.209	-	3	-	-	373010	133450	206034	-	-	-
Wayn003721	p-Coumaric acid 4-O-sulfate		Others		Others		C9H8O6S	243	163.04	244.004	[M-H]-	3	-	-	372538	226287	169417	-	-	-
MWS2069	2-Methoxy-4-methylphenol		Others		Others		C8H10O2	139.08	77.04	138.068	[M+H]+	3	93-51-6	-	372435	177078	262145	-	-	-
Radp005209	Allicin		Others		Others		C6H10OS2	163.03	73.01	162.017	-	1	539-86-6	-	371303	155371	120101	-	-	-
Lmqn003292	4,5,8-Trihydroxy-α-tetralone-5-O-glucoside		Quinones		Naphthol		C16H20O9	355.1	193.05	356.111	-	2	-	-	370353	70263.5	70263.5	-	-	-
pme1292	Homogentisate		Phenolic acids		Phenolic acids		C8H8O4	167.03	123.05	168.042	[M-H]-	3	451-13-8	C00544	369748	73221.5	73221.5	-	-	-
Zmcp002986	Cyanidin-3-O-sophoroside-5-O-glucoside		Flavonoids		Anthocyanidins		C33H41O21+	773.21	287.06	773.213	-	3	47888-56-2	-	369402	424412	441597	-	-	-
Zmsp000237	1,4-Dideoxy-1,4-imino-(2-O-β-D-glucosyl)-D-arabinitol		Alkaloids		Pyrrole alkaloids		C11H21NO8	296.13	134.08	295.127	[M+H]+	3	-	-	369061	426616	294890	-	C02919	MetMap153
pme0368	Apigenin-7-O-rutinoside (Isorhoifolin)*		Flavonoids		Flavones		C27H30O14	579.17	271.06	578.164	[M+H]+	3	552-57-8	-	369006	271804	205139	-	-	-
Wccp006718	7,3'-Dihydroxy-4'-methoxy-8-methylflavan		Flavonoids		Other Flavonoids		C17H18O4	287.13	111.08	286.12	[M+H]+	3	87733-81-1	C09646	368877	236498	273895	-	-	-
MWSslk165	Diosmetin-7-O-Neohesperidoside (Neodiosmin)		Flavonoids		Flavones		C28H32O15	609.18	301.08	608.174	[M+H]+	3	38665-01-9	-	368541	214586	174357	-	-	-
PDN081668	methyl 3-hydroxy-5-methoxy-4-{[3,4,5-trihydroxy-6-(hydroxymethyl)oxan-2-yl]oxy}benzoate		Phenolic acids		Phenolic acids		C15H20O10	359.1	197.05	360.106	[M-H]-	1	-	-	368214	194866	38973.2	-	-	-
MW0153757	Met-Glu		Amino acids and derivatives		Amino acids and derivatives		C10H18N2O5S	277.09	187.11	278.094	[M-H]-	3	14517-44-3	-	367739	34331.5	34331.5	-	-	-
Zjyp102940	Oxyphyllone C		Terpenoids		Sesquiterpenoids		C14H20O2	221.15	119.09	220.146	[M+H]+	2	-	-	367720	285472	318784	-	-	-
Lmjp003206	Quercetin-3-O-Sambubioside-5-O-Glucoside		Flavonoids		Flavonols		C32H38O21	759.2	303.05	758.191	[M+H]+	3	-	-	367241	341186	342829	ko00310,ko00470,ko01100	C05161	-
MWS5209	N-Methyl-α-aminoisobutyric acid		Amino acids and derivatives		Amino acids and derivatives		C5H11NO2	235.16	118.09	117.079	[2M+H]+	2	2566-34-9	-	367138	111280	138446	-	-	-
Lmsp004301	3',5,5',7-Tetrahydroxyflavanone-7-O-glucoside*		Flavonoids		Flavanones		C21H22O11	451.12	289.07	450.116	-	2	-	-	367081	302339	287672	-	-	-
Lmsp000796	Pelletierine		Alkaloids		Piperidine alkaloids		C8H15NO	142.12	84.09	141.115	[M+H]+	2	4396-01-4	C06182	366306	87097.4	65584.9	-	-	-
Hmqp005411	9-Oxo-12Z-Octadecenoic acid*		Lipids		Free fatty acids		C18H32O3	297.24	81.07	296.235	[M+H]+	2	112543-32-5	-	366151	77621.8	123340	-	-	-
Lmfn005486	Kaempferol-3-O-sulfonate		Flavonoids		Flavonols		C15H10O9S	365	285.04	366.005	[M-H]-	3	-	-	363946	638730	504131	-	-	-
MW0144524	Ala-Cys-Gln		Amino acids and derivatives		Amino acids and derivatives		C11H20N4O5S1	321.11	148.06	320.115	[M+H]+	3	-	-	362737	269426	174940	-	-	-
WapTKC038469	4-Hydroxy-11,12,13-Trinor-1(5),6,9-Guaiatrien-8-one		Terpenoids		Sesquiterpenoids		C12H14O2	191.11	91.06	190.099	[M+H]+	2	1966155-61-2	-	361424	617037	767470	-	-	-
Wasdp06141	(2E,5S,6E,8E,10E)-5-Hydroxydodeca-2,6,8,10-tetraenal		Others		Aldehyde compounds		C12H16O2	193.12	81.03	192.115	[M+H]+	2	-	C22087	357945	565943	529740	-	-	-
pme1210	L-Methionine		Amino acids and derivatives		Amino acids and derivatives		C5H11NO2S	150.06	61.01	149.051	-	2	63-68-3	-	357465	48639	61957.1	-	-	-
Lmjn005592	Cirsilineol		Flavonoids		Flavones		C18H16O7	343.08	313.04	344.09	[M-H]-	2	41365-32-6	C10032	354752	1.37065e+06	1.27422e+06	-	-	-
Lxmp122302	Dehydroxyampelopsisionoside*		Terpenoids		Sesquiterpenoids		C19H32O7	373.22	135.12	372.215	[M+H]+	3	-	-	354735	33089.2	41036.2	ko00073	C19622	-
PDP170930	4-methyl-7-propan-2-yl-1,4,5,6,7,7a-hexahydroinden-2-one		Terpenoids		Sesquiterpenoids		C13H20O	193.16	67.05	192.151	[M+H]+	2	-	-	354141	407127	401321	-	-	-
Lhhp102901	3-(α,4-Dihydroxy-3-methoxybenzyl)-4-(hydroxy-3-methoxybenzyl)		Others		Others		C20H24O6	361.16	189.09	360.157	-	1	-	-	352563	208510	282304	-	-	-
Wayp004564	gamma-Hydroxy-3-pyridinebutanoate		Alkaloids		Pyridine alkaloids		C9H11NO3	182.08	136.08	181.074	[M+H]+	3	15569-97-8	C19579	351960	746782	475756	-	-	-
Zken113980	beta-D-Fructose 2-phosphate*		Others		Saccharides		C6H13O9P	259.02	96.97	260.03	[M-H]-	1	-	C03267	351436	463160	477458	-	-	-
Zmhn101746	Tetrahydroxy-stilbene-O-glucoside		Others		Stilbene		C20H22O9	405.12	243.07	406.126	[M-H]-	3	-	-	351396	386091	269594	-	C12286	-
Rap007985	Isocurcumenol		Terpenoids		Sesquiterpenoids		C15H22O2	235.17	105.07	234.162	[M+H]+	1	24063-71-6	-	351363	398138	395711	-	C12287	-
WapTKC033052	Rumphellolide D		Terpenoids		Sesquiterpenoids		C14H22O3	239.16	179.14	238.157	[M+H]+	2	956320-12-0	-	349675	280261	900689	-	-	-
Waptn03150	Benzyl alcohol xylopyranosyl-(1-6)-glucopyranoside*		Others		Alcohol compounds		C18H26O10	461.16	269.1	402.153	[M+CH3COO]-	3	-	-	346962	719472	38984.7	-	CM02385	MetMap157
Zbnp004262	Diosmetin-8-C-(2''-O-rhamnosyl)glucoside		Flavonoids		Flavones		C28H32O15	609.18	463.12	608.174	[M+H]+	3	98891-92-0	-	346406	315864	452889	-	CM00504	MetMap113,MetMap114
pmb0475	Gallic acid-4-O-(6'''-feruloyl)sophoroside		Phenolic acids		Phenolic acids		C29H34O18	671.18	509	670.174	[M+H]+	3	-	-	345588	94351	85077.5	-	-	-
pme1011	Benzamidine		Alkaloids		Alkaloids		C7H8N2	121.08	104.05	120.069	-	3	618-39-3	-	344947	22087.1	22087.1	-	-	-
Xmyp004945	Kaempferol-3-O-(6''-Rhamnosyl-2''-Glucosyl)Glucoside (Camelliaside A)		Flavonoids		Flavonols		C33H40O20	757.22	287.06	756.211	-	2	135095-52-2	-	344862	549818	612068	-	-	-
Walbp03047	6-Hydroxy-7-methoxydihydrocoumarin*		Lignans and Coumarins		Coumarins		C10H10O4	195.064	117.033	194.057	[M+H]+	2	-	-	344211	131572	133746	-	-	-
mws0444	3-Aminosalicylic acid		Phenolic acids		Phenolic acids		C7H7NO3	152.04	108.05	153.043	-	3	570-23-0	-	343933	1.68137e+06	1.50262e+06	-	CM02806	MetMap163
Lmhn002381	ASN-1		Alkaloids		Pyrrole alkaloids		C19H23NO4	328.15	166.09	329.163	[M-H]-	2	-	-	343581	299353	302913	-	-	-
PDP176734	2-(hydroxymethyl)-5-{4-imino-3h-furo[3,2-d]pyrimidin-7-yl}oxolane-3,4-diol		Alkaloids		Alkaloids		C11H13N3O5	268.1	136.07	267.086	[M+H]+	2	-	-	343107	63207.2	44807.9	ko00909,ko01110	C09382	-
mws0823	3-Methyl-2-Oxobutanoic acid		Organic acids		Organic acids		C5H8O3	115.04	71.01	116.047	-	3	759-05-7	-	342621	301246	247700	-	CM02655	MetMap168,MetMap169
Zmjp003291	Vitexin-2''-O-galactoside		Flavonoids		Flavones		C27H30O15	595.17	433.12	594.159	[M+H]+	3	-	-	341360	275220	276029	-	-	-
mws0597	5-Hydroxyindoleacetate		Alkaloids		Plumerane		C10H9NO3	190.05	146.06	191.058	[M-H]-	3	54-16-0	C05635	341350	469694	571309	-	-	-
mws0459	Eugenol		Others		Others		C10H12O2	165.09	105.07	164.084	[M+H]+	3	97-53-0	C10453	341274	81544.2	72509.9	-	-	-
Wdzp007276	alismanoid B		Terpenoids		Sesquiterpenoids		C14H20O3	237.15	163.11	236.141	[M+H]+	3	-	-	340559	37850.2	37850.2	-	-	-
Sadn011058	[(2R,3S,4S,5R,6S)-6-{[4,7-dihydroxy-3-(hydroxymethyl)-9,10-dioxo-9,10-dihydroanthracen-2-yl]oxy}-3,4,5-trihydroxyoxan-2-yl]methyl acetate		Quinones		Anthraquinone		C23H22O12	489.1	284.03	490.111	[M-H]-	2	-	-	339974	135844	110375	-	-	-
MWSmce210	Chelidonic acid		Organic acids		Organic acids		C7H4O6	183	67.02	184.001	[M-H]-	3	99-32-1	C08476	339430	18988.1	25023.7	-	-	-
Zbqn004590	N-(acetyl)phenylalanine		Amino acids and derivatives		Amino acids and derivatives		C11H13NO3	206.08	164.07	207.089	-	1	-	-	339413	7.52506e+06	6.10759e+06	-	CM01007	MetMap124
Zmdp000446	γ-L-Glutamyl-S-methyl-L-cysteine		Amino acids and derivatives		Amino acids and derivatives		C9H16N2O5S	265.09	119.02	264.078	[M+H]+	2	-	-	338839	98237.5	64060	-	-	-
Zmcp002924	Cyanidin 3-O-sophoroside		Flavonoids		Anthocyanidins		C27H31O16+	611.16	287.05	611.161	[M]+	3	38820-68-7	C16306	338839	787442	663058	-	-	-
pme2566	5-L-Glutamyl-L-Alanine		Amino acids and derivatives		Amino acids and derivatives		C8H14N2O5	217.08	199.07	218.09	-	3	5875-41-2	-	338488	314451	297349	-	-	-
Safn000114	1,2-beta-D-Glucuronosyl-D-glucuronate		Others		Saccharides		C12H18O13	369.07	115	370.075	[M-H]-	1	-	C04354	338151	166014	207019	-	-	-
PD0646452	Harzianumol B		Others		Others		C13H22O2	211.17	67.05	210.162	[M+H]+	3	-	-	335128	300126	331313	-	-	-
Zmpn000638	3-Guanidinopropanoate		Organic acids		Organic acids		C4H9N3O2	130.05	88.04	131.07	[M-H]-	3	353-09-3	C03065	335013	731435	731794	-	-	-
pmb0492	N',N'',N'''-p-Coumaroyl-cinnamoyl-caffeoyl spermidine		Alkaloids		Phenolamine		C34H37N3O6	584.28	325	583.268	-	3	-	-	334458	134360	121549	-	-	-
pme2960	Naringenin chalcone		Flavonoids		Chalcones		C15H12O5	273.08	153.02	272.068	[M+H]+	3	73692-50-9	C06561	334130	252084	183867	-	-	-
mws0972	6-Hydroxyhexanoic acid		Organic acids		Organic acids		C6H12O3	131.07	85.07	132.079	[M-H]-	1	1191-25-9	C06103	333784	2.07006e+06	1.75123e+06	-	-	-
pmb0578	Luteolin-7-O-(6''-sinapoyl)glucoside		Flavonoids		Flavones		C32H30O15	655.17	207	654.159	-	3	-	-	333703	107782	82147.9	-	-	-
pmf0283	Erythritol		Others		Saccharides		C4H10O4	121.051	59.0139	122.058	[M-H]-	3	149-32-6	C00503	333373	630605	532533	-	-	-
MW0146774	Bis(glycerophospho)glycerol		Organic acids		Organic acids		C9H22O13P2	399.05	171.01	400.054	[M-H]-	2	-	C03853	332674	1.00035e+07	8.16154e+06	-	-	-
mws2125	Phosphoenolpyruvate		Organic acids		Organic acids		C3H5O6P	166.98	78.96	167.982	-	3	138-08-9	-	330802	250455	235307	-	-	-
Wcsp000967	9-De-O-methyl-11β-hydroxylycoramine		Alkaloids		Alkaloids		C16H21NO4	292.15	185.96	291.147	[M+H]+	3	-	-	330637	208521	204077	-	-	-
Wagp006039	2-Hexylphosphoric Acid		Others		Others		C6H15O4P	183.08	98.98	182.071	-	2	-	-	328734	197424	147552	-	-	-
MW0152372	Leu-Ile-Gln		Amino acids and derivatives		Amino acids and derivatives		C17H32N4O5	373.24	86.1	372.237	[M+H]+	3	-	-	328701	328701	328701	-	C02289	-
PDP243014	2,6,6-trimethyl-3-oxocyclohexa-1,4-diene-1-carboxylic acid		Terpenoids		Monoterpenoids		C10H12O3	181.09	91.05	180.079	[M+H]+	2	-	-	328533	65706.7	65706.7	-	-	-
MWStz395	Rosmarinyl glucoside		Phenolic acids		Phenolic acids		C24H26O13	521.13	359.09	522.137	[M-H]-	3	910028-78-3	-	326988	114943	100196	-	-	-
Wbsp000191	3,7,11-trimethyl-2-oxa-6,10,13-triazatricyclo[7.3.1.05,13]tridecane		Alkaloids		Alkaloids		C12H23N3O	226.19	180.18	225.184	[M+H]+	3	-	-	325373	100121	107702	-	-	-
WapTKC021000	4,8-Epoxy-P-Menth-1-En-3-ol		Terpenoids		Monoterpenoids		C10H16O2	169.12	67.05	168.115	[M+H]+	3	263844-44-6	-	325135	223636	199691	-	-	-
pmp001141	Cimicifugamide		Alkaloids		Phenolamine		C25H31NO10	506.2	145.06	505.195	-	1	-	-	324091	239065	189105	-	-	-
MWSmce177	Ethyl ferulate		Phenolic acids		Phenolic acids		C12H14O4	221.09	133.03	222.089	[M-H]-	3	4046-02-0	-	323918	1.57553e+06	1.27439e+06	-	-	-
Wayn000884	Citric acid glucoside		Organic acids		Organic acids		C12H18O12	353.07	111	354.08	[M-H]-	3	-	-	323119	28519	14126.2	-	-	-
MWStz490	Marein		Flavonoids		Chalcones		C21H22O11	449.11	287.06	450.116	[M-H]-	3	535-96-6	-	322732	279280	270494	-	-	-
Zbbn004560	2'-sinapoyl-mussaenosidic acid		Terpenoids		Monoterpenoids		C27H34O14	581.19	223.06	582.195	[M-H]-	3	-	-	322412	286282	278109	-	-	-
pmb3059	Quinic acid O-di-glucuronic acid		Organic acids		Organic acids		C19H28O18	543.12	191.2	544.128	[M-H]-	3	-	-	322013	169208	160186	-	-	-
WapTKC040204	Paneolic Acid		Terpenoids		Sesquiterpenoids		C15H20O4	265.14	145.07	264.136	[M+H]+	1	847586-19-0	-	321125	288824	270192	-	-	-
Sadp012794	(1S,4Z,9S)-1-methyl-6-methylidene-10-oxabicyclo[7.1.0]dec-4-ene		Terpenoids		Monoterpenoids		C11H16O	165.13	105.07	164.12	[M+H]+	1	-	-	320964	399139	396042	-	-	-
MW0151056	His-Pro-Ala		Amino acids and derivatives		Amino acids and derivatives		C14H21N5O4	324.17	209.1	323.159	[M+H]+	3	-	-	319858	130272	143583	-	-	-
PD0716682	Gypseatriol		Terpenoids		Sesquiterpenoids		C15H24O3	253.18	93.07	252.173	[M+H]+	2	-	-	319352	391674	367598	-	-	-
WapTKC037874	11-Hydroxy-13-Nor-3-Oxo-7(11)-Eudesmen-12,6-olide		Terpenoids		Sesquiterpenoids		C14H18O4	251.13	145.1	250.12	[M+H]+	2	-	-	318837	553733	457537	-	-	-
Jmbn003691	3,4-dihydroxy-allylbenzene-3-O-β-D-glucopyranoside		Others		Others		C15H20O7	311.11	59.01	312.121	[M-H]-	3	-	-	318779	129521	109177	-	-	-
MWSmce001	5-Acetylsalicylic acid		Phenolic acids		Phenolic acids		C9H8O4	181.05	107.05	180.042	-	3	13110-96-8	-	317154	831391	499980	-	-	-
pme1816	Neochlorogenic acid (5-O-Caffeoylquinic acid)*		Phenolic acids		Phenolic acids		C16H18O9	353.09	191.06	354.095	-	2	906-33-2	-	316710	1.57749e+06	1.15005e+06	-	-	-
Lszp210010	Tatarine		Alkaloids		Alkaloids		C15H20N2O6	325.14	191.08	324.132	[M+H]+	2	-	-	316548	588032	437210	-	-	-
Ljmp121505	Mansonone S		Others		Ketone compounds		C15H18O3	247.13	187.11	246.126	[M+H]+	2	-	-	315974	309373	246980	-	-	-
MWS3149	3-Methoxybenzoic acid		Phenolic acids		Phenolic acids		C8H8O3	151.04	107.05	152.047	[M-H]-	3	586-38-9	-	315634	1.5984e+06	1.33131e+06	-	-	-
MW0155964	Pro-Phe-Ser		Amino acids and derivatives		Amino acids and derivatives		C17H23N3O5	350.17	70.06	349.164	[M+H]+	3	-	-	315629	63125.8	63125.8	-	-	-
MW0153609	Met-Lys-Leu		Amino acids and derivatives		Amino acids and derivatives		C17H34N4O4S1	391.23	135.11	390.23	[M+H]+	3	-	-	315531	25293.7	25293.7	-	-	-
MWSHC2042	(2E)-3-(1-Hydroxy-2,6,6-trimethyl-4-oxo-2-cyclohexen-1-yl)-2-propenoic acid		Terpenoids		Sesquiterpenoids		C12H16O4	225.11	123.04	224.105	[M+H]+	3	26690-86-8	-	315460	256763	424145	-	-	-
MWSHY0126	Kaempferide		Flavonoids		Flavonols		C16H12O6	301.07	258.05	300.063	[M+H]+	1	491-54-3	C10098	315292	254718	222014	-	-	-
Safn004607	Fraxiresinol-4'-O-glucoside		Lignans and Coumarins		Lignans		C27H34O13	565.19	403.16	566.2	[M-H]-	2	-	-	315068	457449	371699	-	-	-
Lssp210422	Genistein		Flavonoids		Isoflavones		C15H10O5	271.06	153.02	270.053	[M+H]+	1	446-72-0	C06563	314993	126542	164605	-	-	-
Walbn02188	5-Carboxyvanillic acid		Phenolic acids		Phenolic acids		C9H8O6	211.02	123.05	212.032	[M-H]-	2	2134-91-0	C18338	314892	167455	131098	-	-	-
Rfn0456	1-Methyl-4,5-dihydro-1H-imidazole-4-carboxylic acid		Alkaloids		Alkaloids		C5H8N2O2	129.07	83.06	128.059	[M+H]+	3	17289-23-5	-	314649	234221	207872	-	-	-
WapTKC151910	(-)-Ent-Trans-Communic Acid		Terpenoids		Ditepenoids		C20H30O2	303.23	95.08	302.225	[M+H]+	2	-	-	313872	504086	233870	-	-	-
Lmbn001034	(R)-2,3-Dihydroxy-3-methylpentanoate		Organic acids		Organic acids		C6H12O4	147.07	85.03	148.074	[M-H]-	3	562-43-6	C06007	313585	727287	703046	-	-	-
Lcfn121186	floionicacid		Organic acids		Organic acids		C18H34O6	345.23	171.1	346.236	[M-H]-	1	137-21-3	-	312791	523738	504490	-	-	-
Wcjp002527	(1S,10S,12S,15R)-4,12-dimethoxy-9-azatetracyclo[7.5.2.01,10.02,7]hexadeca-2,4,6,13-tetraene-5,15-diol		Alkaloids		Alkaloids		C17H21NO4	304.16	120.08	303.147	[M+H]+	2	-	-	312194	3.11082e+06	3.06234e+06	-	-	-
mws0866	D-Glucose 6-phosphate*		Others		Saccharides		C6H13O9P	259.02	96.97	260.03	-	1	56-73-5	-	311738	1.12783e+06	1.27571e+06	-	C18338	-
MW0055320	3-methyl-N-(2-methylpropyl)butanamide		Others		Others		C9H19NO	158.15	102.09	157.147	[M+H]+	2	-	-	310981	106044	91202.7	-	-	-
HJAP058	4',5,6,7-Tetramethoxyflavanone		Flavonoids		Flavanones		C19H20O6	345.1	284.07	344.126	[M+H]+	3	2569-77-9	C15118	310736	310306	321841	-	-	-
MWSHY0169	4',5,7-Trihydroxy-3',6-dimethoxyflavone (Jaceosidin)		Flavonoids		Flavones		C17H14O7	331.08	301.04	330.074	-	3	18085-97-7	-	310454	163104	124956	-	-	-
WapTKC157543	13-(methoxymethyl)-10,11,11-trimethyltetracyclo[8.2.1.01,5.08,12]tridec-6-en-13-ol		Terpenoids		Sesquiterpenoids		C18H28O2	277.21	93.07	276.209	[M+H]+	1	-	-	309515	184682	146082	-	-	-
WapTKC024562	3-Hydroxy-13-Apo-ε-Caroten-13-one		Terpenoids		Sesquiterpenoids		C18H26O2	275.2	119.08	274.193	[M+H]+	1	761409-24-9	-	309178	61835.6	61835.6	-	-	-
Lmqn005611	4,5,8-Trihydroxy-α-tetralone-5-O-[6'-O-(4''-acetoxylbenzoyl)]glucoside		Quinones		Quinones		C25H26O12	517.13	193.05	518.142	-	2	-	-	308801	51185.4	31726.8	-	-	-
Hmtn001302	Glucosyloxybenzoic acid		Phenolic acids		Phenolic acids		C13H16O8	299.08	137.02	300.084	-	2	-	-	308746	38508.9	38508.9	ko01100,ko01240	C20926	-
mws1090	D-Glucose-1-phosphate*		Others		Saccharides		C6H13O9P	259.02	96.97	260.03	-	1	59-56-3	-	308115	1.13236e+06	1.19635e+06	-	-	-
PDP001275	2-ethenylbenzenamine		Alkaloids		Alkaloids		C8H9N	120.08	77.04	119.073	[M+H]+	2	-	-	306288	1.28657e+06	835448	-	-	-
Lmpp003930	Apigenin-7-O-(6''-p-Coumaryl)glucoside		Flavonoids		Flavones		C30H26O12	579.15	271.06	578.142	-	3	-	-	306286	182474	190983	-	-	-
MW0150137	Glu-Ser-Gln		Amino acids and derivatives		Amino acids and derivatives		C13H22N4O8	363.15	246.12	362.144	[M+H]+	3	-	-	305936	5.21751e+06	7.3246e+06	-	-	-
MWStz334	13(S)-Hydroxyoctadeca-9(Z),11(E)-dienoic acid (13-HODE)		Lipids		Free fatty acids		C18H32O3	314.27	81.07	296.235	[M+NH4]+	1	18104-45-5	-	305638	45403.7	26473.6	-	-	-
Safn001820	Tichocarpol A*		Phenolic acids		Phenolic acids		C9H10O7S	261.01	181.05	262.015	[M-H]-	1	-	-	305387	1.5682e+06	1.44883e+06	-	-	-
Lmqp001553	Delphinidin-3-O-sophoroside-5-O-glucoside		Flavonoids		Anthocyanidins		C33H41O22+	789.21	465.1	789.208	-	3	36547-37-2	-	305304	186000	105511	-	-	-
Lmgn007652	9,12,13-Trihydroxy-10-octadecenoic acid		Lipids		Free fatty acids		C18H34O5	329.23	211.13	330.241	[M-H]-	1	-	-	304734	266145	247348	-	CM00951	MetMap121
pme0008	L-Citrulline		Amino acids and derivatives		Amino acids and derivatives		C6H13N3O3	176.1	113.07	175.096	-	3	372-75-8	-	304377	88403.8	114901	-	-	-
Waqkp01044	3-Methoxytyrosine		Amino acids and derivatives		Amino acids and derivatives		C10H13NO4	212.09	149.06	211.084	[M+H]+	3	7636-26-2	-	303636	752199	968849	-	-	-
MW0109609	Ser-Cys-Arg		Amino acids and derivatives		Amino acids and derivatives		C12H24N6O5S1	365.17	159.07	364.153	[M+H]+	3	-	-	303503	114922	133080	-	CM00547	MetMap113,MetMap114
Waptn03329	Benzyl 6-O-beta-D-apiofuranosyl-beta-D-glucoside*		Others		Alcohol compounds		C18H26O10	461.17	269.1	402.153	[M+CH3COO]-	3	115009-57-9	-	303289	35906	35906	-	C01029	-
MWSmce676	D-Arabinose*		Others		Saccharides		C5H10O5	149.05	59.01	150.053	[M-H]-	1	10323-20-3	C00216	303215	260979	211039	-	-	-
Lssp210094	2''-hydroxynicotinamide		Alkaloids		Alkaloids		C12H21N3O7	320.14	201.09	319.138	[M+H]+	3	-	-	302909	422249	475792	-	-	-
Wcjp003435	(1R,12R,14R)-9-methoxy-11-oxa-3-azatetracyclo[8.6.1.01,12.06,17]heptadeca-6(17),7,9-trien-14-ol		Alkaloids		Alkaloids		C16H21NO3	276.16	216.14	275.152	[M+H]+	3	-	-	301954	415770	305546	-	-	-
HJAP026	Chrysoeriol-6-C-glucoside-4'-O-glucoside		Flavonoids		Flavones		C28H32O16	625.18	463.13	624.169	[M+H]+	3	-	-	301412	427987	429268	-	-	-
MW0155939	Pro-Met-Asn		Amino acids and derivatives		Amino acids and derivatives		C14H24N4O5S1	361.17	202.11	360.147	[M+H]+	3	-	-	300211	251956	171134	-	-	-
MW0155984	Pro-Pro-Thr		Amino acids and derivatives		Amino acids and derivatives		C14H23N3O5	314.17	70.07	313.164	[M+H]+	3	-	-	298554	298554	298554	-	-	-
Zbqn005180	5-(4-(((S)-1-carboxyethyl)carbamoyl)cyclohexyl)-2-hydroxypentanoicacid		Alkaloids		Pyridine alkaloids		C15H25NO6	314.16	88.04	315.168	[M-H]-	2	-	-	297566	207991	166719	-	-	-
mws1474	3',4',5'-O-Trimethyltricetin		Flavonoids		Flavones		C18H16O7	345.1	284.07	344.09	[M+H]+	2	18103-42-9	C19807	297556	464115	418697	-	-	-
Lmsn002815	Kaempferol-3-O-rutinoside		Flavonoids		Flavonols		C27H30O15	593.15	285.04	594.159	[M-H]-	3	17650-84-9	C21833	297449	399520	297252	-	-	-
mws4052	1-Aminocyclopropane-1-carboxylate		Amino acids and derivatives		Amino acids and derivatives		C4H7NO2	102.06	56.05	101.048	[M+H]+	3	22059-21-8	C01234	296645	268953	226181	-	-	-
Lmhp007045	Knoxiadin		Quinones		Anthraquinone		C16H12O6	301.07	258.05	300.063	-	1	98873-77-9	-	296571	275099	306620	-	-	-
Zdcp003644	N-Caffeoylputrescine		Alkaloids		Phenolamine		C13H18N2O3	251.14	105.07	250.132	-	1	29554-26-5	-	296262	12776.7	12776.7	-	-	-
Waptp03206	7-Hydroxy-8-Methoxychromanon*		Lignans and Coumarins		Coumarins		C10H10O4	195.06	117.03	194.057	[M+H]+	2	-	-	295662	116296	104073	-	-	-
WapTKC023101	Actinidialactone		Terpenoids		Monoterpenoids		C10H14O2	167.1	93.07	166.099	[M+H]+	1	76729-80-1	-	295415	303268	218329	-	-	-
Lsjp211202	(6S,9R)-Vomifoliol		Terpenoids		Monoterpenoids		C13H20O3	225.15	123.08	224.141	[M+H]+	3	23526-45-6	C01760	293747	328170	516588	-	-	-
PDN038509	(2R,3R,4S)-2,4-Dimethyl-5-Oxotetrahydrofuran-3-Carboxylic Acid		Organic acids		Organic acids		C7H10O4	157.05	113.06	158.058	[M-H]-	2	-	-	293339	1.73897e+06	1.41819e+06	-	CM01439	MetMap133
pmb0490	p-Coumaroylputrescine		Alkaloids		Phenolamine		C13H18N2O2	235.14	147.04	234.137	[M+H]+	3	34136-53-3	C18326	293332	630963	617241	-	CM02666	MetMap169
Wcfn005812	Flaxseeds Extract		Others		Others		C20H26O6	361.16	165.06	362.173	[M-H]-	2	3688-23-1	-	292070	462794	348522	ko01100	C22553	MetMap144
mws0008	Phenylpropanoate		Phenolic acids		Phenolic acids		C9H10O2	149.06	105.07	150.068	[M-H]-	2	501-52-0	C05629	290370	911348	761984	-	-	-
Lmyn000160	Mucic acid Dimethyl Ester		Organic acids		Organic acids		C8H14O8	237.06	87.01	238.069	-	1	-	-	289679	292604	272221	-	-	-
MW0150810	His-Ala-Asp		Amino acids and derivatives		Amino acids and derivatives		C13H19N5O6	342.13	306.11	341.134	[M+H]+	3	-	-	287923	430475	465601	-	-	-
MW0153649	Met-Pro-Met		Amino acids and derivatives		Amino acids and derivatives		C15H27N3O4S2	378.15	183.15	377.144	[M+H]+	3	-	-	287226	107959	117395	-	-	-
pme3009	cis-Aconitate		Organic acids		Organic acids		C6H6O6	175.02	98.98	174.016	[M+H]+	3	4023-65-8	C00417	287126	138901	143914	-	-	-
Lazn003953	Erythro-Guaiacylglycerol-β-dihydroconiferyl Ether glucoside		Lignans and Coumarins		Lignans		C26H36O12	539.21	491.19	540.221	[M-H]-	3	-	-	286404	127456	89973	-	-	-
Zmtn001464	4,8-Dihydroxyquinoline-2-carboxylic acid		Organic acids		Organic acids		C10H7NO4	204.03	160.04	205.037	-	3	59-00-7	-	286085	939670	853431	-	-	-
Rfn02942	H-Glu-Trp-OH*		Amino acids and derivatives		Amino acids and derivatives		C16H19N3O5	334.14	188.07	333.132	[M+H]+	3	-	-	285693	1.74234e+06	2.06933e+06	-	-	-
MWS80006	9-Hydroperoxy-9Z,11E-Octadecadienoic Acid		Lipids		Free fatty acids		C18H32O4	311.22	293.21	312.23	[M-H]-	2	-	-	283798	168480	199624	-	-	-
Lcsn000626	Rubusin B		Others		Others		C12H6O7	261	181.05	262.011	[M-H]-	2	-	-	283740	1.26103e+06	1.32783e+06	-	-	-
Rlp03354	N-Phenethylisobutyramide		Alkaloids		Alkaloids		C12H17NO	192.14	105.07	191.131	[M+H]+	3	71022-62-3	-	283552	565962	404654	-	-	-
WaQzp09970	Estrane-3,17-diol		Steroids		Steroid		C18H30O2	279.23	67.05	278.225	[M+H]+	2	517-01-1	-	282991	282991	282991	-	-	-
Hmjp004204	2-Methyl-6-[(1R,5S)-(4-methene-5-hydroxyl-2-cyclohexen)-2-hepten-4-one		Terpenoids		Sesquiterpenoids		C15H22O2	235.17	137.09	234.162	[M+H]+	1	-	-	281548	409047	379200	-	CM00288	MetMap107
PDP236453	4-[2-[2-(4-hydroxyphenyl)ethoxy]ethyl]phenol		Others		Others		C16H18O3	259.13	107.05	258.126	[M+H]+	2	-	-	281190	267142	331756	-	-	-
MWSHC20122	Dehydrovomifoliol		Terpenoids		Monoterpenoids		C13H18O3	223.13	111.08	222.126	[M+H]+	3	15764-81-5	C02533	281002	113365	113195	-	-	-
MWSHC20102	3-Hydroxy-1-(4-Hydroxy-3-Methoxyphenyl)Propan-1-One		Others		Ketone compounds		C10H12O4	197.08	151.04	196.074	[M+H]+	3	2196-18-1	-	280671	307987	259634	-	C10032	MetMap121
Hmlp005803	2'-O-Methylisoliquiritigenin		Flavonoids		Chalcones		C16H14O4	271.1	121.03	270.089	[M+H]+	3	112408-67-0	C15531	279841	395974	379909	-	-	-
Wcsp002030	4-demethyl-5-(2-hydroxyethyl)-narciclasine		Alkaloids		Alkaloids		C16H19NO5	306.14	175.08	305.126	[M+H]+	3	-	-	279557	61947.3	45210.9	-	-	-
WapTKC122523	(3S)-3-isopropenyl-6-oxoheptanoate		Terpenoids		Monoterpenoids		C10H16O3	185.12	81.07	184.11	[M+H]+	3	-	C11419	278622	393965	467667	-	C10402	-
MWS201466	Pro-Trp		Amino acids and derivatives		Amino acids and derivatives		C16H19N3O3	302.15	188.07	301.143	-	3	35310-39-5	-	278290	609296	458059	-	-	-
Rfn02152	Gerberin		Others		Lactones		C12H18O8	291.11	129.06	290.1	[M+H]+	2	125445-59-2	-	277609	443663	484247	-	-	-
MWS0813	5-Oxoproline		Amino acids and derivatives		Amino acids and derivatives		C5H7NO3	128.04	82.03	129.043	[M-H]-	1	149-87-1	C01879	276594	335906	341531	-	CM00426	MetMap112
PDP250343	(S)-Methylprolylglycinate		Alkaloids		Alkaloids		C8H14N2O3	187.11	70.07	186.1	[M+H]+	2	33256-35-8	-	276490	276490	276490	-	C09808	MetMap114
PDP025174	1,4-dihydroxy-2,5-dimethoxy-9,10-dihydroanthracene-9,10-dione*		Quinones		Anthraquinone		C16H12O6	301.07	258.05	300.063	[M+H]+	2	-	-	276209	217538	220593	-	C01983	-
PD0624020	3-[6-(hydroxymethyl)-2-methyl-1,2,4a,5,6,7,8,8a-octahydronaphthalen-1-yl]propanoic acid		Terpenoids		Sesquiterpenoids		C15H24O3	253.18	133.1	252.173	[M+H]+	3	-	-	275354	211776	222452	-	-	-
Lmcp000611	2-Amino-4,5-dihydro-1H-imidazole-4-acetic acid		Alkaloids		Alkaloids		C5H9N3O2	144.08	84.06	143.07	[M+H]+	3	69098-41-5	-	274636	274636	274636	-	-	-
pmp000509	Maltol		Others		Ketone compounds		C6H6O3	127.04	109.03	126.032	[M+H]+	3	118-71-8	C11918	274538	1.09438e+06	1.11422e+06	-	-	-
Waptn02725	Feruloyloctose		Phenolic acids		Phenolic acids		C18H24O11	415.12	193.05	416.132	[M-H]-	3	-	-	274309	66407.1	78680.4	-	CM00166	MetMap105
Zbqp001937	2,6-diamino-7-methyl-5-oxooctanoic acid		Amino acids and derivatives		Amino acids and derivatives		C9H18N2O3	203.14	130.05	202.132	-	1	-	-	273802	259336	205851	-	-	-
Lahp004712	Rhamnosyl-Rhamnazin-3-O-β-D-glucoside		Flavonoids		Flavonols		C29H34O16	639.19	331.08	638.185	[M+H]+	3	-	-	273574	328215	398696	-	-	-
Wasyqp4352	2-hydroxy-4-(6-hydroxypyrimidin-4-yl)benzonitrile		Alkaloids		Alkaloids		C11H7N3O2	214.06	120.04	213.054	[M+H]+	3	-	-	272144	21872.9	109307	-	-	-
pmb0952	Thiamine		Others		Vitamin		C12H17N4OS+	265.11	122.07	265.112	[M]+	3	70-16-6	C00378	271098	271098	271098	-	-	-
Lasp003143	1,4-Benzodioxin-6-propanol		Others		Alcohol compounds		C11H12O3	193.09	105.07	192.078	-	1	-	-	270390	34947.6	34947.6	-	C00389	MetMap115,MetMap116,MetMap117
mws1094	Aromadendrin (Dihydrokaempferol)		Flavonoids		Flavanonols		C15H12O6	287.06	259.07	288.063	-	1	480-20-6	-	269872	634856	373672	-	CM00898	MetMap110
HJAP006	Syringetin-7-O-glucoside*		Flavonoids		Flavonols		C23H24O13	509.13	347.08	508.122	[M+H]+	3	-	-	268946	143758	111563	ko00052,ko00520,ko01100,ko01250	C01132	-
Lmjp005224	4',5,7-Trihydroxy-3',3,6-Trimethoxyflavone (Jaceidin)		Flavonoids		Flavones		C18H16O8	361.09	328.06	360.084	-	3	10173-01-0	-	268055	82646.6	101582	-	-	-
PDP178186	2-(4-hydroxy-1H-indol-3-yl)acetic acid		Alkaloids		Alkaloids		C10H9NO3	192.06	146.06	191.058	[M+H]+	3	-	-	266480	295613	373086	-	-	-
Lcfp121114	N-Cyclohexyl-1,3-benzothiazol-2-amine		Alkaloids		Alkaloids		C13H16N2S	233.11	151.03	232.103	[M+H]+	3	28291-75-0	-	265895	272302	247644	-	-	-
Lmbn003970	9,12,13-TriHOME		Lipids		Free fatty acids		C18H34O5	329.23	211.14	330.241	[M-H]-	1	97134-11-7	C14833	265868	244171	248498	-	C10193	MetMap107
Zahp007439	3,4-Methylenedioxycinnamaldehyde		Others		Aldehyde compounds		C10H8O3	177.05	149.02	176.047	-	3	58095-77-5	-	265438	205099	189390	-	-	-
Lmmn003822	(4β,10E)-6α,15-Dihydroxy-8β-(angeloyloxy)-14-oxogermacra-1(10),11(13)-diene-12-oic acid-12,6-lactone		Terpenoids		Sesquiterpenoids		C20H26O6	361.16	165.05	362.173	[M-H]-	1	-	-	264033	400858	321066	-	-	-
zjgp122326	Pyridine-4-formyl-O-β-D-glucopyranoside		Alkaloids		Pyridine alkaloids		C12H15NO7	286.09	124.04	285.085	[M+H]+	3	-	-	264024	221578	218338	-	-	-
Walbn05212	4-[(2R,3R)-3-[(3,4-dimethoxyphenyl)methyl]-4-hydroxy-2-(hydroxymethyl)butyl]benzene-1,2-diol		Lignans and Coumarins		Lignans		C20H26O6	361.17	165.06	362.173	[M-H]-	1	-	-	263154	388300	324380	-	CM02663	MetMap168,MetMap170,MetMap171
Lmgp008448	5,4'-Dihydroxy-7,3'-dimethoxyflavanone		Flavonoids		Flavanones		C17H16O6	317.1	167.03	316.095	[M+H]+	3	66568-98-7	-	262913	534564	528150	-	-	-
Lazn002030	Guaiacylglycerol-β-Guaiacyl Ether glucoside		Lignans and Coumarins		Lignans		C23H30O11	481.17	271.1	482.179	[M-H]-	1	-	-	262776	42725.7	26780.1	-	-	-
Lmpp003465	Myricetin-3-O-β-D-glucoside*		Flavonoids		Flavonols		C21H20O13	481.1	319.04	480.09	[M+H]+	3	19833-12-6	-	262023	183329	179366	-	-	-
Lcyn000106	Dichotomoside A		Lignans and Coumarins		Lignans		C26H32O13	551.18	193.05	552.184	-	2	-	-	261874	113841	38893.7	ko00061,ko01040,ko01100	C01530	-
MW0109433	Pro-Ser		Amino acids and derivatives		Amino acids and derivatives		C8H14N2O4	203.1	110.07	202.095	[M+H]+	3	71835-80-8	-	261179	105719	153183	-	C19807	MetMap121
MW0105855	Asp-Glu-Lys		Amino acids and derivatives		Amino acids and derivatives		C15H26N4O8	391.18	143.12	390.175	[M+H]+	3	-	-	260366	79720.5	131282	-	-	-
PDP064500	(1S,5R,7S,8aS)-1-methyl-4-methylidene-7-prop-1-en-2-yl-2,5,6,7,8,8a-hexahydro-1H-azulen-5-ol		Terpenoids		Sesquiterpenoids		C15H22O	219.17	119.09	218.167	[M+H]+	1	-	-	260362	246092	232185	-	-	-
HX1124	1-Hydroxy-resveratrol		Others		Stilbene		C14H12O4	245.08	107.05	244.074	[M+H]+	3	-	-	259905	404937	599446	-	-	-
WapTKC133280	4(15),11-Eudesmadien-1-one		Terpenoids		Sesquiterpenoids		C15H22O	219.17	119.08	218.167	[M+H]+	1	-	-	259645	262931	210728	-	-	-
mws0885	2,4-Dihydroxybenzoic acid		Phenolic acids		Phenolic acids		C7H6O4	153.02	109.03	154.027	[M-H]-	1	89-86-1	-	259595	22481	22481	-	C10726	MetMap164
Lmdp002969	Myricetin-3-O-galactoside*		Flavonoids		Flavonols		C21H20O13	481.1	319.06	480.09	[M+H]+	3	15648-86-9	-	259425	161197	128075	-	CM00654	MetMap115
mws2368	4-Hydroxyphenylethanol		Others		Alcohol compounds		C8H10O2	137.06	119.05	138.068	[M-H]-	1	501-94-0	C06044	259353	397790	325868	-	CM00544	MetMap113,MetMap114
Hmlp000229	Dambonitol		Others		Saccharides		C8H16O6	209.1	81.03	208.095	-	3	523-94-4	-	259236	1.10836e+06	35449	-	-	-
PDP157906	(1S,5S)-4-Oxo-5-(2Z)-2-pentenyl-2-cyclopentene-1-octanoic acid, methyl ester		Others		Others		C19H30O3	307.23	275.2	306.219	[M+H]+	2	115510-01-5	-	258512	44822.3	44822.3	-	CM02694	MetMap165
ZBN0123	Quercetin-3-O-(6''-O-p-Coumaroyl)galactoside		Flavonoids		Flavonols		C30H26O14	609.125	301.04	610.132	-	3	-	-	257462	242941	181170	-	-	-
WapTKC020147	(3S,4R)-3-hydroxy-4-prop-1-en-2-ylcyclohexene-1-carbaldehyde		Terpenoids		Monoterpenoids		C10H14O2	167.11	91.05	166.099	[M+H]+	1	182937-26-4	-	256522	225538	334458	ko00999	C02274	MetMap133
MWSmce240	Triacetonamine		Alkaloids		Piperidine alkaloids		C9H17NO	156.13	58.06	155.131	-	3	826-36-8	-	255325	90035.8	75829	-	-	-
PDP288590	N-[(2E)-3-(4-hydroxy-3-methoxyphenyl)prop-2-enoyl]leucine		Alkaloids		Phenolamine		C16H21NO5	308.15	177.05	307.142	[M+H]+	2	-	-	254881	114690	81419.4	-	C03853	-
pmn001694	9,10,13-TriHOME		Lipids		Free fatty acids		C18H34O5	329.23	229.15	330.241	[M-H]-	1	29907-57-1	C14835	253449	233221	232000	-	-	-
PDP291956	(1S,3aR,6aS)-1,3a,4-trimethyl-1,3,6,6a-tetrahydropentalen-2-one		Terpenoids		Monoterpenoids		C11H16O	165.13	79.05	164.12	[M+H]+	2	-	-	253420	46348.2	46348.2	-	CM00541	MetMap113,MetMap114
Walbn00312	Octose*		Others		Saccharides		C8H16O8	239.08	59.01	240.084	[M-H]-	3	6291-04-9	-	252658	482669	144724	-	-	-
mws1375	Nicotianamine		Alkaloids		Alkaloids		C12H21N3O6	304.15	185.09	303.143	[M+H]+	3	34441-14-0	C05324	252263	368862	432935	-	CM01418	MetMap133
pmb3107	Glucosyringic Acid		Phenolic acids		Phenolic acids		C15H20O10	359.1	182.02	360.106	-	3	33228-65-8	-	251346	36656.5	36656.5	-	-	-
MWSmce362	3-Ethoxy-3-oxopropanoic acid		Organic acids		Organic acids		C5H8O4	133.05	87.01	132.042	-	3	1071-46-1	-	250577	7224.39	55635.5	-	C02806	MetMap114
Wcgp010223	3-(Cyclohexen-1-yl)-2-hydroxy-4a,5-dimethyl-2,3,4,5,6,7,8,8a-octahydronaphthalen-1-one		Others		Others		C18H28O2	277.22	93.07	276.209	[M+H]+	2	-	-	250139	183544	55075.1	-	CM00937	MetMap121
Wahlp02334	gamma-Glutamyltyramine		Alkaloids		Phenolamine		C13H18N2O4	267.13	121.06	266.127	[M+H]+	2	65520-56-1	C20926	249872	416974	306618	-	-	-
Wbkn004126	Javanicolide C		Terpenoids		Ditepenoids		C26H36O11	523.22	361.16	524.226	-	3	-	-	249755	91111.4	79191.9	-	-	-
pme1398	Delphinidin 3-O-glucoside		Flavonoids		Anthocyanidins		C21H21O12+	465.1	303.05	465.103	[M]+	3	50986-17-9	C12138	249347	96781.5	93746.1	-	CM02598	MetMap170
MWS2442	D-Fructose 6-Phosphate*		Others		Saccharides		C6H13O9P	259.02	96.97	260.03	-	1	643-13-0	-	249128	873993	864476	-	-	-
Safn004633	Ilicifolinoside B		Terpenoids		Sesquiterpenoids		C19H32O8	447.23	387.2	388.21	[M+CH3COOH-H]-	2	-	-	249040	79844.9	18046.6	-	CM00116	MetMap103,MetMap104
Lmmn002484	Cycloolivil-4''-O-glucoside		Lignans and Coumarins		Lignans		C26H34O12	537.2	215.1	538.205	[M-H]-	3	-	-	248006	324777	297845	ko00061,ko00785,ko01100,ko01240	C06423	-
Rfn01130	1-[(2R,3R,4S,5R)-3,4-dihydroxy-5-(hydroxymethyl)oxolan-2-yl]pyrrole-3-carboximidamide		Alkaloids		Alkaloids		C10H15N3O4	242.11	110.07	241.106	[M+H]+	3	-	-	247925	160378	22753	-	CM02755	MetMap166,MetMap170
pmb2791	9(S)-HPOT		Lipids		Free fatty acids		C18H30O4	309.21	209.05	310.214	[M-H]-	3	111004-08-1	C16321	247618	194198	177459	-	-	-
Wmln000659	3-Methyl-4,8-dihydroxy-3,4-dihydroisocoumarin		Lignans and Coumarins		Coumarins		C10H10O4	193.07	101.02	194.058	-	3	33788-22-6	-	247284	222504	240713	-	-	-
Sadp001874	Methylthioadenosine sulfoxide		Nucleotides and derivatives		Nucleotides and derivatives		C11H15N5O4S	314.09	136.06	313.084	[M+H]+	3	3387-65-3	-	247131	191522	165665	-	-	-
Lahp002857	Epicatechin-(4β→8)-epigallocatechin		Flavonoids		Flavanols		C30H26O13	595.15	409.09	594.137	[M+H]+	3	-	-	246172	341909	223835	-	-	-
pmp001073	Synephrine		Alkaloids		Alkaloids		C9H13NO2	168.1	150.09	167.095	[M+H]+	3	94-07-5	C04548	246125	42153.1	42153.1	-	-	-
Zahp011321	N-Isobutyl Decanamide		Alkaloids		Alkaloids		C14H29NO	228.23	228.24	227.225	[M+H]+	3	73785-31-6	-	245241	23327.2	32417.2	-	-	-
pme0241	Benzoate		Phenolic acids		Phenolic acids		C7H6O2	123.04	79.05	122.037	[M+H]+	3	65-85-0	C00180	244971	443259	396959	-	CM02878	MetMap172
Walp009488	2-aminotetracoSane-1,6,7,23-tetraol		Lipids		Sphingolipids		C24H51NO4	418.39	356.35	417.382	[M+H]+	2	-	-	244853	243568	194017	-	-	-
Zbkn000353	myo-Inositol 5-phosphate*		Others		Saccharides		C6H13O9P	259.02	96.97	260.03	[M-H]-	1	-	C06155	244443	914962	930744	-	-	-
Zmdp000917	delta-Guanidinovaleric acid		Organic acids		Organic acids		C6H13N3O2	160.11	114.04	159.101	[M+H]+	3	462-93-1	C13688	244370	32069.4	49541.3	-	-	-
pmf0289	Isopentenyl adenosine		Nucleotides and derivatives		Nucleotides and derivatives		C15H21N5O4	336.17	148.06	335.159	[M+H]+	3	7724-76-7	C16427	244112	66316.6	153315	-	-	-
WapTKC043958	11,12,13-Trinor-4-Amorphene-3,8-dione		Terpenoids		Sesquiterpenoids		C12H16O2	193.12	147.12	192.115	[M+H]+	3	89155-80-6	-	243084	369832	291971	-	-	-
MWSmce706	Cyclo(Ala-Gly)		Amino acids and derivatives		Amino acids and derivatives		C5H8N2O2	129.065	56.0494	128.059	[M+H]+	3	4526-77-6	-	242739	6.44683e+06	5.83795e+06	-	-	-
Wahln04871	8-(Beta-D-Glucopyranosyloxy)-2,7-Dimethyldec-2-enedioic acid		Terpenoids		Monoterpenoids		C18H30O10	405.18	225.11	406.183	[M-H]-	3	-	-	242713	106860	126741	-	-	-
Rfn001798	H-Pro-Ile-OH*		Amino acids and derivatives		Amino acids and derivatives		C11H20N2O3	229.15	70.07	228.147	[M+H]+	1	51926-51-3	-	242310	285413	25153.9	-	-	-
Zmpn002440	3,4,2',4',6'-Pentahydroxychalcone		Flavonoids		Chalcones		C15H12O6	287.06	135.05	288.063	-	3	73692-51-0	-	242045	276555	195599	-	-	-
Wbjp001631	1,2,3,3a-tetrahydropyrrolo[2,1-b]quinazolin-4(9H)-ol		Alkaloids		Alkaloids		C11H14N2O	191.11	173.1	190.111	[M+H]+	3	-	-	241670	655808	437212	-	-	-
MW0153678	Met-Thr-Ile		Amino acids and derivatives		Amino acids and derivatives		C15H29N3O5S1	364.19	219.11	363.183	[M+H]+	3	-	-	240996	94402.8	75482.5	-	-	-
Zbjp002896	5-hydroxy-1,7-bis(4-hydroxy-3-methoxyphenyl)-1-hepten-3-one		Others		Ketone compounds		C21H24O6	373.17	177.06	372.157	[M+H]+	3	-	-	240463	156939	179164	-	-	-
Lmsn002247	1-O-Salicyloyl-β-D-glucose*		Phenolic acids		Phenolic acids		C13H16O8	299.08	137.02	300.084	-	1	60517-74-0	-	240455	28016.4	28016.4	-	-	-
Zkep0460	N8-Acetylspermidine		Amino acids and derivatives		Amino acids and derivatives		C9H21N3O	188.18	114.09	187.168	[M+H]+	2	13431-24-8	C01029	240450	1.86818e+06	1.83527e+06	-	-	-
PDP255959	3-(2-methoxyphenyl)-4-oxo-10-oxa-3-azatricyclo[5.2.1.01,]dec-8-ene-6-carboxylic acid		Alkaloids		Alkaloids		C16H15NO5	302.1	256.09	301.095	[M+H]+	2	-	-	239894	224145	269176	-	C12134	MetMap112
Lcfn121077	1,3,4,5,6,7,8-heptahydroxyoctan-2-one*		Others		Saccharides		C8H16O8	239.08	59.01	240.084	[M-H]-	3	-	-	239707	127461	143820	-	-	-
pme2380	2-Oxoglutarate		Organic acids		Organic acids		C5H6O5	145.01	101.02	146.022	[M-H]-	3	328-50-7	C00026	239335	25883	25883	-	-	-
pme2165	Orotate		Others		Vitamin		C5H4N2O4	155.01	111.02	156.017	[M-H]-	3	65-86-1	C00295	238892	139616	27923.3	-	-	-
Wcdp000839	5-Methyl-2-furaldehyde		Others		Others		C6H6O2	111.04	55.05	110.037	[M+H]+	3	620-02-0	C11115	238884	377102	342855	-	-	-
PDP106028	2,2,4-trimethylcyclohept-4-ene-1,3-diol		Terpenoids		Monoterpenoids		C10H18O2	171.14	107.09	170.131	[M+H]+	3	-	-	238809	190801	159302	-	-	-
pme2923	Acetoxyacetic acid		Organic acids		Organic acids		C4H6O4	117.02	75.01	118.027	[M-H]-	3	13831-30-6	-	238684	47736.7	47736.7	-	-	-
MWS20201	1-O-Galloyl-beta-D-glucose		Phenolic acids		Phenolic acids		C13H16O10	333.08	171.03	332.074	[M+H]+	3	58511-73-2	C01158	238355	213389	169885	-	-	-
MWS5169	4-Quinolinecarboxylic acid		Alkaloids		Quinoline alkaloids		C10H7NO2	172.04	128.05	173.048	[M-H]-	3	486-74-8	C06414	238266	115610	132446	-	-	-
Smhp004476	Isovitexin-2''-O-xyloside		Flavonoids		Flavones		C26H28O14	565.15	433.11	564.148	-	3	-	-	237621	245728	147172	-	-	-
Hmcp001589	Isorhamnetin-3-O-rutinoside-4'-O-glucoside		Flavonoids		Flavonols		C34H42O21	787.23	317.06	786.222	[M+H]+	3	111393-97-6	-	236888	222568	93599.8	-	-	-
Labn003679	(E)-caffeyl alcohol 4-O-β-D-glucopyranoside		Others		Alcohol compounds		C15H20O8	327.11	147.05	328.116	[M-H]-	2	-	-	236705	90129.2	97819.3	-	C02572	MetMap165,MetMap168,MetMap171
WapTKC159945	3-Hydroxy-8-Methyl-5-(Propan-2-Ylidene)-1,2,3,3a,4,5,6,7-Octahydroazulen-6-one		Terpenoids		Sesquiterpenoids		C14H20O2	221.15	119.08	220.146	[M+H]+	2	-	-	236244	229742	242690	-	-	-
Zmwp001893	Crinamabine		Alkaloids		Isoquinoline alkaloids		C16H19NO5	306.13	288.12	305.126	[M+H]+	3	-	-	234159	17911.5	441613	-	-	-
Wayp002004	N-Formyl nornicotine		Alkaloids		Pyridine alkaloids		C10H12N2O	177.1	132.08	176.095	[M+H]+	3	3000-81-5	-	234125	183247	144218	-	-	-
Qatp009254	Cyclocolorenone		Terpenoids		Sesquiterpenoids		C15H22O	219.17	119.08	218.167	[M+H]+	2	489-45-2	-	233865	240867	204410	-	-	-
Walp008255	2-aminodocoSane-1,5,7,21-tetraol		Lipids		Sphingolipids		C22H47NO4	390.36	328.32	389.351	-	1	-	-	233742	182026	141584	-	-	-
WapTKC002555	14,15-Dinor-8(17)-Labdene-3,13-diol		Terpenoids		Ditepenoids		C18H32O2	281.25	81.07	280.24	[M+H]+	2	246246-40-2	-	233558	107555	165622	-	CM00571	MetMap117
ZBN0062	Apigenin; 4',5,7-Trihydroxyflavone		Flavonoids		Flavones		C15H10O5	269.04	151	270.053	[M-H]-	3	520-36-5	C01477	233496	164239	137054	-	-	-
PDP004067	5,6-Dimethyl-5-norbornen-exo-2-ol		Others		Others		C9H14O	139.11	69.03	138.105	[M+H]+	1	-	-	233319	86736.6	71280.4	-	CM01686	MetMap139
mws1174	3-O-Acetylpinobanksin		Flavonoids		Flavanonols		C17H14O6	313.072	253.051	314.079	-	3	52117-69-8	-	231999	2160.56	12641.9	-	CM02736	MetMap171
Sadp013780	N,N-Diethyl-m-toluamide		Alkaloids		Alkaloids		C12H17NO	192.14	119.05	191.131	[M+H]+	2	134-62-3	C10935	231872	163658	122246	-	-	-
Lmjp005929	Catalpalactone		Phenolic acids		Phenolic acids		C15H14O4	259.1	133.03	258.089	[M+H]+	3	1585-68-8	C16929	231595	226012	241029	-	CM00912	MetMap110
Sadp002803	Penciclovir		Nucleotides and derivatives		Nucleotides and derivatives		C10H15N5O3	254.13	152.06	253.118	[M+H]+	1	39809-25-1	C07417	231126	9.62998e+06	1.9335e+07	-	CM00902	MetMap110
Lcsp002752	Asp-Pro-Phe		Amino acids and derivatives		Amino acids and derivatives		C18H23N3O6	378.17	185.09	377.159	-	2	-	-	230950	10043.3	59003.4	-	-	-
PDP236455	(2e,4e,6r)-8-hydroxy-2,4,6-trimethyldeca-2,4-dienimidic acid		Alkaloids		Alkaloids		C13H23NO2	226.18	180.18	225.173	[M+H]+	2	-	-	229824	43121.1	43121.1	-	C10433	MetMap166,MetMap168,MetMap169
mws0103	Indole-3-carboxaldehyde		Alkaloids		Plumerane		C9H7NO	146.06	91.05	145.053	-	3	487-89-8	-	229374	417985	274051	-	-	-
Safp023636	Tributyl citrate		Organic acids		Organic acids		C18H32O7	361.22	129.02	360.215	[M+H]+	1	77-94-1	-	229216	211060	182993	-	-	-
MWS5173	Isocytosine		Nucleotides and derivatives		Nucleotides and derivatives		C4H5N3O	112.05	70.03	111.043	[M+H]+	2	108-53-2	-	228100	68451.7	82164.9	-	CM02709	MetMap153
Wbtp006564	4,8,10-trihydroxy-2-methoxy-1h,2h-furo[3,2-a]xanthen-11-one		Flavonoids		Other Flavonoids		C16H12O7	317.07	302.04	316.058	[M+H]+	3	-	-	227960	345353	356165	-	CM00525	MetMap113,MetMap114
Zbsp003928	Orientin-2''-O-(6'''-p-coumaroyl)-glucopyranoside		Flavonoids		Flavones		C36H36O18	757.2	449.11	756.19	-	2	-	-	227617	133208	88398.3	-	-	-
Lamp004875	Kaempferol xylosyl glucosyl feruloyl glucoside		Flavonoids		Flavonols		C42H46O23	919.25	177.05	918.242	-	3	-	-	227461	135818	116292	-	-	-
Zbsp004455	Tricin-5,7-O-diglucoside*		Flavonoids		Flavones		C29H34O17	655.18	331.08	654.18	[M+H]+	3	-	-	227244	146195	123098	-	-	-
Lmsp008443	3,3',5-Trihydroxy-4',7-dimethoxyflavanone		Flavonoids		Flavanones		C17H16O7	333.1	167.03	332.09	[M+H]+	3	-	-	227107	1.23384e+06	1.07092e+06	-	-	-
Wacyp04090	Phenylethyl Primeveroside		Others		Alcohol compounds		C19H28O10	434.2	163.06	416.168	[M+NH4]+	3	-	-	226348	103953	123548	-	CM00507	MetMap113,MetMap114
Lcsp012679	linolenoyl ethanolamine		Lipids		LPE		C20H35NO2	322.27	62.06	321.267	[M+H]+	1	57086-93-8	-	226041	226041	226041	-	-	-
MW0107840	Leucylproline*		Amino acids and derivatives		Amino acids and derivatives		C11H20N2O3	229.15	70.07	228.147	[M+H]+	1	6403-35-6	-	225984	27054.1	27054.1	ko00061,ko01100,ko01110	C02679	-
WapTKC170898	(1S,3R,5R,6R,8R,9S)-6,10,10-trimethyl-2-methylidenetetracyclo[7.1.1.01,5.06,8]undecan-3-ol		Terpenoids		Sesquiterpenoids		C15H22O	219.17	105.07	218.167	[M+H]+	2	-	-	225849	306058	273897	-	-	-
Wbtn006810	6,7-dihydroxy-1,3-dimethoxyxanthen-9-one		Flavonoids		Other Flavonoids		C15H12O6	287.05	135.04	288.063	[M-H]-	3	-	-	225724	284886	196837	-	C05376	MetMap112
Lmgn009690	3,5-Dihydroxy-7,4'-dimethoxyflavone		Flavonoids		Flavonols		C17H14O6	313.07	255.03	314.079	[M-H]-	3	15486-33-6	-	225681	809346	670554	-	-	-
Lahp003997	Glucosyl-rhamnazin-3-O-β-D-glucoside		Flavonoids		Flavonols		C29H34O17	655.19	331.08	654.18	-	1	-	-	225368	87833.5	262135	-	-	-
Wbjp004916	Cephalanthrin A		Alkaloids		Alkaloids		C17H12N2O4	309.09	263.08	308.08	[M+H]+	2	-	-	224883	442749	514876	-	-	-
Lmlp002990	Isosaponarin(Isovitexin-4'-O-glucoside)		Flavonoids		Flavones		C27H30O15	595.17	313.07	594.159	-	3	19416-87-6	-	224800	301913	384468	-	-	-
PDP013608	Methyl 2-methyl-3-(p-tolyl)propanoate		Others		Others		C12H16O2	193.12	105.07	192.115	[M+H]+	3	-	-	224468	153673	210434	-	-	-
WapTKC021001	Isopiperitenone		Terpenoids		Monoterpenoids		C10H14O	151.11	91.05	150.105	[M+H]+	2	529-01-1	C02289	224312	225230	303965	-	-	-
Lszp210009	Linarionoside A		Others		Others		C19H34O7	375.24	177.16	374.231	[M+H]+	2	-	-	224296	99246.3	69662.7	-	-	-
MW0145517	Arg-Thr-Ile		Amino acids and derivatives		Amino acids and derivatives		C16H32N6O5	389.24	129.1	388.243	[M+H]+	3	-	-	224162	224162	224162	-	CM00464	MetMap113,MetMap114
Waptn03507	Vomifoliol-D-glucopyranoside		Terpenoids		Monoterpenoids		C19H30O8	445.21	153.09	386.194	[M+CH3COO]-	3	-	-	223643	12462.4	12462.4	-	-	-
Rdp05901	[2-[2-(3,4-dihydroxyphenyl)-5,7-dihydroxy-4-oxochromen-3-yl]oxy-4,5-dihydroxy-6-(hydroxymethyl)oxan-3-yl] 3-(3-hydroxyphenyl)prop-2-enoate		Flavonoids		Flavonols		C30H26O14	611.14	303.05	610.132	[M+H]+	2	-	-	223401	142455	133082	-	CM02657	MetMap166,MetMap168,MetMap169
Wbtp004863	4-(beta-D-Glucopyranosyl)-7-methoxy-1,3,6-trihydroxy-9H-xanthene-9-one		Flavonoids		Other Flavonoids		C20H20O11	437.11	275.06	436.101	-	2	-	-	223400	53926.8	79569.8	-	CM02857	MetMap164
Lcfn121252	2-ethyl-3-methylbut-2-enedioicacid		Organic acids		Organic acids		C7H10O4	157.05	113.06	158.058	[M-H]-	1	-	-	223011	1.56954e+06	1.45821e+06	-	-	-
Lmcp003522	Baldrinal		Terpenoids		Monoterpenoids		C12H10O4	219.07	173.06	218.058	[M+H]+	3	18234-46-3	C16811	222666	988544	642508	-	-	-
Lmxn000380	Digalactosylglycerol		Others		Saccharides		C15H28O13	415.145	89.0243	416.153	-	3	-	-	222352	695382	854247	ko00350,ko01100	C00530	-
WaYn004793	Isosakuranetin 7-Alpha-L-Arabinofuranosyl-(1→6)-Glucoside		Flavonoids		Flavanones		C27H32O14	579.17	285.08	580.179	[M-H]-	3	-	-	222145	88980	58159.4	-	-	-
Lmqp008175	Methyl cinnamate		Phenolic acids		Phenolic acids		C10H10O2	163.08	103.05	162.068	[M+H]+	3	103-26-4	C06358	221806	112300	117724	-	-	-
Wchn006138	4,9-Dihydroxy-17-methoxy-2-oxatricyclo[13.2.2.13,7]icoSa-1(17),3,5,7(20),15,18-hexaen-10-one		Others		Others		C20H22O5	341.14	311.09	342.147	[M-H]-	2	-	-	221791	359071	284459	-	-	-
WapTKC009030	Sphaeropsidin C		Terpenoids		Ditepenoids		C20H28O4	333.22	269.19	332.199	[M+H]+	2	193220-38-1	-	221202	39267.7	39267.7	-	-	-
MWSmce199	L-Xylose*		Others		Saccharides		C5H10O5	149.05	59.02	150.053	-	3	609-06-3	-	220850	191943	155652	-	-	-
Walp007137	2-AminoicoSane-1,6,18,19,20-pentaol		Lipids		Sphingolipids		C20H43NO5	378.32	286.28	377.314	[M+H]+	3	-	-	220268	195230	177464	-	-	-
WapTKC122549	(6E)-8-oxogeranial		Terpenoids		Monoterpenoids		C10H14O2	167.11	67.05	166.099	[M+H]+	3	-	C17622	219370	174492	159198	-	-	-
ZbBn002246	3-acetyl-ShikimicAcid		Organic acids		Organic acids		C9H12O6	215.06	137.03	216.063	[M-H]-	2	-	-	219359	392543	368359	-	-	-
mws0057	Eriodictyol-7-O-glucoside*		Flavonoids		Flavanones		C21H22O11	451.12	289.07	450.116	-	2	38965-51-4	-	219357	155736	198962	-	-	-
MWS20155	Rosmarinic acid		Phenolic acids		Phenolic acids		C18H16O8	361.09	163.04	360.084	-	3	537-15-5	-	219013	168361	84631.8	-	-	-
Lmmn001294	Koaburaside		Others		Others		C14H20O9	331.1	153.02	332.111	[M-H]-	3	41653-73-0	-	218724	18688.6	18688.6	-	-	-
Zbjp003056	Orientin-7-O-glucoside*		Flavonoids		Flavones		C27H30O16	611.16	449.11	610.153	-	2	-	-	217922	217922	217922	ko00740,ko01100,ko01110,ko01240	C00061	-
WapTKC043981	1,4-dimethyl-1,2,3,6-tetrahydroazulene		Terpenoids		Sesquiterpenoids		C12H16	161.13	105.07	160.125	[M+H]+	2	953386-32-8	-	217689	222984	234722	-	-	-
Saln008667	Soraphen O		Others		Others		C18H28O4	307.19	185.12	308.199	[M-H]-	2	-	-	217034	31460.6	31460.6	-	-	-
Lasp006411	5'-Demethylaquillochin		Lignans and Coumarins		Lignans		C20H18O8	387.11	191.07	386.1	[M+H]+	3	305364-91-4	-	216356	332055	327867	-	-	-
Zjhp090618	5,7-Dihydroxy-6,8-dimethyl-3-(2',4'-hydroxybenzyl)chroman-4-One*		Flavonoids		Other Flavonoids		C18H18O6	331.12	137.06	330.11	-	3	-	-	216317	112620	126855	-	C10889	-
Lcsn002137	Homovanillic acid sulfate*		Phenolic acids		Phenolic acids		C9H10O7S	261.01	181.05	262.015	[M-H]-	1	38339-06-9	-	216047	1.0732e+06	1.21298e+06	-	CM02685	MetMap170
Wccp004416	N-Feruloyl-N-Methyltyramine		Alkaloids		Alkaloids		C19H21NO4	328.15	285.14	327.147	[M+H]+	3	-	-	215435	99002.8	79369.4	-	C20462	-
PDN042477	Corchorifatty Acid E		Lipids		Free fatty acids		C11H20O3	199.13	181.12	200.141	[M-H]-	2	-	-	215288	111829	125616	-	-	-
MWSmce283	4'-Hydroxypropiophenone		Others		Ketone compounds		C9H10O2	149.07	92.03	150.068	-	3	70-70-2	-	214959	761929	593946	-	-	-
Ladp008651	3-Benzyl-5,6,7-trimethoxychroman-4-one		Flavonoids		Other Flavonoids		C19H20O5	329.14	195.07	328.131	[M+H]+	3	-	-	214337	68352.2	47444.9	-	-	-
Cmsn002371	Isolariciresinol-9-O-xyloside		Lignans and Coumarins		Lignans		C25H32O10	491.19	327.12	492.2	[M-H]-	3	-	-	214256	368782	176474	-	C01265	MetMap117
MWS2910	5-Methyl-2'-Deoxycytidine		Nucleotides and derivatives		Nucleotides and derivatives		C10H15N3O4	242.11	126.07	241.106	-	1	838-07-3	-	212808	1.14552e+06	1.17045e+06	-	-	-
PD0447416	tricyclo[7.3.1.02,7]tridec-2(7)-en-13-ol		Terpenoids		Sesquiterpenoids		C13H20O	193.16	119.09	192.151	[M+H]+	1	-	-	212229	218152	185708	-	CM00546	MetMap113,MetMap114
Wahln04215	3,7-Dimethylocta-2,6-Diene-1,4-Diol 1-O-Beta-D-Glucopyranoside		Terpenoids		Monoterpenoids		C16H28O7	391.2	161.05	332.183	[M+CH3COO]-	3	-	-	212131	54555.7	50084.6	-	-	-
Zmhp001956	6-Hydroxykaempferol-3,6,7-O-triglucoside		Flavonoids		Flavonols		C33H40O22	789.2	303.05	788.201	-	1	-	-	211532	159898	96365	-	-	-
Lmmn000774	Dihydrocaffeoylglucose*		Phenolic acids		Phenolic acids		C15H20O9	343.1	181.05	344.111	-	2	-	-	211311	24657.8	24657.8	-	CM00908	MetMap110
MWSslk144	p-Coumaric acid ethyl ester		Phenolic acids		Phenolic acids		C11H12O3	193.09	147.04	192.079	[M+H]+	3	7362-39-2	-	211076	116226	79866.2	-	CM00515	MetMap113,MetMap114
Lmdn005428	Thymuside A		Terpenoids		Monoterpenoids		C16H26O7	329.16	225.15	330.168	[M-H]-	3	-	-	209755	403193	346951	-	-	-
Sasn008558	Corchorifatty acid B		Lipids		Free fatty acids		C18H28O4	307.19	185.12	308.199	[M-H]-	1	-	-	209710	962.876	4814.38	-	-	-
pme3255	Methyleugenol		Others		Others		C11H14O2	179.11	123.04	178.099	[M+H]+	3	93-15-2	C10454	209595	101747	115245	-	-	-
MWS201394	Thr-Tyr		Amino acids and derivatives		Amino acids and derivatives		C13H18N2O5	283.13	136.08	282.122	[M+H]+	1	145295-02-9	-	209283	209283	209283	-	-	-
Zmpn000095	Sorbitol 6-phosphate		Others		Saccharides		C6H15O9P	261.04	78.96	262.045	[M-H]-	2	20479-58-7	C01096	208252	2.46716e+06	2.34163e+06	-	-	-
MWStz412	(+)-Lyoniresinol 9'-O-glucoside		Lignans and Coumarins		Lignans		C28H38O13	581.22	419.17	582.231	[M-H]-	3	87585-32-8	-	208029	66910.5	66332.1	-	CM00505	MetMap113,MetMap114
mws0041	Baicalein		Flavonoids		Flavones		C15H10O5	271.06	123.01	270.053	[M+H]+	3	491-67-8	C10023	207702	319217	292891	ko00220,ko00470,ko01100,ko01110,ko01210,ko01230	C00624	-
Lmbn001930	Salicylaldehyde		Others		Aldehyde compounds		C7H6O2	121.03	77.04	122.037	[M-H]-	3	90-02-8	C06202	206580	379912	27542.1	ko00941,ko00944,ko01100,ko01110	C01514	-
pmp000191	6''-O-Acetylgenistin		Flavonoids		Isoflavones		C23H22O11	475.12	271.06	474.116	-	3	73566-30-0	-	206465	141627	169746	ko00130,ko01100,ko01110,ko01240	C02059	-
Zahp002452	phenylalanine betaine		Alkaloids		Alkaloids		C12H17NO2	208.13	103.05	207.126	[M+H]+	2	56755-22-7	-	205895	1.71942e+06	36307.6	-	-	-
PD0146825	12,15,16-trihydroxyoctadeca-9,13-dienoic acid		Lipids		Free fatty acids		C18H32O5	329.23	147.12	328.225	[M+H]+	2	-	-	205894	29484.4	222913	-	C17147	MetMap168,MetMap170,MetMap171
mws1078	Anthranilate		Phenolic acids		Phenolic acids		C7H7NO2	138.06	92.05	137.048	[M+H]+	3	118-92-3	C00108	205324	383533	349125	-	C02774	-
MWS1839	Ethylparaben		Phenolic acids		Phenolic acids		C9H10O3	165.06	92.03	166.063	[M-H]-	3	120-47-8	-	205031	262006	238270	-	-	-
Rfmb056	Medioresinol-4'-O-(6'''-acetyl)glucoside		Lignans and Coumarins		Lignans		C29H36O13	591.21	387.14	592.216	[M-H]-	3	-	-	204925	169924	131279	-	-	-
Zmhn003098	4-O-(6'-O-Glucosylcaffeoylglucosylferuloyl)-4-hydroxybenzyl alcohol		Phenolic acids		Phenolic acids		C38H42O18	785.23	447.13	786.237	-	2	-	-	204100	29080.8	43526.5	-	CM00567	MetMap116
MWSprf129	(+)-Eudesmin*		Lignans and Coumarins		Lignans		C22H26O6	387.18	151.08	386.173	[M+H]+	3	29106-36-3	C10561	204000	99235.2	78166.6	-	-	-
PDP022393	2-hydroxy-4-(4-hydroxyphenyl)butanoic acid		Phenolic acids		Phenolic acids		C10H12O4	197.08	105.07	196.074	[M+H]+	2	-	-	203892	130640	115997	-	-	-
Hmgp003641	Chrysoeriol-6-C-rhamnoside-7-O-rhamnoside		Flavonoids		Flavones		C28H32O14	593.18	447.13	592.179	[M+H]+	3	-	-	203534	167793	132914	-	-	-
Hmlp005443	6,7-Dihydroxyflavone		Flavonoids		Flavones		C15H10O4	255.07	137.02	254.058	[M+H]+	1	38183-04-9	-	203408	260424	237127	-	-	-
mws2108	Cryptochlorogenic acid (4-O-Caffeoylquinic acid)*		Phenolic acids		Phenolic acids		C16H18O9	353.09	191.06	354.095	-	2	905-99-7	-	203125	955959	868551	-	-	-
Hmbp002730	Isoscutellarein		Flavonoids		Flavones		C15H10O6	287.06	153.01	286.048	-	1	41440-05-5	-	202932	116233	145277	-	-	-
Zbpp002351	Isorhamnetin		Flavonoids		Flavonols		C16H12O7	317.06	153.02	316.058	[M+H]+	1	480-19-3	C10084	202761	549478	497071	ko00941	C10192	MetMap120
Walp005087	2-Aminotetradecane-1,5,7,11-tetraol		Lipids		Sphingolipids		C14H31NO4	278.23	88.08	277.225	-	1	-	-	202313	27895.5	43296.3	-	-	-
MWSHC20158	5-Methoxyfurfural*		Others		Aldehyde compounds		C6H6O3	127.04	53.04	126.032	[M+H]+	3	21300-07-2	-	201438	24553.9	24553.9	ko00944	C16911	MetMap114
pme0321	Kaempferol-7-O-rhamnoside		Flavonoids		Flavonols		C21H20O10	431.1	285.04	432.106	-	3	20196-89-8	-	201379	124651	85047.5	-	-	-
Lcsn000415	3-Deoxy-D-glycero-D-galacto-non-2-ulopyranosonate		Lipids		Free fatty acids		C9H16O9	267.07	59.01	268.079	[M-H]-	1	153666-19-4	C20934	201359	147647	169274	-	-	-
Hmcp002187	Limocitrin-3-O-galactoside		Flavonoids		Flavonols		C23H24O13	509.13	347.07	508.122	-	3	-	-	201045	10805.1	54025.3	-	-	-
Wcdp007388	10,14,16-Octadecatrien-12-Ynoic Acid		Lipids		Free fatty acids		C18H26O2	275.2	133.1	274.193	[M+H]+	1	-	-	200753	147431	127189	-	-	-
Safn009833	5-[(1S,2R,3R,5S)-3,5-dihydroxy-2-[(E,3S)-3-hydroxyoct-1-enyl]cyclopentyl]pentanoic acid		Lipids		Free fatty acids		C18H32O5	327.21	171.1	328.225	[M-H]-	1	-	-	200445	159965	161065	-	-	-
Latp003004	2-Methyl-5-acetonyl-7-hydroxychromone glucoside		Others		Chromone		C19H22O9	395.13	233.08	394.126	-	2	-	-	199683	12709.8	12709.8	ko00960,ko01100,ko01110	C06182	-
Lmln007483	6,9,10-Trihydroxyoctadec-7-enoic acid; Sanleng acid		Lipids		Free fatty acids		C18H34O5	329.23	171.1	330.241	[M-H]-	1	-	-	199399	196314	180011	-	CM00224	MetMap106
Wbhp009564	Methyl 8,9-epoxypimaran-18-oate		Terpenoids		Terpene		C21H34O3	335.26	335.26	334.251	-	3	42855-38-9	-	198140	132808	177137	-	C09126	MetMap112
Hmpn004989	5-Hydroxylbisabolon-9-one		Terpenoids		Sesquiterpenoids		C15H22O3	249.15	205.16	250.157	[M-H]-	3	-	-	198092	260924	271178	-	CM00218	MetMap105
MWSHY0198	3',4',5,7-Tetramethoxyflavone; Luteolin Tetramethyl Ether		Flavonoids		Flavones		C19H18O6	343.12	299.09	342.11	[M+H]+	2	855-97-0	-	198088	65409.6	59557.1	-	CM00082	MetMap104
PD0889981	7-hydroxy-7-(2-methylphenyl)heptanoic acid		Lipids		Free fatty acids		C14H20O3	237.15	119.09	236.141	[M+H]+	1	-	-	196687	15213	15213	-	CM02662	MetMap168,MetMap170
MWS0434	Dehydroepiandrosterone		Steroids		Steroid		C19H28O2	287.2	269.21	288.209	[M-H]-	3	53-43-0	C01227	196636	225566	240611	-	-	-
Wdhp002567	3,6-dimethoxyphenanthren-4-ol		Phenolic acids		Phenolic acids		C16H14O3	255.1	107.05	254.094	[M+H]+	3	481-81-2	-	196398	171299	121184	-	-	-
mws1326	8-Hydroxykaempferol		Flavonoids		Flavonols		C15H10O7	301.04	211.04	302.043	[M-H]-	2	527-95-7	C02806	195781	1.29058e+06	1.1293e+06	-	C19808	MetMap160
Lmjp003834	6-O-p-Methoxycinnamoylcatalpol		Terpenoids		Monoterpenoids		C25H30O12	523.18	177.06	522.174	-	3	121710-02-9	-	195543	46121.8	44992.6	-	CM01681	MetMap139,MetMap164
Zmjp001877	Cyanidin 3-O-beta-D-sambubioside		Flavonoids		Anthocyanidins		C26H29O15+	581.15	287.05	581.15	[M]+	3	63535-17-1	C20490	195389	9476.47	53029	-	CM00627	MetMap115
Walbn00444	6''-Carboxyraffinose		Others		Saccharides		C18H30O17	517.14	175.02	518.148	[M-H]-	1	104880-42-4	-	195374	37652.6	57726.9	-	-	-
PDP036328	4-O-Feruloylquinic acid ethyl ester		Phenolic acids		Phenolic acids		C19H24O9	397.15	177.05	396.142	[M+H]+	3	-	-	195238	21234	21234	-	C10178	MetMap113,MetMap114
mws1521	Salicin		Phenolic acids		Phenolic acids		C13H18O7	285.1	121.03	286.105	-	3	138-52-3	-	194992	33027.2	33027.2	-	-	-
Lmbn000198	3-Dehydro-L-Threonic Acid		Others		Saccharides		C4H6O5	133.01	71.01	134.022	-	1	-	-	194991	115227	134798	-	-	-
Wacyp04942	2,7-Dimethyl-2,4-Octadiene-1,8-Diol 8-O-B-D-Glucopyranoside		Terpenoids		Monoterpenoids		C16H28O7	350.22	153.13	332.183	[M+NH4]+	3	-	-	194658	7740.55	7740.55	-	-	-
Hmlp000935	Vanillylamine		Alkaloids		Alkaloids		C8H11NO2	154.09	137.06	153.079	[M+H]+	3	1196-92-5	C16666	194087	102532	239242	-	-	-
Lazn001573	Erythro-Guaiacylglycerol		Phenolic acids		Phenolic acids		C10H14O5	213.08	150.03	214.084	[M-H]-	3	-	-	193981	871441	781832	-	-	-
Hmgp001916	3,3',5,7-Tetrahydroxy-4',6-Dimethoxyflavone-7-O-Gentiobioside; (Laciniatin-7-O-Gentiobioside)		Flavonoids		Flavonols		C29H34O18	671.18	347.07	670.174	[M+H]+	3	-	-	193805	292950	290137	-	C10804	MetMap157
Lmmp001947	Gossypetin-3-O-glucoside*		Flavonoids		Flavonols		C21H20O13	481.1	319.05	480.09	[M+H]+	3	-	-	193316	97258.1	158299	-	-	-
pmp000261	Methyl 6-O-galloyl-glucoside		Phenolic acids		Phenolic acids		C14H18O10	347.1	153.02	346.09	-	3	-	-	193196	180840	70092.1	-	-	-
Lazn003443	Orientin-2''-O-rhamnoside*		Flavonoids		Flavones		C27H30O15	595.16	449.11	594.159	[M+H]+	3	-	-	192999	140031	146268	-	-	-
pme2253	L-Gulono-1,4-Lactone*		Others		Saccharides		C6H10O6	177.04	59.01	178.048	[M-H]-	3	1128-23-0	C01040	192190	400301	374411	-	CM01378	MetMap129
MWSmce429	2',6'-Dihydroxyacetophenone		Others		Ketone compounds		C8H8O3	153.05	107.05	152.047	[M+H]+	3	699-83-2	-	190884	161059	159434	-	C05607	MetMap166
Wbmp003345	Cimicifugic acid A-glucose		Phenolic acids		Phenolic acids		C27H30O16	609.15	447.1	610.153	[M+H]+	3	-	-	190866	72299.2	84819.2	-	-	-
Laln002027	3,4-dihydroxybenzaldehyde-xylose-glucoside		Others		Aldehyde compounds		C18H24O12	431.12	137.02	432.127	[M-H]-	2	-	-	190062	198644	204047	-	CM00217	MetMap105
Walbn00429	Malic acid-1-O-glucopyranoside		Organic acids		Organic acids		C10H16O10	295.07	115	296.074	[M-H]-	3	-	-	190023	320944	274063	-	CM00463	MetMap114
Lcfn121043	N-(E-4-coumaroyl)-aspartate		Amino acids and derivatives		Amino acids and derivatives		C13H13NO6	278.07	119.05	279.074	[M-H]-	3	-	-	189691	133573	64685	-	CM00506	MetMap113,MetMap114
pme0256	Xanthine		Nucleotides and derivatives		Nucleotides and derivatives		C5H4N4O2	151.03	108.02	152.033	[M-H]-	1	69-89-6	C00385	189578	3.4937e+07	2.75469e+07	-	CM00438	MetMap112
pmb2789	13S-Hydroperoxy-6Z,9Z,11E-octadecatrienoic acid		Lipids		Free fatty acids		C18H30O4	309.21	209.05	310.214	[M-H]-	3	121107-97-9	-	189473	132613	123888	ko00270,ko00908,ko00920,ko01100,ko01110,ko01200,ko01230,ko04122	C00979	-
Lmgp001898	4,6-Dihydroxyquinoline		Alkaloids		Quinoline alkaloids		C9H7NO2	162.06	116.05	161.048	[M+H]+	3	3517-61-1	C05639	189229	56709.7	67662.2	-	-	-
Wafn003633	1-O-Acetyl-Glucopyranose 6-Hydroxydecanoate		Lipids		Free fatty acids		C18H32O9	391.2	161.05	392.205	[M-H]-	3	-	-	187873	76827.5	91706.1	-	-	-
Zbhn006453	Pedalitin		Flavonoids		Flavones		C16H12O7	315.05	300.028	316.058	-	3	22384-63-0	-	187294	473918	429299	-	-	-
Zmyn000155	N-Acetylornithine		Amino acids and derivatives		Amino acids and derivatives		C7H14N2O3	173.11	131.08	174.1	[M-H]-	3	6205-08-9	C00437	187175	37434.9	37434.9	-	-	-
pmp000702	3'-O-D-glucosylgentiopicroside		Terpenoids		Monoterpenoids		C22H30O14	536.2	195.06	518.164	[M+NH4]+	3	-	-	187141	68810.1	48159.9	-	-	-
Lcfn121126	4-Methylene-2-octyl-5-oxotetrahydrofuran-3-carboxylicacid(C75)		Others		Lactones		C14H22O4	253.14	209.16	254.152	[M-H]-	1	218137-86-1	-	186918	190057	220599	-	-	-
MWS4519	4-Methylhippuric Acid		Amino acids and derivatives		Amino acids and derivatives		C10H11NO3	192.07	148.08	193.074	[M-H]-	2	27115-50-0	-	186273	234855	244390	-	-	-
PDP018341	1-(2-isopentenyl)adenine		Nucleotides and derivatives		Nucleotides and derivatives		C10H13N5	204.12	158.06	203.117	[M+H]+	2	-	-	185901	285889	329229	-	-	-
mws0242	Suberic Acid		Organic acids		Organic acids		C8H14O4	173.08	111.08	174.089	-	3	505-48-6	-	185868	183828	145707	-	-	-
Sazp001763	4-Hydroxyphenyl 6-O-(2-Methyl-3-Hydroxypropionyl)-Beta-D-Galactopyranoside		Others		Others		C16H22O9	357.12	195.07	358.126	[M-H]-	3	-	-	185271	336576	343617	-	-	-
Lcfn121076	HisAlaTyr		Amino acids and derivatives		Amino acids and derivatives		C18H23N5O5	388.16	180.07	389.17	[M-H]-	1	-	-	185151	254357	136323	-	-	-
Wccp004924	18-methoxy-5,7,12-trioxa-15-azapentacyclo[11.7.0.01,16.02,10.04,8]icosa-2,4(8),9,19-tetraen-11-one		Alkaloids		Alkaloids		C17H17NO5	316.12	240.07	315.111	[M+H]+	3	-	-	184458	113839	188828	-	-	-
MWStz003	3-Furfuryl-2-pyrrolecarboxylate*		Alkaloids		Pyrrole alkaloids		C10H9NO3	192.07	146.06	191.058	[M+H]+	2	119767-00-9	-	184188	374998	301595	-	-	-
PDP024538	2-(2,3-dihydroxy-6-methoxyphenyl)-5-hydroxy-7-methoxychromen-4-one		Flavonoids		Flavones		C17H14O7	331.08	278.22	330.074	[M+H]+	2	-	-	184145	109371	132456	-	-	-
PDP194730	2-(2,4-dihydroxyphenyl)-6,8-dihydroxy-4H-chromen-4-one		Flavonoids		Flavones		C15H10O6	287.05	153.02	286.048	[M+H]+	2	-	-	184102	251631	373061	-	-	-
Zbqp002364	N,N-Dimethyl-L-Valine		Amino acids and derivatives		Amino acids and derivatives		C7H15NO2	146.12	100.11	145.11	[M+H]+	3	2812-32-0	-	183887	538202	437686	-	-	-
Yamp003866	vladinol F		Terpenoids		Triterpene Saponin		C20H24O6	361.16	161.06	360.157	[M+H]+	2	-	-	182991	161328	120590	-	-	-
Safn002037	2-[4-[(1R,2R)-1,2-dihydroxypropyl]phenoxy]-6-(hydroxymethyl)oxane-3,4,5-triol		Organic acids		Organic acids		C15H22O8	329.12	167.07	330.132	[M-H]-	3	-	-	182226	470815	395424	-	-	-
mws1297	Benzyl glucoside		Others		Others		C13H18O6	269.1	101.02	270.11	[M-H]-	3	4304-12-5	-	182099	1366.47	21245.2	-	-	-
ZBN0144	6-Methoxykaempferol-3-O-glucoside*		Flavonoids		Flavonols		C22H22O12	477.1	315.05	478.111	[M-H]-	3	63422-27-5	-	181889	65813.4	20281.7	-	-	-
mws1434	Apigenin-6-C-glucoside (Isovitexin)		Flavonoids		Flavones		C21H20O10	431.1	311.05	432.106	-	3	38953-85-4	-	181798	249353	282658	-	-	-
Yhhn011469	hemerocallal A*		Terpenoids		Ditepenoids		C20H28O2	299.201	299.203	300.209	[M-H]-	3	-	-	181250	2.60451e+07	2.03556e+07	-	-	-
MWStz361	3-O-Methylquercetin*		Flavonoids		Flavonols		C16H12O7	315.05	300.03	316.058	[M-H]-	2	1486-70-0	C04443	181136	458414	452213	-	-	-
mws2162	Schizandrin		Lignans and Coumarins		Lignans		C24H32O7	433.22	415.21	432.215	[M+H]+	3	7432-28-2	C17064	181056	36211.2	36211.2	ko00061,ko00240,ko00410,ko01100,ko01212	C00383	-
Lmlp004754	2-Glucosyloxy-4-hydroxybenzeneacetonitrile		Alkaloids		Alkaloids		C14H17NO7	312.11	294.21	311.101	[M+H]+	2	156368-84-2	-	179857	180805	145556	-	-	-
WapTKC204129	Parishin B		Terpenoids		Sesquiterpenoids		C15H18O3	247.13	187.11	246.126	[M+H]+	2	174972-79-3	C17465	179136	14475.1	14475.1	-	C01421	MetMap133
pme2693	N-Acetylputrescine		Alkaloids		Alkaloids		C6H14N2O	131.12	114.09	130.111	-	3	18233-70-0	-	179116	1.90897e+06	1.81394e+06	-	-	-
Lajp004824	Medicarpinglucoside		Flavonoids		Isoflavones		C22H24O9	433.15	271.1	432.142	[M+H]+	3	-	-	178960	28557	28557	-	-	-
Wahln04020	Benzyl Alcohol Beta-D-Rutinoside		Others		Alcohol compounds		C19H28O10	475.18	269.1	416.168	[M+CH3COO]-	3	-	-	177345	180987	169613	-	-	-
MW0151664	Ile-Arg		Amino acids and derivatives		Amino acids and derivatives		C12H25N5O3	288.2	70.07	287.196	[M+H]+	3	55715-01-0	-	176695	176695	883475	-	-	-
Lmtn004049	Abscisate		Organic acids		Organic acids		C15H20O4	263.13	204.12	264.136	[M-H]-	1	21293-29-8	C06082	176421	214600	200245	ko00908,ko01110	C16427	-
Salp009727	Lauramide		Lipids		Free fatty acids		C12H25NO	200.2	57.07	199.194	[M+H]+	1	1120-16-7	-	175996	135764	110744	ko00760,ko01100	C02918	-
Sasp006508	7-hydroxy-3-(4-methoxyphenyl)-4-propylchromen-2-one		Flavonoids		Flavones		C19H18O4	311.13	251.11	310.12	[M+H]+	3	5219-18-1	-	175987	108196	78696.7	-	-	-
Lhcp090206	9-Hydroxy-5-megastigmen-4-one		Terpenoids		Monoterpenoids		C13H20O2	209.15	149.1	208.146	[M+H]+	3	27185-79-1	-	175495	3.64228e+06	3.46541e+06	-	-	-
Wcjp002513	4-(3-amino-3-(3,4-dimethoxyphenyl)propyl)phenol		Alkaloids		Alkaloids		C17H21NO3	288.159	270.148	287.152	-	3	-	-	175407	294224	354527	-	-	-
MWStz460	Ombuin		Flavonoids		Flavonols		C17H14O7	331.08	316.06	330.074	[M+H]+	2	529-40-8	-	175152	358110	348304	-	-	-
PDP099089	2-methyl-6-(4-methylphenyl)hept-1-en-3-ol		Others		Others		C15H22O	219.17	119.08	218.167	[M+H]+	1	-	-	174334	211776	290565	-	C10664	-
Zbkp004942	Dodecanamide		Alkaloids		Alkaloids		C12H25NO	200.2	88.07	199.194	[M+H]+	1	-	C13831	174310	126780	110979	-	-	-
Lazn002744	C-Veratroylglycol		Others		Alcohol compounds		C10H12O5	211.06	148.02	212.069	[M-H]-	3	168293-10-5	-	174270	68296.8	63799.1	-	-	-
Wccp002723	Lycorine,1-O-acetyl-		Alkaloids		Alkaloids		C18H19NO5	330.13	270.11	329.126	[M+H]+	3	-	-	173994	113012	13323.6	-	-	-
Zmhn002032	4-O-(6'-O-Glucosylcaffeoylglucosyl)-4-hydroxybenzyl alcohol		Phenolic acids		Phenolic acids		C28H34O15	609.18	447.13	610.19	-	2	-	-	173675	91397.6	82575	-	-	-
mws1077	Scopoletin-7-O-glucoside (Scopolin)		Lignans and Coumarins		Coumarins		C16H18O9	355.1	193.05	354.095	-	3	531-44-2	-	173619	186157	133418	ko00130,ko00350,ko00940,ko00950,ko01100,ko01110	C00811	MetMap166,MetMap169,MetMap170
Lskp211249	epieudesmin		Lignans and Coumarins		Lignans		C22H26O6	387.18	137.06	386.173	-	3	-	-	172235	62460.1	21958.9	-	-	-
Lmnp002413	Luteolin-6-C-glucoside-7-O-rhamnoside		Flavonoids		Flavones		C27H30O15	595.17	449.11	594.159	-	3	-	-	172192	139804	226981	-	-	-
Safn000198	2-Methyl-d-erythritol 2,4-cyclodiphosphate(2,4,7-trihydroxy-6-(hydroxymethyl)-6-methyl-1,3,5,2,4-trioxadiphosphocane 2,4-dioxide)		Others		Others		C5H12O9P2	276.99	78.96	277.996	[M-H]-	3	143488-44-2	-	171533	265487	272831	-	-	-
pma0149	Sinapoyl malate		Phenolic acids		Phenolic acids		C15H16O9	341.09	207.07	340.079	[M+H]+	3	92344-58-6	C02887	171358	75596.1	156262	-	-	-
PDP031864	N2-(1-Methoxycarbonylethyl)guanosine		Nucleotides and derivatives		Nucleotides and derivatives		C14H19N5O7	370.13	238.09	369.128	[M+H]+	2	-	-	170944	152492	129374	-	-	-
ZBN0303	Kaempferol-3-O-(2''-O-acetyl)glucoside		Flavonoids		Flavonols		C23H22O12	489.1	285.04	490.111	[M-H]-	2	-	-	170788	274139	331594	-	-	-
Wbmp007967	Vitexifolin F		Terpenoids		Ditepenoids		C22H36O4	365.27	365.27	364.261	-	3	-	-	170727	24048	24048	-	-	-
Zbqp003540	L-isoleucyl-L-aspartyl-L-isoleucine		Amino acids and derivatives		Amino acids and derivatives		C16H29N3O6	360.21	198.11	359.206	[M+H]+	3	-	-	170693	143395	135499	ko00942,ko01110	C12138	-
MWSHY0147	Daidzein		Flavonoids		Isoflavones		C15H10O4	255.07	199.08	254.058	[M+H]+	1	486-66-8	C10208	170680	165515	163969	-	-	-
pme0195	L-Cysteine		Amino acids and derivatives		Amino acids and derivatives		C3H7NO2S	120.01	74.01	121.02	[M-H]-	3	52-90-4	C00097	169178	14955.4	19354.6	-	-	-
Lmyn006304	Tremulacin		Phenolic acids		Phenolic acids		C27H28O11	527.16	121.03	528.163	[M-H]-	3	29836-40-6	C09973	168685	10400.6	11621.7	-	-	-
pmp001289	Chrysoeriol-7-O-(2''-O-glucuronyl)glucuronide		Flavonoids		Flavones		C28H28O18	653.13	301.07	652.128	-	3	-	-	167977	54070	74796.7	-	-	-
Wahln03947	3,7-Dimethyl-8-Hydroxy-2,6-Octadienyl Beta-D-Glucopyranoside		Terpenoids		Monoterpenoids		C16H28O7	391.197	161.045	332.183	[M+CH3COO]-	3	-	-	167934	107499	100086	-	-	-
[truncated: 1,261 more rows]
